# Supplementary material for: fLPS: Fast discovery of compositional biases for the protein universe
Source: BMC Bioinformatics. 2017 Nov 13;18:476. doi: 10.1186/s12859-017-1906-3 (PMC5684748; doi:10.1186/s12859-017-1906-3)
Supplement: Supplementary file 1 — TAR archive file of the fLPS package. (GZ 322 kb) [file 12859_2017_1906_MOESM1_ESM.gz]

Archive with 32 entries (26 files):
- ./._fLPS
- fLPS
- fLPS/._bin
- fLPS/bin
- fLPS/._COMPOSITION.awk
- fLPS/COMPOSITION.awk
- fLPS/._LICENSE.txt
- fLPS/LICENSE.txt
- fLPS/._README.first
- fLPS/README.first
- fLPS/._SIMLPS.awk
- fLPS/SIMLPS.awk
- fLPS/._src
- fLPS/src
- fLPS/src/._fLPS.c
- fLPS/src/fLPS.c
- fLPS/src/._tables.h
- fLPS/src/tables.h
- fLPS/bin/._linux
- fLPS/bin/linux
- fLPS/bin/._mac32
- fLPS/bin/mac32
- fLPS/bin/._mac64
- fLPS/bin/mac64
- fLPS/bin/._README.bin
- fLPS/bin/README.bin
- fLPS/bin/mac64/._fLPS
- fLPS/bin/mac64/fLPS
- fLPS/bin/mac32/._fLPS
- fLPS/bin/mac32/fLPS
- fLPS/bin/linux/._fLPS
- fLPS/bin/linux/fLPS
