# Supplementary material for: fLPS: Fast discovery of compositional biases for the protein universe
Source: BMC Bioinformatics. 2017 Nov 13;18:476. doi: 10.1186/s12859-017-1906-3 (PMC5684748; doi:10.1186/s12859-017-1906-3)
Supplement: Supplementary file 1 — TAR archive file of the fLPS package. (GZ 322 kb) [file 12859_2017_1906_MOESM1_ESM.gz › fLPS/src/tables.h]

/*****************************************************************************************/
/****  tables.h 
 **** 
 ****   part of fLPS: fast discovery of compositional biases for the protein universe 
 ****/ 
/****  Copyright 2017. Paul Martin Harrison. ****/ 
/****
 ****  Licensed under the 3-clause BSD license. See LICENSE.txt bundled in the fLPS package. 
 ****/ 
/*****************************************************************************************/ 

double logfactorial[MAXIMUM_LENGTH+1] = { 
	0.0,	0.0,	0.30103,	0.778151,	1.38021,	2.07918,
	2.85733,	3.70243,	4.60552,	5.55976,	6.55976,
	7.60116,	8.68034,	9.79428,	10.9404,	12.1165,
	13.3206,	14.5511,	15.8063,	17.0851,	18.3861,
	19.7083,	21.0508,	22.4125,	23.7927,	25.1906,
	26.6056,	28.037,	29.4841,	30.9465,	32.4237,
	33.915,	35.4202,	36.9387,	38.4702,	40.0142,
	41.5705,	43.1387,	44.7185,	46.3096,	47.9116,
	49.5244,	51.1477,	52.7811,	54.4246,	56.0778,
	57.7406,	59.4127,	61.0939,	62.7841,	64.4831,
	66.1906,	67.9066,	69.6309,	71.3633,	73.1037,
	74.8519,	76.6077,	78.3712,	80.142,	81.9202,
	83.7055,	85.4979,	87.2972,	89.1034,	90.9163,
	92.7359,	94.5619,	96.3945,	98.2333,	100.078,
	101.93,	103.787,	105.65,	107.52,	109.395,
	111.275,	113.162,	115.054,	116.952,	118.855,
	120.763,	122.677,	124.596,	126.52,	128.45,
	130.384,	132.324,	134.268,	136.218,	138.172,
	140.131,	142.095,	144.063,	146.036,	148.014,
	149.996,	151.983,	153.974,	155.97,	157.97,
	159.974,	161.983,	163.996,	166.013,	168.034,
	170.059,	172.089,	174.122,	176.16,	178.201,
	180.246,	182.295,	184.349,	186.405,	188.466,
	190.531,	192.599,	194.671,	196.746,	198.825,
	200.908,	202.995,	205.084,	207.178,	209.275,
	211.375,	213.479,	215.586,	217.697,	219.811,
	221.928,	224.049,	226.172,	228.299,	230.43,
	232.563,	234.7,	236.84,	238.983,	241.129,
	243.278,	245.431,	247.586,	249.744,	251.906,
	254.07,	256.237,	258.408,	260.581,	262.757,
	264.936,	267.118,	269.302,	271.49,	273.68,
	275.873,	278.069,	280.268,	282.469,	284.673,
	286.88,	289.09,	291.302,	293.517,	295.734,
	297.954,	300.177,	302.402,	304.63,	306.861,
	309.094,	311.329,	313.567,	315.808,	318.051,
	320.296,	322.544,	324.795,	327.048,	329.303,
	331.561,	333.821,	336.083,	338.348,	340.615,
	342.885,	345.157,	347.431,	349.707,	351.986,
	354.267,	356.55,	358.836,	361.124,	363.414,
	365.706,	368,	370.297,	372.596,	374.897,
	377.2,	379.505,	381.813,	384.123,	386.434,
	388.748,	391.064,	393.382,	395.702,	398.025,
	400.349,	402.675,	405.004,	407.334,	409.666,
	412.001,	414.337,	416.676,	419.016,	421.359,
	423.703,	426.049,	428.398,	430.748,	433.1,
	435.454,	437.81,	440.168,	442.528,	444.89,
	447.253,	449.619,	451.986,	454.355,	456.727,
	459.099,	461.474,	463.851,	466.229,	468.609,
	470.991,	473.375,	475.761,	478.148,	480.537,
	482.928,	485.321,	487.715,	490.112,	492.51,
	494.909,	497.311,	499.714,	502.119,	504.525,
	506.933,	509.343,	511.755,	514.168,	516.583,
	519,	521.418,	523.838,	526.26,	528.683,
	531.108,	533.534,	535.962,	538.392,	540.824,
	543.257,	545.691,	548.127,	550.565,	553.004,
	555.445,	557.888,	560.332,	562.777,	565.225,
	567.673,	570.124,	572.575,	575.029,	577.483,
	579.94,	582.398,	584.857,	587.318,	589.78,
	592.244,	594.71,	597.177,	599.645,	602.115,
	604.586,	607.059,	609.533,	612.009,	614.486,
	616.964,	619.444,	621.926,	624.409,	626.893,
	629.379,	631.866,	634.354,	636.844,	639.336,
	641.828,	644.323,	646.818,	649.315,	651.813,
	654.313,	656.814,	659.317,	661.82,	664.326,
	666.832,	669.34,	671.849,	674.36,	676.872,
	679.385,	681.899,	684.415,	686.932,	689.451,
	691.971,	694.492,	697.014,	699.538,	702.063,
	704.589,	707.117,	709.646,	712.176,	714.708,
	717.24,	719.774,	722.31,	724.846,	727.384,
	729.923,	732.464,	735.005,	737.548,	740.092,
	742.637,	745.184,	747.732,	750.281,	752.831,
	755.382,	757.935,	760.489,	763.044,	765.6,
	768.158,	770.716,	773.276,	775.837,	778.4,
	780.963,	783.528,	786.094,	788.661,	791.229,
	793.798,	796.369,	798.941,	801.513,	804.087,
	806.663,	809.239,	811.817,	814.395,	816.975,
	819.556,	822.138,	824.721,	827.305,	829.891,
	832.478,	835.065,	837.654,	840.244,	842.835,
	845.427,	848.021,	850.615,	853.21,	855.807,
	858.405,	861.003,	863.603,	866.204,	868.806,
	871.41,	874.014,	876.619,	879.225,	881.833,
	884.441,	887.051,	889.662,	892.273,	894.886,
	897.5,	900.115,	902.731,	905.348,	907.966,
	910.585,	913.205,	915.826,	918.449,	921.072,
	923.696,	926.321,	928.948,	931.575,	934.204,
	936.833,	939.463,	942.095,	944.727,	947.361,
	949.995,	952.631,	955.267,	957.905,	960.543,
	963.183,	965.823,	968.465,	971.107,	973.751,
	976.395,	979.04,	981.687,	984.334,	986.983,
	989.632,	992.282,	994.933,	997.586,	1000.24,
	1002.89,	1005.55,	1008.2,	1010.86,	1013.52,
	1016.18,	1018.84,	1021.5,	1024.16,	1026.82,
	1029.49,	1032.15,	1034.82,	1037.48,	1040.15,
	1042.82,	1045.49,	1048.16,	1050.83,	1053.5,
	1056.18,	1058.85,	1061.52,	1064.2,	1066.88,
	1069.55,	1072.23,	1074.91,	1077.59,	1080.27,
	1082.96,	1085.64,	1088.32,	1091.01,	1093.69,
	1096.38,	1099.07,	1101.76,	1104.45,	1107.14,
	1109.83,	1112.52,	1115.21,	1117.91,	1120.6,
	1123.3,	1125.99,	1128.69,	1131.39,	1134.09,
	1136.79,	1139.49,	1142.19,	1144.89,	1147.59,
	1150.3,	1153,	1155.71,	1158.42,	1161.12,
	1163.83,	1166.54,	1169.25,	1171.96,	1174.67,
	1177.39,	1180.1,	1182.81,	1185.53,	1188.25,
	1190.96,	1193.68,	1196.4,	1199.12,	1201.84,
	1204.56,	1207.28,	1210,	1212.73,	1215.45,
	1218.18,	1220.9,	1223.63,	1226.36,	1229.09,
	1231.81,	1234.54,	1237.27,	1240.01,	1242.74,
	1245.47,	1248.21,	1250.94,	1253.68,	1256.41,
	1259.15,	1261.89,	1264.63,	1267.37,	1270.11,
	1272.85,	1275.59,	1278.33,	1281.08,	1283.82,
	1286.57,	1289.31,	1292.06,	1294.81,	1297.55,
	1300.3,	1303.05,	1305.8,	1308.55,	1311.31,
	1314.06,	1316.81,	1319.57,	1322.32,	1325.08,
	1327.83,	1330.59,	1333.35,	1336.11,	1338.87,
	1341.63,	1344.39,	1347.15,	1349.91,	1352.68,
	1355.44,	1358.21,	1360.97,	1363.74,	1366.51,
	1369.27,	1372.04,	1374.81,	1377.58,	1380.35,
	1383.13,	1385.9,	1388.67,	1391.44,	1394.22,
	1396.99,	1399.77,	1402.55,	1405.32,	1408.1,
	1410.88,	1413.66,	1416.44,	1419.22,	1422,
	1424.79,	1427.57,	1430.35,	1433.14,	1435.92,
	1438.71,	1441.5,	1444.28,	1447.07,	1449.86,
	1452.65,	1455.44,	1458.23,	1461.02,	1463.82,
	1466.61,	1469.4,	1472.2,	1474.99,	1477.79,
	1480.58,	1483.38,	1486.18,	1488.98,	1491.78,
	1494.58,	1497.38,	1500.18,	1502.98,	1505.78,
	1508.59,	1511.39,	1514.2,	1517,	1519.81,
	1522.62,	1525.42,	1528.23,	1531.04,	1533.85,
	1536.66,	1539.47,	1542.28,	1545.09,	1547.91,
	1550.72,	1553.54,	1556.35,	1559.17,	1561.98,
	1564.8,	1567.62,	1570.44,	1573.25,	1576.07,
	1578.89,	1581.71,	1584.54,	1587.36,	1590.18,
	1593,	1595.83,	1598.65,	1601.48,	1604.3,
	1607.13,	1609.96,	1612.79,	1615.62,	1618.45,
	1621.28,	1624.11,	1626.94,	1629.77,	1632.6,
	1635.43,	1638.27,	1641.1,	1643.94,	1646.77,
	1649.61,	1652.45,	1655.28,	1658.12,	1660.96,
	1663.8,	1666.64,	1669.48,	1672.32,	1675.16,
	1678.01,	1680.85,	1683.69,	1686.54,	1689.38,
	1692.23,	1695.08,	1697.92,	1700.77,	1703.62,
	1706.47,	1709.32,	1712.17,	1715.02,	1717.87,
	1720.72,	1723.57,	1726.43,	1729.28,	1732.13,
	1734.99,	1737.84,	1740.7,	1743.56,	1746.42,
	1749.27,	1752.13,	1754.99,	1757.85,	1760.71,
	1763.57,	1766.43,	1769.3,	1772.16,	1775.02,
	1777.89,	1780.75,	1783.62,	1786.48,	1789.35,
	1792.21,	1795.08,	1797.95,	1800.82,	1803.69,
	1806.56,	1809.43,	1812.3,	1815.17,	1818.04,
	1820.91,	1823.79,	1826.66,	1829.54,	1832.41,
	1835.29,	1838.16,	1841.04,	1843.92,	1846.8,
	1849.67,	1852.55,	1855.43,	1858.31,	1861.19,
	1864.08,	1866.96,	1869.84,	1872.72,	1875.61,
	1878.49,	1881.38,	1884.26,	1887.15,	1890.03,
	1892.92,	1895.81,	1898.7,	1901.59,	1904.47,
	1907.36,	1910.25,	1913.15,	1916.04,	1918.93,
	1921.82,	1924.72,	1927.61,	1930.5,	1933.4,
	1936.29,	1939.19,	1942.09,	1944.98,	1947.88,
	1950.78,	1953.68,	1956.58,	1959.48,	1962.38,
	1965.28,	1968.18,	1971.08,	1973.98,	1976.89,
	1979.79,	1982.69,	1985.6,	1988.5,	1991.41,
	1994.32,	1997.22,	2000.13,	2003.04,	2005.95,
	2008.86,	2011.77,	2014.68,	2017.59,	2020.5,
	2023.41,	2026.32,	2029.23,	2032.15,	2035.06,
	2037.98,	2040.89,	2043.81,	2046.72,	2049.64,
	2052.56,	2055.47,	2058.39,	2061.31,	2064.23,
	2067.15,	2070.07,	2072.99,	2075.91,	2078.83,
	2081.75,	2084.68,	2087.6,	2090.52,	2093.45,
	2096.37,	2099.3,	2102.22,	2105.15,	2108.08,
	2111.01,	2113.93,	2116.86,	2119.79,	2122.72,
	2125.65,	2128.58,	2131.51,	2134.44,	2137.37,
	2140.31,	2143.24,	2146.17,	2149.11,	2152.04,
	2154.98,	2157.91,	2160.85,	2163.78,	2166.72,
	2169.66,	2172.6,	2175.54,	2178.47,	2181.41,
	2184.35,	2187.29,	2190.24,	2193.18,	2196.12,
	2199.06,	2202.01,	2204.95,	2207.89,	2210.84,
	2213.78,	2216.73,	2219.67,	2222.62,	2225.57,
	2228.51,	2231.46,	2234.41,	2237.36,	2240.31,
	2243.26,	2246.21,	2249.16,	2252.11,	2255.06,
	2258.02,	2260.97,	2263.92,	2266.88,	2269.83,
	2272.78,	2275.74,	2278.7,	2281.65,	2284.61,
	2287.57,	2290.52,	2293.48,	2296.44,	2299.4,
	2302.36,	2305.32,	2308.28,	2311.24,	2314.2,
	2317.16,	2320.12,	2323.09,	2326.05,	2329.01,
	2331.98,	2334.94,	2337.91,	2340.87,	2343.84,
	2346.81,	2349.77,	2352.74,	2355.71,	2358.68,
	2361.65,	2364.62,	2367.59,	2370.56,	2373.53,
	2376.5,	2379.47,	2382.44,	2385.42,	2388.39,
	2391.36,	2394.34,	2397.31,	2400.29,	2403.26,
	2406.24,	2409.21,	2412.19,	2415.17,	2418.15,
	2421.12,	2424.1,	2427.08,	2430.06,	2433.04,
	2436.02,	2439,	2441.98,	2444.97,	2447.95,
	2450.93,	2453.91,	2456.9,	2459.88,	2462.87,
	2465.85,	2468.84,	2471.82,	2474.81,	2477.8,
	2480.78,	2483.77,	2486.76,	2489.75,	2492.74,
	2495.73,	2498.72,	2501.71,	2504.7,	2507.69,
	2510.68,	2513.67,	2516.66,	2519.66,	2522.65,
	2525.64,	2528.64,	2531.63,	2534.63,	2537.62,
	2540.62,	2543.62,	2546.61,	2549.61,	2552.61,
	2555.61,	2558.61,	2561.61,	2564.6,	2567.6,
	2570.61,	2573.61,	2576.61,	2579.61,	2582.61,
	2585.61,	2588.62,	2591.62,	2594.62,	2597.63,
	2600.63,	2603.64,	2606.64,	2609.65,	2612.66,
	2615.66,	2618.67,	2621.68,	2624.69,	2627.7,
	2630.7,	2633.71,	2636.72,	2639.73,	2642.74,
	2645.76,	2648.77,	2651.78,	2654.79,	2657.8,
	2660.82,	2663.83,	2666.85,	2669.86,	2672.88,
	2675.89,	2678.91,	2681.92,	2684.94,	2687.96,
	2690.97,	2693.99,	2697.01,	2700.03,	2703.05,
	2706.07,	2709.09,	2712.11,	2715.13,	2718.15,
	2721.17,	2724.19,	2727.22,	2730.24,	2733.26,
	2736.29,	2739.31,	2742.33,	2745.36,	2748.38,
	2751.41,	2754.44,	2757.46,	2760.49,	2763.52,
	2766.54,	2769.57,	2772.6,	2775.63,	2778.66,
	2781.69,	2784.72,	2787.75,	2790.78,	2793.81,
	2796.84,	2799.88,	2802.91,	2805.94,	2808.98,
	2812.01,	2815.04,	2818.08,	2821.11,	2824.15,
	2827.18,	2830.22,	2833.26,	2836.29,	2839.33,
	2842.37,	2845.41,	2848.45,	2851.49,	2854.52,
	2857.56,	2860.6,	2863.65,	2866.69,	2869.73,
	2872.77,	2875.81,	2878.85,	2881.9,	2884.94,
	2887.98,	2891.03,	2894.07,	2897.12,	2900.16,
	2903.21,	2906.26,	2909.3,	2912.35,	2915.4,
	2918.44,	2921.49,	2924.54,	2927.59,	2930.64,
	2933.69,	2936.74,	2939.79,	2942.84,	2945.89,
	2948.94,	2951.99,	2955.05,	2958.1,	2961.15,
	2964.21,	2967.26,	2970.31,	2973.37,	2976.42,
	2979.48,	2982.53,	2985.59,	2988.65,	2991.7,
	2994.76,	2997.82,	3000.88,	3003.93,	3006.99,
	3010.05,	3013.11,	3016.17,	3019.23,	3022.29,
	3025.35,	3028.42,	3031.48,	3034.54,	3037.6,
	3040.67,	3043.73,	3046.79,	3049.86,	3052.92,
	3055.99,	3059.05,	3062.12,	3065.18,	3068.25,
	3071.32,	3074.38,	3077.45,	3080.52,	3083.59,
	3086.65,	3089.72,	3092.79,	3095.86,	3098.93,
	3102,	3105.07,	3108.14,	3111.22,	3114.29,
	3117.36,	3120.43,	3123.51,	3126.58,	3129.65,
	3132.73,	3135.8,	3138.88,	3141.95,	3145.03,
	3148.1,	3151.18,	3154.26,	3157.33,	3160.41,
	3163.49,	3166.57,	3169.64,	3172.72,	3175.8,
	3178.88,	3181.96,	3185.04,	3188.12,	3191.2,
	3194.29,	3197.37,	3200.45,	3203.53,	3206.61,
	3209.7,	3212.78,	3215.86,	3218.95,	3222.03,
	3225.12,	3228.2,	3231.29,	3234.38,	3237.46,
	3240.55,	3243.64,	3246.72,	3249.81,	3252.9,
	3255.99,	3259.08,	3262.17,	3265.26,	3268.35,
	3271.44,	3274.53,	3277.62,	3280.71,	3283.8,
	3286.89,	3289.98,	3293.08,	3296.17,	3299.26,
	3302.36,	3305.45,	3308.55,	3311.64,	3314.74,
	3317.83,	3320.93,	3324.02,	3327.12,	3330.22,
	3333.31,	3336.41,	3339.51,	3342.61,	3345.71,
	3348.81,	3351.91,	3355,	3358.1,	3361.21,
	3364.31,	3367.41,	3370.51,	3373.61,	3376.71,
	3379.81,	3382.92,	3386.02,	3389.12,	3392.23,
	3395.33,	3398.44,	3401.54,	3404.65,	3407.75,
	3410.86,	3413.96,	3417.07,	3420.18,	3423.28,
	3426.39,	3429.5,	3432.61,	3435.72,	3438.83,
	3441.93,	3445.04,	3448.15,	3451.26,	3454.38,
	3457.49,	3460.6,	3463.71,	3466.82,	3469.93,
	3473.05,	3476.16,	3479.27,	3482.39,	3485.5,
	3488.61,	3491.73,	3494.84,	3497.96,	3501.07,
	3504.19,	3507.31,	3510.42,	3513.54,	3516.66,
	3519.77,	3522.89,	3526.01,	3529.13,	3532.25,
	3535.37,	3538.49,	3541.61,	3544.73,	3547.85,
	3550.97,	3554.09,	3557.21,	3560.33,	3563.46,
	3566.58,	3569.7,	3572.82,	3575.95,	3579.07,
	3582.2,	3585.32,	3588.45,	3591.57,	3594.7,
	3597.82,	3600.95,	3604.07,	3607.2,	3610.33,
	3613.46,	3616.58,	3619.71,	3622.84,	3625.97,
	3629.1,	3632.23,	3635.36,	3638.49,	3641.62,
	3644.75,	3647.88,	3651.01,	3654.14,	3657.27,
	3660.41,	3663.54,	3666.67,	3669.8,	3672.94,
	3676.07,	3679.21,	3682.34,	3685.48,	3688.61,
	3691.75,	3694.88,	3698.02,	3701.15,	3704.29,
	3707.43,	3710.57,	3713.7,	3716.84,	3719.98,
	3723.12,	3726.26,	3729.4,	3732.54,	3735.68,
	3738.82,	3741.96,	3745.1,	3748.24,	3751.38,
	3754.52,	3757.66,	3760.81,	3763.95,	3767.09,
	3770.24,	3773.38,	3776.52,	3779.67,	3782.81,
	3785.96,	3789.1,	3792.25,	3795.39,	3798.54,
	3801.69,	3804.83,	3807.98,	3811.13,	3814.27,
	3817.42,	3820.57,	3823.72,	3826.87,	3830.02,
	3833.17,	3836.32,	3839.47,	3842.62,	3845.77,
	3848.92,	3852.07,	3855.22,	3858.37,	3861.53,
	3864.68,	3867.83,	3870.99,	3874.14,	3877.29,
	3880.45,	3883.6,	3886.76,	3889.91,	3893.07,
	3896.22,	3899.38,	3902.53,	3905.69,	3908.85,
	3912,	3915.16,	3918.32,	3921.48,	3924.64,
	3927.79,	3930.95,	3934.11,	3937.27,	3940.43,
	3943.59,	3946.75,	3949.91,	3953.08,	3956.24,
	3959.4,	3962.56,	3965.72,	3968.88,	3972.05,
	3975.21,	3978.37,	3981.54,	3984.7,	3987.87,
	3991.03,	3994.2,	3997.36,	4000.53,	4003.69,
	4006.86,	4010.03,	4013.19,	4016.36,	4019.53,
	4022.69,	4025.86,	4029.03,	4032.2,	4035.37,
	4038.54,	4041.71,	4044.88,	4048.05,	4051.22,
	4054.39,	4057.56,	4060.73,	4063.9,	4067.07,
	4070.24,	4073.42,	4076.59,	4079.76,	4082.93,
	4086.11,	4089.28,	4092.46,	4095.63,	4098.8,
	4101.98,	4105.15,	4108.33,	4111.51,	4114.68,
	4117.86,	4121.04,	4124.21,	4127.39,	4130.57,
	4133.74,	4136.92,	4140.1,	4143.28,	4146.46,
	4149.64,	4152.82,	4156,	4159.18,	4162.36,
	4165.54,	4168.72,	4171.9,	4175.08,	4178.26,
	4181.45,	4184.63,	4187.81,	4190.99,	4194.18,
	4197.36,	4200.55,	4203.73,	4206.91,	4210.1,
	4213.28,	4216.47,	4219.65,	4222.84,	4226.03,
	4229.21,	4232.4,	4235.59,	4238.77,	4241.96,
	4245.15,	4248.34,	4251.53,	4254.71,	4257.9,
	4261.09,	4264.28,	4267.47,	4270.66,	4273.85,
	4277.04,	4280.23,	4283.42,	4286.62,	4289.81,
	4293,	4296.19,	4299.38,	4302.58,	4305.77,
	4308.96,	4312.16,	4315.35,	4318.55,	4321.74,
	4324.94,	4328.13,	4331.33,	4334.52,	4337.72,
	4340.91,	4344.11,	4347.31,	4350.5,	4353.7,
	4356.9,	4360.1,	4363.29,	4366.49,	4369.69,
	4372.89,	4376.09,	4379.29,	4382.49,	4385.69,
	4388.89,	4392.09,	4395.29,	4398.49,	4401.69,
	4404.89,	4408.1,	4411.3,	4414.5,	4417.7,
	4420.91,	4424.11,	4427.31,	4430.52,	4433.72,
	4436.93,	4440.13,	4443.34,	4446.54,	4449.75,
	4452.95,	4456.16,	4459.36,	4462.57,	4465.78,
	4468.99,	4472.19,	4475.4,	4478.61,	4481.82,
	4485.02,	4488.23,	4491.44,	4494.65,	4497.86,
	4501.07,	4504.28,	4507.49,	4510.7,	4513.91,
	4517.12,	4520.34,	4523.55,	4526.76,	4529.97,
	4533.18,	4536.4,	4539.61,	4542.82,	4546.04,
	4549.25,	4552.46,	4555.68,	4558.89,	4562.11,
	4565.32,	4568.54,	4571.75,	4574.97,	4578.19,
	4581.4,	4584.62,	4587.84,	4591.05,	4594.27,
	4597.49,	4600.71,	4603.92,	4607.14,	4610.36,
	4613.58,	4616.8,	4620.02,	4623.24,	4626.46,
	4629.68,	4632.9,	4636.12,	4639.34,	4642.56,
	4645.79,	4649.01,	4652.23,	4655.45,	4658.68,
	4661.9,	4665.12,	4668.34,	4671.57,	4674.79,
	4678.02,	4681.24,	4684.47,	4687.69,	4690.92,
	4694.14,	4697.37,	4700.59,	4703.82,	4707.05,
	4710.27,	4713.5,	4716.73,	4719.96,	4723.18,
	4726.41,	4729.64,	4732.87,	4736.1,	4739.33,
	4742.56,	4745.79,	4749.02,	4752.25,	4755.48,
	4758.71,	4761.94,	4765.17,	4768.4,	4771.63,
	4774.86,	4778.1,	4781.33,	4784.56,	4787.8,
	4791.03,	4794.26,	4797.5,	4800.73,	4803.96,
	4807.2,	4810.43,	4813.67,	4816.9,	4820.14,
	4823.38,	4826.61,	4829.85,	4833.08,	4836.32,
	4839.56,	4842.8,	4846.03,	4849.27,	4852.51,
	4855.75,	4858.99,	4862.22,	4865.46,	4868.7,
	4871.94,	4875.18,	4878.42,	4881.66,	4884.9,
	4888.14,	4891.38,	4894.63,	4897.87,	4901.11,
	4904.35,	4907.59,	4910.84,	4914.08,	4917.32,
	4920.57,	4923.81,	4927.05,	4930.3,	4933.54,
	4936.79,	4940.03,	4943.28,	4946.52,	4949.77,
	4953.01,	4956.26,	4959.5,	4962.75,	4966,
	4969.24,	4972.49,	4975.74,	4978.99,	4982.23,
	4985.48,	4988.73,	4991.98,	4995.23,	4998.48,
	5001.73,	5004.98,	5008.23,	5011.48,	5014.73,
	5017.98,	5021.23,	5024.48,	5027.73,	5030.98,
	5034.24,	5037.49,	5040.74,	5043.99,	5047.25,
	5050.5,	5053.75,	5057.01,	5060.26,	5063.51,
	5066.77,	5070.02,	5073.28,	5076.53,	5079.79,
	5083.04,	5086.3,	5089.55,	5092.81,	5096.07,
	5099.32,	5102.58,	5105.84,	5109.1,	5112.35,
	5115.61,	5118.87,	5122.13,	5125.39,	5128.65,
	5131.9,	5135.16,	5138.42,	5141.68,	5144.94,
	5148.2,	5151.46,	5154.72,	5157.99,	5161.25,
	5164.51,	5167.77,	5171.03,	5174.29,	5177.56,
	5180.82,	5184.08,	5187.35,	5190.61,	5193.87,
	5197.14,	5200.4,	5203.67,	5206.93,	5210.19,
	5213.46,	5216.72,	5219.99,	5223.26,	5226.52,
	5229.79,	5233.05,	5236.32,	5239.59,	5242.86,
	5246.12,	5249.39,	5252.66,	5255.93,	5259.19,
	5262.46,	5265.73,	5269,	5272.27,	5275.54,
	5278.81,	5282.08,	5285.35,	5288.62,	5291.89,
	5295.16,	5298.43,	5301.7,	5304.98,	5308.25,
	5311.52,	5314.79,	5318.07,	5321.34,	5324.61,
	5327.88,	5331.16,	5334.43,	5337.71,	5340.98,
	5344.25,	5347.53,	5350.8,	5354.08,	5357.35,
	5360.63,	5363.9,	5367.18,	5370.46,	5373.73,
	5377.01,	5380.29,	5383.56,	5386.84,	5390.12,
	5393.4,	5396.68,	5399.95,	5403.23,	5406.51,
	5409.79,	5413.07,	5416.35,	5419.63,	5422.91,
	5426.19,	5429.47,	5432.75,	5436.03,	5439.31,
	5442.59,	5445.87,	5449.16,	5452.44,	5455.72,
	5459,	5462.28,	5465.57,	5468.85,	5472.13,
	5475.42,	5478.7,	5481.98,	5485.27,	5488.55,
	5491.84,	5495.12,	5498.41,	5501.69,	5504.98,
	5508.26,	5511.55,	5514.84,	5518.12,	5521.41,
	5524.7,	5527.98,	5531.27,	5534.56,	5537.85,
	5541.14,	5544.42,	5547.71,	5551,	5554.29,
	5557.58,	5560.87,	5564.16,	5567.45,	5570.74,
	5574.03,	5577.32,	5580.61,	5583.9,	5587.19,
	5590.48,	5593.77,	5597.07,	5600.36,	5603.65,
	5606.94,	5610.24,	5613.53,	5616.82,	5620.11,
	5623.41,	5626.7,	5630,	5633.29,	5636.58,
	5639.88,	5643.17,	5646.47,	5649.76,	5653.06,
	5656.36,	5659.65,	5662.95,	5666.24,	5669.54,
	5672.84,	5676.14,	5679.43,	5682.73,	5686.03,
	5689.33,	5692.62,	5695.92,	5699.22,	5702.52,
	5705.82,	5709.12,	5712.42,	5715.72,	5719.02,
	5722.32,	5725.62,	5728.92,	5732.22,	5735.52,
	5738.82,	5742.12,	5745.43,	5748.73,	5752.03,
	5755.33,	5758.63,	5761.94,	5765.24,	5768.54,
	5771.85,	5775.15,	5778.45,	5781.76,	5785.06,
	5788.37,	5791.67,	5794.98,	5798.28,	5801.59,
	5804.89,	5808.2,	5811.5,	5814.81,	5818.12,
	5821.42,	5824.73,	5828.04,	5831.34,	5834.65,
	5837.96,	5841.27,	5844.58,	5847.88,	5851.19,
	5854.5,	5857.81,	5861.12,	5864.43,	5867.74,
	5871.05,	5874.36,	5877.67,	5880.98,	5884.29,
	5887.6,	5890.91,	5894.22,	5897.53,	5900.85,
	5904.16,	5907.47,	5910.78,	5914.1,	5917.41,
	5920.72,	5924.03,	5927.35,	5930.66,	5933.98,
	5937.29,	5940.6,	5943.92,	5947.23,	5950.55,
	5953.86,	5957.18,	5960.49,	5963.81,	5967.13,
	5970.44,	5973.76,	5977.08,	5980.39,	5983.71,
	5987.03,	5990.34,	5993.66,	5996.98,	6000.3,
	6003.62,	6006.93,	6010.25,	6013.57,	6016.89,
	6020.21,	6023.53,	6026.85,	6030.17,	6033.49,
	6036.81,	6040.13,	6043.45,	6046.77,	6050.09,
	6053.41,	6056.74,	6060.06,	6063.38,	6066.7,
	6070.02,	6073.35,	6076.67,	6079.99,	6083.32,
	6086.64,	6089.96,	6093.29,	6096.61,	6099.94,
	6103.26,	6106.59,	6109.91,	6113.24,	6116.56,
	6119.89,	6123.21,	6126.54,	6129.86,	6133.19,
	6136.52,	6139.84,	6143.17,	6146.5,	6149.82,
	6153.15,	6156.48,	6159.81,	6163.14,	6166.46,
	6169.79,	6173.12,	6176.45,	6179.78,	6183.11,
	6186.44,	6189.77,	6193.1,	6196.43,	6199.76,
	6203.09,	6206.42,	6209.75,	6213.08,	6216.41,
	6219.75,	6223.08,	6226.41,	6229.74,	6233.07,
	6236.41,	6239.74,	6243.07,	6246.41,	6249.74,
	6253.07,	6256.41,	6259.74,	6263.08,	6266.41,
	6269.75,	6273.08,	6276.41,	6279.75,	6283.09,
	6286.42,	6289.76,	6293.09,	6296.43,	6299.77,
	6303.1,	6306.44,	6309.78,	6313.11,	6316.45,
	6319.79,	6323.13,	6326.46,	6329.8,	6333.14,
	6336.48,	6339.82,	6343.16,	6346.5,	6349.84,
	6353.18,	6356.52,	6359.86,	6363.2,	6366.54,
	6369.88,	6373.22,	6376.56,	6379.9,	6383.24,
	6386.58,	6389.93,	6393.27,	6396.61,	6399.95,
	6403.29,	6406.64,	6409.98,	6413.32,	6416.67,
	6420.01,	6423.35,	6426.7,	6430.04,	6433.39,
	6436.73,	6440.08,	6443.42,	6446.77,	6450.11,
	6453.46,	6456.8,	6460.15,	6463.5,	6466.84,
	6470.19,	6473.54,	6476.88,	6480.23,	6483.58,
	6486.92,	6490.27,	6493.62,	6496.97,	6500.32,
	6503.66,	6507.01,	6510.36,	6513.71,	6517.06,
	6520.41,	6523.76,	6527.11,	6530.46,	6533.81,
	6537.16,	6540.51,	6543.86,	6547.21,	6550.56,
	6553.92,	6557.27,	6560.62,	6563.97,	6567.32,
	6570.68,	6574.03,	6577.38,	6580.73,	6584.09,
	6587.44,	6590.79,	6594.15,	6597.5,	6600.86,
	6604.21,	6607.56,	6610.92,	6614.27,	6617.63,
	6620.98,	6624.34,	6627.7,	6631.05,	6634.41,
	6637.76,	6641.12,	6644.48,	6647.83,	6651.19,
	6654.55,	6657.9,	6661.26,	6664.62,	6667.98,
	6671.34,	6674.69,	6678.05,	6681.41,	6684.77,
	6688.13,	6691.49,	6694.85,	6698.21,	6701.57,
	6704.93,	6708.29,	6711.65,	6715.01,	6718.37,
	6721.73,	6725.09,	6728.45,	6731.81,	6735.18,
	6738.54,	6741.9,	6745.26,	6748.63,	6751.99,
	6755.35,	6758.71,	6762.08,	6765.44,	6768.8,
	6772.17,	6775.53,	6778.9,	6782.26,	6785.63,
	6788.99,	6792.35,	6795.72,	6799.09,	6802.45,
	6805.82,	6809.18,	6812.55,	6815.91,	6819.28,
	6822.65,	6826.01,	6829.38,	6832.75,	6836.12,
	6839.48,	6842.85,	6846.22,	6849.59,	6852.96,
	6856.32,	6859.69,	6863.06,	6866.43,	6869.8,
	6873.17,	6876.54,	6879.91,	6883.28,	6886.65,
	6890.02,	6893.39,	6896.76,	6900.13,	6903.5,
	6906.87,	6910.24,	6913.62,	6916.99,	6920.36,
	6923.73,	6927.1,	6930.48,	6933.85,	6937.22,
	6940.6,	6943.97,	6947.34,	6950.72,	6954.09,
	6957.46,	6960.84,	6964.21,	6967.59,	6970.96,
	6974.34,	6977.71,	6981.09,	6984.46,	6987.84,
	6991.21,	6994.59,	6997.97,	7001.34,	7004.72,
	7008.1,	7011.47,	7014.85,	7018.23,	7021.61,
	7024.98,	7028.36,	7031.74,	7035.12,	7038.5,
	7041.87,	7045.25,	7048.63,	7052.01,	7055.39,
	7058.77,	7062.15,	7065.53,	7068.91,	7072.29,
	7075.67,	7079.05,	7082.43,	7085.81,	7089.19,
	7092.57,	7095.96,	7099.34,	7102.72,	7106.1,
	7109.48,	7112.87,	7116.25,	7119.63,	7123.01,
	7126.4,	7129.78,	7133.16,	7136.55,	7139.93,
	7143.32,	7146.7,	7150.08,	7153.47,	7156.85,
	7160.24,	7163.62,	7167.01,	7170.39,	7173.78,
	7177.17,	7180.55,	7183.94,	7187.32,	7190.71,
	7194.1,	7197.48,	7200.87,	7204.26,	7207.65,
	7211.03,	7214.42,	7217.81,	7221.2,	7224.59,
	7227.97,	7231.36,	7234.75,	7238.14,	7241.53,
	7244.92,	7248.31,	7251.7,	7255.09,	7258.48,
	7261.87,	7265.26,	7268.65,	7272.04,	7275.43,
	7278.82,	7282.21,	7285.6,	7289,	7292.39,
	7295.78,	7299.17,	7302.56,	7305.96,	7309.35,
	7312.74,	7316.14,	7319.53,	7322.92,	7326.32,
	7329.71,	7333.1,	7336.5,	7339.89,	7343.29,
	7346.68,	7350.08,	7353.47,	7356.87,	7360.26,
	7363.66,	7367.05,	7370.45,	7373.84,	7377.24,
	7380.64,	7384.03,	7387.43,	7390.83,	7394.22,
	7397.62,	7401.02,	7404.42,	7407.81,	7411.21,
	7414.61,	7418.01,	7421.41,	7424.81,	7428.2,
	7431.6,	7435,	7438.4,	7441.8,	7445.2,
	7448.6,	7452,	7455.4,	7458.8,	7462.2,
	7465.6,	7469,	7472.4,	7475.81,	7479.21,
	7482.61,	7486.01,	7489.41,	7492.81,	7496.22,
	7499.62,	7503.02,	7506.42,	7509.83,	7513.23,
	7516.63,	7520.04,	7523.44,	7526.84,	7530.25,
	7533.65,	7537.06,	7540.46,	7543.87,	7547.27,
	7550.68,	7554.08,	7557.49,	7560.89,	7564.3,
	7567.7,	7571.11,	7574.52,	7577.92,	7581.33,
	7584.74,	7588.14,	7591.55,	7594.96,	7598.36,
	7601.77,	7605.18,	7608.59,	7612,	7615.4,
	7618.81,	7622.22,	7625.63,	7629.04,	7632.45,
	7635.86,	7639.27,	7642.68,	7646.09,	7649.5,
	7652.91,	7656.32,	7659.73,	7663.14,	7666.55,
	7669.96,	7673.37,	7676.78,	7680.19,	7683.6,
	7687.02,	7690.43,	7693.84,	7697.25,	7700.66,
	7704.08,	7707.49,	7710.9,	7714.32,	7717.73,
	7721.14,	7724.56,	7727.97,	7731.38,	7734.8,
	7738.21,	7741.63,	7745.04,	7748.46,	7751.87,
	7755.29,	7758.7,	7762.12,	7765.53,	7768.95,
	7772.36,	7775.78,	7779.2,	7782.61,	7786.03,
	7789.45,	7792.86,	7796.28,	7799.7,	7803.12,
	7806.53,	7809.95,	7813.37,	7816.79,	7820.21,
	7823.62,	7827.04,	7830.46,	7833.88,	7837.3,
	7840.72,	7844.14,	7847.56,	7850.98,	7854.4,
	7857.82,	7861.24,	7864.66,	7868.08,	7871.5,
	7874.92,	7878.34,	7881.76,	7885.19,	7888.61,
	7892.03,	7895.45,	7898.87,	7902.29,	7905.72,
	7909.14,	7912.56,	7915.99,	7919.41,	7922.83,
	7926.26,	7929.68,	7933.1,	7936.53,	7939.95,
	7943.37,	7946.8,	7950.22,	7953.65,	7957.07,
	7960.5,	7963.92,	7967.35,	7970.77,	7974.2,
	7977.63,	7981.05,	7984.48,	7987.9,	7991.33,
	7994.76,	7998.18,	8001.61,	8005.04,	8008.47,
	8011.89,	8015.32,	8018.75,	8022.18,	8025.61,
	8029.03,	8032.46,	8035.89,	8039.32,	8042.75,
	8046.18,	8049.61,	8053.04,	8056.47,	8059.9,
	8063.33,	8066.76,	8070.19,	8073.62,	8077.05,
	8080.48,	8083.91,	8087.34,	8090.77,	8094.2,
	8097.63,	8101.07,	8104.5,	8107.93,	8111.36,
	8114.79,	8118.23,	8121.66,	8125.09,	8128.52,
	8131.96,	8135.39,	8138.82,	8142.26,	8145.69,
	8149.13,	8152.56,	8155.99,	8159.43,	8162.86,
	8166.3,	8169.73,	8173.17,	8176.6,	8180.04,
	8183.47,	8186.91,	8190.35,	8193.78,	8197.22,
	8200.65,	8204.09,	8207.53,	8210.96,	8214.4,
	8217.84,	8221.27,	8224.71,	8228.15,	8231.59,
	8235.03,	8238.46,	8241.9,	8245.34,	8248.78,
	8252.22,	8255.66,	8259.1,	8262.53,	8265.97,
	8269.41,	8272.85,	8276.29,	8279.73,	8283.17,
	8286.61,	8290.05,	8293.49,	8296.93,	8300.38,
	8303.82,	8307.26,	8310.7,	8314.14,	8317.58,
	8321.02,	8324.47,	8327.91,	8331.35,	8334.79,
	8338.24,	8341.68,	8345.12,	8348.57,	8352.01,
	8355.45,	8358.9,	8362.34,	8365.78,	8369.23,
	8372.67,	8376.12,	8379.56,	8383,	8386.45,
	8389.89,	8393.34,	8396.78,	8400.23,	8403.68,
	8407.12,	8410.57,	8414.01,	8417.46,	8420.91,
	8424.35,	8427.8,	8431.25,	8434.69,	8438.14,
	8441.59,	8445.04,	8448.48,	8451.93,	8455.38,
	8458.83,	8462.28,	8465.72,	8469.17,	8472.62,
	8476.07,	8479.52,	8482.97,	8486.42,	8489.87,
	8493.32,	8496.77,	8500.22,	8503.67,	8507.12,
	8510.57,	8514.02,	8517.47,	8520.92,	8524.37,
	8527.82,	8531.27,	8534.72,	8538.18,	8541.63,
	8545.08,	8548.53,	8551.98,	8555.44,	8558.89,
	8562.34,	8565.79,	8569.25,	8572.7,	8576.15,
	8579.61,	8583.06,	8586.51,	8589.97,	8593.42,
	8596.88,	8600.33,	8603.79,	8607.24,	8610.7,
	8614.15,	8617.61,	8621.06,	8624.52,	8627.97,
	8631.43,	8634.88,	8638.34,	8641.8,	8645.25,
	8648.71,	8652.17,	8655.62,	8659.08,	8662.54,
	8665.99,	8669.45,	8672.91,	8676.37,	8679.82,
	8683.28,	8686.74,	8690.2,	8693.66,	8697.12,
	8700.57,	8704.03,	8707.49,	8710.95,	8714.41,
	8717.87,	8721.33,	8724.79,	8728.25,	8731.71,
	8735.17,	8738.63,	8742.09,	8745.55,	8749.01,
	8752.47,	8755.94,	8759.4,	8762.86,	8766.32,
	8769.78,	8773.24,	8776.71,	8780.17,	8783.63,
	8787.09,	8790.56,	8794.02,	8797.48,	8800.94,
	8804.41,	8807.87,	8811.34,	8814.8,	8818.26,
	8821.73,	8825.19,	8828.66,	8832.12,	8835.58,
	8839.05,	8842.51,	8845.98,	8849.44,	8852.91,
	8856.38,	8859.84,	8863.31,	8866.77,	8870.24,
	8873.71,	8877.17,	8880.64,	8884.1,	8887.57,
	8891.04,	8894.51,	8897.97,	8901.44,	8904.91,
	8908.38,	8911.84,	8915.31,	8918.78,	8922.25,
	8925.72,	8929.19,	8932.65,	8936.12,	8939.59,
	8943.06,	8946.53,	8950,	8953.47,	8956.94,
	8960.41,	8963.88,	8967.35,	8970.82,	8974.29,
	8977.76,	8981.23,	8984.7,	8988.18,	8991.65,
	8995.12,	8998.59,	9002.06,	9005.53,	9009.01,
	9012.48,	9015.95,	9019.42,	9022.89,	9026.37,
	9029.84,	9033.31,	9036.79,	9040.26,	9043.73,
	9047.21,	9050.68,	9054.15,	9057.63,	9061.1,
	9064.58,	9068.05,	9071.53,	9075,	9078.48,
	9081.95,	9085.43,	9088.9,	9092.38,	9095.85,
	9099.33,	9102.81,	9106.28,	9109.76,	9113.23,
	9116.71,	9120.19,	9123.66,	9127.14,	9130.62,
	9134.1,	9137.57,	9141.05,	9144.53,	9148.01,
	9151.48,	9154.96,	9158.44,	9161.92,	9165.4,
	9168.88,	9172.35,	9175.83,	9179.31,	9182.79,
	9186.27,	9189.75,	9193.23,	9196.71,	9200.19,
	9203.67,	9207.15,	9210.63,	9214.11,	9217.59,
	9221.07,	9224.55,	9228.04,	9231.52,	9235,
	9238.48,	9241.96,	9245.44,	9248.93,	9252.41,
	9255.89,	9259.37,	9262.86,	9266.34,	9269.82,
	9273.3,	9276.79,	9280.27,	9283.75,	9287.24,
	9290.72,	9294.21,	9297.69,	9301.17,	9304.66,
	9308.14,	9311.63,	9315.11,	9318.6,	9322.08,
	9325.57,	9329.05,	9332.54,	9336.02,	9339.51,
	9342.99,	9346.48,	9349.97,	9353.45,	9356.94,
	9360.43,	9363.91,	9367.4,	9370.89,	9374.37,
	9377.86,	9381.35,	9384.84,	9388.32,	9391.81,
	9395.3,	9398.79,	9402.28,	9405.76,	9409.25,
	9412.74,	9416.23,	9419.72,	9423.21,	9426.7,
	9430.19,	9433.68,	9437.17,	9440.66,	9444.15,
	9447.64,	9451.13,	9454.62,	9458.11,	9461.6,
	9465.09,	9468.58,	9472.07,	9475.56,	9479.05,
	9482.54,	9486.04,	9489.53,	9493.02,	9496.51,
	9500,	9503.5,	9506.99,	9510.48,	9513.97,
	9517.47,	9520.96,	9524.45,	9527.95,	9531.44,
	9534.93,	9538.43,	9541.92,	9545.42,	9548.91,
	9552.4,	9555.9,	9559.39,	9562.89,	9566.38,
	9569.88,	9573.37,	9576.87,	9580.36,	9583.86,
	9587.35,	9590.85,	9594.35,	9597.84,	9601.34,
	9604.84,	9608.33,	9611.83,	9615.33,	9618.82,
	9622.32,	9625.82,	9629.31,	9632.81,	9636.31,
	9639.81,	9643.3,	9646.8,	9650.3,	9653.8,
	9657.3,	9660.8,	9664.29,	9667.79,	9671.29,
	9674.79,	9678.29,	9681.79,	9685.29,	9688.79,
	9692.29,	9695.79,	9699.29,	9702.79,	9706.29,
	9709.79,	9713.29,	9716.79,	9720.29,	9723.79,
	9727.3,	9730.8,	9734.3,	9737.8,	9741.3,
	9744.8,	9748.31,	9751.81,	9755.31,	9758.81,
	9762.31,	9765.82,	9769.32,	9772.82,	9776.33,
	9779.83,	9783.33,	9786.84,	9790.34,	9793.84,
	9797.35,	9800.85,	9804.36,	9807.86,	9811.36,
	9814.87,	9818.37,	9821.88,	9825.38,	9828.89,
	9832.39,	9835.9,	9839.41,	9842.91,	9846.42,
	9849.92,	9853.43,	9856.94,	9860.44,	9863.95,
	9867.45,	9870.96,	9874.47,	9877.98,	9881.48,
	9884.99,	9888.5,	9892.01,	9895.51,	9899.02,
	9902.53,	9906.04,	9909.55,	9913.05,	9916.56,
	9920.07,	9923.58,	9927.09,	9930.6,	9934.11,
	9937.62,	9941.13,	9944.64,	9948.14,	9951.65,
	9955.16,	9958.67,	9962.19,	9965.7,	9969.21,
	9972.72,	9976.23,	9979.74,	9983.25,	9986.76,
	9990.27,	9993.78,	9997.3,	10000.8,	10004.3,
	10007.8,	10011.3,	10014.9,	10018.4,	10021.9,
	10025.4,	10028.9,	10032.4,	10035.9,	10039.4,
	10043,	10046.5,	10050,	10053.5,	10057,
	10060.5,	10064,	10067.6,	10071.1,	10074.6,
	10078.1,	10081.6,	10085.1,	10088.6,	10092.2,
	10095.7,	10099.2,	10102.7,	10106.2,	10109.7,
	10113.3,	10116.8,	10120.3,	10123.8,	10127.3,
	10130.8,	10134.4,	10137.9,	10141.4,	10144.9,
	10148.4,	10151.9,	10155.5,	10159,	10162.5,
	10166,	10169.5,	10173,	10176.6,	10180.1,
	10183.6,	10187.1,	10190.6,	10194.2,	10197.7,
	10201.2,	10204.7,	10208.2,	10211.8,	10215.3,
	10218.8,	10222.3,	10225.8,	10229.4,	10232.9,
	10236.4,	10239.9,	10243.4,	10247,	10250.5,
	10254,	10257.5,	10261,	10264.6,	10268.1,
	10271.6,	10275.1,	10278.7,	10282.2,	10285.7,
	10289.2,	10292.7,	10296.3,	10299.8,	10303.3,
	10306.8,	10310.4,	10313.9,	10317.4,	10320.9,
	10324.5,	10328,	10331.5,	10335,	10338.6,
	10342.1,	10345.6,	10349.1,	10352.7,	10356.2,
	10359.7,	10363.2,	10366.8,	10370.3,	10373.8,
	10377.3,	10380.9,	10384.4,	10387.9,	10391.4,
	10395,	10398.5,	10402,	10405.5,	10409.1,
	10412.6,	10416.1,	10419.6,	10423.2,	10426.7,
	10430.2,	10433.8,	10437.3,	10440.8,	10444.3,
	10447.9,	10451.4,	10454.9,	10458.5,	10462,
	10465.5,	10469,	10472.6,	10476.1,	10479.6,
	10483.2,	10486.7,	10490.2,	10493.8,	10497.3,
	10500.8,	10504.3,	10507.9,	10511.4,	10514.9,
	10518.5,	10522,	10525.5,	10529.1,	10532.6,
	10536.1,	10539.7,	10543.2,	10546.7,	10550.3,
	10553.8,	10557.3,	10560.8,	10564.4,	10567.9,
	10571.4,	10575,	10578.5,	10582,	10585.6,
	10589.1,	10592.6,	10596.2,	10599.7,	10603.2,
	10606.8,	10610.3,	10613.9,	10617.4,	10620.9,
	10624.5,	10628,	10631.5,	10635.1,	10638.6,
	10642.1,	10645.7,	10649.2,	10652.7,	10656.3,
	10659.8,	10663.3,	10666.9,	10670.4,	10674,
	10677.5,	10681,	10684.6,	10688.1,	10691.6,
	10695.2,	10698.7,	10702.3,	10705.8,	10709.3,
	10712.9,	10716.4,	10719.9,	10723.5,	10727,
	10730.6,	10734.1,	10737.6,	10741.2,	10744.7,
	10748.3,	10751.8,	10755.3,	10758.9,	10762.4,
	10766,	10769.5,	10773,	10776.6,	10780.1,
	10783.7,	10787.2,	10790.7,	10794.3,	10797.8,
	10801.4,	10804.9,	10808.4,	10812,	10815.5,
	10819.1,	10822.6,	10826.1,	10829.7,	10833.2,
	10836.8,	10840.3,	10843.9,	10847.4,	10850.9,
	10854.5,	10858,	10861.6,	10865.1,	10868.7,
	10872.2,	10875.7,	10879.3,	10882.8,	10886.4,
	10889.9,	10893.5,	10897,	10900.6,	10904.1,
	10907.6,	10911.2,	10914.7,	10918.3,	10921.8,
	10925.4,	10928.9,	10932.5,	10936,	10939.6,
	10943.1,	10946.6,	10950.2,	10953.7,	10957.3,
	10960.8,	10964.4,	10967.9,	10971.5,	10975,
	10978.6,	10982.1,	10985.7,	10989.2,	10992.8,
	10996.3,	10999.9,	11003.4,	11007,	11010.5,
	11014,	11017.6,	11021.1,	11024.7,	11028.2,
	11031.8,	11035.3,	11038.9,	11042.4,	11046,
	11049.5,	11053.1,	11056.6,	11060.2,	11063.7,
	11067.3,	11070.8,	11074.4,	11077.9,	11081.5,
	11085,	11088.6,	11092.1,	11095.7,	11099.2,
	11102.8,	11106.4,	11109.9,	11113.5,	11117,
	11120.6,	11124.1,	11127.7,	11131.2,	11134.8,
	11138.3,	11141.9,	11145.4,	11149,	11152.5,
	11156.1,	11159.6,	11163.2,	11166.7,	11170.3,
	11173.9,	11177.4,	11181,	11184.5,	11188.1,
	11191.6,	11195.2,	11198.7,	11202.3,	11205.8,
	11209.4,	11213,	11216.5,	11220.1,	11223.6,
	11227.2,	11230.7,	11234.3,	11237.8,	11241.4,
	11245,	11248.5,	11252.1,	11255.6,	11259.2,
	11262.7,	11266.3,	11269.9,	11273.4,	11277,
	11280.5,	11284.1,	11287.6,	11291.2,	11294.8,
	11298.3,	11301.9,	11305.4,	11309,	11312.6,
	11316.1,	11319.7,	11323.2,	11326.8,	11330.4,
	11333.9,	11337.5,	11341,	11344.6,	11348.2,
	11351.7,	11355.3,	11358.8,	11362.4,	11366,
	11369.5,	11373.1,	11376.6,	11380.2,	11383.8,
	11387.3,	11390.9,	11394.4,	11398,	11401.6,
	11405.1,	11408.7,	11412.2,	11415.8,	11419.4,
	11422.9,	11426.5,	11430.1,	11433.6,	11437.2,
	11440.8,	11444.3,	11447.9,	11451.4,	11455,
	11458.6,	11462.1,	11465.7,	11469.3,	11472.8,
	11476.4,	11480,	11483.5,	11487.1,	11490.6,
	11494.2,	11497.8,	11501.3,	11504.9,	11508.5,
	11512,	11515.6,	11519.2,	11522.7,	11526.3,
	11529.9,	11533.4,	11537,	11540.6,	11544.1,
	11547.7,	11551.3,	11554.8,	11558.4,	11562,
	11565.5,	11569.1,	11572.7,	11576.2,	11579.8,
	11583.4,	11586.9,	11590.5,	11594.1,	11597.6,
	11601.2,	11604.8,	11608.3,	11611.9,	11615.5,
	11619.1,	11622.6,	11626.2,	11629.8,	11633.3,
	11636.9,	11640.5,	11644,	11647.6,	11651.2,
	11654.7,	11658.3,	11661.9,	11665.5,	11669,
	11672.6,	11676.2,	11679.7,	11683.3,	11686.9,
	11690.5,	11694,	11697.6,	11701.2,	11704.7,
	11708.3,	11711.9,	11715.5,	11719,	11722.6,
	11726.2,	11729.7,	11733.3,	11736.9,	11740.5,
	11744,	11747.6,	11751.2,	11754.8,	11758.3,
	11761.9,	11765.5,	11769.1,	11772.6,	11776.2,
	11779.8,	11783.3,	11786.9,	11790.5,	11794.1,
	11797.6,	11801.2,	11804.8,	11808.4,	11811.9,
	11815.5,	11819.1,	11822.7,	11826.2,	11829.8,
	11833.4,	11837,	11840.6,	11844.1,	11847.7,
	11851.3,	11854.9,	11858.4,	11862,	11865.6,
	11869.2,	11872.7,	11876.3,	11879.9,	11883.5,
	11887.1,	11890.6,	11894.2,	11897.8,	11901.4,
	11904.9,	11908.5,	11912.1,	11915.7,	11919.3,
	11922.8,	11926.4,	11930,	11933.6,	11937.1,
	11940.7,	11944.3,	11947.9,	11951.5,	11955,
	11958.6,	11962.2,	11965.8,	11969.4,	11972.9,
	11976.5,	11980.1,	11983.7,	11987.3,	11990.9,
	11994.4,	11998,	12001.6,	12005.2,	12008.8,
	12012.3,	12015.9,	12019.5,	12023.1,	12026.7,
	12030.2,	12033.8,	12037.4,	12041,	12044.6,
	12048.2,	12051.7,	12055.3,	12058.9,	12062.5,
	12066.1,	12069.7,	12073.2,	12076.8,	12080.4,
	12084,	12087.6,	12091.2,	12094.7,	12098.3,
	12101.9,	12105.5,	12109.1,	12112.7,	12116.3,
	12119.8,	12123.4,	12127,	12130.6,	12134.2,
	12137.8,	12141.4,	12144.9,	12148.5,	12152.1,
	12155.7,	12159.3,	12162.9,	12166.5,	12170,
	12173.6,	12177.2,	12180.8,	12184.4,	12188,
	12191.6,	12195.2,	12198.7,	12202.3,	12205.9,
	12209.5,	12213.1,	12216.7,	12220.3,	12223.9,
	12227.4,	12231,	12234.6,	12238.2,	12241.8,
	12245.4,	12249,	12252.6,	12256.2,	12259.7,
	12263.3,	12266.9,	12270.5,	12274.1,	12277.7,
	12281.3,	12284.9,	12288.5,	12292.1,	12295.6,
	12299.2,	12302.8,	12306.4,	12310,	12313.6,
	12317.2,	12320.8,	12324.4,	12328,	12331.6,
	12335.1,	12338.7,	12342.3,	12345.9,	12349.5,
	12353.1,	12356.7,	12360.3,	12363.9,	12367.5,
	12371.1,	12374.7,	12378.3,	12381.8,	12385.4,
	12389,	12392.6,	12396.2,	12399.8,	12403.4,
	12407,	12410.6,	12414.2,	12417.8,	12421.4,
	12425,	12428.6,	12432.2,	12435.8,	12439.4,
	12443,	12446.5,	12450.1,	12453.7,	12457.3,
	12460.9,	12464.5,	12468.1,	12471.7,	12475.3,
	12478.9,	12482.5,	12486.1,	12489.7,	12493.3,
	12496.9,	12500.5,	12504.1,	12507.7,	12511.3,
	12514.9,	12518.5,	12522.1,	12525.7,	12529.3,
	12532.9,	12536.5,	12540.1,	12543.7,	12547.3,
	12550.9,	12554.5,	12558.1,	12561.6,	12565.2,
	12568.8,	12572.4,	12576,	12579.6,	12583.2,
	12586.8,	12590.4,	12594,	12597.6,	12601.2,
	12604.8,	12608.4,	12612,	12615.6,	12619.2,
	12622.8,	12626.4,	12630,	12633.6,	12637.2,
	12640.8,	12644.4,	12648.1,	12651.7,	12655.3,
	12658.9,	12662.5,	12666.1,	12669.7,	12673.3,
	12676.9,	12680.5,	12684.1,	12687.7,	12691.3,
	12694.9,	12698.5,	12702.1,	12705.7,	12709.3,
	12712.9,	12716.5,	12720.1,	12723.7,	12727.3,
	12730.9,	12734.5,	12738.1,	12741.7,	12745.3,
	12748.9,	12752.5,	12756.1,	12759.7,	12763.3,
	12767,	12770.6,	12774.2,	12777.8,	12781.4,
	12785,	12788.6,	12792.2,	12795.8,	12799.4,
	12803,	12806.6,	12810.2,	12813.8,	12817.4,
	12821,	12824.6,	12828.3,	12831.9,	12835.5,
	12839.1,	12842.7,	12846.3,	12849.9,	12853.5,
	12857.1,	12860.7,	12864.3,	12867.9,	12871.5,
	12875.1,	12878.8,	12882.4,	12886,	12889.6,
	12893.2,	12896.8,	12900.4,	12904,	12907.6,
	12911.2,	12914.8,	12918.5,	12922.1,	12925.7,
	12929.3,	12932.9,	12936.5,	12940.1,	12943.7,
	12947.3,	12950.9,	12954.6,	12958.2,	12961.8,
	12965.4,	12969,	12972.6,	12976.2,	12979.8,
	12983.4,	12987.1,	12990.7,	12994.3,	12997.9,
	13001.5,	13005.1,	13008.7,	13012.3,	13015.9,
	13019.6,	13023.2,	13026.8,	13030.4,	13034,
	13037.6,	13041.2,	13044.9,	13048.5,	13052.1,
	13055.7,	13059.3,	13062.9,	13066.5,	13070.1,
	13073.8,	13077.4,	13081,	13084.6,	13088.2,
	13091.8,	13095.4,	13099.1,	13102.7,	13106.3,
	13109.9,	13113.5,	13117.1,	13120.8,	13124.4,
	13128,	13131.6,	13135.2,	13138.8,	13142.4,
	13146.1,	13149.7,	13153.3,	13156.9,	13160.5,
	13164.1,	13167.8,	13171.4,	13175,	13178.6,
	13182.2,	13185.8,	13189.5,	13193.1,	13196.7,
	13200.3,	13203.9,	13207.5,	13211.2,	13214.8,
	13218.4,	13222,	13225.6,	13229.3,	13232.9,
	13236.5,	13240.1,	13243.7,	13247.4,	13251,
	13254.6,	13258.2,	13261.8,	13265.4,	13269.1,
	13272.7,	13276.3,	13279.9,	13283.5,	13287.2,
	13290.8,	13294.4,	13298,	13301.7,	13305.3,
	13308.9,	13312.5,	13316.1,	13319.8,	13323.4,
	13327,	13330.6,	13334.2,	13337.9,	13341.5,
	13345.1,	13348.7,	13352.3,	13356,	13359.6,
	13363.2,	13366.8,	13370.5,	13374.1,	13377.7,
	13381.3,	13385,	13388.6,	13392.2,	13395.8,
	13399.4,	13403.1,	13406.7,	13410.3,	13413.9,
	13417.6,	13421.2,	13424.8,	13428.4,	13432.1,
	13435.7,	13439.3,	13442.9,	13446.6,	13450.2,
	13453.8,	13457.4,	13461.1,	13464.7,	13468.3,
	13471.9,	13475.6,	13479.2,	13482.8,	13486.4,
	13490.1,	13493.7,	13497.3,	13500.9,	13504.6,
	13508.2,	13511.8,	13515.4,	13519.1,	13522.7,
	13526.3,	13530,	13533.6,	13537.2,	13540.8,
	13544.5,	13548.1,	13551.7,	13555.3,	13559,
	13562.6,	13566.2,	13569.9,	13573.5,	13577.1,
	13580.7,	13584.4,	13588,	13591.6,	13595.3,
	13598.9,	13602.5,	13606.1,	13609.8,	13613.4,
	13617,	13620.7,	13624.3,	13627.9,	13631.6,
	13635.2,	13638.8,	13642.4,	13646.1,	13649.7,
	13653.3,	13657,	13660.6,	13664.2,	13667.9,
	13671.5,	13675.1,	13678.8,	13682.4,	13686,
	13689.6,	13693.3,	13696.9,	13700.5,	13704.2,
	13707.8,	13711.4,	13715.1,	13718.7,	13722.3,
	13726,	13729.6,	13733.2,	13736.9,	13740.5,
	13744.1,	13747.8,	13751.4,	13755,	13758.7,
	13762.3,	13765.9,	13769.6,	13773.2,	13776.8,
	13780.5,	13784.1,	13787.7,	13791.4,	13795,
	13798.6,	13802.3,	13805.9,	13809.5,	13813.2,
	13816.8,	13820.4,	13824.1,	13827.7,	13831.4,
	13835,	13838.6,	13842.3,	13845.9,	13849.5,
	13853.2,	13856.8,	13860.4,	13864.1,	13867.7,
	13871.4,	13875,	13878.6,	13882.3,	13885.9,
	13889.5,	13893.2,	13896.8,	13900.4,	13904.1,
	13907.7,	13911.4,	13915,	13918.6,	13922.3,
	13925.9,	13929.6,	13933.2,	13936.8,	13940.5,
	13944.1,	13947.7,	13951.4,	13955,	13958.7,
	13962.3,	13965.9,	13969.6,	13973.2,	13976.9,
	13980.5,	13984.1,	13987.8,	13991.4,	13995.1,
	13998.7,	14002.3,	14006,	14009.6,	14013.3,
	14016.9,	14020.5,	14024.2,	14027.8,	14031.5,
	14035.1,	14038.7,	14042.4,	14046,	14049.7,
	14053.3,	14056.9,	14060.6,	14064.2,	14067.9,
	14071.5,	14075.2,	14078.8,	14082.4,	14086.1,
	14089.7,	14093.4,	14097,	14100.7,	14104.3,
	14107.9,	14111.6,	14115.2,	14118.9,	14122.5,
	14126.2,	14129.8,	14133.4,	14137.1,	14140.7,
	14144.4,	14148,	14151.7,	14155.3,	14159,
	14162.6,	14166.2,	14169.9,	14173.5,	14177.2,
	14180.8,	14184.5,	14188.1,	14191.8,	14195.4,
	14199.1,	14202.7,	14206.3,	14210,	14213.6,
	14217.3,	14220.9,	14224.6,	14228.2,	14231.9,
	14235.5,	14239.2,	14242.8,	14246.5,	14250.1,
	14253.7,	14257.4,	14261,	14264.7,	14268.3,
	14272,	14275.6,	14279.3,	14282.9,	14286.6,
	14290.2,	14293.9,	14297.5,	14301.2,	14304.8,
	14308.5,	14312.1,	14315.8,	14319.4,	14323.1,
	14326.7,	14330.4,	14334,	14337.7,	14341.3,
	14345,	14348.6,	14352.3,	14355.9,	14359.6,
	14363.2,	14366.9,	14370.5,	14374.2,	14377.8,
	14381.5,	14385.1,	14388.8,	14392.4,	14396.1,
	14399.7,	14403.4,	14407,	14410.7,	14414.3,
	14418,	14421.6,	14425.3,	14428.9,	14432.6,
	14436.2,	14439.9,	14443.5,	14447.2,	14450.8,
	14454.5,	14458.1,	14461.8,	14465.4,	14469.1,
	14472.7,	14476.4,	14480.1,	14483.7,	14487.4,
	14491,	14494.7,	14498.3,	14502,	14505.6,
	14509.3,	14512.9,	14516.6,	14520.2,	14523.9,
	14527.5,	14531.2,	14534.9,	14538.5,	14542.2,
	14545.8,	14549.5,	14553.1,	14556.8,	14560.4,
	14564.1,	14567.8,	14571.4,	14575.1,	14578.7,
	14582.4,	14586,	14589.7,	14593.3,	14597,
	14600.7,	14604.3,	14608,	14611.6,	14615.3,
	14618.9,	14622.6,	14626.3,	14629.9,	14633.6,
	14637.2,	14640.9,	14644.5,	14648.2,	14651.9,
	14655.5,	14659.2,	14662.8,	14666.5,	14670.1,
	14673.8,	14677.5,	14681.1,	14684.8,	14688.4,
	14692.1,	14695.7,	14699.4,	14703.1,	14706.7,
	14710.4,	14714,	14717.7,	14721.4,	14725,
	14728.7,	14732.3,	14736,	14739.7,	14743.3,
	14747,	14750.6,	14754.3,	14758,	14761.6,
	14765.3,	14768.9,	14772.6,	14776.3,	14779.9,
	14783.6,	14787.2,	14790.9,	14794.6,	14798.2,
	14801.9,	14805.6,	14809.2,	14812.9,	14816.5,
	14820.2,	14823.9,	14827.5,	14831.2,	14834.8,
	14838.5,	14842.2,	14845.8,	14849.5,	14853.2,
	14856.8,	14860.5,	14864.2,	14867.8,	14871.5,
	14875.1,	14878.8,	14882.5,	14886.1,	14889.8,
	14893.5,	14897.1,	14900.8,	14904.5,	14908.1,
	14911.8,	14915.4,	14919.1,	14922.8,	14926.4,
	14930.1,	14933.8,	14937.4,	14941.1,	14944.8,
	14948.4,	14952.1,	14955.8,	14959.4,	14963.1,
	14966.8,	14970.4,	14974.1,	14977.8,	14981.4,
	14985.1,	14988.8,	14992.4,	14996.1,	14999.7,
	15003.4,	15007.1,	15010.7,	15014.4,	15018.1,
	15021.8,	15025.4,	15029.1,	15032.8,	15036.4,
	15040.1,	15043.8,	15047.4,	15051.1,	15054.8,
	15058.4,	15062.1,	15065.8,	15069.4,	15073.1,
	15076.8,	15080.4,	15084.1,	15087.8,	15091.4,
	15095.1,	15098.8,	15102.4,	15106.1,	15109.8,
	15113.5,	15117.1,	15120.8,	15124.5,	15128.1,
	15131.8,	15135.5,	15139.1,	15142.8,	15146.5,
	15150.2,	15153.8,	15157.5,	15161.2,	15164.8,
	15168.5,	15172.2,	15175.9,	15179.5,	15183.2,
	15186.9,	15190.5,	15194.2,	15197.9,	15201.6,
	15205.2,	15208.9,	15212.6,	15216.2,	15219.9,
	15223.6,	15227.3,	15230.9,	15234.6,	15238.3,
	15241.9,	15245.6,	15249.3,	15253,	15256.6,
	15260.3,	15264,	15267.7,	15271.3,	15275,
	15278.7,	15282.4,	15286,	15289.7,	15293.4,
	15297,	15300.7,	15304.4,	15308.1,	15311.7,
	15315.4,	15319.1,	15322.8,	15326.4,	15330.1,
	15333.8,	15337.5,	15341.1,	15344.8,	15348.5,
	15352.2,	15355.8,	15359.5,	15363.2,	15366.9,
	15370.5,	15374.2,	15377.9,	15381.6,	15385.3,
	15388.9,	15392.6,	15396.3,	15400,	15403.6,
	15407.3,	15411,	15414.7,	15418.3,	15422,
	15425.7,	15429.4,	15433.1,	15436.7,	15440.4,
	15444.1,	15447.8,	15451.4,	15455.1,	15458.8,
	15462.5,	15466.2,	15469.8,	15473.5,	15477.2,
	15480.9,	15484.5,	15488.2,	15491.9,	15495.6,
	15499.3,	15502.9,	15506.6,	15510.3,	15514,
	15517.7,	15521.3,	15525,	15528.7,	15532.4,
	15536.1,	15539.7,	15543.4,	15547.1,	15550.8,
	15554.5,	15558.1,	15561.8,	15565.5,	15569.2,
	15572.9,	15576.5,	15580.2,	15583.9,	15587.6,
	15591.3,	15594.9,	15598.6,	15602.3,	15606,
	15609.7,	15613.4,	15617,	15620.7,	15624.4,
	15628.1,	15631.8,	15635.4,	15639.1,	15642.8,
	15646.5,	15650.2,	15653.9,	15657.5,	15661.2,
	15664.9,	15668.6,	15672.3,	15676,	15679.6,
	15683.3,	15687,	15690.7,	15694.4,	15698.1,
	15701.7,	15705.4,	15709.1,	15712.8,	15716.5,
	15720.2,	15723.9,	15727.5,	15731.2,	15734.9,
	15738.6,	15742.3,	15746,	15749.6,	15753.3,
	15757,	15760.7,	15764.4,	15768.1,	15771.8,
	15775.4,	15779.1,	15782.8,	15786.5,	15790.2,
	15793.9,	15797.6,	15801.3,	15804.9,	15808.6,
	15812.3,	15816,	15819.7,	15823.4,	15827.1,
	15830.7,	15834.4,	15838.1,	15841.8,	15845.5,
	15849.2,	15852.9,	15856.6,	15860.2,	15863.9,
	15867.6,	15871.3,	15875,	15878.7,	15882.4,
	15886.1,	15889.8,	15893.4,	15897.1,	15900.8,
	15904.5,	15908.2,	15911.9,	15915.6,	15919.3,
	15923,	15926.6,	15930.3,	15934,	15937.7,
	15941.4,	15945.1,	15948.8,	15952.5,	15956.2,
	15959.9,	15963.5,	15967.2,	15970.9,	15974.6,
	15978.3,	15982,	15985.7,	15989.4,	15993.1,
	15996.8,	16000.5,	16004.1,	16007.8,	16011.5,
	16015.2,	16018.9,	16022.6,	16026.3,	16030,
	16033.7,	16037.4,	16041.1,	16044.8,	16048.4,
	16052.1,	16055.8,	16059.5,	16063.2,	16066.9,
	16070.6,	16074.3,	16078,	16081.7,	16085.4,
	16089.1,	16092.8,	16096.5,	16100.1,	16103.8,
	16107.5,	16111.2,	16114.9,	16118.6,	16122.3,
	16126,	16129.7,	16133.4,	16137.1,	16140.8,
	16144.5,	16148.2,	16151.9,	16155.6,	16159.3,
	16163,	16166.6,	16170.3,	16174,	16177.7,
	16181.4,	16185.1,	16188.8,	16192.5,	16196.2,
	16199.9,	16203.6,	16207.3,	16211,	16214.7,
	16218.4,	16222.1,	16225.8,	16229.5,	16233.2,
	16236.9,	16240.6,	16244.3,	16248,	16251.7,
	16255.4,	16259.1,	16262.8,	16266.5,	16270.2,
	16273.8,	16277.5,	16281.2,	16284.9,	16288.6,
	16292.3,	16296,	16299.7,	16303.4,	16307.1,
	16310.8,	16314.5,	16318.2,	16321.9,	16325.6,
	16329.3,	16333,	16336.7,	16340.4,	16344.1,
	16347.8,	16351.5,	16355.2,	16358.9,	16362.6,
	16366.3,	16370,	16373.7,	16377.4,	16381.1,
	16384.8,	16388.5,	16392.2,	16395.9,	16399.6,
	16403.3,	16407,	16410.7,	16414.4,	16418.1,
	16421.8,	16425.5,	16429.2,	16432.9,	16436.6,
	16440.3,	16444,	16447.7,	16451.4,	16455.1,
	16458.8,	16462.5,	16466.3,	16470,	16473.7,
	16477.4,	16481.1,	16484.8,	16488.5,	16492.2,
	16495.9,	16499.6,	16503.3,	16507,	16510.7,
	16514.4,	16518.1,	16521.8,	16525.5,	16529.2,
	16532.9,	16536.6,	16540.3,	16544,	16547.7,
	16551.4,	16555.1,	16558.8,	16562.5,	16566.2,
	16569.9,	16573.7,	16577.4,	16581.1,	16584.8,
	16588.5,	16592.2,	16595.9,	16599.6,	16603.3,
	16607,	16610.7,	16614.4,	16618.1,	16621.8,
	16625.5,	16629.2,	16632.9,	16636.6,	16640.4,
	16644.1,	16647.8,	16651.5,	16655.2,	16658.9,
	16662.6,	16666.3,	16670,	16673.7,	16677.4,
	16681.1,	16684.8,	16688.5,	16692.3,	16696,
	16699.7,	16703.4,	16707.1,	16710.8,	16714.5,
	16718.2,	16721.9,	16725.6,	16729.3,	16733,
	16736.7,	16740.5,	16744.2,	16747.9,	16751.6,
	16755.3,	16759,	16762.7,	16766.4,	16770.1,
	16773.8,	16777.5,	16781.3,	16785,	16788.7,
	16792.4,	16796.1,	16799.8,	16803.5,	16807.2,
	16810.9,	16814.6,	16818.4,	16822.1,	16825.8,
	16829.5,	16833.2,	16836.9,	16840.6,	16844.3,
	16848,	16851.8,	16855.5,	16859.2,	16862.9,
	16866.6,	16870.3,	16874,	16877.7,	16881.4,
	16885.2,	16888.9,	16892.6,	16896.3,	16900,
	16903.7,	16907.4,	16911.1,	16914.9,	16918.6,
	16922.3,	16926,	16929.7,	16933.4,	16937.1,
	16940.8,	16944.6,	16948.3,	16952,	16955.7,
	16959.4,	16963.1,	16966.8,	16970.6,	16974.3,
	16978,	16981.7,	16985.4,	16989.1,	16992.8,
	16996.6,	17000.3,	17004,	17007.7,	17011.4,
	17015.1,	17018.8,	17022.6,	17026.3,	17030,
	17033.7,	17037.4,	17041.1,	17044.8,	17048.6,
	17052.3,	17056,	17059.7,	17063.4,	17067.1,
	17070.9,	17074.6,	17078.3,	17082,	17085.7,
	17089.4,	17093.2,	17096.9,	17100.6,	17104.3,
	17108,	17111.7,	17115.5,	17119.2,	17122.9,
	17126.6,	17130.3,	17134,	17137.8,	17141.5,
	17145.2,	17148.9,	17152.6,	17156.4,	17160.1,
	17163.8,	17167.5,	17171.2,	17174.9,	17178.7,
	17182.4,	17186.1,	17189.8,	17193.5,	17197.3,
	17201,	17204.7,	17208.4,	17212.1,	17215.9,
	17219.6,	17223.3,	17227,	17230.7,	17234.4,
	17238.2,	17241.9,	17245.6,	17249.3,	17253,
	17256.8,	17260.5,	17264.2,	17267.9,	17271.7,
	17275.4,	17279.1,	17282.8,	17286.5,	17290.3,
	17294,	17297.7,	17301.4,	17305.1,	17308.9,
	17312.6,	17316.3,	17320,	17323.7,	17327.5,
	17331.2,	17334.9,	17338.6,	17342.4,	17346.1,
	17349.8,	17353.5,	17357.2,	17361,	17364.7,
	17368.4,	17372.1,	17375.9,	17379.6,	17383.3,
	17387,	17390.8,	17394.5,	17398.2,	17401.9,
	17405.6,	17409.4,	17413.1,	17416.8,	17420.5,
	17424.3,	17428,	17431.7,	17435.4,	17439.2,
	17442.9,	17446.6,	17450.3,	17454.1,	17457.8,
	17461.5,	17465.2,	17469,	17472.7,	17476.4,
	17480.1,	17483.9,	17487.6,	17491.3,	17495,
	17498.8,	17502.5,	17506.2,	17509.9,	17513.7,
	17517.4,	17521.1,	17524.8,	17528.6,	17532.3,
	17536,	17539.7,	17543.5,	17547.2,	17550.9,
	17554.7,	17558.4,	17562.1,	17565.8,	17569.6,
	17573.3,	17577,	17580.7,	17584.5,	17588.2,
	17591.9,	17595.7,	17599.4,	17603.1,	17606.8,
	17610.6,	17614.3,	17618,	17621.8,	17625.5,
	17629.2,	17632.9,	17636.7,	17640.4,	17644.1,
	17647.9,	17651.6,	17655.3,	17659,	17662.8,
	17666.5,	17670.2,	17674,	17677.7,	17681.4,
	17685.1,	17688.9,	17692.6,	17696.3,	17700.1,
	17703.8,	17707.5,	17711.3,	17715,	17718.7,
	17722.4,	17726.2,	17729.9,	17733.6,	17737.4,
	17741.1,	17744.8,	17748.6,	17752.3,	17756,
	17759.8,	17763.5,	17767.2,	17770.9,	17774.7,
	17778.4,	17782.1,	17785.9,	17789.6,	17793.3,
	17797.1,	17800.8,	17804.5,	17808.3,	17812,
	17815.7,	17819.5,	17823.2,	17826.9,	17830.7,
	17834.4,	17838.1,	17841.9,	17845.6,	17849.3,
	17853.1,	17856.8,	17860.5,	17864.3,	17868,
	17871.7,	17875.5,	17879.2,	17882.9,	17886.7,
	17890.4,	17894.1,	17897.9,	17901.6,	17905.3,
	17909.1,	17912.8,	17916.5,	17920.3,	17924,
	17927.7,	17931.5,	17935.2,	17939,	17942.7,
	17946.4,	17950.2,	17953.9,	17957.6,	17961.4,
	17965.1,	17968.8,	17972.6,	17976.3,	17980,
	17983.8,	17987.5,	17991.3,	17995,	17998.7,
	18002.5,	18006.2,	18009.9,	18013.7,	18017.4,
	18021.1,	18024.9,	18028.6,	18032.4,	18036.1,
	18039.8,	18043.6,	18047.3,	18051,	18054.8,
	18058.5,	18062.3,	18066,	18069.7,	18073.5,
	18077.2,	18080.9,	18084.7,	18088.4,	18092.2,
	18095.9,	18099.6,	18103.4,	18107.1,	18110.9,
	18114.6,		18118.3,	18122.1,	18125.8,	18129.5,
	18133.3,	18137,	18140.8,	18144.5,	18148.2,
	18152,	18155.7,	18159.5,	18163.2,	18166.9,
	18170.7,	18174.4,	18178.2,	18181.9,	18185.6,
	18189.4,	18193.1,	18196.9,	18200.6,	18204.3,
	18208.1,	18211.8,	18215.6,	18219.3,	18223.1,
	18226.8,	18230.5,	18234.3,	18238,	18241.8,
	18245.5,	18249.2,	18253,	18256.7,	18260.5,
	18264.2,	18268,	18271.7,	18275.4,	18279.2,
	18282.9,	18286.7,	18290.4,	18294.1,	18297.9,
	18301.6,	18305.4,	18309.1,	18312.9,	18316.6,
	18320.3,	18324.1,	18327.8,	18331.6,	18335.3,
	18339.1,	18342.8,	18346.6,	18350.3,	18354,
	18357.8,	18361.5,	18365.3,	18369,	18372.8,
	18376.5,	18380.3,	18384,	18387.7,	18391.5,
	18395.2,	18399,	18402.7,	18406.5,	18410.2,
	18414,	18417.7,	18421.4,	18425.2,	18428.9,
	18432.7,	18436.4,	18440.2,	18443.9,	18447.7,
	18451.4,	18455.2,	18458.9,	18462.6,	18466.4,
	18470.1,	18473.9,	18477.6,	18481.4,	18485.1,
	18488.9,	18492.6,	18496.4,	18500.1,	18503.9,
	18507.6,	18511.4,	18515.1,	18518.9,	18522.6,
	18526.3,	18530.1,	18533.8,	18537.6,	18541.3,
	18545.1,	18548.8,	18552.6,	18556.3,	18560.1,
	18563.8,	18567.6,	18571.3,	18575.1,	18578.8,
	18582.6,	18586.3,	18590.1,	18593.8,	18597.6,
	18601.3,	18605.1,	18608.8,	18612.6,	18616.3,
	18620.1,	18623.8,	18627.6,	18631.3,	18635.1,
	18638.8,	18642.6,	18646.3,	18650.1,	18653.8,
	18657.6,	18661.3,	18665.1,	18668.8,	18672.6,
	18676.3,	18680.1,	18683.8,	18687.6,	18691.3,
	18695.1,	18698.8,	18702.6,	18706.3,	18710.1,
	18713.8,	18717.6,	18721.3,	18725.1,	18728.8,
	18732.6,	18736.3,	18740.1,	18743.8,	18747.6,
	18751.3,	18755.1,	18758.8,	18762.6,	18766.3,
	18770.1,	18773.9,	18777.6,	18781.4,	18785.1,
	18788.9,	18792.6,	18796.4,	18800.1,	18803.9,
	18807.6,	18811.4,	18815.1,	18818.9,	18822.6,
	18826.4,	18830.1,	18833.9,	18837.7,	18841.4,
	18845.2,	18848.9,	18852.7,	18856.4,	18860.2,
	18863.9,	18867.7,	18871.4,	18875.2,	18879,
	18882.7,	18886.5,	18890.2,	18894,	18897.7,
	18901.5,	18905.2,	18909,	18912.8,	18916.5,
	18920.3,	18924,	18927.8,	18931.5,	18935.3,
	18939,	18942.8,	18946.6,	18950.3,	18954.1,
	18957.8,	18961.6,	18965.3,	18969.1,	18972.8,
	18976.6,	18980.4,	18984.1,	18987.9,	18991.6,
	18995.4,	18999.1,	19002.9,	19006.7,	19010.4,
	19014.2,	19017.9,	19021.7,	19025.4,	19029.2,
	19033,	19036.7,	19040.5,	19044.2,	19048,
	19051.8,	19055.5,	19059.3,	19063,	19066.8,
	19070.5,	19074.3,	19078.1,	19081.8,	19085.6,
	19089.3,	19093.1,	19096.9,	19100.6,	19104.4,
	19108.1,	19111.9,	19115.7,	19119.4,	19123.2,
	19126.9,	19130.7,	19134.5,	19138.2,	19142,
	19145.7,	19149.5,	19153.3,	19157,	19160.8,
	19164.5,	19168.3,	19172.1,	19175.8,	19179.6,
	19183.3,	19187.1,	19190.9,	19194.6,	19198.4,
	19202.1,	19205.9,	19209.7,	19213.4,	19217.2,
	19221,	19224.7,	19228.5,	19232.2,	19236,
	19239.8,	19243.5,	19247.3,	19251,	19254.8,
	19258.6,	19262.3,	19266.1,	19269.9,	19273.6,
	19277.4,	19281.1,	19284.9,	19288.7,	19292.4,
	19296.2,	19300,	19303.7,	19307.5,	19311.3,
	19315,	19318.8,	19322.5,	19326.3,	19330.1,
	19333.8,	19337.6,	19341.4,	19345.1,	19348.9,
	19352.7,	19356.4,	19360.2,	19364,	19367.7,
	19371.5,	19375.2,	19379,	19382.8,	19386.5,
	19390.3,	19394.1,	19397.8,	19401.6,	19405.4,
	19409.1,	19412.9,	19416.7,	19420.4,	19424.2,
	19428,	19431.7,	19435.5,	19439.3,	19443,
	19446.8,	19450.6,	19454.3,	19458.1,	19461.9,
	19465.6,	19469.4,	19473.2,	19476.9,	19480.7,
	19484.5,	19488.2,	19492,	19495.8,	19499.5,
	19503.3,	19507.1,	19510.8,	19514.6,	19518.4,
	19522.1,	19525.9,	19529.7,	19533.4,	19537.2,
	19541,	19544.7,	19548.5,	19552.3,	19556,
	19559.8,	19563.6,	19567.3,	19571.1,	19574.9,
	19578.6,	19582.4,	19586.2,	19590,	19593.7,
	19597.5,	19601.3,	19605,	19608.8,	19612.6,
	19616.3,	19620.1,	19623.9,	19627.6,	19631.4,
	19635.2,	19639,	19642.7,	19646.5,	19650.3,
	19654,	19657.8,	19661.6,	19665.3,	19669.1,
	19672.9,	19676.7,	19680.4,	19684.2,	19688,
	19691.7,	19695.5,	19699.3,	19703.1,	19706.8,
	19710.6,	19714.4,	19718.1,	19721.9,	19725.7,
	19729.5,	19733.2,	19737,	19740.8,	19744.5,
	19748.3,	19752.1,	19755.9,	19759.6,	19763.4,
	19767.2,	19771,	19774.7,	19778.5,	19782.3,
	19786,	19789.8,	19793.6,	19797.4,	19801.1,
	19804.9,	19808.7,	19812.5,	19816.2,	19820,
	19823.8,	19827.5,	19831.3,	19835.1,	19838.9,
	19842.6,	19846.4,	19850.2,	19854,	19857.7,
	19861.5,	19865.3,	19869.1,	19872.8,	19876.6,
	19880.4,	19884.2,	19887.9,	19891.7,	19895.5,
	19899.3,	19903,	19906.8,	19910.6,	19914.4,
	19918.1,	19921.9,	19925.7,	19929.5,	19933.2,
	19937,	19940.8,	19944.6,	19948.3,	19952.1,
	19955.9,	19959.7,	19963.4,	19967.2,	19971,
	19974.8,	19978.5,	19982.3,	19986.1,	19989.9,
	19993.7,	19997.4,	20001.2,	20005,	20008.8,
	20012.5,	20016.3,	20020.1,	20023.9,	20027.7,
	20031.4,	20035.2,	20039,	20042.8,	20046.5,
	20050.3,	20054.1,	20057.9,	20061.7,	20065.4,
	20069.2,	20073,	20076.8,	20080.5,	20084.3,
	20088.1,	20091.9,	20095.7,	20099.4,	20103.2,
	20107,	20110.8,	20114.6,	20118.3,	20122.1,
	20125.9,	20129.7,	20133.4,	20137.2,	20141,
	20144.8,	20148.6,	20152.3,	20156.1,	20159.9,
	20163.7,	20167.5,	20171.2,	20175,	20178.8,
	20182.6,	20186.4,	20190.1,	20193.9,	20197.7,
	20201.5,	20205.3,	20209.1,	20212.8,	20216.6,
	20220.4,	20224.2,	20228,	20231.7,	20235.5,
	20239.3,	20243.1,	20246.9,	20250.6,	20254.4,
	20258.2,	20262,	20265.8,	20269.6,	20273.3,
	20277.1,	20280.9,	20284.7,	20288.5,	20292.2,
	20296,	20299.8,	20303.6,	20307.4,	20311.2,
	20314.9,	20318.7,	20322.5,	20326.3,	20330.1,
	20333.9,	20337.6,	20341.4,	20345.2,	20349,
	20352.8,	20356.6,	20360.3,	20364.1,	20367.9,
	20371.7,	20375.5,	20379.3,	20383.1,	20386.8,
	20390.6,	20394.4,	20398.2,	20402,	20405.8,
	20409.5,	20413.3,	20417.1,	20420.9,	20424.7,
	20428.5,	20432.3,	20436,	20439.8,	20443.6,
	20447.4,	20451.2,	20455,	20458.7,	20462.5,
	20466.3,	20470.1,	20473.9,	20477.7,	20481.5,
	20485.3,	20489,	20492.8,	20496.6,	20500.4,
	20504.2,	20508,	20511.8,	20515.5,	20519.3,
	20523.1,	20526.9,	20530.7,	20534.5,	20538.3,
	20542.1,	20545.8,	20549.6,	20553.4,	20557.2,
	20561,	20564.8,	20568.6,	20572.4,	20576.1,
	20579.9,	20583.7,	20587.5,	20591.3,	20595.1,
	20598.9,	20602.7,	20606.4,	20610.2,	20614,
	20617.8,	20621.6,	20625.4,	20629.2,	20633,
	20636.8,	20640.5,	20644.3,	20648.1,	20651.9,
	20655.7,	20659.5,	20663.3,	20667.1,	20670.9,
	20674.6,	20678.4,	20682.2,	20686,	20689.8,
	20693.6,	20697.4,	20701.2,	20705,	20708.8,
	20712.5,	20716.3,	20720.1,	20723.9,	20727.7,
	20731.5,	20735.3,	20739.1,	20742.9,	20746.7,
	20750.5,	20754.2,	20758,	20761.8,	20765.6,
	20769.4,	20773.2,	20777,	20780.8,	20784.6,
	20788.4,	20792.2,	20796,	20799.7,	20803.5,
	20807.3,	20811.1,	20814.9,	20818.7,	20822.5,
	20826.3,	20830.1,	20833.9,	20837.7,	20841.5,
	20845.3,	20849,	20852.8,	20856.6,	20860.4,
	20864.2,	20868,	20871.8,	20875.6,	20879.4,
	20883.2,	20887,	20890.8,	20894.6,	20898.4,
	20902.2,	20905.9,	20909.7,	20913.5,	20917.3,
	20921.1,	20924.9,	20928.7,	20932.5,	20936.3,
	20940.1,	20943.9,	20947.7,	20951.5,	20955.3,
	20959.1,	20962.9,	20966.7,	20970.5,	20974.3,
	20978,	20981.8,	20985.6,	20989.4,	20993.2,
	20997,	21000.8,	21004.6,	21008.4,	21012.2,
	21016,	21019.8,	21023.6,	21027.4,	21031.2,
	21035,	21038.8,	21042.6,	21046.4,	21050.2,
	21054,	21057.8,	21061.6,	21065.4,	21069.2,
	21073,	21076.7,	21080.5,	21084.3,	21088.1,
	21091.9,	21095.7,	21099.5,	21103.3,	21107.1,
	21110.9,	21114.7,	21118.5,	21122.3,	21126.1,
	21129.9,	21133.7,	21137.5,	21141.3,	21145.1,
	21148.9,	21152.7,	21156.5,	21160.3,	21164.1,
	21167.9,	21171.7,	21175.5,	21179.3,	21183.1,
	21186.9,	21190.7,	21194.5,	21198.3,	21202.1,
	21205.9,	21209.7,	21213.5,	21217.3,	21221.1,
	21224.9,	21228.7,	21232.5,	21236.3,	21240.1,
	21243.9,	21247.7,	21251.5,	21255.3,	21259.1,
	21262.9,	21266.7,	21270.5,	21274.3,	21278.1,
	21281.9,	21285.7,	21289.5,	21293.3,	21297.1,
	21300.9,	21304.7,	21308.5,	21312.3,	21316.1,
	21319.9,	21323.7,	21327.5,	21331.3,	21335.1,
	21338.9,	21342.7,	21346.5,	21350.3,	21354.1,
	21357.9,	21361.7,	21365.5,	21369.3,	21373.1,
	21376.9,	21380.7,	21384.5,	21388.3,	21392.1,
	21395.9,	21399.7,	21403.6,	21407.4,	21411.2,
	21415,	21418.8,	21422.6,	21426.4,	21430.2,
	21434,	21437.8,	21441.6,	21445.4,	21449.2,
	21453,	21456.8,	21460.6,	21464.4,	21468.2,
	21472,	21475.8,	21479.6,	21483.4,	21487.2,
	21491,	21494.8,	21498.6,	21502.5,	21506.3,
	21510.1,	21513.9,	21517.7,	21521.5,	21525.3,
	21529.1,	21532.9,	21536.7,	21540.5,	21544.3,
	21548.1,	21551.9,	21555.7,	21559.5,	21563.3,
	21567.1,	21571,	21574.8,	21578.6,	21582.4,
	21586.2,	21590,	21593.8,	21597.6,	21601.4,
	21605.2,	21609,	21612.8,	21616.6,	21620.4,
	21624.2,	21628,	21631.9,	21635.7,	21639.5,
	21643.3,	21647.1,	21650.9,	21654.7,	21658.5,
	21662.3,	21666.1,	21669.9,	21673.7,	21677.5,
	21681.4,	21685.2,	21689,	21692.8,	21696.6,
	21700.4,	21704.2,	21708,	21711.8,	21715.6,
	21719.4,	21723.2,	21727.1,	21730.9,	21734.7,
	21738.5,	21742.3,	21746.1,	21749.9,	21753.7,
	21757.5,	21761.3,	21765.1,	21769,	21772.8,
	21776.6,	21780.4,	21784.2,	21788,	21791.8,
	21795.6,	21799.4,	21803.2,	21807.1,	21810.9,
	21814.7,	21818.5,	21822.3,	21826.1,	21829.9,
	21833.7,	21837.5,	21841.3,	21845.2,	21849,
	21852.8,	21856.6,	21860.4,	21864.2,	21868,
	21871.8,	21875.6,	21879.5,	21883.3,	21887.1,
	21890.9,	21894.7,	21898.5,	21902.3,	21906.1,
	21910,	21913.8,	21917.6,	21921.4,	21925.2,
	21929,	21932.8,	21936.6,	21940.5,	21944.3,
	21948.1,	21951.9,	21955.7,	21959.5,	21963.3,
	21967.1,	21971,	21974.8,	21978.6,	21982.4,
	21986.2,	21990,	21993.8,	21997.6,	22001.5,
	22005.3,	22009.1,	22012.9,	22016.7,	22020.5,
	22024.3,	22028.2,	22032,	22035.8,	22039.6,
	22043.4,	22047.2,	22051,	22054.9,	22058.7,
	22062.5,	22066.3,	22070.1,	22073.9,	22077.7,
	22081.6,	22085.4,	22089.2,	22093,	22096.8,
	22100.6,	22104.5,	22108.3,	22112.1,	22115.9,
	22119.7,	22123.5,	22127.3,	22131.2,	22135,
	22138.8,	22142.6,	22146.4,	22150.2,	22154.1,
	22157.9,	22161.7,	22165.5,	22169.3,	22173.1,
	22177,	22180.8,	22184.6,	22188.4,	22192.2,
	22196,	22199.9,	22203.7,	22207.5,	22211.3,
	22215.1,	22218.9,	22222.8,	22226.6,	22230.4,
	22234.2,	22238,	22241.9,	22245.7,	22249.5,
	22253.3,	22257.1,	22260.9,	22264.8,	22268.6,
	22272.4,	22276.2,	22280,	22283.9,	22287.7,
	22291.5,	22295.3,	22299.1,	22302.9,	22306.8,
	22310.6,	22314.4,	22318.2,	22322,	22325.9,
	22329.7,	22333.5,	22337.3,	22341.1,	22345,
	22348.8,	22352.6,	22356.4,	22360.2,	22364.1,
	22367.9,	22371.7,	22375.5,	22379.3,	22383.2,
	22387,	22390.8,	22394.6,	22398.4,	22402.3,
	22406.1,	22409.9,	22413.7,	22417.5,	22421.4,
	22425.2,	22429,	22432.8,	22436.6,	22440.5,
	22444.3,	22448.1,	22451.9,	22455.8,	22459.6,
	22463.4,	22467.2,	22471,	22474.9,	22478.7,
	22482.5,	22486.3,	22490.1,	22494,	22497.8,
	22501.6,	22505.4,	22509.3,	22513.1,	22516.9,
	22520.7,	22524.5,	22528.4,	22532.2,	22536,
	22539.8,	22543.7,	22547.5,	22551.3,	22555.1,
	22559,	22562.8,	22566.6,	22570.4,	22574.2,
	22578.1,	22581.9,	22585.7,	22589.5,	22593.4,
	22597.2,	22601,	22604.8,	22608.7,	22612.5,
	22616.3,	22620.1,	22624,	22627.8,	22631.6,
	22635.4,	22639.3,	22643.1,	22646.9,	22650.7,
	22654.6,	22658.4,	22662.2,	22666,	22669.9,
	22673.7,	22677.5,	22681.3,	22685.2,	22689,
	22692.8,	22696.6,	22700.5,	22704.3,	22708.1,
	22711.9,	22715.8,	22719.6,	22723.4,	22727.2,
	22731.1,	22734.9,	22738.7,	22742.5,	22746.4,
	22750.2,	22754,	22757.9,	22761.7,	22765.5,
	22769.3,	22773.2,	22777,	22780.8,	22784.6,
	22788.5,	22792.3,	22796.1,	22799.9,	22803.8,
	22807.6,	22811.4,	22815.3,	22819.1,	22822.9,
	22826.7,	22830.6,	22834.4,	22838.2,	22842.1,
	22845.9,	22849.7,	22853.5,	22857.4,	22861.2,
	22865,	22868.9,	22872.7,	22876.5,	22880.3,
	22884.2,	22888,	22891.8,	22895.7,	22899.5,
	22903.3,	22907.1,	22911,	22914.8,	22918.6,
	22922.5,	22926.3,	22930.1,	22933.9,	22937.8,
	22941.6,	22945.4,	22949.3,	22953.1,	22956.9,
	22960.8,	22964.6,	22968.4,	22972.2,	22976.1,
	22979.9,	22983.7,	22987.6,	22991.4,	22995.2,
	22999.1,	23002.9,	23006.7,	23010.5,	23014.4,
	23018.2,	23022,	23025.9,	23029.7,	23033.5,
	23037.4,	23041.2,	23045,	23048.9,	23052.7,
	23056.5,	23060.4,	23064.2,	23068,	23071.9,
	23075.7,	23079.5,	23083.3,	23087.2,	23091,
	23094.8,	23098.7,	23102.5,	23106.3,	23110.2,
	23114,	23117.8,	23121.7,	23125.5,	23129.3,
	23133.2,	23137,	23140.8,	23144.7,	23148.5,
	23152.3,	23156.2,	23160,	23163.8,	23167.7,
	23171.5,	23175.3,	23179.2,	23183,	23186.8,
	23190.7,	23194.5,	23198.3,	23202.2,	23206,
	23209.8,	23213.7,	23217.5,	23221.3,	23225.2,
	23229,	23232.8,	23236.7,	23240.5,	23244.4,
	23248.2,	23252,	23255.9,	23259.7,	23263.5,
	23267.4,	23271.2,	23275,	23278.9,	23282.7,
	23286.5,	23290.4,	23294.2,	23298,	23301.9,
	23305.7,	23309.6,	23313.4,	23317.2,	23321.1,
	23324.9,	23328.7,	23332.6,	23336.4,	23340.2,
	23344.1,	23347.9,	23351.7,	23355.6,	23359.4,
	23363.3,	23367.1,	23370.9,	23374.8,	23378.6,
	23382.4,	23386.3,	23390.1,	23394,	23397.8,
	23401.6,	23405.5,	23409.3,	23413.1,	23417,
	23420.8,	23424.7,	23428.5,	23432.3,	23436.2,
	23440,	23443.8,	23447.7,	23451.5,	23455.4,
	23459.2,	23463,	23466.9,	23470.7,	23474.6,
	23478.4,	23482.2,	23486.1,	23489.9,	23493.7,
	23497.6,	23501.4,	23505.3,	23509.1,	23512.9,
	23516.8,	23520.6,	23524.5,	23528.3,	23532.1,
	23536,	23539.8,	23543.7,	23547.5,	23551.3,
	23555.2,	23559,	23562.9,	23566.7,	23570.5,
	23574.4,	23578.2,	23582.1,	23585.9,	23589.7,
	23593.6,	23597.4,	23601.3,	23605.1,	23608.9,
	23612.8,	23616.6,	23620.5,	23624.3,	23628.1,
	23632,	23635.8,	23639.7,	23643.5,	23647.4,
	23651.2,	23655,	23658.9,	23662.7,	23666.6,
	23670.4,	23674.2,	23678.1,	23681.9,	23685.8,
	23689.6,	23693.5,	23697.3,	23701.1,	23705,
	23708.8,	23712.7,	23716.5,	23720.3,	23724.2,
	23728,	23731.9,	23735.7,	23739.6,	23743.4,
	23747.2,	23751.1,	23754.9,	23758.8,	23762.6,
	23766.5,	23770.3,	23774.2,	23778,	23781.8,
	23785.7,	23789.5,	23793.4,	23797.2,	23801.1,
	23804.9,	23808.7,	23812.6,	23816.4,	23820.3,
	23824.1,	23828,	23831.8,	23835.7,	23839.5,
	23843.3,	23847.2,	23851,	23854.9,	23858.7,
	23862.6,	23866.4,	23870.3,	23874.1,	23877.9,
	23881.8,	23885.6,	23889.5,	23893.3,	23897.2,
	23901,	23904.9,	23908.7,	23912.6,	23916.4,
	23920.2,	23924.1,	23927.9,	23931.8,	23935.6,
	23939.5,	23943.3,	23947.2,	23951,	23954.9,
	23958.7,	23962.6,	23966.4,	23970.2,	23974.1,
	23977.9,	23981.8,	23985.6,	23989.5,	23993.3,
	23997.2,	24001,	24004.9,	24008.7,	24012.6,
	24016.4,	24020.3,	24024.1,	24028,	24031.8,
	24035.6,	24039.5,	24043.3,	24047.2,	24051,
	24054.9,	24058.7,	24062.6,	24066.4,	24070.3,
	24074.1,	24078,	24081.8,	24085.7,	24089.5,
	24093.4,	24097.2,	24101.1,	24104.9,	24108.8,
	24112.6,	24116.5,	24120.3,	24124.2,	24128,
	24131.9,	24135.7,	24139.6,	24143.4,	24147.3,
	24151.1,	24155,	24158.8,	24162.7,	24166.5,
	24170.4,	24174.2,	24178.1,	24181.9,	24185.8,
	24189.6,	24193.5,	24197.3,	24201.2,	24205,
	24208.9,	24212.7,	24216.6,	24220.4,	24224.3,
	24228.1,	24232,	24235.8,	24239.7,	24243.5,
	24247.4,	24251.2,	24255.1,	24258.9,	24262.8,
	24266.6,	24270.5,	24274.3,	24278.2,	24282,
	24285.9,	24289.7,	24293.6,	24297.4,	24301.3,
	24305.1,	24309,	24312.8,	24316.7,	24320.5,
	24324.4,	24328.2,	24332.1,	24336,	24339.8,
	24343.7,	24347.5,	24351.4,	24355.2,	24359.1,
	24362.9,	24366.8,	24370.6,	24374.5,	24378.3,
	24382.2,	24386,	24389.9,	24393.7,	24397.6,
	24401.5,	24405.3,	24409.2,	24413,	24416.9,
	24420.7,	24424.6,	24428.4,	24432.3,	24436.1,
	24440,	24443.8,	24447.7,	24451.6,	24455.4,
	24459.3,	24463.1,	24467,	24470.8,	24474.7,
	24478.5,	24482.4,	24486.2,	24490.1,	24494,
	24497.8,	24501.7,	24505.5,	24509.4,	24513.2,
	24517.1,	24520.9,	24524.8,	24528.7,	24532.5,
	24536.4,	24540.2,	24544.1,	24547.9,	24551.8,
	24555.6,	24559.5,	24563.4,	24567.2,	24571.1,
	24574.9,	24578.8,	24582.6,	24586.5,	24590.3,
	24594.2,	24598.1,	24601.9,	24605.8,	24609.6,
	24613.5,	24617.3,	24621.2,	24625.1,	24628.9,
	24632.8,	24636.6,	24640.5,	24644.3,	24648.2,
	24652.1,	24655.9,	24659.8,	24663.6,	24667.5,
	24671.3,	24675.2,	24679.1,	24682.9,	24686.8,
	24690.6,	24694.5,	24698.4,	24702.2,	24706.1,
	24709.9,	24713.8,	24717.6,	24721.5,	24725.4,
	24729.2,	24733.1,	24736.9,	24740.8,	24744.7,
	24748.5,	24752.4,	24756.2,	24760.1,	24763.9,
	24767.8,	24771.7,	24775.5,	24779.4,	24783.2,
	24787.1,	24791,	24794.8,	24798.7,	24802.5,
	24806.4,	24810.3,	24814.1,	24818,	24821.8,
	24825.7,	24829.6,	24833.4,	24837.3,	24841.1,
	24845,	24848.9,	24852.7,	24856.6,	24860.4,
	24864.3,	24868.2,	24872,	24875.9,	24879.8,
	24883.6,	24887.5,	24891.3,	24895.2,	24899.1,
	24902.9,	24906.8,	24910.6,	24914.5,	24918.4,
	24922.2,	24926.1,	24929.9,	24933.8,	24937.7,
	24941.5,	24945.4,	24949.3,	24953.1,	24957,
	24960.8,	24964.7,	24968.6,	24972.4,	24976.3,
	24980.2,	24984,	24987.9,	24991.7,	24995.6,
	24999.5,	25003.3,	25007.2,	25011.1,	25014.9,
	25018.8,	25022.6,	25026.5,	25030.4,	25034.2,
	25038.1,	25042,	25045.8,	25049.7,	25053.6,
	25057.4,	25061.3,	25065.1,	25069,	25072.9,
	25076.7,	25080.6,	25084.5,	25088.3,	25092.2,
	25096.1,	25099.9,	25103.8,	25107.7,	25111.5,
	25115.4,	25119.2,	25123.1,	25127,	25130.8,
	25134.7,	25138.6,	25142.4,	25146.3,	25150.2,
	25154,	25157.9,	25161.8,	25165.6,	25169.5,
	25173.4,	25177.2,	25181.1,	25185,	25188.8,
	25192.7,	25196.6,	25200.4,	25204.3,	25208.1,
	25212,	25215.9,	25219.7,	25223.6,	25227.5,
	25231.3,	25235.2,	25239.1,	25242.9,	25246.8,
	25250.7,	25254.5,	25258.4,	25262.3,	25266.1,
	25270,	25273.9,	25277.7,	25281.6,	25285.5,
	25289.3,	25293.2,	25297.1,	25301,	25304.8,
	25308.7,	25312.6,	25316.4,	25320.3,	25324.2,
	25328,	25331.9,	25335.8,	25339.6,	25343.5,
	25347.4,	25351.2,	25355.1,	25359,	25362.8,
	25366.7,	25370.6,	25374.4,	25378.3,	25382.2,
	25386,	25389.9,	25393.8,	25397.7,	25401.5,
	25405.4,	25409.3,	25413.1,	25417,	25420.9,
	25424.7,	25428.6,	25432.5,	25436.3,	25440.2,
	25444.1,	25448,	25451.8,	25455.7,	25459.6,
	25463.4,	25467.3,	25471.2,	25475,	25478.9,
	25482.8,	25486.7,	25490.5,	25494.4,	25498.3,
	25502.1,	25506,	25509.9,	25513.7,	25517.6,
	25521.5,	25525.4,	25529.2,	25533.1,	25537,
	25540.8,	25544.7,	25548.6,	25552.5,	25556.3,
	25560.2,	25564.1,	25567.9,	25571.8,	25575.7,
	25579.6,	25583.4,	25587.3,	25591.2,	25595,
	25598.9,	25602.8,	25606.7,	25610.5,	25614.4,
	25618.3,	25622.2,	25626,	25629.9,	25633.8,
	25637.6,	25641.5,	25645.4,	25649.3,	25653.1,
	25657,	25660.9,	25664.7,	25668.6,	25672.5,
	25676.4,	25680.2,	25684.1,	25688,	25691.9,
	25695.7,	25699.6,	25703.5,	25707.4,	25711.2,
	25715.1,	25719,	25722.8,	25726.7,	25730.6,
	25734.5,	25738.3,	25742.2,	25746.1,	25750,
	25753.8,	25757.7,	25761.6,	25765.5,	25769.3,
	25773.2,	25777.1,	25781,	25784.8,	25788.7,
	25792.6,	25796.5,	25800.3,	25804.2,	25808.1,
	25812,	25815.8,	25819.7,	25823.6,	25827.5,
	25831.3,	25835.2,	25839.1,	25843,	25846.8,
	25850.7,	25854.6,	25858.5,	25862.3,	25866.2,
	25870.1,	25874,	25877.8,	25881.7,	25885.6,
	25889.5,	25893.4,	25897.2,	25901.1,	25905,
	25908.9,	25912.7,	25916.6,	25920.5,	25924.4,
	25928.2,	25932.1,	25936,	25939.9,	25943.8,
	25947.6,	25951.5,	25955.4,	25959.3,	25963.1,
	25967,	25970.9,	25974.8,	25978.6,	25982.5,
	25986.4,	25990.3,	25994.2,	25998,	26001.9,
	26005.8,	26009.7,	26013.5,	26017.4,	26021.3,
	26025.2,	26029.1,	26032.9,	26036.8,	26040.7,
	26044.6,	26048.5,	26052.3,	26056.2,	26060.1,
	26064,	26067.8,	26071.7,	26075.6,	26079.5,
	26083.4,	26087.2,	26091.1,	26095,	26098.9,
	26102.8,	26106.6,	26110.5,	26114.4,	26118.3,
	26122.2,	26126,	26129.9,	26133.8,	26137.7,
	26141.6,	26145.4,	26149.3,	26153.2,	26157.1,
	26161,	26164.8,	26168.7,	26172.6,	26176.5,
	26180.4,	26184.2,	26188.1,	26192,	26195.9,
	26199.8,	26203.6,	26207.5,	26211.4,	26215.3,
	26219.2,	26223.1,	26226.9,	26230.8,	26234.7,
	26238.6,	26242.5,	26246.3,	26250.2,	26254.1,
	26258,	26261.9,	26265.7,	26269.6,	26273.5,
	26277.4,	26281.3,	26285.2,	26289,	26292.9,
	26296.8,	26300.7,	26304.6,	26308.5,	26312.3,
	26316.2,	26320.1,	26324,	26327.9,	26331.7,
	26335.6,	26339.5,	26343.4,	26347.3,	26351.2,
	26355,	26358.9,	26362.8,	26366.7,	26370.6,
	26374.5,	26378.3,	26382.2,	26386.1,	26390,
	26393.9,	26397.8,	26401.6,	26405.5,	26409.4,
	26413.3,	26417.2,	26421.1,	26425,	26428.8,
	26432.7,	26436.6,	26440.5,	26444.4,	26448.3,
	26452.1,	26456,	26459.9,	26463.8,	26467.7,
	26471.6,	26475.5,	26479.3,	26483.2,	26487.1,
	26491,	26494.9,	26498.8,	26502.6,	26506.5,
	26510.4,	26514.3,	26518.2,	26522.1,	26526,
	26529.8,	26533.7,	26537.6,	26541.5,	26545.4,
	26549.3,	26553.2,	26557,	26560.9,	26564.8,
	26568.7,	26572.6,	26576.5,	26580.4,	26584.3,
	26588.1,	26592,	26595.9,	26599.8,	26603.7,
	26607.6,	26611.5,	26615.3,	26619.2,	26623.1,
	26627,	26630.9,	26634.8,	26638.7,	26642.6,
	26646.4,	26650.3,	26654.2,	26658.1,	26662,
	26665.9,	26669.8,	26673.7,	26677.5,	26681.4,
	26685.3,	26689.2,	26693.1,	26697,	26700.9,
	26704.8,	26708.7,	26712.5,	26716.4,	26720.3,
	26724.2,	26728.1,	26732,	26735.9,	26739.8,
	26743.6,	26747.5,	26751.4,	26755.3,	26759.2,
	26763.1,	26767,	26770.9,	26774.8,	26778.6,
	26782.5,	26786.4,	26790.3,	26794.2,	26798.1,
	26802,	26805.9,	26809.8,	26813.7,	26817.5,
	26821.4,	26825.3,	26829.2,	26833.1,	26837,
	26840.9,	26844.8,	26848.7,	26852.6,	26856.4,
	26860.3,	26864.2,	26868.1,	26872,	26875.9,
	26879.8,	26883.7,	26887.6,	26891.5,	26895.4,
	26899.2,	26903.1,	26907,	26910.9,	26914.8,
	26918.7,	26922.6,	26926.5,	26930.4,	26934.3,
	26938.2,	26942.1,	26945.9,	26949.8,	26953.7,
	26957.6,	26961.5,	26965.4,	26969.3,	26973.2,
	26977.1,	26981,	26984.9,	26988.8,	26992.6,
	26996.5,	27000.4,	27004.3,	27008.2,	27012.1,
	27016,	27019.9,	27023.8,	27027.7,	27031.6,
	27035.5,	27039.4,	27043.3,	27047.1,	27051,
	27054.9,	27058.8,	27062.7,	27066.6,	27070.5,
	27074.4,	27078.3,	27082.2,	27086.1,	27090,
	27093.9,	27097.8,	27101.7,	27105.6,	27109.4,
	27113.3,	27117.2,	27121.1,	27125,	27128.9,
	27132.8,	27136.7,	27140.6,	27144.5,	27148.4,
	27152.3,	27156.2,	27160.1,	27164,	27167.9,
	27171.8,	27175.7,	27179.5,	27183.4,	27187.3,
	27191.2,	27195.1,	27199,	27202.9,	27206.8,
	27210.7,	27214.6,	27218.5,	27222.4,	27226.3,
	27230.2,	27234.1,	27238,	27241.9,	27245.8,
	27249.7,	27253.6,	27257.5,	27261.4,	27265.3,
	27269.1,	27273,	27276.9,	27280.8,	27284.7,
	27288.6,	27292.5,	27296.4,	27300.3,	27304.2,
	27308.1,	27312,	27315.9,	27319.8,	27323.7,
	27327.6,	27331.5,	27335.4,	27339.3,	27343.2,
	27347.1,	27351,	27354.9,	27358.8,	27362.7,
	27366.6,	27370.5,	27374.4,	27378.3,	27382.2,
	27386.1,	27390,	27393.9,	27397.8,	27401.7,
	27405.6,	27409.5,	27413.3,	27417.2,	27421.1,
	27425,	27428.9,	27432.8,	27436.7,	27440.6,
	27444.5,	27448.4,	27452.3,	27456.2,	27460.1,
	27464,	27467.9,	27471.8,	27475.7,	27479.6,
	27483.5,	27487.4,	27491.3,	27495.2,	27499.1,
	27503,	27506.9,	27510.8,	27514.7,	27518.6,
	27522.5,	27526.4,	27530.3,	27534.2,	27538.1,
	27542,	27545.9,	27549.8,	27553.7,	27557.6,
	27561.5,	27565.4,	27569.3,	27573.2,	27577.1,
	27581,	27584.9,	27588.8,	27592.7,	27596.6,
	27600.5,	27604.4,	27608.3,	27612.2,	27616.1,
	27620,	27623.9,	27627.8,	27631.7,	27635.6,
	27639.5,	27643.4,	27647.4,	27651.3,	27655.2,
	27659.1,	27663,	27666.9,	27670.8,	27674.7,
	27678.6,	27682.5,	27686.4,	27690.3,	27694.2,
	27698.1,	27702,	27705.9,	27709.8,	27713.7,
	27717.6,	27721.5,	27725.4,	27729.3,	27733.2,
	27737.1,	27741,	27744.9,	27748.8,	27752.7,
	27756.6,	27760.5,	27764.4,	27768.3,	27772.2,
	27776.1,	27780,	27783.9,	27787.8,	27791.7,
	27795.7,	27799.6,	27803.5,	27807.4,	27811.3,
	27815.2,	27819.1,	27823,	27826.9,	27830.8,
	27834.7,	27838.6,	27842.5,	27846.4,	27850.3,
	27854.2,	27858.1,	27862,	27865.9,	27869.8,
	27873.7,	27877.6,	27881.5,	27885.5,	27889.4,
	27893.3,	27897.2,	27901.1,	27905,	27908.9,
	27912.8,	27916.7,	27920.6,	27924.5,	27928.4,
	27932.3,	27936.2,	27940.1,	27944,	27947.9,
	27951.8,	27955.8,	27959.7,	27963.6,	27967.5,
	27971.4,	27975.3,	27979.2,	27983.1,	27987,
	27990.9,	27994.8,	27998.7,	28002.6,	28006.5,
	28010.4,	28014.3,	28018.3,	28022.2,	28026.1,
	28030,	28033.9,	28037.8,	28041.7,	28045.6,
	28049.5,	28053.4,	28057.3,	28061.2,	28065.1,
	28069,	28073,	28076.9,	28080.8,	28084.7,
	28088.6,	28092.5,	28096.4,	28100.3,	28104.2,
	28108.1,	28112,	28115.9,	28119.8,	28123.8,
	28127.7,	28131.6,	28135.5,	28139.4,	28143.3,
	28147.2,	28151.1,	28155,	28158.9,	28162.8,
	28166.7,	28170.7,	28174.6,	28178.5,	28182.4,
	28186.3,	28190.2,	28194.1,	28198,	28201.9,
	28205.8,	28209.7,	28213.7,	28217.6,	28221.5,
	28225.4,	28229.3,	28233.2,	28237.1,	28241,
	28244.9,	28248.8,	28252.8,	28256.7,	28260.6,
	28264.5,	28268.4,	28272.3,	28276.2,	28280.1,
	28284,	28287.9,	28291.9,	28295.8,	28299.7,
	28303.6,	28307.5,	28311.4,	28315.3,	28319.2,
	28323.1,	28327.1,	28331,	28334.9,	28338.8,
	28342.7,	28346.6,	28350.5,	28354.4,	28358.3,
	28362.3,	28366.2,	28370.1,	28374,	28377.9,
	28381.8,	28385.7,	28389.6,	28393.6,	28397.5,
	28401.4,	28405.3,	28409.2,	28413.1,	28417,
	28420.9,	28424.8,	28428.8,	28432.7,	28436.6,
	28440.5,	28444.4,	28448.3,	28452.2,	28456.1,
	28460.1,	28464,	28467.9,	28471.8,	28475.7,
	28479.6,	28483.5,	28487.5,	28491.4,	28495.3,
	28499.2,	28503.1,	28507,	28510.9,	28514.8,
	28518.8,	28522.7,	28526.6,	28530.5,	28534.4,
	28538.3,	28542.2,	28546.2,	28550.1,	28554,
	28557.9,	28561.8,	28565.7,	28569.6,	28573.6,
	28577.5,	28581.4,	28585.3,	28589.2,	28593.1,
	28597,	28601,	28604.9,	28608.8,	28612.7,
	28616.6,	28620.5,	28624.4,	28628.4,	28632.3,
	28636.2,	28640.1,	28644,	28647.9,	28651.9,
	28655.8,	28659.7,	28663.6,	28667.5,	28671.4,
	28675.3,	28679.3,	28683.2,	28687.1,	28691,
	28694.9,	28698.8,	28702.8,	28706.7,	28710.6,
	28714.5,	28718.4,	28722.3,	28726.3,	28730.2,
	28734.1,	28738,	28741.9,	28745.8,	28749.8,
	28753.7,	28757.6,	28761.5,	28765.4,	28769.3,
	28773.3,	28777.2,	28781.1,	28785,	28788.9,
	28792.8,	28796.8,	28800.7,	28804.6,	28808.5,
	28812.4,	28816.3,	28820.3,	28824.2,	28828.1,
	28832,	28835.9,	28839.9,	28843.8,	28847.7,
	28851.6,	28855.5,	28859.4,	28863.4,	28867.3,
	28871.2,	28875.1,	28879,	28883,	28886.9,
	28890.8,	28894.7,	28898.6,	28902.5,	28906.5,
	28910.4,	28914.3,	28918.2,	28922.1,	28926.1,
	28930,	28933.9,	28937.8,	28941.7,	28945.7,
	28949.6,	28953.5,	28957.4,	28961.3,	28965.3,
	28969.2,	28973.1,	28977,	28980.9,	28984.9,
	28988.8,	28992.7,	28996.6,	29000.5,	29004.5,
	29008.4,	29012.3,	29016.2,	29020.1,	29024.1,
	29028,	29031.9,	29035.8,	29039.7,	29043.7,
	29047.6,	29051.5,	29055.4,	29059.3,	29063.3,
	29067.2,	29071.1,	29075,	29078.9,	29082.9,
	29086.8,	29090.7,	29094.6,	29098.6,	29102.5,
	29106.4,	29110.3,	29114.2,	29118.2,	29122.1,
	29126,	29129.9,	29133.8,	29137.8,	29141.7,
	29145.6,	29149.5,	29153.5,	29157.4,	29161.3,
	29165.2,	29169.1,	29173.1,	29177,	29180.9,
	29184.8,	29188.8,	29192.7,	29196.6,	29200.5,
	29204.5,	29208.4,	29212.3,	29216.2,	29220.1,
	29224.1,	29228,	29231.9,	29235.8,	29239.8,
	29243.7,	29247.6,	29251.5,	29255.5,	29259.4,
	29263.3,	29267.2,	29271.1,	29275.1,	29279,
	29282.9,	29286.8,	29290.8,	29294.7,	29298.6,
	29302.5,	29306.5,	29310.4,	29314.3,	29318.2,
	29322.2,	29326.1,	29330,	29333.9,	29337.9,
	29341.8,	29345.7,	29349.6,	29353.6,	29357.5,
	29361.4,	29365.3,	29369.3,	29373.2,	29377.1,
	29381,	29385,	29388.9,	29392.8,	29396.7,
	29400.7,	29404.6,	29408.5,	29412.4,	29416.4,
	29420.3,	29424.2,	29428.1,	29432.1,	29436,
	29439.9,	29443.8,	29447.8,	29451.7,	29455.6,
	29459.5,	29463.5,	29467.4,	29471.3,	29475.2,
	29479.2,	29483.1,	29487,	29491,	29494.9,
	29498.8,	29502.7,	29506.7,	29510.6,	29514.5,
	29518.4,	29522.4,	29526.3,	29530.2,	29534.1,
	29538.1,	29542,	29545.9,	29549.9,	29553.8,
	29557.7,	29561.6,	29565.6,	29569.5,	29573.4,
	29577.4,	29581.3,	29585.2,	29589.1,	29593.1,
	29597,	29600.9,	29604.8,	29608.8,	29612.7,
	29616.6,	29620.6,	29624.5,	29628.4,	29632.3,
	29636.3,	29640.2,	29644.1,	29648.1,	29652,
	29655.9,	29659.8,	29663.8,	29667.7,	29671.6,
	29675.6,	29679.5,	29683.4,	29687.3,	29691.3,
	29695.2,	29699.1,	29703.1,	29707,	29710.9,
	29714.9,	29718.8,	29722.7,	29726.6,	29730.6,
	29734.5,	29738.4,	29742.4,	29746.3,	29750.2,
	29754.1,	29758.1,	29762,	29765.9,	29769.9,
	29773.8,	29777.7,	29781.7,	29785.6,	29789.5,
	29793.5,	29797.4,	29801.3,	29805.2,	29809.2,
	29813.1,	29817,	29821,	29824.9,	29828.8,
	29832.8,	29836.7,	29840.6,	29844.6,	29848.5,
	29852.4,	29856.3,	29860.3,	29864.2,	29868.1,
	29872.1,	29876,	29879.9,	29883.9,	29887.8,
	29891.7,	29895.7,	29899.6,	29903.5,	29907.5,
	29911.4,	29915.3,	29919.3,	29923.2,	29927.1,
	29931.1,	29935,	29938.9,	29942.8,	29946.8,
	29950.7,	29954.6,	29958.6,	29962.5,	29966.4,
	29970.4,	29974.3,	29978.2,	29982.2,	29986.1,
	29990,	29994,	29997.9,	30001.8,	30005.8,
	30009.7,	30013.6,	30017.6,	30021.5,	30025.4,
	30029.4,	30033.3,	30037.2,	30041.2,	30045.1,
	30049,	30053,	30056.9,	30060.8,	30064.8,
	30068.7,	30072.6,	30076.6,	30080.5,	30084.4,
	30088.4,	30092.3,	30096.3,	30100.2,	30104.1,
	30108.1,	30112,	30115.9,	30119.9,	30123.8,
	30127.7,	30131.7,	30135.6,	30139.5,	30143.5,
	30147.4,	30151.3,	30155.3,	30159.2,	30163.1,
	30167.1,	30171,	30175,	30178.9,	30182.8,
	30186.8,	30190.7,	30194.6,	30198.6,	30202.5,
	30206.4,	30210.4,	30214.3,	30218.2,	30222.2,
	30226.1,	30230.1,	30234,	30237.9,	30241.9,
	30245.8,	30249.7,	30253.7,	30257.6,	30261.5,
	30265.5,	30269.4,	30273.4,	30277.3,	30281.2,
	30285.2,	30289.1,	30293,	30297,	30300.9,
	30304.8,	30308.8,	30312.7,	30316.7,	30320.6,
	30324.5,	30328.5,	30332.4,	30336.3,	30340.3,
	30344.2,	30348.2,	30352.1,	30356,	30360,
	30363.9,	30367.8,	30371.8,	30375.7,	30379.7,
	30383.6,	30387.5,	30391.5,	30395.4,	30399.4,
	30403.3,	30407.2,	30411.2,	30415.1,	30419,
	30423,	30426.9,	30430.9,	30434.8,	30438.7,
	30442.7,	30446.6,	30450.6,	30454.5,	30458.4,
	30462.4,	30466.3,	30470.2,	30474.2,	30478.1,
	30482.1,	30486,	30489.9,	30493.9,	30497.8,
	30501.8,	30505.7,	30509.6,	30513.6,	30517.5,
	30521.5,	30525.4,	30529.3,	30533.3,	30537.2,
	30541.2,	30545.1,	30549,	30553,	30556.9,
	30560.9,	30564.8,	30568.7,	30572.7,	30576.6,
	30580.6,	30584.5,	30588.4,	30592.4,	30596.3,
	30600.3,	30604.2,	30608.2,	30612.1,	30616,
	30620,	30623.9,	30627.9,	30631.8,	30635.7,
	30639.7,	30643.6,	30647.6,	30651.5,	30655.4,
	30659.4,	30663.3,	30667.3,	30671.2,	30675.2,
	30679.1,	30683,	30687,	30690.9,	30694.9,
	30698.8,	30702.7,	30706.7,	30710.6,	30714.6,
	30718.5,	30722.5,	30726.4,	30730.3,	30734.3,
	30738.2,	30742.2,	30746.1,	30750.1,	30754,
	30757.9,	30761.9,	30765.8,	30769.8,	30773.7,
	30777.7,	30781.6,	30785.5,	30789.5,	30793.4,
	30797.4,	30801.3,	30805.3,	30809.2,	30813.1,
	30817.1,	30821,	30825,	30828.9,	30832.9,
	30836.8,	30840.8,	30844.7,	30848.6,	30852.6,
	30856.5,	30860.5,	30864.4,	30868.4,	30872.3,
	30876.2,	30880.2,	30884.1,	30888.1,	30892,
	30896,	30899.9,	30903.9,	30907.8,	30911.8,
	30915.7,	30919.6,	30923.6,	30927.5,	30931.5,
	30935.4,	30939.4,	30943.3,	30947.3,	30951.2,
	30955.1,	30959.1,	30963,	30967,	30970.9,
	30974.9,	30978.8,	30982.8,	30986.7,	30990.7,
	30994.6,	30998.5,	31002.5,	31006.4,	31010.4,
	31014.3,	31018.3,	31022.2,	31026.2,	31030.1,
	31034.1,	31038,	31042,	31045.9,	31049.8,
	31053.8,	31057.7,	31061.7,	31065.6,	31069.6,
	31073.5,	31077.5,	31081.4,	31085.4,	31089.3,
	31093.3,	31097.2,	31101.2,	31105.1,	31109,
	31113,	31116.9,	31120.9,	31124.8,	31128.8,
	31132.7,	31136.7,	31140.6,	31144.6,	31148.5,
	31152.5,	31156.4,	31160.4,	31164.3,	31168.3,
	31172.2,	31176.2,	31180.1,	31184.1,	31188,
	31192,	31195.9,	31199.8,	31203.8,	31207.7,
	31211.7,	31215.6,	31219.6,	31223.5,	31227.5,
	31231.4,	31235.4,	31239.3,	31243.3,	31247.2,
	31251.2,	31255.1,	31259.1,	31263,	31267,
	31270.9,	31274.9,	31278.8,	31282.8,	31286.7,
	31290.7,	31294.6,	31298.6,	31302.5,	31306.5,
	31310.4,	31314.4,	31318.3,	31322.3,	31326.2,
	31330.2,	31334.1,	31338.1,	31342,	31346,
	31349.9,	31353.9,	31357.8,	31361.8,	31365.7,
	31369.7,	31373.6,	31377.6,	31381.5,	31385.5,
	31389.4,	31393.4,	31397.3,	31401.3,	31405.2,
	31409.2,	31413.1,	31417.1,	31421,	31425,
	31428.9,	31432.9,	31436.8,	31440.8,	31444.7,
	31448.7,	31452.6,	31456.6,	31460.5,	31464.5,
	31468.4,	31472.4,	31476.4,	31480.3,	31484.3,
	31488.2,	31492.2,	31496.1,	31500.1,	31504,
	31508,	31511.9,	31515.9,	31519.8,	31523.8,
	31527.7,	31531.7,	31535.6,	31539.6,	31543.5,
	31547.5,	31551.4,	31555.4,	31559.3,	31563.3,
	31567.3,	31571.2,	31575.2,	31579.1,	31583.1,
	31587,	31591,	31594.9,	31598.9,	31602.8,
	31606.8,	31610.7,	31614.7,	31618.6,	31622.6,
	31626.6,	31630.5,	31634.5,	31638.4,	31642.4,
	31646.3,	31650.3,	31654.2,	31658.2,	31662.1,
	31666.1,	31670,	31674,	31678,	31681.9,
	31685.9,	31689.8,	31693.8,	31697.7,	31701.7,
	31705.6,	31709.6,	31713.5,	31717.5,	31721.5,
	31725.4,	31729.4,	31733.3,	31737.3,	31741.2,
	31745.2,	31749.1,	31753.1,	31757,	31761,
	31765,	31768.9,	31772.9,	31776.8,	31780.8,
	31784.7,	31788.7,	31792.6,	31796.6,	31800.6,
	31804.5,	31808.5,	31812.4,	31816.4,	31820.3,
	31824.3,	31828.2,	31832.2,	31836.2,	31840.1,
	31844.1,	31848,	31852,	31855.9,	31859.9,
	31863.9,	31867.8,	31871.8,	31875.7,	31879.7,
	31883.6,	31887.6,	31891.6,	31895.5,	31899.5,
	31903.4,	31907.4,	31911.3,	31915.3,	31919.3,
	31923.2,	31927.2,	31931.1,	31935.1,	31939,
	31943,	31947,	31950.9,	31954.9,	31958.8,
	31962.8,	31966.7,	31970.7,	31974.7,	31978.6,
	31982.6,	31986.5,	31990.5,	31994.4,	31998.4,
	32002.4,	32006.3,	32010.3,	32014.2,	32018.2,
	32022.2,	32026.1,	32030.1,	32034,	32038,
	32041.9,	32045.9,	32049.9,	32053.8,	32057.8,
	32061.7,	32065.7,	32069.7,	32073.6,	32077.6,
	32081.5,	32085.5,	32089.5,	32093.4,	32097.4,
	32101.3,	32105.3,	32109.2,	32113.2,	32117.2,
	32121.1,	32125.1,	32129,	32133,	32137,
	32140.9,	32144.9,	32148.8,	32152.8,	32156.8,
	32160.7,	32164.7,	32168.6,	32172.6,	32176.6,
	32180.5,	32184.5,	32188.4,	32192.4,	32196.4,
	32200.3,	32204.3,	32208.3,	32212.2,	32216.2,
	32220.1,	32224.1,	32228.1,	32232,	32236,
	32239.9,	32243.9,	32247.9,	32251.8,	32255.8,
	32259.7,	32263.7,	32267.7,	32271.6,	32275.6,
	32279.5,	32283.5,	32287.5,	32291.4,	32295.4,
	32299.4,	32303.3,	32307.3,	32311.2,	32315.2,
	32319.2,	32323.1,	32327.1,	32331.1,	32335,
	32339,	32342.9,	32346.9,	32350.9,	32354.8,
	32358.8,	32362.8,	32366.7,	32370.7,	32374.6,
	32378.6,	32382.6,	32386.5,	32390.5,	32394.5,
	32398.4,	32402.4,	32406.3,	32410.3,	32414.3,
	32418.2,	32422.2,	32426.2,	32430.1,	32434.1,
	32438,	32442,	32446,	32449.9,	32453.9,
	32457.9,	32461.8,	32465.8,	32469.8,	32473.7,
	32477.7,	32481.6,	32485.6,	32489.6,	32493.5,
	32497.5,	32501.5,	32505.4,	32509.4,	32513.4,
	32517.3,	32521.3,	32525.3,	32529.2,	32533.2,
	32537.1,	32541.1,	32545.1,	32549,	32553,
	32557,	32560.9,	32564.9,	32568.9,	32572.8,
	32576.8,	32580.8,	32584.7,	32588.7,	32592.7,
	32596.6,	32600.6,	32604.6,	32608.5,	32612.5,
	32616.4,	32620.4,	32624.4,	32628.3,	32632.3,
	32636.3,	32640.2,	32644.2,	32648.2,	32652.1,
	32656.1,	32660.1,	32664,	32668,	32672,
	32675.9,	32679.9,	32683.9,	32687.8,	32691.8,
	32695.8,	32699.7,	32703.7,	32707.7,	32711.6,
	32715.6,	32719.6,	32723.5,	32727.5,	32731.5,
	32735.4,	32739.4,	32743.4,	32747.3,	32751.3,
	32755.3,	32759.2,	32763.2,	32767.2,	32771.1,
	32775.1,	32779.1,	32783,	32787,	32791,
	32794.9,	32798.9,	32802.9,	32806.8,	32810.8,
	32814.8,	32818.7,	32822.7,	32826.7,	32830.7,
	32834.6,	32838.6,	32842.6,	32846.5,	32850.5,
	32854.5,	32858.4,	32862.4,	32866.4,	32870.3,
	32874.3,	32878.3,	32882.2,	32886.2,	32890.2,
	32894.1,	32898.1,	32902.1,	32906.1,	32910,
	32914,	32918,	32921.9,	32925.9,	32929.9,
	32933.8,	32937.8,	32941.8,	32945.7,	32949.7,
	32953.7,	32957.7,	32961.6,	32965.6,	32969.6,
	32973.5,	32977.5,	32981.5,	32985.4,	32989.4,
	32993.4,	32997.4,	33001.3,	33005.3,	33009.3,
	33013.2,	33017.2,	33021.2,	33025.1,	33029.1,
	33033.1,	33037.1,	33041,	33045,	33049,
	33052.9,	33056.9,	33060.9,	33064.8,	33068.8,
	33072.8,	33076.8,	33080.7,	33084.7,	33088.7,
	33092.6,	33096.6,	33100.6,	33104.6,	33108.5,
	33112.5,	33116.5,	33120.4,	33124.4,	33128.4,
	33132.4,	33136.3,	33140.3,	33144.3,	33148.2,
	33152.2,	33156.2,	33160.2,	33164.1,	33168.1,
	33172.1,	33176,	33180,	33184,	33188,
	33191.9,	33195.9,	33199.9,	33203.9,	33207.8,
	33211.8,	33215.8,	33219.7,	33223.7,	33227.7,
	33231.7,	33235.6,	33239.6,	33243.6,	33247.6,
	33251.5,	33255.5,	33259.5,	33263.4,	33267.4,
	33271.4,	33275.4,	33279.3,	33283.3,	33287.3,
	33291.3,	33295.2,	33299.2,	33303.2,	33307.2,
	33311.1,	33315.1,	33319.1,	33323,	33327,
	33331,	33335,	33338.9,	33342.9,	33346.9,
	33350.9,	33354.8,	33358.8,	33362.8,	33366.8,
	33370.7,	33374.7,	33378.7,	33382.7,	33386.6,
	33390.6,	33394.6,	33398.6,	33402.5,	33406.5,
	33410.5,	33414.5,	33418.4,	33422.4,	33426.4,
	33430.4,	33434.3,	33438.3,	33442.3,	33446.3,
	33450.2,	33454.2,	33458.2,	33462.2,	33466.1,
	33470.1,	33474.1,	33478.1,	33482,	33486,
	33490,	33494,	33497.9,	33501.9,	33505.9,
	33509.9,	33513.8,	33517.8,	33521.8,	33525.8,
	33529.7,	33533.7,	33537.7,	33541.7,	33545.7,
	33549.6,	33553.6,	33557.6,	33561.6,	33565.5,
	33569.5,	33573.5,	33577.5,	33581.4,	33585.4,
	33589.4,	33593.4,	33597.3,	33601.3,	33605.3,
	33609.3,	33613.3,	33617.2,	33621.2,	33625.2,
	33629.2,	33633.1,	33637.1,	33641.1,	33645.1,
	33649.1,	33653,	33657,	33661,	33665,
	33668.9,	33672.9,	33676.9,	33680.9,	33684.9,
	33688.8,	33692.8,	33696.8,	33700.8,	33704.7,
	33708.7,	33712.7,	33716.7,	33720.7,	33724.6,
	33728.6,	33732.6,	33736.6,	33740.6,	33744.5,
	33748.5,	33752.5,	33756.5,	33760.4,	33764.4,
	33768.4,	33772.4,	33776.4,	33780.3,	33784.3,
	33788.3,	33792.3,	33796.3,	33800.2,	33804.2,
	33808.2,	33812.2,	33816.2,	33820.1,	33824.1,
	33828.1,	33832.1,	33836,	33840,	33844,
	33848,	33852,	33855.9,	33859.9,	33863.9,
	33867.9,	33871.9,	33875.8,	33879.8,	33883.8,
	33887.8,	33891.8,	33895.8,	33899.7,	33903.7,
	33907.7,	33911.7,	33915.7,	33919.6,	33923.6,
	33927.6,	33931.6,	33935.6,	33939.5,	33943.5,
	33947.5,	33951.5,	33955.5,	33959.4,	33963.4,
	33967.4,	33971.4,	33975.4,	33979.3,	33983.3,
	33987.3,	33991.3,	33995.3,	33999.3,	34003.2,
	34007.2,	34011.2,	34015.2,	34019.2,	34023.1,
	34027.1,	34031.1,	34035.1,	34039.1,	34043.1,
	34047,	34051,	34055,	34059,	34063,
	34066.9,	34070.9,	34074.9,	34078.9,	34082.9,
	34086.9,	34090.8,	34094.8,	34098.8,	34102.8,
	34106.8,	34110.8,	34114.7,	34118.7,	34122.7,
	34126.7,	34130.7,	34134.7,	34138.6,	34142.6,
	34146.6,	34150.6,	34154.6,	34158.6,	34162.5,
	34166.5,	34170.5,	34174.5,	34178.5,	34182.5,
	34186.4,	34190.4,	34194.4,	34198.4,	34202.4,
	34206.4,	34210.3,	34214.3,	34218.3,	34222.3,
	34226.3,	34230.3,	34234.2,	34238.2,	34242.2,
	34246.2,	34250.2,	34254.2,	34258.2,	34262.1,
	34266.1,	34270.1,	34274.1,	34278.1,	34282.1,
	34286,	34290,	34294,	34298,	34302,
	34306,	34310,	34313.9,	34317.9,	34321.9,
	34325.9,	34329.9,	34333.9,	34337.9,	34341.8,
	34345.8,	34349.8,	34353.8,	34357.8,	34361.8,
	34365.8,	34369.7,	34373.7,	34377.7,	34381.7,
	34385.7,	34389.7,	34393.7,	34397.6,	34401.6,
	34405.6,	34409.6,	34413.6,	34417.6,	34421.6,
	34425.5,	34429.5,	34433.5,	34437.5,	34441.5,
	34445.5,	34449.5,	34453.4,	34457.4,	34461.4,
	34465.4,	34469.4,	34473.4,	34477.4,	34481.4,
	34485.3,	34489.3,	34493.3,	34497.3,	34501.3,
	34505.3,	34509.3,	34513.3,	34517.2,	34521.2,
	34525.2,	34529.2,	34533.2,	34537.2,	34541.2,
	34545.2,	34549.1,	34553.1,	34557.1,	34561.1,
	34565.1,	34569.1,	34573.1,	34577.1,	34581,
	34585,	34589,	34593,	34597,	34601,
	34605,	34609,	34613,	34616.9,	34620.9,
	34624.9,	34628.9,	34632.9,	34636.9,	34640.9,
	34644.9,	34648.9,	34652.8,	34656.8,	34660.8,
	34664.8,	34668.8,	34672.8,	34676.8,	34680.8,
	34684.8,	34688.7,	34692.7,	34696.7,	34700.7,
	34704.7,	34708.7,	34712.7,	34716.7,	34720.7,
	34724.6,	34728.6,	34732.6,	34736.6,	34740.6,
	34744.6,	34748.6,	34752.6,	34756.6,	34760.6,
	34764.5,	34768.5,	34772.5,	34776.5,	34780.5,
	34784.5,	34788.5,	34792.5,	34796.5,	34800.5,
	34804.5,	34808.4,	34812.4,	34816.4,	34820.4,
	34824.4,	34828.4,	34832.4,	34836.4,	34840.4,
	34844.4,	34848.4,	34852.3,	34856.3,	34860.3,
	34864.3,	34868.3,	34872.3,	34876.3,	34880.3,
	34884.3,	34888.3,	34892.3,	34896.2,	34900.2,
	34904.2,	34908.2,	34912.2,	34916.2,	34920.2,
	34924.2,	34928.2,	34932.2,	34936.2,	34940.2,
	34944.2,	34948.1,	34952.1,	34956.1,	34960.1,
	34964.1,	34968.1,	34972.1,	34976.1,	34980.1,
	34984.1,	34988.1,	34992.1,	34996.1,	35000,
	35004,	35008,	35012,	35016,	35020,
	35024,	35028,	35032,	35036,	35040,
	35044,	35048,	35052,	35055.9,	35059.9,
	35063.9,	35067.9,	35071.9,	35075.9,	35079.9,
	35083.9,	35087.9,	35091.9,	35095.9,	35099.9,
	35103.9,	35107.9,	35111.9,	35115.9,	35119.8,
	35123.8,	35127.8,	35131.8,	35135.8,	35139.8,
	35143.8,	35147.8,	35151.8,	35155.8,	35159.8,
	35163.8,	35167.8,	35171.8,	35175.8,	35179.8,
	35183.8,	35187.8,	35191.8,	35195.7,	35199.7,
	35203.7,	35207.7,	35211.7,	35215.7,	35219.7,
	35223.7,	35227.7,	35231.7,	35235.7,	35239.7,
	35243.7,	35247.7,	35251.7,	35255.7,	35259.7,
	35263.7,	35267.7,	35271.7,	35275.7,	35279.6,
	35283.6,	35287.6,	35291.6,	35295.6,	35299.6,
	35303.6,	35307.6,	35311.6,	35315.6,	35319.6,
	35323.6,	35327.6,	35331.6,	35335.6,	35339.6,
	35343.6,	35347.6,	35351.6,	35355.6,	35359.6,
	35363.6,	35367.6,	35371.6,	35375.6,	35379.6,
	35383.6,	35387.6,	35391.6,	35395.5,	35399.5,
	35403.5,	35407.5,	35411.5,	35415.5,	35419.5,
	35423.5,	35427.5,	35431.5,	35435.5,	35439.5,
	35443.5,	35447.5,	35451.5,	35455.5,	35459.5,
	35463.5,	35467.5,	35471.5,	35475.5,	35479.5,
	35483.5,	35487.5,	35491.5,	35495.5,	35499.5,
	35503.5,	35507.5,	35511.5,	35515.5,	35519.5,
	35523.5,	35527.5,	35531.5,	35535.5,	35539.5,
	35543.5,	35547.5,	35551.5,	35555.5,	35559.5,
	35563.5,	35567.5,	35571.5,	35575.5,	35579.5,
	35583.5,	35587.5,	35591.5,	35595.5,	35599.5,
	35603.5,	35607.5,	35611.5,	35615.5,	35619.5,
	35623.5,	35627.5,	35631.5,	35635.5,	35639.5,
	35643.5,	35647.5,	35651.5,	35655.5,	35659.5,
	35663.5,	35667.5,	35671.5,	35675.5,	35679.5,
	35683.5,	35687.5,	35691.5,	35695.5,	35699.5,
	35703.5,	35707.5,	35711.5,	35715.5,	35719.5,
	35723.5,	35727.5,	35731.5,	35735.5,	35739.5,
	35743.5,	35747.5,	35751.5,	35755.5,	35759.5,
	35763.5,	35767.5,	35771.5,	35775.5,	35779.5,
	35783.5,	35787.5,	35791.5,	35795.5,	35799.5,
	35803.5,	35807.5,	35811.5,	35815.5,	35819.5,
	35823.5,	35827.5,	35831.5,	35835.5,	35839.5,
	35843.5,	35847.5,	35851.5,	35855.5,	35859.5,
	35863.5,	35867.5,	35871.5,	35875.5,	35879.5,
	35883.5,	35887.5,	35891.5,	35895.5,	35899.5,
	35903.5,	35907.5,	35911.5,	35915.5,	35919.5,
	35923.6,	35927.6,	35931.6,	35935.6,	35939.6,
	35943.6,	35947.6,	35951.6,	35955.6,	35959.6,
	35963.6,	35967.6,	35971.6,	35975.6,	35979.6,
	35983.6,	35987.6,	35991.6,	35995.6,	35999.6,
	36003.6,	36007.6,	36011.6,	36015.6,	36019.6,
	36023.6,	36027.6,	36031.6,	36035.6,	36039.7,
	36043.7,	36047.7,	36051.7,	36055.7,	36059.7,
	36063.7,	36067.7,	36071.7,	36075.7,	36079.7,
	36083.7,	36087.7,	36091.7,	36095.7,	36099.7,
	36103.7,	36107.7,	36111.7,	36115.7,	36119.7,
	36123.7,	36127.8,	36131.8,	36135.8,	36139.8,
	36143.8,	36147.8,	36151.8,	36155.8,	36159.8,
	36163.8,	36167.8,	36171.8,	36175.8,	36179.8,
	36183.8,	36187.8,	36191.8,	36195.8,	36199.9,
	36203.9,	36207.9,	36211.9,	36215.9,	36219.9,
	36223.9,	36227.9,	36231.9,	36235.9,	36239.9,
	36243.9,	36247.9,	36251.9,	36255.9,	36259.9,
	36264,	36268,	36272,	36276,	36280,
	36284,	36288,	36292,	36296,	36300,
	36304,	36308,	36312,	36316,	36320,
	36324.1,	36328.1,	36332.1,	36336.1,	36340.1,
	36344.1,	36348.1,	36352.1,	36356.1,	36360.1,
	36364.1,	36368.1,	36372.1,	36376.1,	36380.2,
	36384.2,	36388.2,	36392.2,	36396.2,	36400.2,
	36404.2,	36408.2,	36412.2,	36416.2,	36420.2,
	36424.2,	36428.3,	36432.3,	36436.3,	36440.3,
	36444.3,	36448.3,	36452.3,	36456.3,	36460.3,
	36464.3,	36468.3,	36472.3,	36476.4,	36480.4,
	36484.4,	36488.4,	36492.4,	36496.4,	36500.4,
	36504.4,	36508.4,	36512.4,	36516.4,	36520.5,
	36524.5,	36528.5,	36532.5,	36536.5,	36540.5,
	36544.5,	36548.5,	36552.5,	36556.5,	36560.6,
	36564.6,	36568.6,	36572.6,	36576.6,	36580.6,
	36584.6,	36588.6,	36592.6,	36596.6,	36600.6,
	36604.7,	36608.7,	36612.7,	36616.7,	36620.7,
	36624.7,	36628.7,	36632.7,	36636.7,	36640.8,
	36644.8,	36648.8,	36652.8,	36656.8,	36660.8,
	36664.8,	36668.8,	36672.8,	36676.8,	36680.9,
	36684.9,	36688.9,	36692.9,	36696.9,	36700.9,
	36704.9,	36708.9,	36712.9,	36717,	36721,
	36725,	36729,	36733,	36737,	36741,
	36745,	36749.1,	36753.1,	36757.1,	36761.1,
	36765.1,	36769.1,	36773.1,	36777.1,	36781.1,
	36785.2,	36789.2,	36793.2,	36797.2,	36801.2,
	36805.2,	36809.2,	36813.2,	36817.3,	36821.3,
	36825.3,	36829.3,	36833.3,	36837.3,	36841.3,
	36845.3,	36849.4,	36853.4,	36857.4,	36861.4,
	36865.4,	36869.4,	36873.4,	36877.4,	36881.5,
	36885.5,	36889.5,	36893.5,	36897.5,	36901.5,
	36905.5,	36909.6,	36913.6,	36917.6,	36921.6,
	36925.6,	36929.6,	36933.6,	36937.6,	36941.7,
	36945.7,	36949.7,	36953.7,	36957.7,	36961.7,
	36965.7,	36969.8,	36973.8,	36977.8,	36981.8,
	36985.8,	36989.8,	36993.8,	36997.9,	37001.9,
	37005.9,	37009.9,	37013.9,	37017.9,	37021.9,
	37026,	37030,	37034,	37038,	37042,
	37046,	37050,	37054.1,	37058.1,	37062.1,
	37066.1,	37070.1,	37074.1,	37078.2,	37082.2,
	37086.2,	37090.2,	37094.2,	37098.2,	37102.2,
	37106.3,	37110.3,	37114.3,	37118.3,	37122.3,
	37126.3,	37130.4,	37134.4,	37138.4,	37142.4,
	37146.4,	37150.4,	37154.4,	37158.5,	37162.5,
	37166.5,	37170.5,	37174.5,	37178.5,	37182.6,
	37186.6,	37190.6,	37194.6,	37198.6,	37202.6,
	37206.7,	37210.7,	37214.7,	37218.7,	37222.7,
	37226.7,	37230.8,	37234.8,	37238.8,	37242.8,
	37246.8,	37250.8,	37254.9,	37258.9,	37262.9,
	37266.9,	37270.9,	37274.9,	37279,	37283,
	37287,	37291,	37295,	37299,	37303.1,
	37307.1,	37311.1,	37315.1,	37319.1,	37323.2,
	37327.2,	37331.2,	37335.2,	37339.2,	37343.2,
	37347.3,	37351.3,	37355.3,	37359.3,	37363.3,
	37367.3,	37371.4,	37375.4,	37379.4,	37383.4,
	37387.4,	37391.5,	37395.5,	37399.5,	37403.5,
	37407.5,	37411.6,	37415.6,	37419.6,	37423.6,
	37427.6,	37431.6,	37435.7,	37439.7,	37443.7,
	37447.7,	37451.7,	37455.8,	37459.8,	37463.8,
	37467.8,	37471.8,	37475.9,	37479.9,	37483.9,
	37487.9,	37491.9,	37496,	37500,	37504,
	37508,	37512,	37516,	37520.1,	37524.1,
	37528.1,	37532.1,	37536.1,	37540.2,	37544.2,
	37548.2,	37552.2,	37556.2,	37560.3,	37564.3,
	37568.3,	37572.3,	37576.3,	37580.4,	37584.4,
	37588.4,	37592.4,	37596.5,	37600.5,	37604.5,
	37608.5,	37612.5,	37616.6,	37620.6,	37624.6,
	37628.6,	37632.6,	37636.7,	37640.7,	37644.7,
	37648.7,	37652.7,	37656.8,	37660.8,	37664.8,
	37668.8,	37672.8,	37676.9,	37680.9,	37684.9,
	37688.9,	37693,	37697,	37701,	37705,
	37709,	37713.1,	37717.1,	37721.1,	37725.1,
	37729.1,	37733.2,	37737.2,	37741.2,	37745.2,
	37749.3,	37753.3,	37757.3,	37761.3,	37765.3,
	37769.4,	37773.4,	37777.4,	37781.4,	37785.5,
	37789.5,	37793.5,	37797.5,	37801.6,	37805.6,
	37809.6,	37813.6,	37817.6,	37821.7,	37825.7,
	37829.7,	37833.7,	37837.8,	37841.8,	37845.8,
	37849.8,	37853.8,	37857.9,	37861.9,	37865.9,
	37869.9,	37874,	37878,	37882,	37886,
	37890.1,	37894.1,	37898.1,	37902.1,	37906.2,
	37910.2,	37914.2,	37918.2,	37922.2,	37926.3,
	37930.3,	37934.3,	37938.3,	37942.4,	37946.4,
	37950.4,	37954.4,	37958.5,	37962.5,	37966.5,
	37970.5,	37974.6,	37978.6,	37982.6,	37986.6,
	37990.7,	37994.7,	37998.7,	38002.7,	38006.8,
	38010.8,	38014.8,	38018.8,	38022.9,	38026.9,
	38030.9,	38034.9,	38039,	38043,	38047,
	38051,	38055.1,	38059.1,	38063.1,	38067.1,
	38071.2,	38075.2,	38079.2,	38083.2,	38087.3,
	38091.3,	38095.3,	38099.3,	38103.4,	38107.4,
	38111.4,	38115.4,	38119.5,	38123.5,	38127.5,
	38131.5,	38135.6,	38139.6,	38143.6,	38147.6,
	38151.7,	38155.7,	38159.7,	38163.8,	38167.8,
	38171.8,	38175.8,	38179.9,	38183.9,	38187.9,
	38191.9,	38196,	38200,	38204,	38208,
	38212.1,	38216.1,	38220.1,	38224.2,	38228.2,
	38232.2,	38236.2,	38240.3,	38244.3,	38248.3,
	38252.3,	38256.4,	38260.4,	38264.4,	38268.4,
	38272.5,	38276.5,	38280.5,	38284.6,	38288.6,
	38292.6,	38296.6,	38300.7,	38304.7,	38308.7,
	38312.8,	38316.8,	38320.8,	38324.8,	38328.9,
	38332.9,	38336.9,	38340.9,	38345,	38349,
	38353,	38357.1,	38361.1,	38365.1,	38369.1,
	38373.2,	38377.2,	38381.2,	38385.3,	38389.3,
	38393.3,	38397.3,	38401.4,	38405.4,	38409.4,
	38413.5,	38417.5,	38421.5,	38425.5,	38429.6,
	38433.6,	38437.6,	38441.7,	38445.7,	38449.7,
	38453.8,	38457.8,	38461.8,	38465.8,	38469.9,
	38473.9,	38477.9,	38482,	38486,	38490,
	38494,	38498.1,	38502.1,	38506.1,	38510.2,
	38514.2,	38518.2,	38522.3,	38526.3,	38530.3,
	38534.3,	38538.4,	38542.4,	38546.4,	38550.5,
	38554.5,	38558.5,	38562.6,	38566.6,	38570.6,
	38574.6,	38578.7,	38582.7,	38586.7,	38590.8,
	38594.8,	38598.8,	38602.9,	38606.9,	38610.9,
	38615,	38619,	38623,	38627,	38631.1,
	38635.1,	38639.1,	38643.2,	38647.2,	38651.2,
	38655.3,	38659.3,	38663.3,	38667.4,	38671.4,
	38675.4,	38679.5,	38683.5,	38687.5,	38691.5,
	38695.6,	38699.6,	38703.6,	38707.7,	38711.7,
	38715.7,	38719.8,	38723.8,	38727.8,	38731.9,
	38735.9,	38739.9,	38744,	38748,	38752,
	38756.1,	38760.1,	38764.1,	38768.2,	38772.2,
	38776.2,	38780.3,	38784.3,	38788.3,	38792.4,
	38796.4,	38800.4,	38804.4,	38808.5,	38812.5,
	38816.5,	38820.6,	38824.6,	38828.6,	38832.7,
	38836.7,	38840.7,	38844.8,	38848.8,	38852.8,
	38856.9,	38860.9,	38864.9,	38869,	38873,
	38877,	38881.1,	38885.1,	38889.1,	38893.2,
	38897.2,	38901.2,	38905.3,	38909.3,	38913.3,
	38917.4,	38921.4,	38925.5,	38929.5,	38933.5,
	38937.6,	38941.6,	38945.6,	38949.7,	38953.7,
	38957.7,	38961.8,	38965.8,	38969.8,	38973.9,
	38977.9,	38981.9,	38986,	38990,	38994,
	38998.1,	39002.1,	39006.1,	39010.2,	39014.2,
	39018.2,	39022.3,	39026.3,	39030.3,	39034.4,
	39038.4,	39042.5,	39046.5,	39050.5,	39054.6,
	39058.6,	39062.6,	39066.7,	39070.7,	39074.7,
	39078.8,	39082.8,	39086.8,	39090.9,	39094.9,
	39098.9,	39103,	39107,	39111.1,	39115.1,
	39119.1,	39123.2,	39127.2,	39131.2,	39135.3,
	39139.3,	39143.3,	39147.4,	39151.4,	39155.5,
	39159.5,	39163.5,	39167.6,	39171.6,	39175.6,
	39179.7,	39183.7,	39187.7,	39191.8,	39195.8,
	39199.9,	39203.9,	39207.9,	39212,	39216,
	39220,	39224.1,	39228.1,	39232.1,	39236.2,
	39240.2,	39244.3,	39248.3,	39252.3,	39256.4,
	39260.4,	39264.4,	39268.5,	39272.5,	39276.6,
	39280.6,	39284.6,	39288.7,	39292.7,	39296.7,
	39300.8,	39304.8,	39308.9,	39312.9,	39316.9,
	39321,	39325,	39329,	39333.1,	39337.1,
	39341.2,	39345.2,	39349.2,	39353.3,	39357.3,
	39361.4,	39365.4,	39369.4,	39373.5,	39377.5,
	39381.5,	39385.6,	39389.6,	39393.7,	39397.7,
	39401.7,	39405.8,	39409.8,	39413.9,	39417.9,
	39421.9,	39426,	39430,	39434,	39438.1,
	39442.1,	39446.2,	39450.2,	39454.2,	39458.3,
	39462.3,	39466.4,	39470.4,	39474.4,	39478.5,
	39482.5,	39486.6,	39490.6,	39494.6,	39498.7,
	39502.7,	39506.8,	39510.8,	39514.8,	39518.9,
	39522.9,	39527,	39531,	39535,	39539.1,
	39543.1,	39547.2,	39551.2,	39555.2,	39559.3,
	39563.3,	39567.4,	39571.4,	39575.4,	39579.5,
	39583.5,	39587.6,	39591.6,	39595.6,	39599.7,
	39603.7,	39607.8,	39611.8,	39615.8,	39619.9,
	39623.9,	39628,	39632,	39636,	39640.1,
	39644.1,	39648.2,	39652.2,	39656.3,	39660.3,
	39664.3,	39668.4,	39672.4,	39676.5,	39680.5,
	39684.5,	39688.6,	39692.6,	39696.7,	39700.7,
	39704.7,	39708.8,	39712.8,	39716.9,	39720.9,
	39725,	39729,	39733,	39737.1,	39741.1,
	39745.2,	39749.2,	39753.3,	39757.3,	39761.3,
	39765.4,	39769.4,	39773.5,	39777.5,	39781.5,
	39785.6,	39789.6,	39793.7,	39797.7,	39801.8,
	39805.8,	39809.8,	39813.9,	39817.9,	39822,
	39826,	39830.1,	39834.1,	39838.1,	39842.2,
	39846.2,	39850.3,	39854.3,	39858.4,	39862.4,
	39866.4,	39870.5,	39874.5,	39878.6,	39882.6,
	39886.7,	39890.7,	39894.8,	39898.8,	39902.8,
	39906.9,	39910.9,	39915,	39919,	39923.1,
	39927.1,	39931.1,	39935.2,	39939.2,	39943.3,
	39947.3,	39951.4,	39955.4,	39959.5,	39963.5,
	39967.5,	39971.6,	39975.6,	39979.7,	39983.7,
	39987.8,	39991.8,	39995.9,	39999.9,	40003.9,
	40008,	40012,	40016.1,	40020.1,	40024.2,
	40028.2,	40032.3,	40036.3,	40040.3,	40044.4,
	40048.4,	40052.5,	40056.5,	40060.6,	40064.6,
	40068.7,	40072.7,	40076.7,	40080.8,	40084.8,
	40088.9,	40092.9,	40097,	40101,	40105.1,
	40109.1,	40113.2,	40117.2,	40121.2,	40125.3,
	40129.3,	40133.4,	40137.4,	40141.5,	40145.5,
	40149.6,	40153.6,	40157.7,	40161.7,	40165.8,
	40169.8,	40173.8,	40177.9,	40181.9,	40186,
	40190,	40194.1,	40198.1,	40202.2,	40206.2,
	40210.3,	40214.3,	40218.4,	40222.4,	40226.4,
	40230.5,	40234.5,	40238.6,	40242.6,	40246.7,
	40250.7,	40254.8,	40258.8,	40262.9,	40266.9,
	40271,	40275,	40279.1,	40283.1,	40287.2,
	40291.2,	40295.2,	40299.3,	40303.3,	40307.4,
	40311.4,	40315.5,	40319.5,	40323.6,	40327.6,
	40331.7,	40335.7,	40339.8,	40343.8,	40347.9,
	40351.9,	40356,	40360,	40364.1,	40368.1,
	40372.2,	40376.2,	40380.3,	40384.3,	40388.3,
	40392.4,	40396.4,	40400.5,	40404.5,	40408.6,
	40412.6,	40416.7,	40420.7,	40424.8,	40428.8,
	40432.9,	40436.9,	40441,	40445,	40449.1,
	40453.1,	40457.2,	40461.2,	40465.3,	40469.3,
	40473.4,	40477.4,	40481.5,	40485.5,	40489.6,
	40493.6,	40497.7,	40501.7,	40505.8,	40509.8,
	40513.9,	40517.9,	40522,	40526,	40530.1,
	40534.1,	40538.2,	40542.2,	40546.3,	40550.3,
	40554.4,	40558.4,	40562.5,	40566.5,	40570.6,
	40574.6,	40578.7,	40582.7,	40586.8,	40590.8,
	40594.9,	40598.9,	40603,	40607,	40611.1,
	40615.1,	40619.2,	40623.2,	40627.3,	40631.3,
	40635.4,	40639.4,	40643.5,	40647.5,	40651.6,
	40655.6,	40659.7,	40663.7,	40667.8,	40671.8,
	40675.9,	40679.9,	40684,	40688,	40692.1,
	40696.1,	40700.2,	40704.2,	40708.3,	40712.3,
	40716.4,	40720.4,	40724.5,	40728.5,	40732.6,
	40736.6,	40740.7,	40744.7,	40748.8,	40752.8,
	40756.9,	40761,	40765,	40769.1,	40773.1,
	40777.2,	40781.2,	40785.3,	40789.3,	40793.4,
	40797.4,	40801.5,	40805.5,	40809.6,	40813.6,
	40817.7,	40821.7,	40825.8,	40829.8,	40833.9,
	40837.9,	40842,	40846,	40850.1,	40854.2,
	40858.2,	40862.3,	40866.3,	40870.4,	40874.4,
	40878.5,	40882.5,	40886.6,	40890.6,	40894.7,
	40898.7,	40902.8,	40906.8,	40910.9,	40915,
	40919,	40923.1,	40927.1,	40931.2,	40935.2,
	40939.3,	40943.3,	40947.4,	40951.4,	40955.5,
	40959.5,	40963.6,	40967.6,	40971.7,	40975.8,
	40979.8,	40983.9,	40987.9,	40992,	40996,
	41000.1,	41004.1,	41008.2,	41012.2,	41016.3,
	41020.3,	41024.4,	41028.5,	41032.5,	41036.6,
	41040.6,	41044.7,	41048.7,	41052.8,	41056.8,
	41060.9,	41064.9,	41069,	41073.1,	41077.1,
	41081.2,	41085.2,	41089.3,	41093.3,	41097.4,
	41101.4,	41105.5,	41109.6,	41113.6,	41117.7,
	41121.7,	41125.8,	41129.8,	41133.9,	41137.9,
	41142,	41146.1,	41150.1,	41154.2,	41158.2,
	41162.3,	41166.3,	41170.4,	41174.4,	41178.5,
	41182.6,	41186.6,	41190.7,	41194.7,	41198.8,
	41202.8,	41206.9,	41210.9,	41215,	41219.1,
	41223.1,	41227.2,	41231.2,	41235.3,	41239.3,
	41243.4,	41247.4,	41251.5,	41255.6,	41259.6,
	41263.7,	41267.7,	41271.8,	41275.8,	41279.9,
	41284,	41288,	41292.1,	41296.1,	41300.2,
	41304.2,	41308.3,	41312.4,	41316.4,	41320.5,
	41324.5,	41328.6,	41332.6,	41336.7,	41340.8,
	41344.8,	41348.9,	41352.9,	41357,	41361,
	41365.1,	41369.2,	41373.2,	41377.3,	41381.3,
	41385.4,	41389.4,	41393.5,	41397.6,	41401.6,
	41405.7,	41409.7,	41413.8,	41417.9,	41421.9,
	41426,	41430,	41434.1,	41438.1,	41442.2,
	41446.3,	41450.3,	41454.4,	41458.4,	41462.5,
	41466.6,	41470.6,	41474.7,	41478.7,	41482.8,
	41486.8,	41490.9,	41495,	41499,	41503.1,
	41507.1,	41511.2,	41515.3,	41519.3,	41523.4,
	41527.4,	41531.5,	41535.6,	41539.6,	41543.7,
	41547.7,	41551.8,	41555.8,	41559.9,	41564,
	41568,	41572.1,	41576.1,	41580.2,	41584.3,
	41588.3,	41592.4,	41596.4,	41600.5,	41604.6,
	41608.6,	41612.7,	41616.7,	41620.8,	41624.9,
	41628.9,	41633,	41637,	41641.1,	41645.2,
	41649.2,	41653.3,	41657.3,	41661.4,	41665.5,
	41669.5,	41673.6,	41677.6,	41681.7,	41685.8,
	41689.8,	41693.9,	41697.9,	41702,	41706.1,
	41710.1,	41714.2,	41718.3,	41722.3,	41726.4,
	41730.4,	41734.5,	41738.6,	41742.6,	41746.7,
	41750.7,	41754.8,	41758.9,	41762.9,	41767,
	41771,	41775.1,	41779.2,	41783.2,	41787.3,
	41791.4,	41795.4,	41799.5,	41803.5,	41807.6,
	41811.7,	41815.7,	41819.8,	41823.8,	41827.9,
	41832,	41836,	41840.1,	41844.2,	41848.2,
	41852.3,	41856.3,	41860.4,	41864.5,	41868.5,
	41872.6,	41876.7,	41880.7,	41884.8,	41888.8,
	41892.9,	41897,	41901,	41905.1,	41909.2,
	41913.2,	41917.3,	41921.3,	41925.4,	41929.5,
	41933.5,	41937.6,	41941.7,	41945.7,	41949.8,
	41953.8,	41957.9,	41962,	41966,	41970.1,
	41974.2,	41978.2,	41982.3,	41986.3,	41990.4,
	41994.5,	41998.5,	42002.6,	42006.7,	42010.7,
	42014.8,	42018.9,	42022.9,	42027,	42031,
	42035.1,	42039.2,	42043.2,	42047.3,	42051.4,
	42055.4,	42059.5,	42063.6,	42067.6,	42071.7,
	42075.7,	42079.8,	42083.9,	42087.9,	42092,
	42096.1,	42100.1,	42104.2,	42108.3,	42112.3,
	42116.4,	42120.5,	42124.5,	42128.6,	42132.7,
	42136.7,	42140.8,	42144.8,	42148.9,	42153,
	42157,	42161.1,	42165.2,	42169.2,	42173.3,
	42177.4,	42181.4,	42185.5,	42189.6,	42193.6,
	42197.7,	42201.8,	42205.8,	42209.9,	42214,
	42218,	42222.1,	42226.1,	42230.2,	42234.3,
	42238.3,	42242.4,	42246.5,	42250.5,	42254.6,
	42258.7,	42262.7,	42266.8,	42270.9,	42274.9,
	42279,	42283.1,	42287.1,	42291.2,	42295.3,
	42299.3,	42303.4,	42307.5,	42311.5,	42315.6,
	42319.7,	42323.7,	42327.8,	42331.9,	42335.9,
	42340,	42344.1,	42348.1,	42352.2,	42356.3,
	42360.3,	42364.4,	42368.5,	42372.5,	42376.6,
	42380.7,	42384.7,	42388.8,	42392.9,	42396.9,
	42401,	42405.1,	42409.1,	42413.2,	42417.3,
	42421.3,	42425.4,	42429.5,	42433.5,	42437.6,
	42441.7,	42445.7,	42449.8,	42453.9,	42457.9,
	42462,	42466.1,	42470.1,	42474.2,	42478.3,
	42482.3,	42486.4,	42490.5,	42494.6,	42498.6,
	42502.7,	42506.8,	42510.8,	42514.9,	42519,
	42523,	42527.1,	42531.2,	42535.2,	42539.3,
	42543.4,	42547.4,	42551.5,	42555.6,	42559.6,
	42563.7,	42567.8,	42571.9,	42575.9,	42580,
	42584.1,	42588.1,	42592.2,	42596.3,	42600.3,
	42604.4,	42608.5,	42612.5,	42616.6,	42620.7,
	42624.7,	42628.8,	42632.9,	42637,	42641,
	42645.1,	42649.2,	42653.2,	42657.3,	42661.4,
	42665.4,	42669.5,	42673.6,	42677.7,	42681.7,
	42685.8,	42689.9,	42693.9,	42698,	42702.1,
	42706.1,	42710.2,	42714.3,	42718.3,	42722.4,
	42726.5,	42730.6,	42734.6,	42738.7,	42742.8,
	42746.8,	42750.9,	42755,	42759.1,	42763.1,
	42767.2,	42771.3,	42775.3,	42779.4,	42783.5,
	42787.5,	42791.6,	42795.7,	42799.8,	42803.8,
	42807.9,	42812,	42816,	42820.1,	42824.2,
	42828.3,	42832.3,	42836.4,	42840.5,	42844.5,
	42848.6,	42852.7,	42856.8,	42860.8,	42864.9,
	42869,	42873,	42877.1,	42881.2,	42885.3,
	42889.3,	42893.4,	42897.5,	42901.5,	42905.6,
	42909.7,	42913.8,	42917.8,	42921.9,	42926,
	42930,	42934.1,	42938.2,	42942.3,	42946.3,
	42950.4,	42954.5,	42958.5,	42962.6,	42966.7,
	42970.8,	42974.8,	42978.9,	42983,	42987.1,
	42991.1,	42995.2,	42999.3,	43003.3,	43007.4,
	43011.5,	43015.6,	43019.6,	43023.7,	43027.8,
	43031.8,	43035.9,	43040,	43044.1,	43048.1,
	43052.2,	43056.3,	43060.4,	43064.4,	43068.5,
	43072.6,	43076.7,	43080.7,	43084.8,	43088.9,
	43092.9,	43097,	43101.1,	43105.2,	43109.2,
	43113.3,	43117.4,	43121.5,	43125.5,	43129.6,
	43133.7,	43137.8,	43141.8,	43145.9,	43150,
	43154.1,	43158.1,	43162.2,	43166.3,	43170.3,
	43174.4,	43178.5,	43182.6,	43186.6,	43190.7,
	43194.8,	43198.9,	43202.9,	43207,	43211.1,
	43215.2,	43219.2,	43223.3,	43227.4,	43231.5,
	43235.5,	43239.6,	43243.7,	43247.8,	43251.8,
	43255.9,	43260,	43264.1,	43268.1,	43272.2,
	43276.3,	43280.4,	43284.4,	43288.5,	43292.6,
	43296.7,	43300.7,	43304.8,	43308.9,	43313,
	43317,	43321.1,	43325.2,	43329.3,	43333.3,
	43337.4,	43341.5,	43345.6,	43349.6,	43353.7,
	43357.8,	43361.9,	43365.9,	43370,	43374.1,
	43378.2,	43382.3,	43386.3,	43390.4,	43394.5,
	43398.6,	43402.6,	43406.7,	43410.8,	43414.9,
	43418.9,	43423,	43427.1,	43431.2,	43435.2,
	43439.3,	43443.4,	43447.5,	43451.5,	43455.6,
	43459.7,	43463.8,	43467.9,	43471.9,	43476,
	43480.1,	43484.2,	43488.2,	43492.3,	43496.4,
	43500.5,	43504.5,	43508.6,	43512.7,	43516.8,
	43520.9,	43524.9,	43529,	43533.1,	43537.2,
	43541.2,	43545.3,	43549.4,	43553.5,	43557.6,
	43561.6,	43565.7,	43569.8,	43573.9,	43577.9,
	43582,	43586.1,	43590.2,	43594.3,	43598.3,
	43602.4,	43606.5,	43610.6,	43614.6,	43618.7,
	43622.8,	43626.9,	43631,	43635,	43639.1,
	43643.2,	43647.3,	43651.3,	43655.4,	43659.5,
	43663.6,	43667.7,	43671.7,	43675.8,	43679.9,
	43684,	43688.1,	43692.1,	43696.2,	43700.3,
	43704.4,	43708.4,	43712.5,	43716.6,	43720.7,
	43724.8,	43728.8,	43732.9,	43737,	43741.1,
	43745.2,	43749.2,	43753.3,	43757.4,	43761.5,
	43765.6,	43769.6,	43773.7,	43777.8,	43781.9,
	43786,	43790,	43794.1,	43798.2,	43802.3,
	43806.4,	43810.4,	43814.5,	43818.6,	43822.7,
	43826.8,	43830.8,	43834.9,	43839,	43843.1,
	43847.2,	43851.2,	43855.3,	43859.4,	43863.5,
	43867.6,	43871.6,	43875.7,	43879.8,	43883.9,
	43888,	43892,	43896.1,	43900.2,	43904.3,
	43908.4,	43912.4,	43916.5,	43920.6,	43924.7,
	43928.8,	43932.8,	43936.9,	43941,	43945.1,
	43949.2,	43953.2,	43957.3,	43961.4,	43965.5,
	43969.6,	43973.7,	43977.7,	43981.8,	43985.9,
	43990,	43994.1,	43998.1,	44002.2,	44006.3,
	44010.4,	44014.5,	44018.5,	44022.6,	44026.7,
	44030.8,	44034.9,	44039,	44043,	44047.1,
	44051.2,	44055.3,	44059.4,	44063.4,	44067.5,
	44071.6,	44075.7,	44079.8,	44083.9,	44087.9,
	44092,	44096.1,	44100.2,	44104.3,	44108.4,
	44112.4,	44116.5,	44120.6,	44124.7,	44128.8,
	44132.8,	44136.9,	44141,	44145.1,	44149.2,
	44153.3,	44157.3,	44161.4,	44165.5,	44169.6,
	44173.7,	44177.8,	44181.8,	44185.9,	44190,
	44194.1,	44198.2,	44202.3,	44206.3,	44210.4,
	44214.5,	44218.6,	44222.7,	44226.8,	44230.8,
	44234.9,	44239,	44243.1,	44247.2,	44251.3,
	44255.3,	44259.4,	44263.5,	44267.6,	44271.7,
	44275.8,	44279.8,	44283.9,	44288,	44292.1,
	44296.2,	44300.3,	44304.4,	44308.4,	44312.5,
	44316.6,	44320.7,	44324.8,	44328.9,	44332.9,
	44337,	44341.1,	44345.2,	44349.3,	44353.4,
	44357.4,	44361.5,	44365.6,	44369.7,	44373.8,
	44377.9,	44382,	44386,	44390.1,	44394.2,
	44398.3,	44402.4,	44406.5,	44410.6,	44414.6,
	44418.7,	44422.8,	44426.9,	44431,	44435.1,
	44439.1,	44443.2,	44447.3,	44451.4,	44455.5,
	44459.6,	44463.7,	44467.7,	44471.8,	44475.9,
	44480,	44484.1,	44488.2,	44492.3,	44496.3,
	44500.4,	44504.5,	44508.6,	44512.7,	44516.8,
	44520.9,	44524.9,	44529,	44533.1,	44537.2,
	44541.3,	44545.4,	44549.5,	44553.6,	44557.6,
	44561.7,	44565.8,	44569.9,	44574,	44578.1,
	44582.2,	44586.2,	44590.3,	44594.4,	44598.5,
	44602.6,	44606.7,	44610.8,	44614.9,	44618.9,
	44623,	44627.1,	44631.2,	44635.3,	44639.4,
	44643.5,	44647.5,	44651.6,	44655.7,	44659.8,
	44663.9,	44668,	44672.1,	44676.2,	44680.2,
	44684.3,	44688.4,	44692.5,	44696.6,	44700.7,
	44704.8,	44708.9,	44712.9,	44717,	44721.1,
	44725.2,	44729.3,	44733.4,	44737.5,	44741.6,
	44745.7,	44749.7,	44753.8,	44757.9,	44762,
	44766.1,	44770.2,	44774.3,	44778.4,	44782.4,
	44786.5,	44790.6,	44794.7,	44798.8,	44802.9,
	44807,	44811.1,	44815.2,	44819.2,	44823.3,
	44827.4,	44831.5,	44835.6,	44839.7,	44843.8,
	44847.9,	44852,	44856,	44860.1,	44864.2,
	44868.3,	44872.4,	44876.5,	44880.6,	44884.7,
	44888.8,	44892.8,	44896.9,	44901,	44905.1,
	44909.2,	44913.3,	44917.4,	44921.5,	44925.6,
	44929.6,	44933.7,	44937.8,	44941.9,	44946,
	44950.1,	44954.2,	44958.3,	44962.4,	44966.5,
	44970.5,	44974.6,	44978.7,	44982.8,	44986.9,
	44991,	44995.1,	44999.2,	45003.3,	45007.4,
	45011.4,	45015.5,	45019.6,	45023.7,	45027.8,
	45031.9,	45036,	45040.1,	45044.2,	45048.3,
	45052.4,	45056.4,	45060.5,	45064.6,	45068.7,
	45072.8,	45076.9,	45081,	45085.1,	45089.2,
	45093.3,	45097.4,	45101.4,	45105.5,	45109.6,
	45113.7,	45117.8,	45121.9,	45126,	45130.1,
	45134.2,	45138.3,	45142.4,	45146.4,	45150.5,
	45154.6,	45158.7,	45162.8,	45166.9,	45171,
	45175.1,	45179.2,	45183.3,	45187.4,	45191.5,
	45195.5,	45199.6,	45203.7,	45207.8,	45211.9,
	45216,	45220.1,	45224.2,	45228.3,	45232.4,
	45236.5,	45240.6,	45244.7,	45248.7,	45252.8,
	45256.9,	45261,	45265.1,	45269.2,	45273.3,
	45277.4,	45281.5,	45285.6,	45289.7,	45293.8,
	45297.9,	45301.9,	45306,	45310.1,	45314.2,
	45318.3,	45322.4,	45326.5,	45330.6,	45334.7,
	45338.8,	45342.9,	45347,	45351.1,	45355.2,
	45359.2,	45363.3,	45367.4,	45371.5,	45375.6,
	45379.7,	45383.8,	45387.9,	45392,	45396.1,
	45400.2,	45404.3,	45408.4,	45412.5,	45416.6,
	45420.7,	45424.7,	45428.8,	45432.9,	45437,
	45441.1,	45445.2,	45449.3,	45453.4,	45457.5,
	45461.6,	45465.7,	45469.8,	45473.9,	45478,
	45482.1,	45486.2,	45490.3,	45494.3,	45498.4,
	45502.5,	45506.6,	45510.7,	45514.8,	45518.9,
	45523,	45527.1,	45531.2,	45535.3,	45539.4,
	45543.5,	45547.6,	45551.7,	45555.8,	45559.9,
	45564,	45568.1,	45572.1,	45576.2,	45580.3,
	45584.4,	45588.5,	45592.6,	45596.7,	45600.8,
	45604.9,	45609,	45613.1,	45617.2,	45621.3,
	45625.4,	45629.5,	45633.6,	45637.7,	45641.8,
	45645.9,	45650,	45654.1,	45658.2,	45662.2,
	45666.3,	45670.4,	45674.5,	45678.6,	45682.7,
	45686.8,	45690.9,	45695,	45699.1,	45703.2,
	45707.3,	45711.4,	45715.5,	45719.6,	45723.7,
	45727.8,	45731.9,	45736,	45740.1,	45744.2,
	45748.3,	45752.4,	45756.5,	45760.6,	45764.7,
	45768.8,	45772.9,	45776.9,	45781,	45785.1,
	45789.2,	45793.3,	45797.4,	45801.5,	45805.6,
	45809.7,	45813.8,	45817.9,	45822,	45826.1,
	45830.2,	45834.3,	45838.4,	45842.5,	45846.6,
	45850.7,	45854.8,	45858.9,	45863,	45867.1,
	45871.2,	45875.3,	45879.4,	45883.5,	45887.6,
	45891.7,	45895.8,	45899.9,	45904,	45908.1,
	45912.2,	45916.3,	45920.4,	45924.5,	45928.6,
	45932.7,	45936.8,	45940.8,	45944.9,	45949,
	45953.1,	45957.2,	45961.3,	45965.4,	45969.5,
	45973.6,	45977.7,	45981.8,	45985.9,	45990,
	45994.1,	45998.2,	46002.3,	46006.4,	46010.5,
	46014.6,	46018.7,	46022.8,	46026.9,	46031,
	46035.1,	46039.2,	46043.3,	46047.4,	46051.5,
	46055.6,	46059.7,	46063.8,	46067.9,	46072,
	46076.1,	46080.2,	46084.3,	46088.4,	46092.5,
	46096.6,	46100.7,	46104.8,	46108.9,	46113,
	46117.1,	46121.2,	46125.3,	46129.4,	46133.5,
	46137.6,	46141.7,	46145.8,	46149.9,	46154,
	46158.1,	46162.2,	46166.3,	46170.4,	46174.5,
	46178.6,	46182.7,	46186.8,	46190.9,	46195,
	46199.1,	46203.2,	46207.3,	46211.4,	46215.5,
	46219.6,	46223.7,	46227.8,	46231.9,	46236,
	46240.1,	46244.2,	46248.3,	46252.4,	46256.5,
	46260.6,	46264.7,	46268.8,	46272.9,	46277,
	46281.1,	46285.2,	46289.3,	46293.4,	46297.5,
	46301.6,	46305.7,	46309.8,	46313.9,	46318,
	46322.1,	46326.2,	46330.3,	46334.4,	46338.5,
	46342.6,	46346.7,	46350.8,	46354.9,	46359.1,
	46363.2,	46367.3,	46371.4,	46375.5,	46379.6,
	46383.7,	46387.8,	46391.9,	46396,	46400.1,
	46404.2,	46408.3,	46412.4,	46416.5,	46420.6,
	46424.7,	46428.8,	46432.9,	46437,	46441.1,
	46445.2,	46449.3,	46453.4,	46457.5,	46461.6,
	46465.7,	46469.8,	46473.9,	46478,	46482.1,
	46486.2,	46490.3,	46494.4,	46498.5,	46502.6,
	46506.7,	46510.8,	46514.9,	46519,	46523.1,
	46527.3,	46531.4,	46535.5,	46539.6,	46543.7,
	46547.8,	46551.9,	46556,	46560.1,	46564.2,
	46568.3,	46572.4,	46576.5,	46580.6,	46584.7,
	46588.8,	46592.9,	46597,	46601.1,	46605.2,
	46609.3,	46613.4,	46617.5,	46621.6,	46625.7,
	46629.8,	46633.9,	46638,	46642.2,	46646.3,
	46650.4,	46654.5,	46658.6,	46662.7,	46666.8,
	46670.9,	46675,	46679.1,	46683.2,	46687.3,
	46691.4,	46695.5,	46699.6,	46703.7,	46707.8,
	46711.9,	46716,	46720.1,	46724.2,	46728.3,
	46732.5,	46736.6,	46740.7,	46744.8,	46748.9,
	46753,	46757.1,	46761.2,	46765.3,	46769.4,
	46773.5,	46777.6,	46781.7,	46785.8,	46789.9,
	46794,	46798.1,	46802.2,	46806.3,	46810.5,
	46814.6,	46818.7,	46822.8,	46826.9,	46831,
	46835.1,	46839.2,	46843.3,	46847.4,	46851.5,
	46855.6,	46859.7,	46863.8,	46867.9,	46872,
	46876.1,	46880.3,	46884.4,	46888.5,	46892.6,
	46896.7,	46900.8,	46904.9,	46909,	46913.1,
	46917.2,	46921.3,	46925.4,	46929.5,	46933.6,
	46937.7,	46941.8,	46946,	46950.1,	46954.2,
	46958.3,	46962.4,	46966.5,	46970.6,	46974.7,
	46978.8,	46982.9,	46987,	46991.1,	46995.2,
	46999.3,	47003.4,	47007.6,	47011.7,	47015.8,
	47019.9,	47024,	47028.1,	47032.2,	47036.3,
	47040.4,	47044.5,	47048.6,	47052.7,	47056.8,
	47061,	47065.1,	47069.2,	47073.3,	47077.4,
	47081.5,	47085.6,	47089.7,	47093.8,	47097.9,
	47102,	47106.1,	47110.2,	47114.4,	47118.5,
	47122.6,	47126.7,	47130.8,	47134.9,	47139,
	47143.1,	47147.2,	47151.3,	47155.4,	47159.5,
	47163.7,	47167.8,	47171.9,	47176,	47180.1,
	47184.2,	47188.3,	47192.4,	47196.5,	47200.6,
	47204.7,	47208.8,	47213,	47217.1,	47221.2,
	47225.3,	47229.4,	47233.5,	47237.6,	47241.7,
	47245.8,	47249.9,	47254,	47258.2,	47262.3,
	47266.4,	47270.5,	47274.6,	47278.7,	47282.8,
	47286.9,	47291,	47295.1,	47299.3,	47303.4,
	47307.5,	47311.6,	47315.7,	47319.8,	47323.9,
	47328,	47332.1,	47336.2,	47340.3,	47344.5,
	47348.6,	47352.7,	47356.8,	47360.9,	47365,
	47369.1,	47373.2,	47377.3,	47381.4,	47385.6,
	47389.7,	47393.8,	47397.9,	47402,	47406.1,
	47410.2,	47414.3,	47418.4,	47422.6,	47426.7,
	47430.8,	47434.9,	47439,	47443.1,	47447.2,
	47451.3,	47455.4,	47459.5,	47463.7,	47467.8,
	47471.9,	47476,	47480.1,	47484.2,	47488.3,
	47492.4,	47496.5,	47500.7,	47504.8,	47508.9,
	47513,	47517.1,	47521.2,	47525.3,	47529.4,
	47533.5,	47537.7,	47541.8,	47545.9,	47550,
	47554.1,	47558.2,	47562.3,	47566.4,	47570.6,
	47574.7,	47578.8,	47582.9,	47587,	47591.1,
	47595.2,	47599.3,	47603.5,	47607.6,	47611.7,
	47615.8,	47619.9,	47624,	47628.1,	47632.2,
	47636.3,	47640.5,	47644.6,	47648.7,	47652.8,
	47656.9,	47661,	47665.1,	47669.2,	47673.4,
	47677.5,	47681.6,	47685.7,	47689.8,	47693.9,
	47698,	47702.1,	47706.3,	47710.4,	47714.5,
	47718.6,	47722.7,	47726.8,	47730.9,	47735.1,
	47739.2,	47743.3,	47747.4,	47751.5,	47755.6,
	47759.7,	47763.8,	47768,	47772.1,	47776.2,
	47780.3,	47784.4,	47788.5,	47792.6,	47796.8,
	47800.9,	47805,	47809.1,	47813.2,	47817.3,
	47821.4,	47825.5,	47829.7,	47833.8,	47837.9,
	47842,	47846.1,	47850.2,	47854.3,	47858.5,
	47862.6,	47866.7,	47870.8,	47874.9,	47879,
	47883.1,	47887.3,	47891.4,	47895.5,	47899.6,
	47903.7,	47907.8,	47911.9,	47916.1,	47920.2,
	47924.3,	47928.4,	47932.5,	47936.6,	47940.8,
	47944.9,	47949,	47953.1,	47957.2,	47961.3,
	47965.4,	47969.6,	47973.7,	47977.8,	47981.9,
	47986,	47990.1,	47994.2,	47998.4,	48002.5,
	48006.6,	48010.7,	48014.8,	48018.9,	48023.1,
	48027.2,	48031.3,	48035.4,	48039.5,	48043.6,
	48047.7,	48051.9,	48056,	48060.1,	48064.2,
	48068.3,	48072.4,	48076.6,	48080.7,	48084.8,
	48088.9,	48093,	48097.1,	48101.3,	48105.4,
	48109.5,	48113.6,	48117.7,	48121.8,	48126,
	48130.1,	48134.2,	48138.3,	48142.4,	48146.5,
	48150.6,	48154.8,	48158.9,	48163,	48167.1,
	48171.2,	48175.3,	48179.5,	48183.6,	48187.7,
	48191.8,	48195.9,	48200,	48204.2,	48208.3,
	48212.4,	48216.5,	48220.6,	48224.8,	48228.9,
	48233,	48237.1,	48241.2,	48245.3,	48249.5,
	48253.6,	48257.7,	48261.8,	48265.9,	48270,
	48274.2,	48278.3,	48282.4,	48286.5,	48290.6,
	48294.7,	48298.9,	48303,	48307.1,	48311.2,
	48315.3,	48319.5,	48323.6,	48327.7,	48331.8,
	48335.9,	48340,	48344.2,	48348.3,	48352.4,
	48356.5,	48360.6,	48364.8,	48368.9,	48373,
	48377.1,	48381.2,	48385.3,	48389.5,	48393.6,
	48397.7,	48401.8,	48405.9,	48410.1,	48414.2,
	48418.3,	48422.4,	48426.5,	48430.6,	48434.8,
	48438.9,	48443,	48447.1,	48451.2,	48455.4,
	48459.5,	48463.6,	48467.7,	48471.8,	48476,
	48480.1,	48484.2,	48488.3,	48492.4,	48496.6,
	48500.7,	48504.8,	48508.9,	48513,	48517.1,
	48521.3,	48525.4,	48529.5,	48533.6,	48537.7,
	48541.9,	48546,	48550.1,	48554.2,	48558.3,
	48562.5,	48566.6,	48570.7,	48574.8,	48578.9,
	48583.1,	48587.2,	48591.3,	48595.4,	48599.5,
	48603.7,	48607.8,	48611.9,	48616,	48620.1,
	48624.3,	48628.4,	48632.5,	48636.6,	48640.7,
	48644.9,	48649,	48653.1,	48657.2,	48661.3,
	48665.5,	48669.6,	48673.7,	48677.8,	48682,
	48686.1,	48690.2,	48694.3,	48698.4,	48702.6,
	48706.7,	48710.8,	48714.9,	48719,	48723.2,
	48727.3,	48731.4,	48735.5,	48739.6,	48743.8,
	48747.9,	48752,	48756.1,	48760.3,	48764.4,
	48768.5,	48772.6,	48776.7,	48780.9,	48785,
	48789.1,	48793.2,	48797.3,	48801.5,	48805.6,
	48809.7,	48813.8,	48818,	48822.1,	48826.2,
	48830.3,	48834.4,	48838.6,	48842.7,	48846.8,
	48850.9,	48855.1,	48859.2,	48863.3,	48867.4,
	48871.5,	48875.7,	48879.8,	48883.9,	48888,
	48892.2,	48896.3,	48900.4,	48904.5,	48908.6,
	48912.8,	48916.9,	48921,	48925.1,	48929.3,
	48933.4,	48937.5,	48941.6,	48945.7,	48949.9,
	48954,	48958.1,	48962.2,	48966.4,	48970.5,
	48974.6,	48978.7,	48982.9,	48987,	48991.1,
	48995.2,	48999.3,	49003.5,	49007.6,	49011.7,
	49015.8,	49020,	49024.1,	49028.2,	49032.3,
	49036.5,	49040.6,	49044.7,	49048.8,	49053,
	49057.1,	49061.2,	49065.3,	49069.4,	49073.6,
	49077.7,	49081.8,	49085.9,	49090.1,	49094.2,
	49098.3,	49102.4,	49106.6,	49110.7,	49114.8,
	49118.9,	49123.1,	49127.2,	49131.3,	49135.4,
	49139.6,	49143.7,	49147.8,	49151.9,	49156.1,
	49160.2,	49164.3,	49168.4,	49172.6,	49176.7,
	49180.8,	49184.9,	49189.1,	49193.2,	49197.3,
	49201.4,	49205.6,	49209.7,	49213.8,	49217.9,
	49222.1,	49226.2,	49230.3,	49234.4,	49238.6,
	49242.7,	49246.8,	49250.9,	49255.1,	49259.2,
	49263.3,	49267.4,	49271.6,	49275.7,	49279.8,
	49283.9,	49288.1,	49292.2,	49296.3,	49300.4,
	49304.6,	49308.7,	49312.8,	49316.9,	49321.1,
	49325.2,	49329.3,	49333.4,	49337.6,	49341.7,
	49345.8,	49349.9,	49354.1,	49358.2,	49362.3,
	49366.4,	49370.6,	49374.7,	49378.8,	49383,
	49387.1,	49391.2,	49395.3,	49399.5,	49403.6,
	49407.7,	49411.8,	49416,	49420.1,	49424.2,
	49428.3,	49432.5,	49436.6,	49440.7,	49444.9,
	49449,	49453.1,	49457.2,	49461.4,	49465.5,
	49469.6,	49473.7,	49477.9,	49482,	49486.1,
	49490.2,	49494.4,	49498.5,	49502.6,	49506.8,
	49510.9,	49515,	49519.1,	49523.3,	49527.4,
	49531.5,	49535.6,	49539.8,	49543.9,	49548,
	49552.2,	49556.3,	49560.4,	49564.5,	49568.7,
	49572.8,	49576.9,	49581.1,	49585.2,	49589.3,
	49593.4,	49597.6,	49601.7,	49605.8,	49609.9,
	49614.1,	49618.2,	49622.3,	49626.5,	49630.6,
	49634.7,	49638.8,	49643,	49647.1,	49651.2,
	49655.4,	49659.5,	49663.6,	49667.7,	49671.9,
	49676,	49680.1,	49684.3,	49688.4,	49692.5,
	49696.6,	49700.8,	49704.9,	49709,	49713.2,
	49717.3,	49721.4,	49725.5,	49729.7,	49733.8,
	49737.9,	49742.1,	49746.2,	49750.3,	49754.5,
	49758.6,	49762.7,	49766.8,	49771,	49775.1,
	49779.2,	49783.4,	49787.5,	49791.6,	49795.7,
	49799.9,	49804,	49808.1,	49812.3,	49816.4,
	49820.5,	49824.7,	49828.8,	49832.9,	49837,
	49841.2,	49845.3,	49849.4,	49853.6,	49857.7,
	49861.8,	49866,	49870.1,	49874.2,	49878.3,
	49882.5,	49886.6,	49890.7,	49894.9,	49899,
	49903.1,	49907.3,	49911.4,	49915.5,	49919.6,
	49923.8,	49927.9,	49932,	49936.2,	49940.3,
	49944.4,	49948.6,	49952.7,	49956.8,	49961,
	49965.1,	49969.2,	49973.3,	49977.5,	49981.6,
	49985.7,	49989.9,	49994,	49998.1,	50002.3,
	50006.4,	50010.5,	50014.7,	50018.8,	50022.9,
	50027.1,	50031.2,	50035.3,	50039.4,	50043.6,
	50047.7,	50051.8,	50056,	50060.1,	50064.2,
	50068.4,	50072.5,	50076.6,	50080.8,	50084.9,
	50089,	50093.2,	50097.3,	50101.4,	50105.6,
	50109.7,	50113.8,	50117.9,	50122.1,	50126.2,
	50130.3,	50134.5,	50138.6,	50142.7,	50146.9,
	50151,	50155.1,	50159.3,	50163.4,	50167.5,
	50171.7,	50175.8,	50179.9,	50184.1,	50188.2,
	50192.3,	50196.5,	50200.6,	50204.7,	50208.9,
	50213,	50217.1,	50221.3,	50225.4,	50229.5,
	50233.7,	50237.8,	50241.9,	50246.1,	50250.2,
	50254.3,	50258.5,	50262.6,	50266.7,	50270.9,
	50275,	50279.1,	50283.3,	50287.4,	50291.5,
	50295.7,	50299.8,	50303.9,	50308.1,	50312.2,
	50316.3,	50320.5,	50324.6,	50328.7,	50332.9,
	50337,	50341.1,	50345.3,	50349.4,	50353.5,
	50357.7,	50361.8,	50365.9,	50370.1,	50374.2,
	50378.3,	50382.5,	50386.6,	50390.7,	50394.9,
	50399,	50403.1,	50407.3,	50411.4,	50415.5,
	50419.7,	50423.8,	50427.9,	50432.1,	50436.2,
	50440.3,	50444.5,	50448.6,	50452.7,	50456.9,
	50461,	50465.2,	50469.3,	50473.4,	50477.6,
	50481.7,	50485.8,	50490,	50494.1,	50498.2,
	50502.4,	50506.5,	50510.6,	50514.8,	50518.9,
	50523,	50527.2,	50531.3,	50535.4,	50539.6,
	50543.7,	50547.9,	50552,	50556.1,	50560.3,
	50564.4,	50568.5,	50572.7,	50576.8,	50580.9,
	50585.1,	50589.2,	50593.3,	50597.5,	50601.6,
	50605.8,	50609.9,	50614,	50618.2,	50622.3,
	50626.4,	50630.6,	50634.7,	50638.8,	50643,
	50647.1,	50651.2,	50655.4,	50659.5,	50663.7,
	50667.8,	50671.9,	50676.1,	50680.2,	50684.3,
	50688.5,	50692.6,	50696.7,	50700.9,	50705,
	50709.2,	50713.3,	50717.4,	50721.6,	50725.7,
	50729.8,	50734,	50738.1,	50742.3,	50746.4,
	50750.5,	50754.7,	50758.8,	50762.9,	50767.1,
	50771.2,	50775.3,	50779.5,	50783.6,	50787.8,
	50791.9,	50796,	50800.2,	50804.3,	50808.4,
	50812.6,	50816.7,	50820.9,	50825,	50829.1,
	50833.3,	50837.4,	50841.5,	50845.7,	50849.8,
	50854,	50858.1,	50862.2,	50866.4,	50870.5,
	50874.6,	50878.8,	50882.9,	50887.1,	50891.2,
	50895.3,	50899.5,	50903.6,	50907.8,	50911.9,
	50916,	50920.2,	50924.3,	50928.4,	50932.6,
	50936.7,	50940.9,	50945,	50949.1,	50953.3,
	50957.4,	50961.6,	50965.7,	50969.8,	50974,
	50978.1,	50982.2,	50986.4,	50990.5,	50994.7,
	50998.8,	51002.9,	51007.1,	51011.2,	51015.4,
	51019.5,	51023.6,	51027.8,	51031.9,	51036,
	51040.2,	51044.3,	51048.5,	51052.6,	51056.7,
	51060.9,	51065,	51069.2,	51073.3,	51077.4,
	51081.6,	51085.7,	51089.9,	51094,	51098.1,
	51102.3,	51106.4,	51110.6,	51114.7,	51118.8,
	51123,	51127.1,	51131.3,	51135.4,	51139.5,
	51143.7,	51147.8,	51152,	51156.1,	51160.2,
	51164.4,	51168.5,	51172.7,	51176.8,	51180.9,
	51185.1,	51189.2,	51193.4,	51197.5,	51201.6,
	51205.8,	51209.9,	51214.1,	51218.2,	51222.3,
	51226.5,	51230.6,	51234.8,	51238.9,	51243,
	51247.2,	51251.3,	51255.5,	51259.6,	51263.7,
	51267.9,	51272,	51276.2,	51280.3,	51284.5,
	51288.6,	51292.7,	51296.9,	51301,	51305.2,
	51309.3,	51313.4,	51317.6,	51321.7,	51325.9,
	51330,	51334.1,	51338.3,	51342.4,	51346.6,
	51350.7,	51354.9,	51359,	51363.1,	51367.3,
	51371.4,	51375.6,	51379.7,	51383.8,	51388,
	51392.1,	51396.3,	51400.4,	51404.6,	51408.7,
	51412.8,	51417,	51421.1,	51425.3,	51429.4,
	51433.5,	51437.7,	51441.8,	51446,	51450.1,
	51454.3,	51458.4,	51462.5,	51466.7,	51470.8,
	51475,	51479.1,	51483.3,	51487.4,	51491.5,
	51495.7,	51499.8,	51504,	51508.1,	51512.3,
	51516.4,	51520.5,	51524.7,	51528.8,	51533,
	51537.1,	51541.3,	51545.4,	51549.5,	51553.7,
	51557.8,	51562,	51566.1,	51570.3,	51574.4,
	51578.5,	51582.7,	51586.8,	51591,	51595.1,
	51599.3,	51603.4,	51607.5,	51611.7,	51615.8,
	51620,	51624.1,	51628.3,	51632.4,	51636.5,
	51640.7,	51644.8,	51649,	51653.1,	51657.3,
	51661.4,	51665.6,	51669.7,	51673.8,	51678,
	51682.1,	51686.3,	51690.4,	51694.6,	51698.7,
	51702.9,	51707,	51711.1,	51715.3,	51719.4,
	51723.6,	51727.7,	51731.9,	51736,	51740.2,
	51744.3,	51748.4,	51752.6,	51756.7,	51760.9,
	51765,	51769.2,	51773.3,	51777.5,	51781.6,
	51785.7,	51789.9,	51794,	51798.2,	51802.3,
	51806.5,	51810.6,	51814.8,	51818.9,	51823,
	51827.2,	51831.3,	51835.5,	51839.6,	51843.8,
	51847.9,	51852.1,	51856.2,	51860.4,	51864.5,
	51868.6,	51872.8,	51876.9,	51881.1,	51885.2,
	51889.4,	51893.5,	51897.7,	51901.8,	51906,
	51910.1,	51914.2,	51918.4,	51922.5,	51926.7,
	51930.8,	51935,	51939.1,	51943.3,	51947.4,
	51951.6,	51955.7,	51959.8,	51964,	51968.1,
	51972.3,	51976.4,	51980.6,	51984.7,	51988.9,
	51993,	51997.2,	52001.3,	52005.5,	52009.6,
	52013.8,	52017.9,	52022,	52026.2,	52030.3,
	52034.5,	52038.6,	52042.8,	52046.9,	52051.1,
	52055.2,	52059.4,	52063.5,	52067.7,	52071.8,
	52076,	52080.1,	52084.2,	52088.4,	52092.5,
	52096.7,	52100.8,	52105,	52109.1,	52113.3,
	52117.4,	52121.6,	52125.7,	52129.9,	52134,
	52138.2,	52142.3,	52146.5,	52150.6,	52154.7,
	52158.9,	52163,	52167.2,	52171.3,	52175.5,
	52179.6,	52183.8,	52187.9,	52192.1,	52196.2,
	52200.4,	52204.5,	52208.7,	52212.8,	52217,
	52221.1,	52225.3,	52229.4,	52233.6,	52237.7,
	52241.9,	52246,	52250.2,	52254.3,	52258.4,
	52262.6,	52266.7,	52270.9,	52275,	52279.2,
	52283.3,	52287.5,	52291.6,	52295.8,	52299.9,
	52304.1,	52308.2,	52312.4,	52316.5,	52320.7,
	52324.8,	52329,	52333.1,	52337.3,	52341.4,
	52345.6,	52349.7,	52353.9,	52358,	52362.2,
	52366.3,	52370.5,	52374.6,	52378.8,	52382.9,
	52387.1,	52391.2,	52395.4,	52399.5,	52403.7,
	52407.8,	52412,	52416.1,	52420.3,	52424.4,
	52428.6,	52432.7,	52436.9,	52441,	52445.2,
	52449.3,	52453.5,	52457.6,	52461.8,	52465.9,
	52470.1,	52474.2,	52478.4,	52482.5,	52486.7,
	52490.8,	52495,	52499.1,	52503.3,	52507.4,
	52511.6,	52515.7,	52519.9,	52524,	52528.2,
	52532.3,	52536.5,	52540.6,	52544.8,	52548.9,
	52553.1,	52557.2,	52561.4,	52565.5,	52569.7,
	52573.8,	52578,	52582.1,	52586.3,	52590.4,
	52594.6,	52598.7,	52602.9,	52607,	52611.2,
	52615.3,	52619.5,	52623.6,	52627.8,	52631.9,
	52636.1,	52640.2,	52644.4,	52648.5,	52652.7,
	52656.8,	52661,	52665.1,	52669.3,	52673.4,
	52677.6,	52681.7,	52685.9,	52690,	52694.2,
	52698.3,	52702.5,	52706.6,	52710.8,	52714.9,
	52719.1,	52723.3,	52727.4,	52731.6,	52735.7,
	52739.9,	52744,	52748.2,	52752.3,	52756.5,
	52760.6,	52764.8,	52768.9,	52773.1,	52777.2,
	52781.4,	52785.5,	52789.7,	52793.8,	52798,
	52802.1,	52806.3,	52810.4,	52814.6,	52818.7,
	52822.9,	52827.1,	52831.2,	52835.4,	52839.5,
	52843.7,	52847.8,	52852,	52856.1,	52860.3,
	52864.4,	52868.6,	52872.7,	52876.9,	52881,
	52885.2,	52889.3,	52893.5,	52897.7,	52901.8,
	52906,	52910.1,	52914.3,	52918.4,	52922.6,
	52926.7,	52930.9,	52935,	52939.2,	52943.3,
	52947.5,	52951.6,	52955.8,	52960,	52964.1,
	52968.3,	52972.4,	52976.6,	52980.7,	52984.9,
	52989,	52993.2,	52997.3,	53001.5,	53005.6,
	53009.8,	53013.9,	53018.1,	53022.3,	53026.4,
	53030.6,	53034.7,	53038.9,	53043,	53047.2,
	53051.3,	53055.5,	53059.6,	53063.8,	53068,
	53072.1,	53076.3,	53080.4,	53084.6,	53088.7,
	53092.9,	53097,	53101.2,	53105.3,	53109.5,
	53113.7,	53117.8,	53122,	53126.1,	53130.3,
	53134.4,	53138.6,	53142.7,	53146.9,	53151,
	53155.2,	53159.4,	53163.5,	53167.7,	53171.8,
	53176,	53180.1,	53184.3,	53188.4,	53192.6,
	53196.7,	53200.9,	53205.1,	53209.2,	53213.4,
	53217.5,	53221.7,	53225.8,	53230,	53234.1,
	53238.3,	53242.5,	53246.6,	53250.8,	53254.9,
	53259.1,	53263.2,	53267.4,	53271.5,	53275.7,
	53279.9,	53284,	53288.2,	53292.3,	53296.5,
	53300.6,	53304.8,	53309,	53313.1,	53317.3,
	53321.4,	53325.6,	53329.7,	53333.9,	53338,
	53342.2,	53346.4,	53350.5,	53354.7,	53358.8,
	53363,	53367.1,	53371.3,	53375.5,	53379.6,
	53383.8,	53387.9,	53392.1,	53396.2,	53400.4,
	53404.5,	53408.7,	53412.9,	53417,	53421.2,
	53425.3,	53429.5,	53433.6,	53437.8,	53442,
	53446.1,	53450.3,	53454.4,	53458.6,	53462.7,
	53466.9,	53471.1,	53475.2,	53479.4,	53483.5,
	53487.7,	53491.8,	53496,	53500.2,	53504.3,
	53508.5,	53512.6,	53516.8,	53521,	53525.1,
	53529.3,	53533.4,	53537.6,	53541.7,	53545.9,
	53550.1,	53554.2,	53558.4,	53562.5,	53566.7,
	53570.8,	53575,	53579.2,	53583.3,	53587.5,
	53591.6,	53595.8,	53599.9,	53604.1,	53608.3,
	53612.4,	53616.6,	53620.7,	53624.9,	53629.1,
	53633.2,	53637.4,	53641.5,	53645.7,	53649.8,
	53654,	53658.2,	53662.3,	53666.5,	53670.6,
	53674.8,	53679,	53683.1,	53687.3,	53691.4,
	53695.6,	53699.8,	53703.9,	53708.1,	53712.2,
	53716.4,	53720.5,	53724.7,	53728.9,	53733,
	53737.2,	53741.3,	53745.5,	53749.7,	53753.8,
	53758,	53762.1,	53766.3,	53770.5,	53774.6,
	53778.8,	53782.9,	53787.1,	53791.3,	53795.4,
	53799.6,	53803.7,	53807.9,	53812.1,	53816.2,
	53820.4,	53824.5,	53828.7,	53832.9,	53837,
	53841.2,	53845.3,	53849.5,	53853.7,	53857.8,
	53862,	53866.1,	53870.3,	53874.5,	53878.6,
	53882.8,	53886.9,	53891.1,	53895.3,	53899.4,
	53903.6,	53907.7,	53911.9,	53916.1,	53920.2,
	53924.4,	53928.5,	53932.7,	53936.9,	53941,
	53945.2,	53949.3,	53953.5,	53957.7,	53961.8,
	53966,	53970.1,	53974.3,	53978.5,	53982.6,
	53986.8,	53991,	53995.1,	53999.3,	54003.4,
	54007.6,	54011.8,	54015.9,	54020.1,	54024.2,
	54028.4,	54032.6,	54036.7,	54040.9,	54045,
	54049.2,	54053.4,	54057.5,	54061.7,	54065.9,
	54070,	54074.2,	54078.3,	54082.5,	54086.7,
	54090.8,	54095,	54099.1,	54103.3,	54107.5,
	54111.6,	54115.8,	54120,	54124.1,	54128.3,
	54132.4,	54136.6,	54140.8,	54144.9,	54149.1,
	54153.3,	54157.4,	54161.6,	54165.7,	54169.9,
	54174.1,	54178.2,	54182.4,	54186.6,	54190.7,
	54194.9,	54199,	54203.2,	54207.4,	54211.5,
	54215.7,	54219.9,	54224,	54228.2,	54232.3,
	54236.5,	54240.7,	54244.8,	54249,	54253.2,
	54257.3,	54261.5,	54265.6,	54269.8,	54274,
	54278.1,	54282.3,	54286.5,	54290.6,	54294.8,
	54298.9,	54303.1,	54307.3,	54311.4,	54315.6,
	54319.8,	54323.9,	54328.1,	54332.3,	54336.4,
	54340.6,	54344.7,	54348.9,	54353.1,	54357.2,
	54361.4,	54365.6,	54369.7,	54373.9,	54378.1,
	54382.2,	54386.4,	54390.5,	54394.7,	54398.9,
	54403,	54407.2,	54411.4,	54415.5,	54419.7,
	54423.9,	54428,	54432.2,	54436.3,	54440.5,
	54444.7,	54448.8,	54453,	54457.2,	54461.3,
	54465.5,	54469.7,	54473.8,	54478,	54482.2,
	54486.3,	54490.5,	54494.6,	54498.8,	54503,
	54507.1,	54511.3,	54515.5,	54519.6,	54523.8,
	54528,	54532.1,	54536.3,	54540.5,	54544.6,
	54548.8,	54553,	54557.1,	54561.3,	54565.5,
	54569.6,	54573.8,	54577.9,	54582.1,	54586.3,
	54590.4,	54594.6,	54598.8,	54602.9,	54607.1,
	54611.3,	54615.4,	54619.6,	54623.8,	54627.9,
	54632.1,	54636.3,	54640.4,	54644.6,	54648.8,
	54652.9,	54657.1,	54661.3,	54665.4,	54669.6,
	54673.8,	54677.9,	54682.1,	54686.3,	54690.4,
	54694.6,	54698.8,	54702.9,	54707.1,	54711.2,
	54715.4,	54719.6,	54723.7,	54727.9,	54732.1,
	54736.2,	54740.4,	54744.6,	54748.7,	54752.9,
	54757.1,	54761.2,	54765.4,	54769.6,	54773.7,
	54777.9,	54782.1,	54786.2,	54790.4,	54794.6,
	54798.7,	54802.9,	54807.1,	54811.2,	54815.4,
	54819.6,	54823.7,	54827.9,	54832.1,	54836.2,
	54840.4,	54844.6,	54848.7,	54852.9,	54857.1,
	54861.2,	54865.4,	54869.6,	54873.8,	54877.9,
	54882.1,	54886.3,	54890.4,	54894.6,	54898.8,
	54902.9,	54907.1,	54911.3,	54915.4,	54919.6,
	54923.8,	54927.9,	54932.1,	54936.3,	54940.4,
	54944.6,	54948.8,	54952.9,	54957.1,	54961.3,
	54965.4,	54969.6,	54973.8,	54977.9,	54982.1,
	54986.3,	54990.4,	54994.6,	54998.8,	55003,
	55007.1,	55011.3,	55015.5,	55019.6,	55023.8,
	55028,	55032.1,	55036.3,	55040.5,	55044.6,
	55048.8,	55053,	55057.1,	55061.3,	55065.5,
	55069.6,	55073.8,	55078,	55082.2,	55086.3,
	55090.5,	55094.7,	55098.8,	55103,	55107.2,
	55111.3,	55115.5,	55119.7,	55123.8,	55128,
	55132.2,	55136.3,	55140.5,	55144.7,	55148.9,
	55153,	55157.2,	55161.4,	55165.5,	55169.7,
	55173.9,	55178,	55182.2,	55186.4,	55190.6,
	55194.7,	55198.9,	55203.1,	55207.2,	55211.4,
	55215.6,	55219.7,	55223.9,	55228.1,	55232.2,
	55236.4,	55240.6,	55244.8,	55248.9,	55253.1,
	55257.3,	55261.4,	55265.6,	55269.8,	55273.9,
	55278.1,	55282.3,	55286.5,	55290.6,	55294.8,
	55299,	55303.1,	55307.3,	55311.5,	55315.7,
	55319.8,	55324,	55328.2,	55332.3,	55336.5,
	55340.7,	55344.8,	55349,	55353.2,	55357.4,
	55361.5,	55365.7,	55369.9,	55374,	55378.2,
	55382.4,	55386.6,	55390.7,	55394.9,	55399.1,
	55403.2,	55407.4,	55411.6,	55415.7,	55419.9,
	55424.1,	55428.3,	55432.4,	55436.6,	55440.8,
	55444.9,	55449.1,	55453.3,	55457.5,	55461.6,
	55465.8,	55470,	55474.1,	55478.3,	55482.5,
	55486.7,	55490.8,	55495,	55499.2,	55503.3,
	55507.5,	55511.7,	55515.9,	55520,	55524.2,
	55528.4,	55532.6,	55536.7,	55540.9,	55545.1,
	55549.2,	55553.4,	55557.6,	55561.8,	55565.9,
	55570.1,	55574.3,	55578.4,	55582.6,	55586.8,
	55591,	55595.1,	55599.3,	55603.5,	55607.7,
	55611.8,	55616,	55620.2,	55624.3,	55628.5,
	55632.7,	55636.9,	55641,	55645.2,	55649.4,
	55653.6,	55657.7,	55661.9,	55666.1,	55670.2,
	55674.4,	55678.6,	55682.8,	55686.9,	55691.1,
	55695.3,	55699.5,	55703.6,	55707.8,	55712,
	55716.1,	55720.3,	55724.5,	55728.7,	55732.8,
	55737,	55741.2,	55745.4,	55749.5,	55753.7,
	55757.9,	55762.1,	55766.2,	55770.4,	55774.6,
	55778.7,	55782.9,	55787.1,	55791.3,	55795.4,
	55799.6,	55803.8,	55808,	55812.1,	55816.3,
	55820.5,	55824.7,	55828.8,	55833,	55837.2,
	55841.4,	55845.5,	55849.7,	55853.9,	55858.1,
	55862.2,	55866.4,	55870.6,	55874.8,	55878.9,
	55883.1,	55887.3,	55891.4,	55895.6,	55899.8,
	55904,	55908.1,	55912.3,	55916.5,	55920.7,
	55924.8,	55929,	55933.2,	55937.4,	55941.5,
	55945.7,	55949.9,	55954.1,	55958.2,	55962.4,
	55966.6,	55970.8,	55974.9,	55979.1,	55983.3,
	55987.5,	55991.6,	55995.8,	56000,	56004.2,
	56008.3,	56012.5,	56016.7,	56020.9,	56025,
	56029.2,	56033.4,	56037.6,	56041.7,	56045.9,
	56050.1,	56054.3,	56058.4,	56062.6,	56066.8,
	56071,	56075.2,	56079.3,	56083.5,	56087.7,
	56091.9,	56096,	56100.2,	56104.4,	56108.6,
	56112.7,	56116.9,	56121.1,	56125.3,	56129.4,
	56133.6,	56137.8,	56142,	56146.1,	56150.3,
	56154.5,	56158.7,	56162.8,	56167,	56171.2,
	56175.4,	56179.6,	56183.7,	56187.9,	56192.1,
	56196.3,	56200.4,	56204.6,	56208.8,	56213,
	56217.1,	56221.3,	56225.5,	56229.7,	56233.9,
	56238,	56242.2,	56246.4,	56250.6,	56254.7,
	56258.9,	56263.1,	56267.3,	56271.4,	56275.6,
	56279.8,	56284,	56288.2,	56292.3,	56296.5,
	56300.7,	56304.9,	56309,	56313.2,	56317.4,
	56321.6,	56325.7,	56329.9,	56334.1,	56338.3,
	56342.5,	56346.6,	56350.8,	56355,	56359.2,
	56363.3,	56367.5,	56371.7,	56375.9,	56380.1,
	56384.2,	56388.4,	56392.6,	56396.8,	56400.9,
	56405.1,	56409.3,	56413.5,	56417.7,	56421.8,
	56426,	56430.2,	56434.4,	56438.5,	56442.7,
	56446.9,	56451.1,	56455.3,	56459.4,	56463.6,
	56467.8,	56472,	56476.2,	56480.3,	56484.5,
	56488.7,	56492.9,	56497,	56501.2,	56505.4,
	56509.6,	56513.8,	56517.9,	56522.1,	56526.3,
	56530.5,	56534.7,	56538.8,	56543,	56547.2,
	56551.4,	56555.6,	56559.7,	56563.9,	56568.1,
	56572.3,	56576.4,	56580.6,	56584.8,	56589,
	56593.2,	56597.3,	56601.5,	56605.7,	56609.9,
	56614.1,	56618.2,	56622.4,	56626.6,	56630.8,
	56635,	56639.1,	56643.3,	56647.5,	56651.7,
	56655.9,	56660,	56664.2,	56668.4,	56672.6,
	56676.8,	56680.9,	56685.1,	56689.3,	56693.5,
	56697.7,	56701.8,	56706,	56710.2,	56714.4,
	56718.6,	56722.7,	56726.9,	56731.1,	56735.3,
	56739.5,	56743.6,	56747.8,	56752,	56756.2,
	56760.4,	56764.5,	56768.7,	56772.9,	56777.1,
	56781.3,	56785.4,	56789.6,	56793.8,	56798,
	56802.2,	56806.3,	56810.5,	56814.7,	56818.9,
	56823.1,	56827.3,	56831.4,	56835.6,	56839.8,
	56844,	56848.2,	56852.3,	56856.5,	56860.7,
	56864.9,	56869.1,	56873.2,	56877.4,	56881.6,
	56885.8,	56890,	56894.1,	56898.3,	56902.5,
	56906.7,	56910.9,	56915.1,	56919.2,	56923.4,
	56927.6,	56931.8,	56936,	56940.1,	56944.3,
	56948.5,	56952.7,	56956.9,	56961.1,	56965.2,
	56969.4,	56973.6,	56977.8,	56982,	56986.1,
	56990.3,	56994.5,	56998.7,	57002.9,	57007.1,
	57011.2,	57015.4,	57019.6,	57023.8,	57028,
	57032.1,	57036.3,	57040.5,	57044.7,	57048.9,
	57053.1,	57057.2,	57061.4,	57065.6,	57069.8,
	57074,	57078.2,	57082.3,	57086.5,	57090.7,
	57094.9,	57099.1,	57103.3,	57107.4,	57111.6,
	57115.8,	57120,	57124.2,	57128.4,	57132.5,
	57136.7,	57140.9,	57145.1,	57149.3,	57153.4,
	57157.6,	57161.8,	57166,	57170.2,	57174.4,
	57178.5,	57182.7,	57186.9,	57191.1,	57195.3,
	57199.5,	57203.6,	57207.8,	57212,	57216.2,
	57220.4,	57224.6,	57228.8,	57232.9,	57237.1,
	57241.3,	57245.5,	57249.7,	57253.9,	57258,
	57262.2,	57266.4,	57270.6,	57274.8,	57279,
	57283.1,	57287.3,	57291.5,	57295.7,	57299.9,
	57304.1,	57308.2,	57312.4,	57316.6,	57320.8,
	57325,	57329.2,	57333.4,	57337.5,	57341.7,
	57345.9,	57350.1,	57354.3,	57358.5,	57362.6,
	57366.8,	57371,	57375.2,	57379.4,	57383.6,
	57387.7,	57391.9,	57396.1,	57400.3,	57404.5,
	57408.7,	57412.9,	57417,	57421.2,	57425.4,
	57429.6,	57433.8,	57438,	57442.2,	57446.3,
	57450.5,	57454.7,	57458.9,	57463.1,	57467.3,
	57471.4,	57475.6,	57479.8,	57484,	57488.2,
	57492.4,	57496.6,	57500.7,	57504.9,	57509.1,
	57513.3,	57517.5,	57521.7,	57525.9,	57530,
	57534.2,	57538.4,	57542.6,	57546.8,	57551,
	57555.2,	57559.3,	57563.5,	57567.7,	57571.9,
	57576.1,	57580.3,	57584.5,	57588.6,	57592.8,
	57597,	57601.2,	57605.4,	57609.6,	57613.8,
	57618,	57622.1,	57626.3,	57630.5,	57634.7,
	57638.9,	57643.1,	57647.3,	57651.4,	57655.6,
	57659.8,	57664,	57668.2,	57672.4,	57676.6,
	57680.8,	57684.9,	57689.1,	57693.3,	57697.5,
	57701.7,	57705.9,	57710.1,	57714.2,	57718.4,
	57722.6,	57726.8,	57731,	57735.2,	57739.4,
	57743.6,	57747.7,	57751.9,	57756.1,	57760.3,
	57764.5,	57768.7,	57772.9,	57777.1,	57781.2,
	57785.4,	57789.6,	57793.8,	57798,	57802.2,
	57806.4,	57810.6,	57814.7,	57818.9,	57823.1,
	57827.3,	57831.5,	57835.7,	57839.9,	57844.1,
	57848.2,	57852.4,	57856.6,	57860.8,	57865,
	57869.2,	57873.4,	57877.6,	57881.7,	57885.9,
	57890.1,	57894.3,	57898.5,	57902.7,	57906.9,
	57911.1,	57915.3,	57919.4,	57923.6,	57927.8,
	57932,	57936.2,	57940.4,	57944.6,	57948.8,
	57952.9,	57957.1,	57961.3,	57965.5,	57969.7,
	57973.9,	57978.1,	57982.3,	57986.5,	57990.6,
	57994.8,	57999,	58003.2,	58007.4,	58011.6,
	58015.8,	58020,	58024.2,	58028.3,	58032.5,
	58036.7,	58040.9,	58045.1,	58049.3,	58053.5,
	58057.7,	58061.9,	58066,	58070.2,	58074.4,
	58078.6,	58082.8,	58087,	58091.2,	58095.4,
	58099.6,	58103.8,	58107.9,	58112.1,	58116.3,
	58120.5,	58124.7,	58128.9,	58133.1,	58137.3,
	58141.5,	58145.6,	58149.8,	58154,	58158.2,
	58162.4,	58166.6,	58170.8,	58175,	58179.2,
	58183.4,	58187.5,	58191.7,	58195.9,	58200.1,
	58204.3,	58208.5,	58212.7,	58216.9,	58221.1,
	58225.3,	58229.5,	58233.6,	58237.8,	58242,
	58246.2,	58250.4,	58254.6,	58258.8,	58263,
	58267.2,	58271.4,	58275.5,	58279.7,	58283.9,
	58288.1,	58292.3,	58296.5,	58300.7,	58304.9,
	58309.1,	58313.3,	58317.5,	58321.6,	58325.8,
	58330,	58334.2,	58338.4,	58342.6,	58346.8,
	58351,	58355.2,	58359.4,	58363.6,	58367.8,
	58371.9,	58376.1,	58380.3,	58384.5,	58388.7,
	58392.9,	58397.1,	58401.3,	58405.5,	58409.7,
	58413.9,	58418,	58422.2,	58426.4,	58430.6,
	58434.8,	58439,	58443.2,	58447.4,	58451.6,
	58455.8,	58460,	58464.2,	58468.4,	58472.5,
	58476.7,	58480.9,	58485.1,	58489.3,	58493.5,
	58497.7,	58501.9,	58506.1,	58510.3,	58514.5,
	58518.7,	58522.8,	58527,	58531.2,	58535.4,
	58539.6,	58543.8,	58548,	58552.2,	58556.4,
	58560.6,	58564.8,	58569,	58573.2,	58577.4,
	58581.5,	58585.7,	58589.9,	58594.1,	58598.3,
	58602.5,	58606.7,	58610.9,	58615.1,	58619.3,
	58623.5,	58627.7,	58631.9,	58636.1,	58640.2,
	58644.4,	58648.6,	58652.8,	58657,	58661.2,
	58665.4,	58669.6,	58673.8,	58678,	58682.2,
	58686.4,	58690.6,	58694.8,	58699,	58703.1,
	58707.3,	58711.5,	58715.7,	58719.9,	58724.1,
	58728.3,	58732.5,	58736.7,	58740.9,	58745.1,
	58749.3,	58753.5,	58757.7,	58761.9,	58766.1,
	58770.2,	58774.4,	58778.6,	58782.8,	58787,
	58791.2,	58795.4,	58799.6,	58803.8,	58808,
	58812.2,	58816.4,	58820.6,	58824.8,	58829,
	58833.2,	58837.4,	58841.5,	58845.7,	58849.9,
	58854.1,	58858.3,	58862.5,	58866.7,	58870.9,
	58875.1,	58879.3,	58883.5,	58887.7,	58891.9,
	58896.1,	58900.3,	58904.5,	58908.7,	58912.9,
	58917.1,	58921.2,	58925.4,	58929.6,	58933.8,
	58938,	58942.2,	58946.4,	58950.6,	58954.8,
	58959,	58963.2,	58967.4,	58971.6,	58975.8,
	58980,	58984.2,	58988.4,	58992.6,	58996.8,
	59001,	59005.2,	59009.3,	59013.5,	59017.7,
	59021.9,	59026.1,	59030.3,	59034.5,	59038.7,
	59042.9,	59047.1,	59051.3,	59055.5,	59059.7,
	59063.9,	59068.1,	59072.3,	59076.5,	59080.7,
	59084.9,	59089.1,	59093.3,	59097.5,	59101.7,
	59105.9,	59110.1,	59114.2,	59118.4,	59122.6,
	59126.8,	59131,	59135.2,	59139.4,	59143.6,
	59147.8,	59152,	59156.2,	59160.4,	59164.6,
	59168.8,	59173,	59177.2,	59181.4,	59185.6,
	59189.8,	59194,	59198.2,	59202.4,	59206.6,
	59210.8,	59215,	59219.2,	59223.4,	59227.6,
	59231.8,	59236,	59240.1,	59244.3,	59248.5,
	59252.7,	59256.9,	59261.1,	59265.3,	59269.5,
	59273.7,	59277.9,	59282.1,	59286.3,	59290.5,
	59294.7,	59298.9,	59303.1,	59307.3,	59311.5,
	59315.7,	59319.9,	59324.1,	59328.3,	59332.5,
	59336.7,	59340.9,	59345.1,	59349.3,	59353.5,
	59357.7,	59361.9,	59366.1,	59370.3,	59374.5,
	59378.7,	59382.9,	59387.1,	59391.3,	59395.5,
	59399.7,	59403.9,	59408.1,	59412.3,	59416.5,
	59420.6,	59424.8,	59429,	59433.2,	59437.4,
	59441.6,	59445.8,	59450,	59454.2,	59458.4,
	59462.6,	59466.8,	59471,	59475.2,	59479.4,
	59483.6,	59487.8,	59492,	59496.2,	59500.4,
	59504.6,	59508.8,	59513,	59517.2,	59521.4,
	59525.6,	59529.8,	59534,	59538.2,	59542.4,
	59546.6,	59550.8,	59555,	59559.2,	59563.4,
	59567.6,	59571.8,	59576,	59580.2,	59584.4,
	59588.6,	59592.8,	59597,	59601.2,	59605.4,
	59609.6,	59613.8,	59618,	59622.2,	59626.4,
	59630.6,	59634.8,	59639,	59643.2,	59647.4,
	59651.6,	59655.8,	59660,	59664.2,	59668.4,
	59672.6,	59676.8,	59681,	59685.2,	59689.4,
	59693.6,	59697.8,	59702,	59706.2,	59710.4,
	59714.6,	59718.8,	59723,	59727.2,	59731.4,
	59735.6,	59739.8,	59744,	59748.2,	59752.4,
	59756.6,	59760.8,	59765,	59769.2,	59773.4,
	59777.6,	59781.8,	59786,	59790.2,	59794.4,
	59798.6,	59802.8,	59807,	59811.2,	59815.4,
	59819.6,	59823.8,	59828,	59832.2,	59836.4,
	59840.6,	59844.8,	59849,	59853.2,	59857.4,
	59861.6,	59865.8,	59870,	59874.2,	59878.4,
	59882.6,	59886.8,	59891,	59895.2,	59899.4,
	59903.6,	59907.8,	59912,	59916.2,	59920.4,
	59924.6,	59928.8,	59933,	59937.2,	59941.4,
	59945.6,	59949.9,	59954.1,	59958.3,	59962.5,
	59966.7,	59970.9,	59975.1,	59979.3,	59983.5,
	59987.7,	59991.9,	59996.1,	60000.3,	60004.5,
	60008.7,	60012.9,	60017.1,	60021.3,	60025.5,
	60029.7,	60033.9,	60038.1,	60042.3,	60046.5,
	60050.7,	60054.9,	60059.1,	60063.3,	60067.5,
	60071.7,	60075.9,	60080.1,	60084.3,	60088.5,
	60092.7,	60096.9,	60101.1,	60105.3,	60109.5,
	60113.7,	60117.9,	60122.1,	60126.3,	60130.6,
	60134.8,	60139,	60143.2,	60147.4,	60151.6,
	60155.8,	60160,	60164.2,	60168.4,	60172.6,
	60176.8,	60181,	60185.2,	60189.4,	60193.6,
	60197.8,	60202,	60206.2,	60210.4,	60214.6,
	60218.8,	60223,	60227.2,	60231.4,	60235.6,
	60239.8,	60244,	60248.2,	60252.4,	60256.7,
	60260.9,	60265.1,	60269.3,	60273.5,	60277.7,
	60281.9,	60286.1,	60290.3,	60294.5,	60298.7,
	60302.9,	60307.1,	60311.3,	60315.5,	60319.7,
	60323.9,	60328.1,	60332.3,	60336.5,	60340.7,
	60344.9,	60349.1,	60353.3,	60357.5,	60361.8,
	60366,	60370.2,	60374.4,	60378.6,	60382.8,
	60387,	60391.2,	60395.4,	60399.6,	60403.8,
	60408,	60412.2,	60416.4,	60420.6,	60424.8,
	60429,	60433.2,	60437.4,	60441.6,	60445.8,
	60450.1,	60454.3,	60458.5,	60462.7,	60466.9,
	60471.1,	60475.3,	60479.5,	60483.7,	60487.9,
	60492.1,	60496.3,	60500.5,	60504.7,	60508.9,
	60513.1,	60517.3,	60521.5,	60525.7,	60529.9,
	60534.2,	60538.4,	60542.6,	60546.8,	60551,
	60555.2,	60559.4,	60563.6,	60567.8,	60572,
	60576.2,	60580.4,	60584.6,	60588.8,	60593,
	60597.2,	60601.4,	60605.7,	60609.9,	60614.1,
	60618.3,	60622.5,	60626.7,	60630.9,	60635.1,
	60639.3,	60643.5,	60647.7,	60651.9,	60656.1,
	60660.3,	60664.5,	60668.7,	60673,	60677.2,
	60681.4,	60685.6,	60689.8,	60694,	60698.2,
	60702.4,	60706.6,	60710.8,	60715,	60719.2,
	60723.4,	60727.6,	60731.8,	60736.1,	60740.3,
	60744.5,	60748.7,	60752.9,	60757.1,	60761.3,
	60765.5,	60769.7,	60773.9,	60778.1,	60782.3,
	60786.5,	60790.7,	60794.9,	60799.2,	60803.4,
	60807.6,	60811.8,	60816,	60820.2,	60824.4,
	60828.6,	60832.8,	60837,	60841.2,	60845.4,
	60849.6,	60853.9,	60858.1,	60862.3,	60866.5,
	60870.7,	60874.9,	60879.1,	60883.3,	60887.5,
	60891.7,	60895.9,	60900.1,	60904.3,	60908.6,
	60912.8,	60917,	60921.2,	60925.4,	60929.6,
	60933.8,	60938,	60942.2,	60946.4,	60950.6,
	60954.8,	60959.1,	60963.3,	60967.5,	60971.7,
	60975.9,	60980.1,	60984.3,	60988.5,	60992.7,
	60996.9,	61001.1,	61005.3,	61009.6,	61013.8,
	61018,	61022.2,	61026.4,	61030.6,	61034.8,
	61039,	61043.2,	61047.4,	61051.6,	61055.8,
	61060.1,	61064.3,	61068.5,	61072.7,	61076.9,
	61081.1,	61085.3,	61089.5,	61093.7,	61097.9,
	61102.1,	61106.4,	61110.6,	61114.8,	61119,
	61123.2,	61127.4,	61131.6,	61135.8,	61140,
	61144.2,	61148.4,	61152.7,	61156.9,	61161.1,
	61165.3,	61169.5,	61173.7,	61177.9,	61182.1,
	61186.3,	61190.5,	61194.8,	61199,	61203.2,
	61207.4,	61211.6,	61215.8,	61220,	61224.2,
	61228.4,	61232.6,	61236.9,	61241.1,	61245.3,
	61249.5,	61253.7,	61257.9,	61262.1,	61266.3,
	61270.5,	61274.7,	61279,	61283.2,	61287.4,
	61291.6,	61295.8,	61300,	61304.2,	61308.4,
	61312.6,	61316.8,	61321.1,	61325.3,	61329.5,
	61333.7,	61337.9,	61342.1,	61346.3,	61350.5,
	61354.7,	61359,	61363.2,	61367.4,	61371.6,
	61375.8,	61380,	61384.2,	61388.4,	61392.6,
	61396.9,	61401.1,	61405.3,	61409.5,	61413.7,
	61417.9,	61422.1,	61426.3,	61430.5,	61434.8,
	61439,	61443.2,	61447.4,	61451.6,	61455.8,
	61460,	61464.2,	61468.4,	61472.7,	61476.9,
	61481.1,	61485.3,	61489.5,	61493.7,	61497.9,
	61502.1,	61506.3,	61510.6,	61514.8,	61519,
	61523.2,	61527.4,	61531.6,	61535.8,	61540,
	61544.3,	61548.5,	61552.7,	61556.9,	61561.1,
	61565.3,	61569.5,	61573.7,	61578,	61582.2,
	61586.4,	61590.6,	61594.8,	61599,	61603.2,
	61607.4,	61611.6,	61615.9,	61620.1,	61624.3,
	61628.5,	61632.7,	61636.9,	61641.1,	61645.3,
	61649.6,	61653.8,	61658,	61662.2,	61666.4,
	61670.6,	61674.8,	61679.1,	61683.3,	61687.5,
	61691.7,	61695.9,	61700.1,	61704.3,	61708.5,
	61712.8,	61717,	61721.2,	61725.4,	61729.6,
	61733.8,	61738,	61742.2,	61746.5,	61750.7,
	61754.9,	61759.1,	61763.3,	61767.5,	61771.7,
	61776,	61780.2,	61784.4,	61788.6,	61792.8,
	61797,	61801.2,	61805.4,	61809.7,	61813.9,
	61818.1,	61822.3,	61826.5,	61830.7,	61834.9,
	61839.2,	61843.4,	61847.6,	61851.8,	61856,
	61860.2,	61864.4,	61868.7,	61872.9,	61877.1,
	61881.3,	61885.5,	61889.7,	61893.9,	61898.2,
	61902.4,	61906.6,	61910.8,	61915,	61919.2,
	61923.4,	61927.7,	61931.9,	61936.1,	61940.3,
	61944.5,	61948.7,	61952.9,	61957.2,	61961.4,
	61965.6,	61969.8,	61974,	61978.2,	61982.4,
	61986.7,	61990.9,	61995.1,	61999.3,	62003.5,
	62007.7,	62011.9,	62016.2,	62020.4,	62024.6,
	62028.8,	62033,	62037.2,	62041.5,	62045.7,
	62049.9,	62054.1,	62058.3,	62062.5,	62066.7,
	62071,	62075.2,	62079.4,	62083.6,	62087.8,
	62092,	62096.2,	62100.5,	62104.7,	62108.9,
	62113.1,	62117.3,	62121.5,	62125.8,	62130,
	62134.2,	62138.4,	62142.6,	62146.8,	62151.1,
	62155.3,	62159.5,	62163.7,	62167.9,	62172.1,
	62176.3,	62180.6,	62184.8,	62189,	62193.2,
	62197.4,	62201.6,	62205.9,	62210.1,	62214.3,
	62218.5,	62222.7,	62226.9,	62231.2,	62235.4,
	62239.6,	62243.8,	62248,	62252.2,	62256.5,
	62260.7,	62264.9,	62269.1,	62273.3,	62277.5,
	62281.8,	62286,	62290.2,	62294.4,	62298.6,
	62302.8,	62307.1,	62311.3,	62315.5,	62319.7,
	62323.9,	62328.1,	62332.4,	62336.6,	62340.8,
	62345,	62349.2,	62353.4,	62357.7,	62361.9,
	62366.1,	62370.3,	62374.5,	62378.7,	62383,
	62387.2,	62391.4,	62395.6,	62399.8,	62404,
	62408.3,	62412.5,	62416.7,	62420.9,	62425.1,
	62429.4,	62433.6,	62437.8,	62442,	62446.2,
	62450.4,	62454.7,	62458.9,	62463.1,	62467.3,
	62471.5,	62475.7,	62480,	62484.2,	62488.4,
	62492.6,	62496.8,	62501.1,	62505.3,	62509.5,
	62513.7,	62517.9,	62522.1,	62526.4,	62530.6,
	62534.8,	62539,	62543.2,	62547.5,	62551.7,
	62555.9,	62560.1,	62564.3,	62568.5,	62572.8,
	62577,	62581.2,	62585.4,	62589.6,	62593.9,
	62598.1,	62602.3,	62606.5,	62610.7,	62614.9,
	62619.2,	62623.4,	62627.6,	62631.8,	62636,
	62640.3,	62644.5,	62648.7,	62652.9,	62657.1,
	62661.4,	62665.6,	62669.8,	62674,	62678.2,
	62682.5,	62686.7,	62690.9,	62695.1,	62699.3,
	62703.5,	62707.8,	62712,	62716.2,	62720.4,
	62724.6,	62728.9,	62733.1,	62737.3,	62741.5,
	62745.7,	62750,	62754.2,	62758.4,	62762.6,
	62766.8,	62771.1,	62775.3,	62779.5,	62783.7,
	62787.9,	62792.2,	62796.4,	62800.6,	62804.8,
	62809,	62813.3,	62817.5,	62821.7,	62825.9,
	62830.1,	62834.4,	62838.6,	62842.8,	62847,
	62851.2,	62855.5,	62859.7,	62863.9,	62868.1,
	62872.3,	62876.6,	62880.8,	62885,	62889.2,
	62893.4,	62897.7,	62901.9,	62906.1,	62910.3,
	62914.5,	62918.8,	62923,	62927.2,	62931.4,
	62935.6,	62939.9,	62944.1,	62948.3,	62952.5,
	62956.7,	62961,	62965.2,	62969.4,	62973.6,
	62977.9,	62982.1,	62986.3,	62990.5,	62994.7,
	62999,	63003.2,	63007.4,	63011.6,	63015.8,
	63020.1,	63024.3,	63028.5,	63032.7,	63036.9,
	63041.2,	63045.4,	63049.6,	63053.8,	63058.1,
	63062.3,	63066.5,	63070.7,	63074.9,	63079.2,
	63083.4,	63087.6,	63091.8,	63096,	63100.3,
	63104.5,	63108.7,	63112.9,	63117.2,	63121.4,
	63125.6,	63129.8,	63134,	63138.3,	63142.5,
	63146.7,	63150.9,	63155.2,	63159.4,	63163.6,
	63167.8,	63172,	63176.3,	63180.5,	63184.7,
	63188.9,	63193.2,	63197.4,	63201.6,	63205.8,
	63210,	63214.3,	63218.5,	63222.7,	63226.9,
	63231.2,	63235.4,	63239.6,	63243.8,	63248,
	63252.3,	63256.5,	63260.7,	63264.9,	63269.2,
	63273.4,	63277.6,	63281.8,	63286,	63290.3,
	63294.5,	63298.7,	63302.9,	63307.2,	63311.4,
	63315.6,	63319.8,	63324.1,	63328.3,	63332.5,
	63336.7,	63340.9,	63345.2,	63349.4,	63353.6,
	63357.8,	63362.1,	63366.3,	63370.5,	63374.7,
	63379,	63383.2,	63387.4,	63391.6,	63395.9,
	63400.1,	63404.3,	63408.5,	63412.7,	63417,
	63421.2,	63425.4,	63429.6,	63433.9,	63438.1,
	63442.3,	63446.5,	63450.8,	63455,	63459.2,
	63463.4,	63467.7,	63471.9,	63476.1,	63480.3,
	63484.6,	63488.8,	63493,	63497.2,	63501.4,
	63505.7,	63509.9,	63514.1,	63518.3,	63522.6,
	63526.8,	63531,	63535.2,	63539.5,	63543.7,
	63547.9,	63552.1,	63556.4,	63560.6,	63564.8,
	63569,	63573.3,	63577.5,	63581.7,	63585.9,
	63590.2,	63594.4,	63598.6,	63602.8,	63607.1,
	63611.3,	63615.5,	63619.7,	63624,	63628.2,
	63632.4,	63636.6,	63640.9,	63645.1,	63649.3,
	63653.5,	63657.8,	63662,	63666.2,	63670.4,
	63674.7,	63678.9,	63683.1,	63687.3,	63691.6,
	63695.8,	63700,	63704.2,	63708.5,	63712.7,
	63716.9,	63721.1,	63725.4,	63729.6,	63733.8,
	63738,	63742.3,	63746.5,	63750.7,	63754.9,
	63759.2,	63763.4,	63767.6,	63771.8,	63776.1,
	63780.3,	63784.5,	63788.7,	63793,	63797.2,
	63801.4,	63805.7,	63809.9,	63814.1,	63818.3,
	63822.6,	63826.8,	63831,	63835.2,	63839.5,
	63843.7,	63847.9,	63852.1,	63856.4,	63860.6,
	63864.8,	63869,	63873.3,	63877.5,	63881.7,
	63886,	63890.2,	63894.4,	63898.6,	63902.9,
	63907.1,	63911.3,	63915.5,	63919.8,	63924,
	63928.2,	63932.4,	63936.7,	63940.9,	63945.1,
	63949.4,	63953.6,	63957.8,	63962,	63966.3,
	63970.5,	63974.7,	63978.9,	63983.2,	63987.4,
	63991.6,	63995.9,	64000.1,	64004.3,	64008.5,
	64012.8,	64017,	64021.2,	64025.4,	64029.7,
	64033.9,	64038.1,	64042.4,	64046.6,	64050.8,
	64055,	64059.3,	64063.5,	64067.7,	64071.9,
	64076.2,	64080.4,	64084.6,	64088.9,	64093.1,
	64097.3,	64101.5,	64105.8,	64110,	64114.2,
	64118.4,	64122.7,	64126.9,	64131.1,	64135.4,
	64139.6,	64143.8,	64148,	64152.3,	64156.5,
	64160.7,	64165,	64169.2,	64173.4,	64177.6,
	64181.9,	64186.1,	64190.3,	64194.6,	64198.8,
	64203,	64207.2,	64211.5,	64215.7,	64219.9,
	64224.2,	64228.4,	64232.6,	64236.8,	64241.1,
	64245.3,	64249.5,	64253.8,	64258,	64262.2,
	64266.4,	64270.7,	64274.9,	64279.1,	64283.4,
	64287.6,	64291.8,	64296,	64300.3,	64304.5,
	64308.7,	64313,	64317.2,	64321.4,	64325.6,
	64329.9,	64334.1,	64338.3,	64342.6,	64346.8,
	64351,	64355.3,	64359.5,	64363.7,	64367.9,
	64372.2,	64376.4,	64380.6,	64384.9,	64389.1,
	64393.3,	64397.5,	64401.8,	64406,	64410.2,
	64414.5,	64418.7,	64422.9,	64427.2,	64431.4,
	64435.6,	64439.8,	64444.1,	64448.3,	64452.5,
	64456.8,	64461,	64465.2,	64469.5,	64473.7,
	64477.9,	64482.1,	64486.4,	64490.6,	64494.8,
	64499.1,	64503.3,	64507.5,	64511.8,	64516,
	64520.2,	64524.4,	64528.7,	64532.9,	64537.1,
	64541.4,	64545.6,	64549.8,	64554.1,	64558.3,
	64562.5,	64566.8,	64571,	64575.2,	64579.4,
	64583.7,	64587.9,	64592.1,	64596.4,	64600.6,
	64604.8,	64609.1,	64613.3,	64617.5,	64621.8,
	64626,	64630.2,	64634.4,	64638.7,	64642.9,
	64647.1,	64651.4,	64655.6,	64659.8,	64664.1,
	64668.3,	64672.5,	64676.8,	64681,	64685.2,
	64689.5,	64693.7,	64697.9,	64702.1,	64706.4,
	64710.6,	64714.8,	64719.1,	64723.3,	64727.5,
	64731.8,	64736,	64740.2,	64744.5,	64748.7,
	64752.9,	64757.2,	64761.4,	64765.6,	64769.9,
	64774.1,	64778.3,	64782.5,	64786.8,	64791,
	64795.2,	64799.5,	64803.7,	64807.9,	64812.2,
	64816.4,	64820.6,	64824.9,	64829.1,	64833.3,
	64837.6,	64841.8,	64846,	64850.3,	64854.5,
	64858.7,	64863,	64867.2,	64871.4,	64875.7,
	64879.9,	64884.1,	64888.4,	64892.6,	64896.8,
	64901.1,	64905.3,	64909.5,	64913.8,	64918,
	64922.2,	64926.5,	64930.7,	64934.9,	64939.1,
	64943.4,	64947.6,	64951.8,	64956.1,	64960.3,
	64964.5,	64968.8,	64973,	64977.2,	64981.5,
	64985.7,	64989.9,	64994.2,	64998.4,	65002.6,
	65006.9,	65011.1,	65015.3,	65019.6,	65023.8,
	65028,	65032.3,	65036.5,	65040.7,	65045,
	65049.2,	65053.4,	65057.7,	65061.9,	65066.1,
	65070.4,	65074.6,	65078.8,	65083.1,	65087.3,
	65091.5,	65095.8,	65100,	65104.3,	65108.5,
	65112.7,	65117,	65121.2,	65125.4,	65129.7,
	65133.9,	65138.1,	65142.4,	65146.6,	65150.8,
	65155.1,	65159.3,	65163.5,	65167.8,	65172,
	65176.2,	65180.5,	65184.7,	65188.9,	65193.2,
	65197.4,	65201.6,	65205.9,	65210.1,	65214.3,
	65218.6,	65222.8,	65227,	65231.3,	65235.5,
	65239.7,	65244,	65248.2,	65252.5,	65256.7,
	65260.9,	65265.2,	65269.4,	65273.6,	65277.9,
	65282.1,	65286.3,	65290.6,	65294.8,	65299,
	65303.3,	65307.5,	65311.7,	65316,	65320.2,
	65324.4,	65328.7,	65332.9,	65337.2,	65341.4,
	65345.6,	65349.9,	65354.1,	65358.3,	65362.6,
	65366.8,	65371,	65375.3,	65379.5,	65383.7,
	65388,	65392.2,	65396.4,	65400.7,	65404.9,
	65409.2,	65413.4,	65417.6,	65421.9,	65426.1,
	65430.3,	65434.6,	65438.8,	65443,	65447.3,
	65451.5,	65455.7,	65460,	65464.2,	65468.5,
	65472.7,	65476.9,	65481.2,	65485.4,	65489.6,
	65493.9,	65498.1,	65502.3,	65506.6,	65510.8,
	65515.1,	65519.3,	65523.5,	65527.8,	65532,
	65536.2,	65540.5,	65544.7,	65548.9,	65553.2,
	65557.4,	65561.7,	65565.9,	65570.1,	65574.4,
	65578.6,	65582.8,	65587.1,	65591.3,	65595.5,
	65599.8,	65604,	65608.3,	65612.5,	65616.7,
	65621,	65625.2,	65629.4,	65633.7,	65637.9,
	65642.2,	65646.4,	65650.6,	65654.9,	65659.1,
	65663.3,	65667.6,	65671.8,	65676.1,	65680.3,
	65684.5,	65688.8,	65693,	65697.2,	65701.5,
	65705.7,	65710,	65714.2,	65718.4,	65722.7,
	65726.9,	65731.1,	65735.4,	65739.6,	65743.9,
	65748.1,	65752.3,	65756.6,	65760.8,	65765,
	65769.3,	65773.5,	65777.8,	65782,	65786.2,
	65790.5,	65794.7,	65798.9,	65803.2,	65807.4,
	65811.7,	65815.9,	65820.1,	65824.4,	65828.6,
	65832.8,	65837.1,	65841.3,	65845.6,	65849.8,
	65854,	65858.3,	65862.5,	65866.8,	65871,
	65875.2,	65879.5,	65883.7,	65887.9,	65892.2,
	65896.4,	65900.7,	65904.9,	65909.1,	65913.4,
	65917.6,	65921.9,	65926.1,	65930.3,	65934.6,
	65938.8,	65943.1,	65947.3,	65951.5,	65955.8,
	65960,	65964.2,	65968.5,	65972.7,	65977,
	65981.2,	65985.4,	65989.7,	65993.9,	65998.2,
	66002.4,	66006.6,	66010.9,	66015.1,	66019.4,
	66023.6,	66027.8,	66032.1,	66036.3,	66040.6,
	66044.8,	66049,	66053.3,	66057.5,	66061.7,
	66066,	66070.2,	66074.5,	66078.7,	66082.9,
	66087.2,	66091.4,	66095.7,	66099.9,	66104.1,
	66108.4,	66112.6,	66116.9,	66121.1,	66125.3,
	66129.6,	66133.8,	66138.1,	66142.3,	66146.5,
	66150.8,	66155,	66159.3,	66163.5,	66167.7,
	66172,	66176.2,	66180.5,	66184.7,	66188.9,
	66193.2,	66197.4,	66201.7,	66205.9,	66210.1,
	66214.4,	66218.6,	66222.9,	66227.1,	66231.4,
	66235.6,	66239.8,	66244.1,	66248.3,	66252.6,
	66256.8,	66261,	66265.3,	66269.5,	66273.8,
	66278,	66282.2,	66286.5,	66290.7,	66295,
	66299.2,	66303.4,	66307.7,	66311.9,	66316.2,
	66320.4,	66324.7,	66328.9,	66333.1,	66337.4,
	66341.6,	66345.9,	66350.1,	66354.3,	66358.6,
	66362.8,	66367.1,	66371.3,	66375.5,	66379.8,
	66384,	66388.3,	66392.5,	66396.8,	66401,
	66405.2,	66409.5,	66413.7,	66418,	66422.2,
	66426.4,	66430.7,	66434.9,	66439.2,	66443.4,
	66447.7,	66451.9,	66456.1,	66460.4,	66464.6,
	66468.9,	66473.1,	66477.3,	66481.6,	66485.8,
	66490.1,	66494.3,	66498.6,	66502.8,	66507,
	66511.3,	66515.5,	66519.8,	66524,	66528.3,
	66532.5,	66536.7,	66541,	66545.2,	66549.5,
	66553.7,	66557.9,	66562.2,	66566.4,	66570.7,
	66574.9,	66579.2,	66583.4,	66587.6,	66591.9,
	66596.1,	66600.4,	66604.6,	66608.9,	66613.1,
	66617.3,	66621.6,	66625.8,	66630.1,	66634.3,
	66638.6,	66642.8,	66647,	66651.3,	66655.5,
	66659.8,	66664,	66668.3,	66672.5,	66676.7,
	66681,	66685.2,	66689.5,	66693.7,	66698,
	66702.2,	66706.5,	66710.7,	66714.9,	66719.2,
	66723.4,	66727.7,	66731.9,	66736.2,	66740.4,
	66744.6,	66748.9,	66753.1,	66757.4,	66761.6,
	66765.9,	66770.1,	66774.3,	66778.6,	66782.8,
	66787.1,	66791.3,	66795.6,	66799.8,	66804.1,
	66808.3,	66812.5,	66816.8,	66821,	66825.3,
	66829.5,	66833.8,	66838,	66842.3,	66846.5,
	66850.7,	66855,	66859.2,	66863.5,	66867.7,
	66872,	66876.2,	66880.4,	66884.7,	66888.9,
	66893.2,	66897.4,	66901.7,	66905.9,	66910.2,
	66914.4,	66918.6,	66922.9,	66927.1,	66931.4,
	66935.6,	66939.9,	66944.1,	66948.4,	66952.6,
	66956.9,	66961.1,	66965.3,	66969.6,	66973.8,
	66978.1,	66982.3,	66986.6,	66990.8,	66995.1,
	66999.3,	67003.5,	67007.8,	67012,	67016.3,
	67020.5,	67024.8,	67029,	67033.3,	67037.5,
	67041.8,	67046,	67050.2,	67054.5,	67058.7,
	67063,	67067.2,	67071.5,	67075.7,	67080,
	67084.2,	67088.5,	67092.7,	67096.9,	67101.2,
	67105.4,	67109.7,	67113.9,	67118.2,	67122.4,
	67126.7,	67130.9,	67135.2,	67139.4,	67143.6,
	67147.9,	67152.1,	67156.4,	67160.6,	67164.9,
	67169.1,	67173.4,	67177.6,	67181.9,	67186.1,
	67190.4,	67194.6,	67198.8,	67203.1,	67207.3,
	67211.6,	67215.8,	67220.1,	67224.3,	67228.6,
	67232.8,	67237.1,	67241.3,	67245.6,	67249.8,
	67254,	67258.3,	67262.5,	67266.8,	67271,
	67275.3,	67279.5,	67283.8,	67288,	67292.3,
	67296.5,	67300.8,	67305,	67309.3,	67313.5,
	67317.7,	67322,	67326.2,	67330.5,	67334.7,
	67339,	67343.2,	67347.5,	67351.7,	67356,
	67360.2,	67364.5,	67368.7,	67373,	67377.2,
	67381.5,	67385.7,	67390,	67394.2,	67398.4,
	67402.7,	67406.9,	67411.2,	67415.4,	67419.7,
	67423.9,	67428.2,	67432.4,	67436.7,	67440.9,
	67445.2,	67449.4,	67453.7,	67457.9,	67462.2,
	67466.4,	67470.7,	67474.9,	67479.2,	67483.4,
	67487.6,	67491.9,	67496.1,	67500.4,	67504.6,
	67508.9,	67513.1,	67517.4,	67521.6,	67525.9,
	67530.1,	67534.4,	67538.6,	67542.9,	67547.1,
	67551.4,	67555.6,	67559.9,	67564.1,	67568.4,
	67572.6,	67576.9,	67581.1,	67585.4,	67589.6,
	67593.9,	67598.1,	67602.3,	67606.6,	67610.8,
	67615.1,	67619.3,	67623.6,	67627.8,	67632.1,
	67636.3,	67640.6,	67644.8,	67649.1,	67653.3,
	67657.6,	67661.8,	67666.1,	67670.3,	67674.6,
	67678.8,	67683.1,	67687.3,	67691.6,	67695.8,
	67700.1,	67704.3,	67708.6,	67712.8,	67717.1,
	67721.3,	67725.6,	67729.8,	67734.1,	67738.3,
	67742.6,	67746.8,	67751.1,	67755.3,	67759.6,
	67763.8,	67768.1,	67772.3,	67776.6,	67780.8,
	67785.1,	67789.3,	67793.6,	67797.8,	67802.1,
	67806.3,	67810.6,	67814.8,	67819.1,	67823.3,
	67827.6,	67831.8,	67836.1,	67840.3,	67844.6,
	67848.8,	67853.1,	67857.3,	67861.6,	67865.8,
	67870.1,	67874.3,	67878.6,	67882.8,	67887.1,
	67891.3,	67895.6,	67899.8,	67904.1,	67908.3,
	67912.6,	67916.8,	67921.1,	67925.3,	67929.6,
	67933.8,	67938.1,	67942.3,	67946.6,	67950.8,
	67955.1,	67959.3,	67963.6,	67967.8,	67972.1,
	67976.3,	67980.6,	67984.8,	67989.1,	67993.3,
	67997.6,	68001.8,	68006.1,	68010.3,	68014.6,
	68018.8,	68023.1,	68027.3,	68031.6,	68035.8,
	68040.1,	68044.3,	68048.6,	68052.8,	68057.1,
	68061.3,	68065.6,	68069.8,	68074.1,	68078.3,
	68082.6,	68086.8,	68091.1,	68095.3,	68099.6,
	68103.8,	68108.1,	68112.3,	68116.6,	68120.9,
	68125.1,	68129.4,	68133.6,	68137.9,	68142.1,
	68146.4,	68150.6,	68154.9,	68159.1,	68163.4,
	68167.6,	68171.9,	68176.1,	68180.4,	68184.6,
	68188.9,	68193.1,	68197.4,	68201.6,	68205.9,
	68210.1,	68214.4,	68218.6,	68222.9,	68227.1,
	68231.4,	68235.7,	68239.9,	68244.2,	68248.4,
	68252.7,	68256.9,	68261.2,	68265.4,	68269.7,
	68273.9,	68278.2,	68282.4,	68286.7,	68290.9,
	68295.2,	68299.4,	68303.7,	68307.9,	68312.2,
	68316.4,	68320.7,	68325,	68329.2,	68333.5,
	68337.7,	68342,	68346.2,	68350.5,	68354.7,
	68359,	68363.2,	68367.5,	68371.7,	68376,
	68380.2,	68384.5,	68388.7,	68393,	68397.3,
	68401.5,	68405.8,	68410,	68414.3,	68418.5,
	68422.8,	68427,	68431.3,	68435.5,	68439.8,
	68444,	68448.3,	68452.5,	68456.8,	68461.1,
	68465.3,	68469.6,	68473.8,	68478.1,	68482.3,
	68486.6,	68490.8,	68495.1,	68499.3,	68503.6,
	68507.8,	68512.1,	68516.3,	68520.6,	68524.9,
	68529.1,	68533.4,	68537.6,	68541.9,	68546.1,
	68550.4,	68554.6,	68558.9,	68563.1,	68567.4,
	68571.7,	68575.9,	68580.2,	68584.4,	68588.7,
	68592.9,	68597.2,	68601.4,	68605.7,	68609.9,
	68614.2,	68618.4,	68622.7,	68627,	68631.2,
	68635.5,	68639.7,	68644,	68648.2,	68652.5,
	68656.7,	68661,	68665.2,	68669.5,	68673.8,
	68678,	68682.3,	68686.5,	68690.8,	68695,
	68699.3,	68703.5,	68707.8,	68712,	68716.3,
	68720.6,	68724.8,	68729.1,	68733.3,	68737.6,
	68741.8,	68746.1,	68750.3,	68754.6,	68758.9,
	68763.1,	68767.4,	68771.6,	68775.9,	68780.1,
	68784.4,	68788.6,	68792.9,	68797.2,	68801.4,
	68805.7,	68809.9,	68814.2,	68818.4,	68822.7,
	68826.9,	68831.2,	68835.5,	68839.7,	68844,
	68848.2,	68852.5,	68856.7,	68861,	68865.2,
	68869.5,	68873.8,	68878,	68882.3,	68886.5,
	68890.8,	68895,	68899.3,	68903.5,	68907.8,
	68912.1,	68916.3,	68920.6,	68924.8,	68929.1,
	68933.3,	68937.6,	68941.8,	68946.1,	68950.4,
	68954.6,	68958.9,	68963.1,	68967.4,	68971.6,
	68975.9,	68980.2,	68984.4,	68988.7,	68992.9,
	68997.2,	69001.4,	69005.7,	69010,	69014.2,
	69018.5,	69022.7,	69027,	69031.2,	69035.5,
	69039.7,	69044,	69048.3,	69052.5,	69056.8,
	69061,	69065.3,	69069.5,	69073.8,	69078.1,
	69082.3,	69086.6,	69090.8,	69095.1,	69099.3,
	69103.6,	69107.9,	69112.1,	69116.4,	69120.6,
	69124.9,	69129.1,	69133.4,	69137.7,	69141.9,
	69146.2,	69150.4,	69154.7,	69158.9,	69163.2,
	69167.5,	69171.7,	69176,	69180.2,	69184.5,
	69188.7,	69193,	69197.3,	69201.5,	69205.8,
	69210,	69214.3,	69218.6,	69222.8,	69227.1,
	69231.3,	69235.6,	69239.8,	69244.1,	69248.4,
	69252.6,	69256.9,	69261.1,	69265.4,	69269.6,
	69273.9,	69278.2,	69282.4,	69286.7,	69290.9,
	69295.2,	69299.5,	69303.7,	69308,	69312.2,
	69316.5,	69320.7,	69325,	69329.3,	69333.5,
	69337.8,	69342,	69346.3,	69350.6,	69354.8,
	69359.1,	69363.3,	69367.6,	69371.8,	69376.1,
	69380.4,	69384.6,	69388.9,	69393.1,	69397.4,
	69401.7,	69405.9,	69410.2,	69414.4,	69418.7,
	69423,	69427.2,	69431.5,	69435.7,	69440,
	69444.2,	69448.5,	69452.8,	69457,	69461.3,
	69465.5,	69469.8,	69474.1,	69478.3,	69482.6,
	69486.8,	69491.1,	69495.4,	69499.6,	69503.9,
	69508.1,	69512.4,	69516.7,	69520.9,	69525.2,
	69529.4,	69533.7,	69538,	69542.2,	69546.5,
	69550.7,	69555,	69559.3,	69563.5,	69567.8,
	69572,	69576.3,	69580.5,	69584.8,	69589.1,
	69593.3,	69597.6,	69601.8,	69606.1,	69610.4,
	69614.6,	69618.9,	69623.1,	69627.4,	69631.7,
	69635.9,	69640.2,	69644.4,	69648.7,	69653,
	69657.2,	69661.5,	69665.8,	69670,	69674.3,
	69678.5,	69682.8,	69687.1,	69691.3,	69695.6,
	69699.8,	69704.1,	69708.4,	69712.6,	69716.9,
	69721.1,	69725.4,	69729.7,	69733.9,	69738.2,
	69742.4,	69746.7,	69751,	69755.2,	69759.5,
	69763.7,	69768,	69772.3,	69776.5,	69780.8,
	69785,	69789.3,	69793.6,	69797.8,	69802.1,
	69806.4,	69810.6,	69814.9,	69819.1,	69823.4,
	69827.7,	69831.9,	69836.2,	69840.4,	69844.7,
	69849,	69853.2,	69857.5,	69861.7,	69866,
	69870.3,	69874.5,	69878.8,	69883.1,	69887.3,
	69891.6,	69895.8,	69900.1,	69904.4,	69908.6,
	69912.9,	69917.1,	69921.4,	69925.7,	69929.9,
	69934.2,	69938.5,	69942.7,	69947,	69951.2,
	69955.5,	69959.8,	69964,	69968.3,	69972.6,
	69976.8,	69981.1,	69985.3,	69989.6,	69993.9,
	69998.1,	70002.4,	70006.6,	70010.9,	70015.2,
	70019.4,	70023.7,	70028,	70032.2,	70036.5,
	70040.7,	70045,	70049.3,	70053.5,	70057.8,
	70062.1,	70066.3,	70070.6,	70074.8,	70079.1,
	70083.4,	70087.6,	70091.9,	70096.2,	70100.4,
	70104.7,	70108.9,	70113.2,	70117.5,	70121.7,
	70126,	70130.3,	70134.5,	70138.8,	70143.1,
	70147.3,	70151.6,	70155.8,	70160.1,	70164.4,
	70168.6,	70172.9,	70177.2,	70181.4,	70185.7,
	70189.9,	70194.2,	70198.5,	70202.7,	70207,
	70211.3,	70215.5,	70219.8,	70224.1,	70228.3,
	70232.6,	70236.8,	70241.1,	70245.4,	70249.6,
	70253.9,	70258.2,	70262.4,	70266.7,	70270.9,
	70275.2,	70279.5,	70283.7,	70288,	70292.3,
	70296.5,	70300.8,	70305.1,	70309.3,	70313.6,
	70317.9,	70322.1,	70326.4,	70330.6,	70334.9,
	70339.2,	70343.4,	70347.7,	70352,	70356.2,
	70360.5,	70364.8,	70369,	70373.3,	70377.5,
	70381.8,	70386.1,	70390.3,	70394.6,	70398.9,
	70403.1,	70407.4,	70411.7,	70415.9,	70420.2,
	70424.5,	70428.7,	70433,	70437.2,	70441.5,
	70445.8,	70450,	70454.3,	70458.6,	70462.8,
	70467.1,	70471.4,	70475.6,	70479.9,	70484.2,
	70488.4,	70492.7,	70497,	70501.2,	70505.5,
	70509.8,	70514,	70518.3,	70522.5,	70526.8,
	70531.1,	70535.3,	70539.6,	70543.9,	70548.1,
	70552.4,	70556.7,	70560.9,	70565.2,	70569.5,
	70573.7,	70578,	70582.3,	70586.5,	70590.8,
	70595.1,	70599.3,	70603.6,	70607.9,	70612.1,
	70616.4,	70620.6,	70624.9,	70629.2,	70633.4,
	70637.7,	70642,	70646.2,	70650.5,	70654.8,
	70659,	70663.3,	70667.6,	70671.8,	70676.1,
	70680.4,	70684.6,	70688.9,	70693.2,	70697.4,
	70701.7,	70706,	70710.2,	70714.5,	70718.8,
	70723,	70727.3,	70731.6,	70735.8,	70740.1,
	70744.4,	70748.6,	70752.9,	70757.2,	70761.4,
	70765.7,	70770,	70774.2,	70778.5,	70782.8,
	70787,	70791.3,	70795.6,	70799.8,	70804.1,
	70808.4,	70812.6,	70816.9,	70821.2,	70825.4,
	70829.7,	70834,	70838.2,	70842.5,	70846.8,
	70851,	70855.3,	70859.6,	70863.8,	70868.1,
	70872.4,	70876.6,	70880.9,	70885.2,	70889.4,
	70893.7,	70898,	70902.2,	70906.5,	70910.8,
	70915,	70919.3,	70923.6,	70927.8,	70932.1,
	70936.4,	70940.6,	70944.9,	70949.2,	70953.4,
	70957.7,	70962,	70966.2,	70970.5,	70974.8,
	70979,	70983.3,	70987.6,	70991.8,	70996.1,
	71000.4,	71004.6,	71008.9,	71013.2,	71017.4,
	71021.7,	71026,	71030.3,	71034.5,	71038.8,
	71043.1,	71047.3,	71051.6,	71055.9,	71060.1,
	71064.4,	71068.7,	71072.9,	71077.2,	71081.5,
	71085.7,	71090,	71094.3,	71098.5,	71102.8,
	71107.1,	71111.3,	71115.6,	71119.9,	71124.2,
	71128.4,	71132.7,	71137,	71141.2,	71145.5,
	71149.8,	71154,	71158.3,	71162.6,	71166.8,
	71171.1,	71175.4,	71179.6,	71183.9,	71188.2,
	71192.4,	71196.7,	71201,	71205.3,	71209.5,
	71213.8,	71218.1,	71222.3,	71226.6,	71230.9,
	71235.1,	71239.4,	71243.7,	71247.9,	71252.2,
	71256.5,	71260.7,	71265,	71269.3,	71273.6,
	71277.8,	71282.1,	71286.4,	71290.6,	71294.9,
	71299.2,	71303.4,	71307.7,	71312,	71316.2,
	71320.5,	71324.8,	71329.1,	71333.3,	71337.6,
	71341.9,	71346.1,	71350.4,	71354.7,	71358.9,
	71363.2,	71367.5,	71371.8,	71376,	71380.3,
	71384.6,	71388.8,	71393.1,	71397.4,	71401.6,
	71405.9,	71410.2,	71414.5,	71418.7,	71423,
	71427.3,	71431.5,	71435.8,	71440.1,	71444.3,
	71448.6,	71452.9,	71457.2,	71461.4,	71465.7,
	71470,	71474.2,	71478.5,	71482.8,	71487,
	71491.3,	71495.6,	71499.9,	71504.1,	71508.4,
	71512.7,	71516.9,	71521.2,	71525.5,	71529.7,
	71534,	71538.3,	71542.6,	71546.8,	71551.1,
	71555.4,	71559.6,	71563.9,	71568.2,	71572.5,
	71576.7,	71581,	71585.3,	71589.5,	71593.8,
	71598.1,	71602.4,	71606.6,	71610.9,	71615.2,
	71619.4,	71623.7,	71628,	71632.2,	71636.5,
	71640.8,	71645.1,	71649.3,	71653.6,	71657.9,
	71662.1,	71666.4,	71670.7,	71675,	71679.2,
	71683.5,	71687.8,	71692,	71696.3,	71700.6,
	71704.9,	71709.1,	71713.4,	71717.7,	71721.9,
	71726.2,	71730.5,	71734.8,	71739,	71743.3,
	71747.6,	71751.9,	71756.1,	71760.4,	71764.7,
	71768.9,	71773.2,	71777.5,	71781.8,	71786,
	71790.3,	71794.6,	71798.8,	71803.1,	71807.4,
	71811.7,	71815.9,	71820.2,	71824.5,	71828.7,
	71833,	71837.3,	71841.6,	71845.8,	71850.1,
	71854.4,	71858.7,	71862.9,	71867.2,	71871.5,
	71875.7,	71880,	71884.3,	71888.6,	71892.8,
	71897.1,	71901.4,	71905.7,	71909.9,	71914.2,
	71918.5,	71922.7,	71927,	71931.3,	71935.6,
	71939.8,	71944.1,	71948.4,	71952.7,	71956.9,
	71961.2,	71965.5,	71969.7,	71974,	71978.3,
	71982.6,	71986.8,	71991.1,	71995.4,	71999.7,
	72003.9,	72008.2,	72012.5,	72016.7,	72021,
	72025.3,	72029.6,	72033.8,	72038.1,	72042.4,
	72046.7,	72050.9,	72055.2,	72059.5,	72063.8,
	72068,	72072.3,	72076.6,	72080.8,	72085.1,
	72089.4,	72093.7,	72097.9,	72102.2,	72106.5,
	72110.8,	72115,	72119.3,	72123.6,	72127.9,
	72132.1,	72136.4,	72140.7,	72145,	72149.2,
	72153.5,	72157.8,	72162,	72166.3,	72170.6,
	72174.9,	72179.1,	72183.4,	72187.7,	72192,
	72196.2,	72200.5,	72204.8,	72209.1,	72213.3,
	72217.6,	72221.9,	72226.2,	72230.4,	72234.7,
	72239,	72243.3,	72247.5,	72251.8,	72256.1,
	72260.4,	72264.6,	72268.9,	72273.2,	72277.5,
	72281.7,	72286,	72290.3,	72294.6,	72298.8,
	72303.1,	72307.4,	72311.7,	72315.9,	72320.2,
	72324.5,	72328.8,	72333,	72337.3,	72341.6,
	72345.9,	72350.1,	72354.4,	72358.7,	72363,
	72367.2,	72371.5,	72375.8,	72380.1,	72384.3,
	72388.6,	72392.9,	72397.2,	72401.4,	72405.7,
	72410,	72414.3,	72418.5,	72422.8,	72427.1,
	72431.4,	72435.6,	72439.9,	72444.2,	72448.5,
	72452.7,	72457,	72461.3,	72465.6,	72469.8,
	72474.1,	72478.4,	72482.7,	72486.9,	72491.2,
	72495.5,	72499.8,	72504,	72508.3,	72512.6,
	72516.9,	72521.1,	72525.4,	72529.7,	72534,
	72538.3,	72542.5,	72546.8,	72551.1,	72555.4,
	72559.6,	72563.9,	72568.2,	72572.5,	72576.7,
	72581,	72585.3,	72589.6,	72593.8,	72598.1,
	72602.4,	72606.7,	72610.9,	72615.2,	72619.5,
	72623.8,	72628.1,	72632.3,	72636.6,	72640.9,
	72645.2,	72649.4,	72653.7,	72658,	72662.3,
	72666.5,	72670.8,	72675.1,	72679.4,	72683.6,
	72687.9,	72692.2,	72696.5,	72700.8,	72705,
	72709.3,	72713.6,	72717.9,	72722.1,	72726.4,
	72730.7,	72735,	72739.2,	72743.5,	72747.8,
	72752.1,	72756.4,	72760.6,	72764.9,	72769.2,
	72773.5,	72777.7,	72782,	72786.3,	72790.6,
	72794.9,	72799.1,	72803.4,	72807.7,	72812,
	72816.2,	72820.5,	72824.8,	72829.1,	72833.4,
	72837.6,	72841.9,	72846.2,	72850.5,	72854.7,
	72859,	72863.3,	72867.6,	72871.9,	72876.1,
	72880.4,	72884.7,	72889,	72893.2,	72897.5,
	72901.8,	72906.1,	72910.4,	72914.6,	72918.9,
	72923.2,	72927.5,	72931.7,	72936,	72940.3,
	72944.6,	72948.9,	72953.1,	72957.4,	72961.7,
	72966,	72970.2,	72974.5,	72978.8,	72983.1,
	72987.4,	72991.6,	72995.9,	73000.2,	73004.5,
	73008.8,	73013,	73017.3,	73021.6,	73025.9,
	73030.1,	73034.4,	73038.7,	73043,	73047.3,
	73051.5,	73055.8,	73060.1,	73064.4,	73068.7,
	73072.9,	73077.2,	73081.5,	73085.8,	73090.1,
	73094.3,	73098.6,	73102.9,	73107.2,	73111.4,
	73115.7,	73120,	73124.3,	73128.6,	73132.8,
	73137.1,	73141.4,	73145.7,	73150,	73154.2,
	73158.5,	73162.8,	73167.1,	73171.4,	73175.6,
	73179.9,	73184.2,	73188.5,	73192.8,	73197,
	73201.3,	73205.6,	73209.9,	73214.2,	73218.4,
	73222.7,	73227,	73231.3,	73235.5,	73239.8,
	73244.1,	73248.4,	73252.7,	73256.9,	73261.2,
	73265.5,	73269.8,	73274.1,	73278.3,	73282.6,
	73286.9,	73291.2,	73295.5,	73299.7,	73304,
	73308.3,	73312.6,	73316.9,	73321.1,	73325.4,
	73329.7,	73334,	73338.3,	73342.6,	73346.8,
	73351.1,	73355.4,	73359.7,	73364,	73368.2,
	73372.5,	73376.8,	73381.1,	73385.4,	73389.6,
	73393.9,	73398.2,	73402.5,	73406.8,	73411,
	73415.3,	73419.6,	73423.9,	73428.2,	73432.4,
	73436.7,	73441,	73445.3,	73449.6,	73453.8,
	73458.1,	73462.4,	73466.7,	73471,	73475.3,
	73479.5,	73483.8,	73488.1,	73492.4,	73496.7,
	73500.9,	73505.2,	73509.5,	73513.8,	73518.1,
	73522.3,	73526.6,	73530.9,	73535.2,	73539.5,
	73543.8,	73548,	73552.3,	73556.6,	73560.9,
	73565.2,	73569.4,	73573.7,	73578,	73582.3,
	73586.6,	73590.8,	73595.1,	73599.4,	73603.7,
	73608,	73612.3,	73616.5,	73620.8,	73625.1,
	73629.4,	73633.7,	73637.9,	73642.2,	73646.5,
	73650.8,	73655.1,	73659.4,	73663.6,	73667.9,
	73672.2,	73676.5,	73680.8,	73685.1,	73689.3,
	73693.6,	73697.9,	73702.2,	73706.5,	73710.7,
	73715,	73719.3,	73723.6,	73727.9,	73732.2,
	73736.4,	73740.7,	73745,	73749.3,	73753.6,
	73757.9,	73762.1,	73766.4,	73770.7,	73775,
	73779.3,	73783.5,	73787.8,	73792.1,	73796.4,
	73800.7,	73805,	73809.2,	73813.5,	73817.8,
	73822.1,	73826.4,	73830.7,	73834.9,	73839.2,
	73843.5,	73847.8,	73852.1,	73856.4,	73860.6,
	73864.9,	73869.2,	73873.5,	73877.8,	73882.1,
	73886.3,	73890.6,	73894.9,	73899.2,	73903.5,
	73907.8,	73912,	73916.3,	73920.6,	73924.9,
	73929.2,	73933.5,	73937.7,	73942,	73946.3,
	73950.6,	73954.9,	73959.2,	73963.4,	73967.7,
	73972,	73976.3,	73980.6,	73984.9,	73989.1,
	73993.4,	73997.7,	74002,	74006.3,	74010.6,
	74014.8,	74019.1,	74023.4,	74027.7,	74032,
	74036.3,	74040.5,	74044.8,	74049.1,	74053.4,
	74057.7,	74062,	74066.3,	74070.5,	74074.8,
	74079.1,	74083.4,	74087.7,	74092,	74096.2,
	74100.5,	74104.8,	74109.1,	74113.4,	74117.7,
	74121.9,	74126.2,	74130.5,	74134.8,	74139.1,
	74143.4,	74147.7,	74151.9,	74156.2,	74160.5,
	74164.8,	74169.1,	74173.4,	74177.6,	74181.9,
	74186.2,	74190.5,	74194.8,	74199.1,	74203.4,
	74207.6,	74211.9,	74216.2,	74220.5,	74224.8,
	74229.1,	74233.4,	74237.6,	74241.9,	74246.2,
	74250.5,	74254.8,	74259.1,	74263.3,	74267.6,
	74271.9,	74276.2,	74280.5,	74284.8,	74289.1,
	74293.3,	74297.6,	74301.9,	74306.2,	74310.5,
	74314.8,	74319.1,	74323.3,	74327.6,	74331.9,
	74336.2,	74340.5,	74344.8,	74349.1,	74353.3,
	74357.6,	74361.9,	74366.2,	74370.5,	74374.8,
	74379.1,	74383.3,	74387.6,	74391.9,	74396.2,
	74400.5,	74404.8,	74409.1,	74413.3,	74417.6,
	74421.9,	74426.2,	74430.5,	74434.8,	74439.1,
	74443.3,	74447.6,	74451.9,	74456.2,	74460.5,
	74464.8,	74469.1,	74473.4,	74477.6,	74481.9,
	74486.2,	74490.5,	74494.8,	74499.1,	74503.4,
	74507.6,	74511.9,	74516.2,	74520.5,	74524.8,
	74529.1,	74533.4,	74537.6,	74541.9,	74546.2,
	74550.5,	74554.8,	74559.1,	74563.4,	74567.7,
	74571.9,	74576.2,	74580.5,	74584.8,	74589.1,
	74593.4,	74597.7,	74601.9,	74606.2,	74610.5,
	74614.8,	74619.1,	74623.4,	74627.7,	74632,
	74636.2,	74640.5,	74644.8,	74649.1,	74653.4,
	74657.7,	74662,	74666.3,	74670.5,	74674.8,
	74679.1,	74683.4,	74687.7,	74692,	74696.3,
	74700.6,	74704.8,	74709.1,	74713.4,	74717.7,
	74722,	74726.3,	74730.6,	74734.9,	74739.1,
	74743.4,	74747.7,	74752,	74756.3,	74760.6,
	74764.9,	74769.2,	74773.4,	74777.7,	74782,
	74786.3,	74790.6,	74794.9,	74799.2,	74803.5,
	74807.8,	74812,	74816.3,	74820.6,	74824.9,
	74829.2,	74833.5,	74837.8,	74842.1,	74846.3,
	74850.6,	74854.9,	74859.2,	74863.5,	74867.8,
	74872.1,	74876.4,	74880.7,	74884.9,	74889.2,
	74893.5,	74897.8,	74902.1,	74906.4,	74910.7,
	74915,	74919.2,	74923.5,	74927.8,	74932.1,
	74936.4,	74940.7,	74945,	74949.3,	74953.6,
	74957.8,	74962.1,	74966.4,	74970.7,	74975,
	74979.3,	74983.6,	74987.9,	74992.2,	74996.4,
	75000.7,	75005,	75009.3,	75013.6,	75017.9,
	75022.2,	75026.5,	75030.8,	75035,	75039.3,
	75043.6,	75047.9,	75052.2,	75056.5,	75060.8,
	75065.1,	75069.4,	75073.7,	75077.9,	75082.2,
	75086.5,	75090.8,	75095.1,	75099.4,	75103.7,
	75108,	75112.3,	75116.5,	75120.8,	75125.1,
	75129.4,	75133.7,	75138,	75142.3,	75146.6,
	75150.9,	75155.2,	75159.4,	75163.7,	75168,
	75172.3,	75176.6,	75180.9,	75185.2,	75189.5,
	75193.8,	75198.1,	75202.3,	75206.6,	75210.9,
	75215.2,	75219.5,	75223.8,	75228.1,	75232.4,
	75236.7,	75241,	75245.2,	75249.5,	75253.8,
	75258.1,	75262.4,	75266.7,	75271,	75275.3,
	75279.6,	75283.9,	75288.2,	75292.4,	75296.7,
	75301,	75305.3,	75309.6,	75313.9,	75318.2,
	75322.5,	75326.8,	75331.1,	75335.4,	75339.6,
	75343.9,	75348.2,	75352.5,	75356.8,	75361.1,
	75365.4,	75369.7,	75374,	75378.3,	75382.6,
	75386.8,	75391.1,	75395.4,	75399.7,	75404,
	75408.3,	75412.6,	75416.9,	75421.2,	75425.5,
	75429.8,	75434,	75438.3,	75442.6,	75446.9,
	75451.2,	75455.5,	75459.8,	75464.1,	75468.4,
	75472.7,	75477,	75481.3,	75485.5,	75489.8,
	75494.1,	75498.4,	75502.7,	75507,	75511.3,
	75515.6,	75519.9,	75524.2,	75528.5,	75532.8,
	75537,	75541.3,	75545.6,	75549.9,	75554.2,
	75558.5,	75562.8,	75567.1,	75571.4,	75575.7,
	75580,	75584.3,	75588.5,	75592.8,	75597.1,
	75601.4,	75605.7,	75610,	75614.3,	75618.6,
	75622.9,	75627.2,	75631.5,	75635.8,	75640.1,
	75644.3,	75648.6,	75652.9,	75657.2,	75661.5,
	75665.8,	75670.1,	75674.4,	75678.7,	75683,
	75687.3,	75691.6,	75695.9,	75700.1,	75704.4,
	75708.7,	75713,	75717.3,	75721.6,	75725.9,
	75730.2,	75734.5,	75738.8,	75743.1,	75747.4,
	75751.7,	75756,	75760.2,	75764.5,	75768.8,
	75773.1,	75777.4,	75781.7,	75786,	75790.3,
	75794.6,	75798.9,	75803.2,	75807.5,	75811.8,
	75816.1,	75820.4,	75824.6,	75828.9,	75833.2,
	75837.5,	75841.8,	75846.1,	75850.4,	75854.7,
	75859,	75863.3,	75867.6,	75871.9,	75876.2,
	75880.5,	75884.8,	75889,	75893.3,	75897.6,
	75901.9,	75906.2,	75910.5,	75914.8,	75919.1,
	75923.4,	75927.7,	75932,	75936.3,	75940.6,
	75944.9,	75949.2,	75953.5,	75957.8,	75962,
	75966.3,	75970.6,	75974.9,	75979.2,	75983.5,
	75987.8,	75992.1,	75996.4,	76000.7,	76005,
	76009.3,	76013.6,	76017.9,	76022.2,	76026.5,
	76030.8,	76035,	76039.3,	76043.6,	76047.9,
	76052.2,	76056.5,	76060.8,	76065.1,	76069.4,
	76073.7,	76078,	76082.3,	76086.6,	76090.9,
	76095.2,	76099.5,	76103.8,	76108.1,	76112.3,
	76116.6,	76120.9,	76125.2,	76129.5,	76133.8,
	76138.1,	76142.4,	76146.7,	76151,	76155.3,
	76159.6,	76163.9,	76168.2,	76172.5,	76176.8,
	76181.1,	76185.4,	76189.7,	76194,	76198.2,
	76202.5,	76206.8,	76211.1,	76215.4,	76219.7,
	76224,	76228.3,	76232.6,	76236.9,	76241.2,
	76245.5,	76249.8,	76254.1,	76258.4,	76262.7,
	76267,	76271.3,	76275.6,	76279.9,	76284.2,
	76288.5,	76292.8,	76297,	76301.3,	76305.6,
	76309.9,	76314.2,	76318.5,	76322.8,	76327.1,
	76331.4,	76335.7,	76340,	76344.3,	76348.6,
	76352.9,	76357.2,	76361.5,	76365.8,	76370.1,
	76374.4,	76378.7,	76383,	76387.3,	76391.6,
	76395.9,	76400.2,	76404.4,	76408.7,	76413,
	76417.3,	76421.6,	76425.9,	76430.2,	76434.5,
	76438.8,	76443.1,	76447.4,	76451.7,	76456,
	76460.3,	76464.6,	76468.9,	76473.2,	76477.5,
	76481.8,	76486.1,	76490.4,	76494.7,	76499,
	76503.3,	76507.6,	76511.9,	76516.2,	76520.5,
	76524.8,	76529,	76533.3,	76537.6,	76541.9,
	76546.2,	76550.5,	76554.8,	76559.1,	76563.4,
	76567.7,	76572,	76576.3,	76580.6,	76584.9,
	76589.2,	76593.5,	76597.8,	76602.1,	76606.4,
	76610.7,	76615,	76619.3,	76623.6,	76627.9,
	76632.2,	76636.5,	76640.8,	76645.1,	76649.4,
	76653.7,	76658,	76662.3,	76666.6,	76670.9,
	76675.2,	76679.5,	76683.8,	76688.1,	76692.3,
	76696.6,	76700.9,	76705.2,	76709.5,	76713.8,
	76718.1,	76722.4,	76726.7,	76731,	76735.3,
	76739.6,	76743.9,	76748.2,	76752.5,	76756.8,
	76761.1,	76765.4,	76769.7,	76774,	76778.3,
	76782.6,	76786.9,	76791.2,	76795.5,	76799.8,
	76804.1,	76808.4,	76812.7,	76817,	76821.3,
	76825.6,	76829.9,	76834.2,	76838.5,	76842.8,
	76847.1,	76851.4,	76855.7,	76860,	76864.3,
	76868.6,	76872.9,	76877.2,	76881.5,	76885.8,
	76890.1,	76894.4,	76898.7,	76903,	76907.3,
	76911.6,	76915.9,	76920.2,	76924.5,	76928.8,
	76933.1,	76937.4,	76941.7,	76946,	76950.3,
	76954.6,	76958.9,	76963.2,	76967.5,	76971.7,
	76976,	76980.3,	76984.6,	76988.9,	76993.2,
	76997.5,	77001.8,	77006.1,	77010.4,	77014.7,
	77019,	77023.3,	77027.6,	77031.9,	77036.2,
	77040.5,	77044.8,	77049.1,	77053.4,	77057.7,
	77062,	77066.3,	77070.6,	77074.9,	77079.2,
	77083.5,	77087.8,	77092.1,	77096.4,	77100.7,
	77105,	77109.3,	77113.6,	77117.9,	77122.2,
	77126.5,	77130.8,	77135.1,	77139.4,	77143.7,
	77148,	77152.3,	77156.6,	77160.9,	77165.2,
	77169.5,	77173.8,	77178.1,	77182.4,	77186.7,
	77191,	77195.3,	77199.6,	77203.9,	77208.2,
	77212.5,	77216.8,	77221.1,	77225.4,	77229.7,
	77234,	77238.3,	77242.6,	77246.9,	77251.2,
	77255.5,	77259.8,	77264.1,	77268.4,	77272.7,
	77277,	77281.3,	77285.6,	77289.9,	77294.3,
	77298.6,	77302.9,	77307.2,	77311.5,	77315.8,
	77320.1,	77324.4,	77328.7,	77333,	77337.3
}; /* end of logfactorial */ 


int default_threshold_table[MAXIMUMWINDOW][21]  =  { 

0,0,0,0,0,0,0,0,0,0,0,0,0,0,0,0,0,0,0,0,0, /*1*/
0,0,0,0,0,0,0,0,0,0,0,0,0,0,0,0,0,0,0,0,0,
0,0,0,0,0,0,0,0,0,0,0,0,0,0,0,0,0,0,0,0,0,
0,0,0,0,0,0,0,0,0,0,0,0,0,0,0,0,0,0,0,0,0,
4,3,4,4,3,4,3,4,4,4,3,3,3,3,3,4,4,4,3,2,3, /*5*/
4,3,4,4,4,4,3,4,4,4,3,4,4,4,4,4,4,4,3,2,3,
5,3,4,4,4,4,3,4,4,5,3,4,4,4,4,4,4,4,3,2,4,
5,3,4,4,4,5,3,4,4,5,3,4,4,4,4,5,4,4,3,2,4,
5,3,4,5,4,5,3,4,5,5,3,4,4,4,4,5,5,5,3,2,4,
5,3,5,5,4,5,4,4,5,6,4,4,4,4,4,5,5,5,3,2,4, /*10*/
5,3,5,5,4,5,4,5,5,6,4,4,5,4,5,5,5,5,3,2,4,
6,3,5,5,4,5,4,5,5,6,4,5,5,5,5,5,5,5,3,2,4,
6,3,5,5,5,5,4,5,5,6,4,5,5,5,5,6,5,5,3,2,5,
6,4,5,6,5,6,4,5,6,6,4,5,5,5,5,6,6,6,4,2,5,
6,4,5,6,5,6,4,5,6,7,4,5,5,5,5,6,6,6,4,2,5, /*15*/
6,4,6,6,5,6,4,5,6,7,4,5,5,5,5,6,6,6,4,2,5,
7,4,6,6,5,6,4,5,6,7,4,5,5,5,5,6,6,6,4,2,5,
7,4,6,6,5,6,4,6,6,7,4,5,6,5,6,7,6,6,4,2,5,
7,4,6,6,5,6,4,6,6,7,4,5,6,5,6,7,6,6,4,2,5,
7,4,6,7,5,7,4,6,6,8,4,6,6,6,6,7,6,7,4,2,5, /*20*/
7,4,6,7,5,7,4,6,7,8,4,6,6,6,6,7,7,7,4,2,5,
7,4,6,7,6,7,5,6,7,8,5,6,6,6,6,7,7,7,4,2,6,
8,4,7,7,6,7,5,6,7,8,5,6,6,6,6,7,7,7,4,2,6,
8,4,7,7,6,7,5,6,7,8,5,6,6,6,6,7,7,7,4,2,6,
8,4,7,7,6,7,5,6,7,9,5,6,6,6,6,8,7,7,4,2,6, /*25*/ 
8,4,7,7,6,8,5,7,7,9,5,6,6,6,7,8,7,7,4,2,6,
8,4,7,8,6,8,5,7,7,9,5,6,7,6,7,8,7,8,4,2,6,
8,4,7,8,6,8,5,7,8,9,5,6,7,6,7,8,8,8,4,2,6,
9,5,7,8,6,8,5,7,8,9,5,7,7,7,7,8,8,8,4,2,6,
9,5,7,8,6,8,5,7,8,9,5,7,7,7,7,8,8,8,4,2,6,
9,5,8,8,6,8,5,7,8,10,5,7,7,7,7,9,8,8,5,2,6,
9,5,8,8,7,8,5,7,8,10,5,7,7,7,7,9,8,8,5,2,6,
9,5,8,8,7,8,5,7,8,10,5,7,7,7,7,9,8,8,5,2,7,
9,5,8,9,7,9,5,7,8,10,5,7,7,7,7,9,8,8,5,2,7,
9,5,8,9,7,9,5,8,8,10,5,7,7,7,7,9,8,9,5,2,7,
10,5,8,9,7,9,5,8,9,10,5,7,8,7,8,9,9,9,5,2,7,
10,5,8,9,7,9,6,8,9,11,6,7,8,7,8,9,9,9,5,2,7,
10,5,8,9,7,9,6,8,9,11,6,7,8,7,8,9,9,9,5,2,7,
10,5,8,9,7,9,6,8,9,11,6,8,8,8,8,10,9,9,5,2,7,
10,5,9,9,7,9,6,8,9,11,6,8,8,8,8,10,9,9,5,2,7,
10,5,9,9,7,9,6,8,9,11,6,8,8,8,8,10,9,9,5,2,7,
10,5,9,10,7,10,6,8,9,11,6,8,8,8,8,10,9,9,5,2,7,
11,5,9,10,8,10,6,8,9,12,6,8,8,8,8,10,9,10,5,2,7,
11,5,9,10,8,10,6,9,9,12,6,8,8,8,8,10,10,10,5,2,7,
11,5,9,10,8,10,6,9,10,12,6,8,8,8,8,10,10,10,5,2,8,
11,5,9,10,8,10,6,9,10,12,6,8,8,8,9,11,10,10,5,2,8,
11,5,9,10,8,10,6,9,10,12,6,8,9,8,9,11,10,10,5,2,8,
11,5,9,10,8,10,6,9,10,12,6,8,9,8,9,11,10,10,5,2,8,
11,5,10,10,8,10,6,9,10,12,6,8,9,8,9,11,10,10,5,2,8,
12,6,10,10,8,11,6,9,10,13,6,9,9,9,9,11,10,10,5,2,8,
12,6,10,11,8,11,6,9,10,13,6,9,9,9,9,11,10,11,5,2,8,
12,6,10,11,8,11,6,9,10,13,6,9,9,9,9,11,10,11,5,2,8,
12,6,10,11,8,11,6,9,11,13,6,9,9,9,9,11,11,11,6,2,8,
12,6,10,11,8,11,6,9,11,13,6,9,9,9,9,12,11,11,6,2,8,
12,6,10,11,9,11,7,10,11,13,7,9,9,9,9,12,11,11,6,2,8,
12,6,10,11,9,11,7,10,11,14,7,9,9,9,9,12,11,11,6,2,8,
12,6,10,11,9,11,7,10,11,14,7,9,9,9,10,12,11,11,6,2,9,
13,6,10,11,9,11,7,10,11,14,7,9,10,9,10,12,11,11,6,2,9,
13,6,11,11,9,12,7,10,11,14,7,9,10,9,10,12,11,11,6,2,9,
13,6,11,12,9,12,7,10,11,14,7,9,10,9,10,12,11,12,6,2,9,
13,6,11,12,9,12,7,10,11,14,7,9,10,9,10,12,11,12,6,2,9,
13,6,11,12,9,12,7,10,11,14,7,10,10,10,10,13,12,12,6,2,9,
13,6,11,12,9,12,7,10,12,15,7,10,10,10,10,13,12,12,6,2,9,
13,6,11,12,9,12,7,10,12,15,7,10,10,10,10,13,12,12,6,2,9,
13,6,11,12,9,12,7,10,12,15,7,10,10,10,10,13,12,12,6,2,9,
14,6,11,12,9,12,7,11,12,15,7,10,10,10,10,13,12,12,6,2,9,
14,6,11,12,9,12,7,11,12,15,7,10,10,10,10,13,12,12,6,2,9,
14,6,11,12,9,13,7,11,12,15,7,10,10,10,11,13,12,12,6,2,9,
14,6,12,13,10,13,7,11,12,15,7,10,10,10,11,13,12,13,6,2,9,
14,6,12,13,10,13,7,11,12,16,7,10,11,10,11,13,12,13,6,2,9,
14,6,12,13,10,13,7,11,12,16,7,10,11,10,11,14,12,13,6,2,10,
14,6,12,13,10,13,7,11,13,16,7,10,11,10,11,14,13,13,6,2,10,
14,6,12,13,10,13,7,11,13,16,7,10,11,10,11,14,13,13,6,2,10,
15,7,12,13,10,13,7,11,13,16,7,10,11,10,11,14,13,13,6,2,10,
15,7,12,13,10,13,8,11,13,16,8,11,11,11,11,14,13,13,6,2,10,
15,7,12,13,10,13,8,11,13,16,8,11,11,11,11,14,13,13,6,2,10,
15,7,12,13,10,14,8,11,13,16,8,11,11,11,11,14,13,13,6,2,10,
15,7,12,14,10,14,8,12,13,17,8,11,11,11,11,14,13,14,6,2,10,
15,7,12,14,10,14,8,12,13,17,8,11,11,11,11,14,13,14,7,2,10,
15,7,13,14,10,14,8,12,13,17,8,11,11,11,12,15,13,14,7,2,10,
15,7,13,14,10,14,8,12,13,17,8,11,11,11,12,15,13,14,7,2,10,
16,7,13,14,11,14,8,12,14,17,8,11,12,11,12,15,14,14,7,2,10,
16,7,13,14,11,14,8,12,14,17,8,11,12,11,12,15,14,14,7,2,10,
16,7,13,14,11,14,8,12,14,17,8,11,12,11,12,15,14,14,7,2,10,
16,7,13,14,11,14,8,12,14,18,8,11,12,11,12,15,14,14,7,2,11,
16,7,13,14,11,15,8,12,14,18,8,11,12,11,12,15,14,14,7,2,11,
16,7,13,14,11,15,8,12,14,18,8,11,12,11,12,15,14,14,7,2,11,
16,7,13,15,11,15,8,12,14,18,8,12,12,12,12,15,14,15,7,2,11,
16,7,13,15,11,15,8,13,14,18,8,12,12,12,12,16,14,15,7,2,11,
17,7,13,15,11,15,8,13,14,18,8,12,12,12,12,16,14,15,7,2,11,
17,7,14,15,11,15,8,13,14,18,8,12,12,12,12,16,14,15,7,2,11,
17,7,14,15,11,15,8,13,15,19,8,12,12,12,13,16,15,15,7,2,11,
17,7,14,15,11,15,8,13,15,19,8,12,12,12,13,16,15,15,7,2,11,
17,7,14,15,11,15,8,13,15,19,8,12,13,12,13,16,15,15,7,2,11,
17,7,14,15,11,15,8,13,15,19,8,12,13,12,13,16,15,15,7,2,11,
17,7,14,15,11,16,8,13,15,19,8,12,13,12,13,16,15,15,7,2,11,
17,7,14,15,12,16,9,13,15,19,9,12,13,12,13,16,15,15,7,2,11,
17,7,14,16,12,16,9,13,15,19,9,12,13,12,13,17,15,16,7,3,11,
18,7,14,16,12,16,9,13,15,19,9,12,13,12,13,17,15,16,7,3,11,
18,7,14,16,12,16,9,13,15,20,9,12,13,12,13,17,15,16,7,3,12,
18,8,14,16,12,16,9,13,15,20,9,12,13,13,13,17,15,16,7,3,12,
18,8,15,16,12,16,9,14,15,20,9,13,13,13,13,17,16,16,7,3,12,
18,8,15,16,12,16,9,14,16,20,9,13,13,13,13,17,16,16,7,3,12,
18,8,15,16,12,16,9,14,16,20,9,13,13,13,13,17,16,16,7,3,12,
18,8,15,16,12,16,9,14,16,20,9,13,13,13,14,17,16,16,7,3,12,
18,8,15,16,12,17,9,14,16,20,9,13,13,13,14,17,16,16,7,3,12,
19,8,15,16,12,17,9,14,16,21,9,13,14,13,14,18,16,16,7,3,12,
19,8,15,17,12,17,9,14,16,21,9,13,14,13,14,18,16,17,8,3,12,
19,8,15,17,12,17,9,14,16,21,9,13,14,13,14,18,16,17,8,3,12,
19,8,15,17,12,17,9,14,16,21,9,13,14,13,14,18,16,17,8,3,12,
19,8,15,17,12,17,9,14,16,21,9,13,14,13,14,18,16,17,8,3,12,
19,8,15,17,13,17,9,14,16,21,9,13,14,13,14,18,16,17,8,3,12,
19,8,15,17,13,17,9,14,17,21,9,13,14,13,14,18,17,17,8,3,12,
19,8,16,17,13,17,9,15,17,21,9,13,14,13,14,18,17,17,8,3,12,
19,8,16,17,13,17,9,15,17,22,9,13,14,14,14,18,17,17,8,3,12,
20,8,16,17,13,18,9,15,17,22,9,14,14,14,14,19,17,17,8,3,13,
20,8,16,17,13,18,9,15,17,22,9,14,14,14,14,19,17,17,8,3,13,
20,8,16,18,13,18,9,15,17,22,9,14,14,14,15,19,17,18,8,3,13,
20,8,16,18,13,18,9,15,17,22,9,14,14,14,15,19,17,18,8,3,13,
20,8,16,18,13,18,10,15,17,22,9,14,14,14,15,19,17,18,8,3,13,
20,8,16,18,13,18,10,15,17,22,10,14,15,14,15,19,17,18,8,3,13,
20,8,16,18,13,18,10,15,17,22,10,14,15,14,15,19,17,18,8,3,13,
20,8,16,18,13,18,10,15,17,23,10,14,15,14,15,19,17,18,8,3,13,
20,8,16,18,13,18,10,15,18,23,10,14,15,14,15,19,18,18,8,3,13,
21,8,17,18,13,18,10,15,18,23,10,14,15,14,15,19,18,18,8,3,13,
21,8,17,18,13,19,10,15,18,23,10,14,15,14,15,20,18,18,8,3,13,
21,8,17,18,14,19,10,16,18,23,10,14,15,14,15,20,18,18,8,3,13,
21,8,17,18,14,19,10,16,18,23,10,14,15,14,15,20,18,18,8,3,13,
21,8,17,19,14,19,10,16,18,23,10,14,15,14,15,20,18,19,8,3,13,
21,8,17,19,14,19,10,16,18,23,10,15,15,15,15,20,18,19,8,3,13,
21,9,17,19,14,19,10,16,18,24,10,15,15,15,16,20,18,19,8,3,13,
21,9,17,19,14,19,10,16,18,24,10,15,15,15,16,20,18,19,8,3,14,
21,9,17,19,14,19,10,16,18,24,10,15,15,15,16,20,18,19,8,3,14,
22,9,17,19,14,19,10,16,18,24,10,15,16,15,16,20,18,19,8,3,14,
22,9,17,19,14,19,10,16,19,24,10,15,16,15,16,20,19,19,8,3,14,
22,9,17,19,14,20,10,16,19,24,10,15,16,15,16,21,19,19,8,3,14,
22,9,18,19,14,20,10,16,19,24,10,15,16,15,16,21,19,19,8,3,14,
22,9,18,19,14,20,10,16,19,24,10,15,16,15,16,21,19,19,8,3,14,
22,9,18,20,14,20,10,16,19,25,10,15,16,15,16,21,19,20,8,3,14,
22,9,18,20,14,20,10,16,19,25,10,15,16,15,16,21,19,20,9,3,14,
22,9,18,20,14,20,10,17,19,25,10,15,16,15,16,21,19,20,9,3,14,
22,9,18,20,14,20,10,17,19,25,10,15,16,15,16,21,19,20,9,3,14,
23,9,18,20,15,20,10,17,19,25,10,15,16,15,16,21,19,20,9,3,14,
23,9,18,20,15,20,10,17,19,25,10,15,16,16,16,21,19,20,9,3,14,
23,9,18,20,15,20,11,17,19,25,11,16,16,16,17,22,19,20,9,3,14,
23,9,18,20,15,20,11,17,20,25,11,16,16,16,17,22,20,20,9,3,14,
23,9,18,20,15,21,11,17,20,26,11,16,16,16,17,22,20,20,9,3,14,
23,9,18,20,15,21,11,17,20,26,11,16,17,16,17,22,20,20,9,3,14,
23,9,19,20,15,21,11,17,20,26,11,16,17,16,17,22,20,20,9,3,15,
23,9,19,21,15,21,11,17,20,26,11,16,17,16,17,22,20,21,9,3,15,
23,9,19,21,15,21,11,17,20,26,11,16,17,16,17,22,20,21,9,3,15,
24,9,19,21,15,21,11,17,20,26,11,16,17,16,17,22,20,21,9,3,15,
24,9,19,21,15,21,11,17,20,26,11,16,17,16,17,22,20,21,9,3,15,
24,9,19,21,15,21,11,18,20,26,11,16,17,16,17,22,20,21,9,3,15,
24,9,19,21,15,21,11,18,20,27,11,16,17,16,17,23,20,21,9,3,15,
24,9,19,21,15,21,11,18,20,27,11,16,17,16,17,23,20,21,9,3,15,
24,9,19,21,15,22,11,18,21,27,11,16,17,16,17,23,21,21,9,3,15,
24,9,19,21,15,22,11,18,21,27,11,16,17,16,17,23,21,21,9,3,15,
24,9,19,21,15,22,11,18,21,27,11,16,17,17,18,23,21,21,9,3,15,
24,9,19,21,16,22,11,18,21,27,11,17,17,17,18,23,21,21,9,3,15,
24,9,19,22,16,22,11,18,21,27,11,17,17,17,18,23,21,22,9,3,15,
25,9,20,22,16,22,11,18,21,27,11,17,17,17,18,23,21,22,9,3,15,
25,10,20,22,16,22,11,18,21,28,11,17,18,17,18,23,21,22,9,3,15,
25,10,20,22,16,22,11,18,21,28,11,17,18,17,18,23,21,22,9,3,15,
25,10,20,22,16,22,11,18,21,28,11,17,18,17,18,24,21,22,9,3,16,
25,10,20,22,16,22,11,18,21,28,11,17,18,17,18,24,21,22,9,3,16,
25,10,20,22,16,22,11,18,21,28,11,17,18,17,18,24,21,22,9,3,16,
25,10,20,22,16,23,11,19,21,28,11,17,18,17,18,24,22,22,9,3,16,
25,10,20,22,16,23,11,19,22,28,11,17,18,17,18,24,22,22,9,3,16,
25,10,20,22,16,23,11,19,22,28,11,17,18,17,18,24,22,22,9,3,16,
26,10,20,22,16,23,12,19,22,29,12,17,18,17,18,24,22,22,9,3,16,
26,10,20,23,16,23,12,19,22,29,12,17,18,17,18,24,22,23,9,3,16,
26,10,20,23,16,23,12,19,22,29,12,17,18,17,19,24,22,23,9,3,16,
26,10,21,23,16,23,12,19,22,29,12,17,18,17,19,24,22,23,10,3,16,
26,10,21,23,16,23,12,19,22,29,12,17,18,18,19,25,22,23,10,3,16,
26,10,21,23,17,23,12,19,22,29,12,18,18,18,19,25,22,23,10,3,16,
26,10,21,23,17,23,12,19,22,29,12,18,19,18,19,25,22,23,10,3,16,
26,10,21,23,17,23,12,19,22,29,12,18,19,18,19,25,22,23,10,3,16,
26,10,21,23,17,24,12,19,22,30,12,18,19,18,19,25,22,23,10,3,16,
27,10,21,23,17,24,12,19,23,30,12,18,19,18,19,25,23,23,10,3,16,
27,10,21,23,17,24,12,19,23,30,12,18,19,18,19,25,23,23,10,3,16,
27,10,21,23,17,24,12,20,23,30,12,18,19,18,19,25,23,23,10,3,16,
27,10,21,24,17,24,12,20,23,30,12,18,19,18,19,25,23,24,10,3,17,
27,10,21,24,17,24,12,20,23,30,12,18,19,18,19,25,23,24,10,3,17,
27,10,21,24,17,24,12,20,23,30,12,18,19,18,19,25,23,24,10,3,17,
27,10,21,24,17,24,12,20,23,30,12,18,19,18,19,26,23,24,10,3,17,
27,10,22,24,17,24,12,20,23,30,12,18,19,18,20,26,23,24,10,3,17,
27,10,22,24,17,24,12,20,23,31,12,18,19,18,20,26,23,24,10,3,17,
27,10,22,24,17,24,12,20,23,31,12,18,19,18,20,26,23,24,10,3,17,
28,10,22,24,17,25,12,20,23,31,12,18,19,19,20,26,23,24,10,3,17,
28,10,22,24,17,25,12,20,23,31,12,19,19,19,20,26,24,24,10,3,17,
28,10,22,24,17,25,12,20,24,31,12,19,20,19,20,26,24,24,10,3,17,
28,10,22,24,18,25,12,20,24,31,12,19,20,19,20,26,24,24,10,3,17,
28,10,22,25,18,25,12,20,24,31,12,19,20,19,20,26,24,25,10,3,17,
28,10,22,25,18,25,12,20,24,31,12,19,20,19,20,26,24,25,10,3,17,
28,11,22,25,18,25,12,21,24,32,12,19,20,19,20,27,24,25,10,3,17,
28,11,22,25,18,25,12,21,24,32,12,19,20,19,20,27,24,25,10,3,17,
28,11,22,25,18,25,13,21,24,32,13,19,20,19,20,27,24,25,10,3,17,
28,11,22,25,18,25,13,21,24,32,13,19,20,19,20,27,24,25,10,3,17,
29,11,23,25,18,25,13,21,24,32,13,19,20,19,20,27,24,25,10,3,18,
29,11,23,25,18,26,13,21,24,32,13,19,20,19,20,27,24,25,10,3,18,
29,11,23,25,18,26,13,21,24,32,13,19,20,19,21,27,24,25,10,3,18,
29,11,23,25,18,26,13,21,24,32,13,19,20,19,21,27,25,25,10,3,18,
29,11,23,25,18,26,13,21,25,33,13,19,20,19,21,27,25,25,10,3,18,
29,11,23,26,18,26,13,21,25,33,13,19,20,19,21,27,25,25,10,3,18,
29,11,23,26,18,26,13,21,25,33,13,19,20,20,21,28,25,26,10,3,18,
29,11,23,26,18,26,13,21,25,33,13,20,21,20,21,28,25,26,10,3,18,
29,11,23,26,18,26,13,21,25,33,13,20,21,20,21,28,25,26,10,3,18,
30,11,23,26,18,26,13,21,25,33,13,20,21,20,21,28,25,26,10,3,18,
30,11,23,26,18,26,13,22,25,33,13,20,21,20,21,28,25,26,11,3,18,
30,11,23,26,19,26,13,22,25,33,13,20,21,20,21,28,25,26,11,3,18,
30,11,23,26,19,27,13,22,25,33,13,20,21,20,21,28,25,26,11,3,18,
30,11,24,26,19,27,13,22,25,34,13,20,21,20,21,28,25,26,11,3,18,
30,11,24,26,19,27,13,22,25,34,13,20,21,20,21,28,25,26,11,3,18,
30,11,24,26,19,27,13,22,25,34,13,20,21,20,21,28,26,26,11,3,18,
30,11,24,26,19,27,13,22,26,34,13,20,21,20,22,28,26,26,11,3,18,
30,11,24,27,19,27,13,22,26,34,13,20,21,20,22,29,26,27,11,3,18,
30,11,24,27,19,27,13,22,26,34,13,20,21,20,22,29,26,27,11,3,19,
31,11,24,27,19,27,13,22,26,34,13,20,21,20,22,29,26,27,11,3,19,
31,11,24,27,19,27,13,22,26,34,13,20,21,20,22,29,26,27,11,3,19,
31,11,24,27,19,27,13,22,26,35,13,20,21,20,22,29,26,27,11,3,19,
31,11,24,27,19,27,13,22,26,35,13,20,22,21,22,29,26,27,11,3,19,
31,11,24,27,19,27,13,22,26,35,13,21,22,21,22,29,26,27,11,3,19,
31,11,24,27,19,28,13,23,26,35,13,21,22,21,22,29,26,27,11,3,19,
31,11,24,27,19,28,14,23,26,35,13,21,22,21,22,29,26,27,11,3,19,
31,11,25,27,19,28,14,23,26,35,14,21,22,21,22,29,26,27,11,3,19,
31,11,25,27,19,28,14,23,27,35,14,21,22,21,22,30,27,27,11,3,19,
31,11,25,28,20,28,14,23,27,35,14,21,22,21,22,30,27,28,11,3,19,
32,11,25,28,20,28,14,23,27,35,14,21,22,21,22,30,27,28,11,3,19,
32,11,25,28,20,28,14,23,27,36,14,21,22,21,22,30,27,28,11,3,19,
32,12,25,28,20,28,14,23,27,36,14,21,22,21,23,30,27,28,11,3,19,
32,12,25,28,20,28,14,23,27,36,14,21,22,21,23,30,27,28,11,3,19,
32,12,25,28,20,28,14,23,27,36,14,21,22,21,23,30,27,28,11,3,19,
32,12,25,28,20,28,14,23,27,36,14,21,22,21,23,30,27,28,11,3,19,
32,12,25,28,20,29,14,23,27,36,14,21,22,21,23,30,27,28,11,3,19,
32,12,25,28,20,29,14,23,27,36,14,21,22,21,23,30,27,28,11,3,20,
32,12,25,28,20,29,14,23,27,36,14,21,23,21,23,30,27,28,11,3,20,
32,12,25,28,20,29,14,23,27,37,14,21,23,22,23,31,27,28,11,3,20,
33,12,26,28,20,29,14,24,27,37,14,21,23,22,23,31,28,28,11,3,20,
33,12,26,29,20,29,14,24,28,37,14,22,23,22,23,31,28,29,11,3,20,
33,12,26,29,20,29,14,24,28,37,14,22,23,22,23,31,28,29,11,3,20,
33,12,26,29,20,29,14,24,28,37,14,22,23,22,23,31,28,29,11,3,20,
33,12,26,29,20,29,14,24,28,37,14,22,23,22,23,31,28,29,11,3,20,
33,12,26,29,20,29,14,24,28,37,14,22,23,22,23,31,28,29,11,3,20,
33,12,26,29,20,29,14,24,28,37,14,22,23,22,23,31,28,29,11,3,20,
33,12,26,29,21,30,14,24,28,37,14,22,23,22,24,31,28,29,11,3,20,
33,12,26,29,21,30,14,24,28,38,14,22,23,22,24,31,28,29,11,3,20,
34,12,26,29,21,30,14,24,28,38,14,22,23,22,24,32,28,29,12,3,20,
34,12,26,29,21,30,14,24,28,38,14,22,23,22,24,32,28,29,12,3,20,
34,12,26,29,21,30,14,24,28,38,14,22,23,22,24,32,28,29,12,3,20,
34,12,26,30,21,30,14,24,28,38,14,22,23,22,24,32,29,29,12,3,20,
34,12,27,30,21,30,14,24,29,38,14,22,24,22,24,32,29,30,12,3,20,
34,12,27,30,21,30,14,24,29,38,14,22,24,22,24,32,29,30,12,3,20,
34,12,27,30,21,30,15,25,29,38,15,22,24,22,24,32,29,30,12,3,20,
34,12,27,30,21,30,15,25,29,38,15,22,24,23,24,32,29,30,12,3,21,
34,12,27,30,21,30,15,25,29,39,15,23,24,23,24,32,29,30,12,3,21,
34,12,27,30,21,30,15,25,29,39,15,23,24,23,24,32,29,30,12,3,21,
35,12,27,30,21,31,15,25,29,39,15,23,24,23,24,32,29,30,12,3,21,
35,12,27,30,21,31,15,25,29,39,15,23,24,23,24,33,29,30,12,3,21,
35,12,27,30,21,31,15,25,29,39,15,23,24,23,24,33,29,30,12,3,21,
35,12,27,30,21,31,15,25,29,39,15,23,24,23,25,33,29,30,12,3,21,
35,12,27,30,21,31,15,25,29,39,15,23,24,23,25,33,29,30,12,3,21,
35,12,27,31,21,31,15,25,29,39,15,23,24,23,25,33,30,31,12,3,21,
35,12,27,31,22,31,15,25,30,40,15,23,24,23,25,33,30,31,12,3,21,
35,12,27,31,22,31,15,25,30,40,15,23,24,23,25,33,30,31,12,3,21,
35,12,28,31,22,31,15,25,30,40,15,23,24,23,25,33,30,31,12,3,21,
35,12,28,31,22,31,15,25,30,40,15,23,24,23,25,33,30,31,12,3,21,
36,13,28,31,22,31,15,26,30,40,15,23,25,23,25,33,30,31,12,3,21,
36,13,28,31,22,32,15,26,30,40,15,23,25,23,25,33,30,31,12,3,21,
36,13,28,31,22,32,15,26,30,40,15,23,25,23,25,34,30,31,12,3,21,
36,13,28,31,22,32,15,26,30,40,15,23,25,24,25,34,30,31,12,3,21,
36,13,28,31,22,32,15,26,30,40,15,23,25,24,25,34,30,31,12,3,21,
36,13,28,31,22,32,15,26,30,41,15,24,25,24,25,34,30,31,12,3,22,
36,13,28,31,22,32,15,26,30,41,15,24,25,24,25,34,30,31,12,3,22,
36,13,28,32,22,32,15,26,30,41,15,24,25,24,25,34,31,32,12,3,22,
36,13,28,32,22,32,15,26,31,41,15,24,25,24,25,34,31,32,12,3,22,
36,13,28,32,22,32,15,26,31,41,15,24,25,24,26,34,31,32,12,3,22,
37,13,28,32,22,32,15,26,31,41,15,24,25,24,26,34,31,32,12,3,22,
37,13,29,32,22,32,15,26,31,41,15,24,25,24,26,34,31,32,12,3,22,
37,13,29,32,22,32,15,26,31,41,15,24,25,24,26,34,31,32,12,3,22,
37,13,29,32,22,33,15,26,31,41,15,24,25,24,26,35,31,32,12,3,22,
37,13,29,32,23,33,15,26,31,42,15,24,25,24,26,35,31,32,12,3,22,
37,13,29,32,23,33,16,27,31,42,16,24,26,24,26,35,31,32,12,3,22,
37,13,29,32,23,33,16,27,31,42,16,24,26,24,26,35,31,32,12,3,22,
37,13,29,32,23,33,16,27,31,42,16,24,26,24,26,35,31,32,12,3,22,
37,13,29,32,23,33,16,27,31,42,16,24,26,24,26,35,31,32,12,3,22,
37,13,29,33,23,33,16,27,31,42,16,24,26,24,26,35,31,33,13,3,22,
38,13,29,33,23,33,16,27,31,42,16,24,26,25,26,35,32,33,13,3,22,
38,13,29,33,23,33,16,27,32,42,16,25,26,25,26,35,32,33,13,3,22,
38,13,29,33,23,33,16,27,32,42,16,25,26,25,26,35,32,33,13,3,22,
38,13,29,33,23,33,16,27,32,43,16,25,26,25,26,36,32,33,13,3,22,
38,13,29,33,23,34,16,27,32,43,16,25,26,25,27,36,32,33,13,3,23,
38,13,30,33,23,34,16,27,32,43,16,25,26,25,27,36,32,33,13,3,23,
38,13,30,33,23,34,16,27,32,43,16,25,26,25,27,36,32,33,13,3,23,
38,13,30,33,23,34,16,27,32,43,16,25,26,25,27,36,32,33,13,3,23,
38,13,30,33,23,34,16,27,32,43,16,25,26,25,27,36,32,33,13,3,23,
38,13,30,33,23,34,16,27,32,43,16,25,26,25,27,36,32,33,13,3,23,
38,13,30,34,23,34,16,27,32,43,16,25,26,25,27,36,32,33,13,3,23,
39,13,30,34,23,34,16,28,32,44,16,25,27,25,27,36,32,34,13,3,23,
39,13,30,34,24,34,16,28,32,44,16,25,27,25,27,36,33,34,13,3,23,
39,13,30,34,24,34,16,28,33,44,16,25,27,25,27,36,33,34,13,3,23,
39,13,30,34,24,34,16,28,33,44,16,25,27,25,27,37,33,34,13,3,23,
39,13,30,34,24,34,16,28,33,44,16,25,27,25,27,37,33,34,13,3,23,
39,13,30,34,24,35,16,28,33,44,16,25,27,25,27,37,33,34,13,3,23,
39,14,30,34,24,35,16,28,33,44,16,25,27,26,27,37,33,34,13,3,23,
39,14,31,34,24,35,16,28,33,44,16,26,27,26,27,37,33,34,13,3,23,
39,14,31,34,24,35,16,28,33,44,16,26,27,26,27,37,33,34,13,3,23,
39,14,31,34,24,35,16,28,33,45,16,26,27,26,28,37,33,34,13,3,23,
40,14,31,34,24,35,16,28,33,45,16,26,27,26,28,37,33,34,13,3,23,
40,14,31,35,24,35,16,28,33,45,16,26,27,26,28,37,33,34,13,3,23,
40,14,31,35,24,35,16,28,33,45,16,26,27,26,28,37,33,35,13,3,24,
40,14,31,35,24,35,17,28,33,45,16,26,27,26,28,37,33,35,13,3,24,
40,14,31,35,24,35,17,28,33,45,17,26,27,26,28,38,34,35,13,3,24,
40,14,31,35,24,35,17,29,34,45,17,26,27,26,28,38,34,35,13,3,24,
40,14,31,35,24,35,17,29,34,45,17,26,28,26,28,38,34,35,13,3,24,
40,14,31,35,24,36,17,29,34,45,17,26,28,26,28,38,34,35,13,3,24,
40,14,31,35,24,36,17,29,34,46,17,26,28,26,28,38,34,35,13,3,24,
40,14,31,35,24,36,17,29,34,46,17,26,28,26,28,38,34,35,13,3,24,
41,14,31,35,25,36,17,29,34,46,17,26,28,26,28,38,34,35,13,3,24,
41,14,32,35,25,36,17,29,34,46,17,26,28,26,28,38,34,35,13,3,24,
41,14,32,35,25,36,17,29,34,46,17,26,28,26,28,38,34,35,13,3,24,
41,14,32,36,25,36,17,29,34,46,17,26,28,27,28,38,34,35,13,3,24,
41,14,32,36,25,36,17,29,34,46,17,26,28,27,29,38,34,36,13,3,24,
41,14,32,36,25,36,17,29,34,46,17,27,28,27,29,39,34,36,13,3,24,
41,14,32,36,25,36,17,29,34,46,17,27,28,27,29,39,35,36,13,3,24,
41,14,32,36,25,36,17,29,35,47,17,27,28,27,29,39,35,36,13,3,24,
41,14,32,36,25,36,17,29,35,47,17,27,28,27,29,39,35,36,14,3,24,
41,14,32,36,25,37,17,29,35,47,17,27,28,27,29,39,35,36,14,3,24,
42,14,32,36,25,37,17,30,35,47,17,27,28,27,29,39,35,36,14,3,24,
42,14,32,36,25,37,17,30,35,47,17,27,28,27,29,39,35,36,14,3,25,
42,14,32,36,25,37,17,30,35,47,17,27,29,27,29,39,35,36,14,3,25,
42,14,32,36,25,37,17,30,35,47,17,27,29,27,29,39,35,36,14,3,25,
42,14,32,36,25,37,17,30,35,47,17,27,29,27,29,39,35,36,14,3,25,
42,14,33,36,25,37,17,30,35,47,17,27,29,27,29,39,35,36,14,3,25,
42,14,33,37,25,37,17,30,35,48,17,27,29,27,29,40,35,37,14,3,25,
42,14,33,37,25,37,17,30,35,48,17,27,29,27,29,40,35,37,14,3,25,
42,14,33,37,26,37,17,30,35,48,17,27,29,27,29,40,35,37,14,3,25,
42,14,33,37,26,37,17,30,35,48,17,27,29,27,29,40,36,37,14,3,25,
43,14,33,37,26,37,17,30,36,48,17,27,29,28,30,40,36,37,14,3,25,
43,14,33,37,26,38,17,30,36,48,17,27,29,28,30,40,36,37,14,3,25,
43,14,33,37,26,38,17,30,36,48,17,28,29,28,30,40,36,37,14,3,25,
43,14,33,37,26,38,17,30,36,48,17,28,29,28,30,40,36,37,14,3,25,
43,14,33,37,26,38,18,30,36,48,18,28,29,28,30,40,36,37,14,3,25,
43,15,33,37,26,38,18,31,36,49,18,28,29,28,30,40,36,37,14,3,25,
43,15,33,37,26,38,18,31,36,49,18,28,29,28,30,40,36,37,14,3,25,
43,15,33,37,26,38,18,31,36,49,18,28,29,28,30,41,36,37,14,3,25,
43,15,33,38,26,38,18,31,36,49,18,28,30,28,30,41,36,38,14,3,25,
43,15,34,38,26,38,18,31,36,49,18,28,30,28,30,41,36,38,14,3,25,
43,15,34,38,26,38,18,31,36,49,18,28,30,28,30,41,36,38,14,3,25,
44,15,34,38,26,38,18,31,36,49,18,28,30,28,30,41,36,38,14,3,26,
44,15,34,38,26,38,18,31,37,49,18,28,30,28,30,41,37,38,14,3,26,
44,15,34,38,26,39,18,31,37,49,18,28,30,28,30,41,37,38,14,3,26,
44,15,34,38,26,39,18,31,37,50,18,28,30,28,30,41,37,38,14,3,26,
44,15,34,38,26,39,18,31,37,50,18,28,30,28,30,41,37,38,14,3,26,
44,15,34,38,26,39,18,31,37,50,18,28,30,28,31,41,37,38,14,3,26,
44,15,34,38,27,39,18,31,37,50,18,28,30,29,31,41,37,38,14,3,26,
44,15,34,38,27,39,18,31,37,50,18,28,30,29,31,41,37,38,14,3,26,
44,15,34,38,27,39,18,31,37,50,18,29,30,29,31,42,37,38,14,3,26,
44,15,34,39,27,39,18,31,37,50,18,29,30,29,31,42,37,39,14,3,26,
45,15,34,39,27,39,18,32,37,50,18,29,30,29,31,42,37,39,14,3,26,
45,15,34,39,27,39,18,32,37,50,18,29,30,29,31,42,37,39,14,3,26,
45,15,35,39,27,39,18,32,37,51,18,29,30,29,31,42,37,39,14,3,26,
45,15,35,39,27,39,18,32,37,51,18,29,30,29,31,42,38,39,14,3,26,
45,15,35,39,27,40,18,32,38,51,18,29,31,29,31,42,38,39,14,3,26,
45,15,35,39,27,40,18,32,38,51,18,29,31,29,31,42,38,39,14,3,26,
45,15,35,39,27,40,18,32,38,51,18,29,31,29,31,42,38,39,14,3,26,
45,15,35,39,27,40,18,32,38,51,18,29,31,29,31,42,38,39,14,3,26,
45,15,35,39,27,40,18,32,38,51,18,29,31,29,31,42,38,39,14,3,26,
45,15,35,39,27,40,18,32,38,51,18,29,31,29,31,43,38,39,15,3,27,
46,15,35,39,27,40,18,32,38,51,18,29,31,29,31,43,38,39,15,3,27,
46,15,35,40,27,40,18,32,38,52,18,29,31,29,32,43,38,39,15,3,27,
46,15,35,40,27,40,18,32,38,52,18,29,31,29,32,43,38,40,15,3,27,
46,15,35,40,27,40,19,32,38,52,18,29,31,29,32,43,38,40,15,3,27,
46,15,35,40,27,40,19,32,38,52,19,29,31,30,32,43,38,40,15,3,27,
46,15,35,40,28,40,19,33,38,52,19,29,31,30,32,43,38,40,15,3,27,
46,15,36,40,28,41,19,33,38,52,19,30,31,30,32,43,39,40,15,3,27,
46,15,36,40,28,41,19,33,39,52,19,30,31,30,32,43,39,40,15,3,27,
46,15,36,40,28,41,19,33,39,52,19,30,31,30,32,43,39,40,15,3,27,
46,15,36,40,28,41,19,33,39,52,19,30,31,30,32,43,39,40,15,3,27,
46,15,36,40,28,41,19,33,39,53,19,30,32,30,32,44,39,40,15,3,27,
47,15,36,40,28,41,19,33,39,53,19,30,32,30,32,44,39,40,15,3,27,
47,15,36,40,28,41,19,33,39,53,19,30,32,30,32,44,39,40,15,3,27,
47,15,36,41,28,41,19,33,39,53,19,30,32,30,32,44,39,40,15,3,27,
47,16,36,41,28,41,19,33,39,53,19,30,32,30,32,44,39,41,15,3,27,
47,16,36,41,28,41,19,33,39,53,19,30,32,30,32,44,39,41,15,3,27,
47,16,36,41,28,41,19,33,39,53,19,30,32,30,32,44,39,41,15,3,27,
47,16,36,41,28,41,19,33,39,53,19,30,32,30,33,44,39,41,15,3,27,
47,16,36,41,28,42,19,33,39,53,19,30,32,30,33,44,39,41,15,3,27,
47,16,36,41,28,42,19,33,39,54,19,30,32,30,33,44,40,41,15,3,28,
47,16,37,41,28,42,19,33,40,54,19,30,32,30,33,44,40,41,15,3,28,
48,16,37,41,28,42,19,34,40,54,19,30,32,31,33,45,40,41,15,3,28,
48,16,37,41,28,42,19,34,40,54,19,30,32,31,33,45,40,41,15,3,28,
48,16,37,41,28,42,19,34,40,54,19,31,32,31,33,45,40,41,15,3,28,
48,16,37,41,29,42,19,34,40,54,19,31,32,31,33,45,40,41,15,3,28,
48,16,37,41,29,42,19,34,40,54,19,31,32,31,33,45,40,41,15,3,28,
48,16,37,42,29,42,19,34,40,54,19,31,33,31,33,45,40,42,15,3,28,
48,16,37,42,29,42,19,34,40,54,19,31,33,31,33,45,40,42,15,3,28,
48,16,37,42,29,42,19,34,40,55,19,31,33,31,33,45,40,42,15,3,28,
48,16,37,42,29,42,19,34,40,55,19,31,33,31,33,45,40,42,15,3,28,
48,16,37,42,29,43,19,34,40,55,19,31,33,31,33,45,40,42,15,3,28,
48,16,37,42,29,43,19,34,40,55,19,31,33,31,33,45,40,42,15,3,28,
49,16,37,42,29,43,19,34,40,55,19,31,33,31,33,46,41,42,15,3,28,
49,16,37,42,29,43,19,34,41,55,19,31,33,31,34,46,41,42,15,3,28,
49,16,38,42,29,43,19,34,41,55,19,31,33,31,34,46,41,42,15,3,28,
49,16,38,42,29,43,20,34,41,55,20,31,33,31,34,46,41,42,15,3,28,
49,16,38,42,29,43,20,34,41,55,20,31,33,31,34,46,41,42,15,3,28,
49,16,38,42,29,43,20,35,41,56,20,31,33,31,34,46,41,42,15,3,28,
49,16,38,43,29,43,20,35,41,56,20,31,33,31,34,46,41,42,15,3,28,
49,16,38,43,29,43,20,35,41,56,20,31,33,32,34,46,41,43,15,3,29,
49,16,38,43,29,43,20,35,41,56,20,31,33,32,34,46,41,43,15,3,29,
49,16,38,43,29,43,20,35,41,56,20,32,33,32,34,46,41,43,16,3,29,
50,16,38,43,29,44,20,35,41,56,20,32,33,32,34,46,41,43,16,4,29,
50,16,38,43,29,44,20,35,41,56,20,32,34,32,34,46,41,43,16,4,29,
50,16,38,43,30,44,20,35,41,56,20,32,34,32,34,47,41,43,16,4,29,
50,16,38,43,30,44,20,35,41,56,20,32,34,32,34,47,42,43,16,4,29,
50,16,38,43,30,44,20,35,42,57,20,32,34,32,34,47,42,43,16,4,29,
50,16,38,43,30,44,20,35,42,57,20,32,34,32,34,47,42,43,16,4,29,
50,16,39,43,30,44,20,35,42,57,20,32,34,32,34,47,42,43,16,4,29,
50,16,39,43,30,44,20,35,42,57,20,32,34,32,35,47,42,43,16,4,29,
50,16,39,44,30,44,20,35,42,57,20,32,34,32,35,47,42,43,16,4,29,
50,16,39,44,30,44,20,35,42,57,20,32,34,32,35,47,42,44,16,4,29,
50,16,39,44,30,44,20,35,42,57,20,32,34,32,35,47,42,44,16,4,29,
51,16,39,44,30,44,20,36,42,57,20,32,34,32,35,47,42,44,16,4,29,
51,17,39,44,30,45,20,36,42,57,20,32,34,32,35,47,42,44,16,4,29,
51,17,39,44,30,45,20,36,42,58,20,32,34,32,35,48,42,44,16,4,29,
51,17,39,44,30,45,20,36,42,58,20,32,34,33,35,48,42,44,16,4,29,
51,17,39,44,30,45,20,36,42,58,20,32,34,33,35,48,42,44,16,4,29,
51,17,39,44,30,45,20,36,42,58,20,32,34,33,35,48,43,44,16,4,29,
51,17,39,44,30,45,20,36,43,58,20,33,34,33,35,48,43,44,16,4,30,
51,17,39,44,30,45,20,36,43,58,20,33,35,33,35,48,43,44,16,4,30,
51,17,39,44,30,45,20,36,43,58,20,33,35,33,35,48,43,44,16,4,30,
51,17,39,44,30,45,20,36,43,58,20,33,35,33,35,48,43,44,16,4,30,
52,17,40,45,31,45,20,36,43,58,20,33,35,33,35,48,43,44,16,4,30,
52,17,40,45,31,45,20,36,43,59,20,33,35,33,35,48,43,45,16,4,30,
52,17,40,45,31,45,20,36,43,59,20,33,35,33,36,48,43,45,16,4,30,
52,17,40,45,31,46,21,36,43,59,20,33,35,33,36,49,43,45,16,4,30,
52,17,40,45,31,46,21,36,43,59,21,33,35,33,36,49,43,45,16,4,30,
52,17,40,45,31,46,21,37,43,59,21,33,35,33,36,49,43,45,16,4,30,
52,17,40,45,31,46,21,37,43,59,21,33,35,33,36,49,43,45,16,4,30,
52,17,40,45,31,46,21,37,43,59,21,33,35,33,36,49,43,45,16,4,30,
52,17,40,45,31,46,21,37,43,59,21,33,35,33,36,49,44,45,16,4,30,
52,17,40,45,31,46,21,37,44,59,21,33,35,33,36,49,44,45,16,4,30,
52,17,40,45,31,46,21,37,44,60,21,33,35,33,36,49,44,45,16,4,30,
53,17,40,45,31,46,21,37,44,60,21,33,35,34,36,49,44,45,16,4,30,
53,17,40,46,31,46,21,37,44,60,21,33,35,34,36,49,44,45,16,4,30,
53,17,40,46,31,46,21,37,44,60,21,33,36,34,36,49,44,46,16,4,30,
53,17,41,46,31,46,21,37,44,60,21,34,36,34,36,49,44,46,16,4,30,
53,17,41,46,31,46,21,37,44,60,21,34,36,34,36,50,44,46,16,4,30,
53,17,41,46,31,47,21,37,44,60,21,34,36,34,36,50,44,46,16,4,31,
53,17,41,46,31,47,21,37,44,60,21,34,36,34,36,50,44,46,16,4,31,
53,17,41,46,31,47,21,37,44,60,21,34,36,34,36,50,44,46,16,4,31,
53,17,41,46,31,47,21,37,44,60,21,34,36,34,37,50,44,46,16,4,31,
53,17,41,46,32,47,21,37,44,61,21,34,36,34,37,50,44,46,16,4,31,
54,17,41,46,32,47,21,38,44,61,21,34,36,34,37,50,45,46,16,4,31,
54,17,41,46,32,47,21,38,45,61,21,34,36,34,37,50,45,46,17,4,31,
54,17,41,46,32,47,21,38,45,61,21,34,36,34,37,50,45,46,17,4,31,
54,17,41,46,32,47,21,38,45,61,21,34,36,34,37,50,45,46,17,4,31,
54,17,41,47,32,47,21,38,45,61,21,34,36,34,37,50,45,46,17,4,31,
54,17,41,47,32,47,21,38,45,61,21,34,36,34,37,51,45,47,17,4,31,
54,17,41,47,32,47,21,38,45,61,21,34,36,34,37,51,45,47,17,4,31,
54,17,41,47,32,48,21,38,45,61,21,34,36,34,37,51,45,47,17,4,31,
54,17,42,47,32,48,21,38,45,62,21,34,36,35,37,51,45,47,17,4,31,
54,17,42,47,32,48,21,38,45,62,21,34,37,35,37,51,45,47,17,4,31,
54,17,42,47,32,48,21,38,45,62,21,34,37,35,37,51,45,47,17,4,31,
55,18,42,47,32,48,21,38,45,62,21,35,37,35,37,51,45,47,17,4,31,
55,18,42,47,32,48,21,38,45,62,21,35,37,35,37,51,45,47,17,4,31,
55,18,42,47,32,48,21,38,45,62,21,35,37,35,37,51,46,47,17,4,31,
55,18,42,47,32,48,22,38,46,62,21,35,37,35,38,51,46,47,17,4,31,
55,18,42,47,32,48,22,38,46,62,22,35,37,35,38,51,46,47,17,4,32,
55,18,42,48,32,48,22,39,46,62,22,35,37,35,38,51,46,47,17,4,32,
55,18,42,48,32,48,22,39,46,63,22,35,37,35,38,52,46,48,17,4,32,
55,18,42,48,33,48,22,39,46,63,22,35,37,35,38,52,46,48,17,4,32,
55,18,42,48,33,49,22,39,46,63,22,35,37,35,38,52,46,48,17,4,32,
55,18,42,48,33,49,22,39,46,63,22,35,37,35,38,52,46,48,17,4,32,
55,18,42,48,33,49,22,39,46,63,22,35,37,35,38,52,46,48,17,4,32,
56,18,43,48,33,49,22,39,46,63,22,35,37,35,38,52,46,48,17,4,32,
56,18,43,48,33,49,22,39,46,63,22,35,37,35,38,52,46,48,17,4,32,
56,18,43,48,33,49,22,39,46,63,22,35,37,35,38,52,46,48,17,4,32,
56,18,43,48,33,49,22,39,46,63,22,35,37,35,38,52,46,48,17,4,32,
56,18,43,48,33,49,22,39,46,64,22,35,38,36,38,52,47,48,17,4,32,
56,18,43,48,33,49,22,39,47,64,22,35,38,36,38,52,47,48,17,4,32,
56,18,43,48,33,49,22,39,47,64,22,35,38,36,38,53,47,48,17,4,32,
56,18,43,49,33,49,22,39,47,64,22,36,38,36,38,53,47,48,17,4,32,
56,18,43,49,33,49,22,39,47,64,22,36,38,36,38,53,47,49,17,4,32,
56,18,43,49,33,49,22,39,47,64,22,36,38,36,39,53,47,49,17,4,32,
57,18,43,49,33,50,22,39,47,64,22,36,38,36,39,53,47,49,17,4,32,
57,18,43,49,33,50,22,40,47,64,22,36,38,36,39,53,47,49,17,4,32,
57,18,43,49,33,50,22,40,47,64,22,36,38,36,39,53,47,49,17,4,32,
57,18,43,49,33,50,22,40,47,65,22,36,38,36,39,53,47,49,17,4,33,
57,18,44,49,33,50,22,40,47,65,22,36,38,36,39,53,47,49,17,4,33,
57,18,44,49,33,50,22,40,47,65,22,36,38,36,39,53,47,49,17,4,33,
57,18,44,49,34,50,22,40,47,65,22,36,38,36,39,53,47,49,17,4,33,
57,18,44,49,34,50,22,40,47,65,22,36,38,36,39,53,48,49,17,4,33,
57,18,44,49,34,50,22,40,48,65,22,36,38,36,39,54,48,49,17,4,33,
57,18,44,49,34,50,22,40,48,65,22,36,38,36,39,54,48,49,17,4,33,
57,18,44,50,34,50,22,40,48,65,22,36,38,36,39,54,48,49,17,4,33,
58,18,44,50,34,50,22,40,48,65,22,36,39,36,39,54,48,50,17,4,33,
58,18,44,50,34,51,22,40,48,65,22,36,39,37,39,54,48,50,17,4,33,
58,18,44,50,34,51,22,40,48,66,22,36,39,37,39,54,48,50,18,4,33,
58,18,44,50,34,51,22,40,48,66,22,36,39,37,39,54,48,50,18,4,33,
58,18,44,50,34,51,23,40,48,66,22,37,39,37,40,54,48,50,18,4,33,
58,18,44,50,34,51,23,40,48,66,23,37,39,37,40,54,48,50,18,4,33,
58,18,44,50,34,51,23,41,48,66,23,37,39,37,40,54,48,50,18,4,33,
58,18,44,50,34,51,23,41,48,66,23,37,39,37,40,54,48,50,18,4,33,
58,18,45,50,34,51,23,41,48,66,23,37,39,37,40,55,48,50,18,4,33,
58,18,45,50,34,51,23,41,48,66,23,37,39,37,40,55,49,50,18,4,33,
58,19,45,50,34,51,23,41,48,66,23,37,39,37,40,55,49,50,18,4,33,
59,19,45,51,34,51,23,41,49,67,23,37,39,37,40,55,49,50,18,4,33,
59,19,45,51,34,51,23,41,49,67,23,37,39,37,40,55,49,51,18,4,33,
59,19,45,51,34,51,23,41,49,67,23,37,39,37,40,55,49,51,18,4,34,
59,19,45,51,34,52,23,41,49,67,23,37,39,37,40,55,49,51,18,4,34,
59,19,45,51,35,52,23,41,49,67,23,37,39,37,40,55,49,51,18,4,34,
59,19,45,51,35,52,23,41,49,67,23,37,39,37,40,55,49,51,18,4,34,
59,19,45,51,35,52,23,41,49,67,23,37,40,37,40,55,49,51,18,4,34,
59,19,45,51,35,52,23,41,49,67,23,37,40,37,40,55,49,51,18,4,34,
59,19,45,51,35,52,23,41,49,67,23,37,40,38,40,55,49,51,18,4,34,
59,19,45,51,35,52,23,41,49,68,23,37,40,38,40,56,49,51,18,4,34,
60,19,45,51,35,52,23,41,49,68,23,37,40,38,41,56,49,51,18,4,34,
60,19,45,51,35,52,23,42,49,68,23,38,40,38,41,56,49,51,18,4,34,
60,19,46,51,35,52,23,42,49,68,23,38,40,38,41,56,50,51,18,4,34,
60,19,46,52,35,52,23,42,50,68,23,38,40,38,41,56,50,51,18,4,34,
60,19,46,52,35,52,23,42,50,68,23,38,40,38,41,56,50,52,18,4,34,
60,19,46,52,35,53,23,42,50,68,23,38,40,38,41,56,50,52,18,4,34,
60,19,46,52,35,53,23,42,50,68,23,38,40,38,41,56,50,52,18,4,34,
60,19,46,52,35,53,23,42,50,68,23,38,40,38,41,56,50,52,18,4,34,
60,19,46,52,35,53,23,42,50,69,23,38,40,38,41,56,50,52,18,4,34,
60,19,46,52,35,53,23,42,50,69,23,38,40,38,41,56,50,52,18,4,34,
60,19,46,52,35,53,23,42,50,69,23,38,40,38,41,57,50,52,18,4,34,
61,19,46,52,35,53,23,42,50,69,23,38,40,38,41,57,50,52,18,4,34,
61,19,46,52,35,53,23,42,50,69,23,38,40,38,41,57,50,52,18,4,35,
61,19,46,52,35,53,23,42,50,69,23,38,41,38,41,57,50,52,18,4,35,
61,19,46,52,36,53,23,42,50,69,23,38,41,38,41,57,50,52,18,4,35,
61,19,46,52,36,53,24,42,50,69,23,38,41,38,41,57,51,52,18,4,35,
61,19,47,53,36,53,24,42,51,69,23,38,41,38,41,57,51,52,18,4,35,
61,19,47,53,36,53,24,43,51,69,24,38,41,39,42,57,51,53,18,4,35,
61,19,47,53,36,54,24,43,51,70,24,38,41,39,42,57,51,53,18,4,35,
61,19,47,53,36,54,24,43,51,70,24,39,41,39,42,57,51,53,18,4,35,
61,19,47,53,36,54,24,43,51,70,24,39,41,39,42,57,51,53,18,4,35,
61,19,47,53,36,54,24,43,51,70,24,39,41,39,42,57,51,53,18,4,35,
62,19,47,53,36,54,24,43,51,70,24,39,41,39,42,58,51,53,18,4,35,
62,19,47,53,36,54,24,43,51,70,24,39,41,39,42,58,51,53,18,4,35,
62,19,47,53,36,54,24,43,51,70,24,39,41,39,42,58,51,53,18,4,35,
62,19,47,53,36,54,24,43,51,70,24,39,41,39,42,58,51,53,18,4,35,
62,19,47,53,36,54,24,43,51,70,24,39,41,39,42,58,51,53,19,4,35,
62,19,47,53,36,54,24,43,51,71,24,39,41,39,42,58,51,53,19,4,35,
62,19,47,54,36,54,24,43,51,71,24,39,41,39,42,58,52,53,19,4,35,
62,19,47,54,36,54,24,43,51,71,24,39,41,39,42,58,52,53,19,4,35,
62,19,47,54,36,55,24,43,52,71,24,39,42,39,42,58,52,54,19,4,35,
62,20,48,54,36,55,24,43,52,71,24,39,42,39,42,58,52,54,19,4,35,
62,20,48,54,36,55,24,43,52,71,24,39,42,39,42,58,52,54,19,4,35,
63,20,48,54,36,55,24,44,52,71,24,39,42,39,43,58,52,54,19,4,36,
63,20,48,54,37,55,24,44,52,71,24,39,42,39,43,59,52,54,19,4,36,
63,20,48,54,37,55,24,44,52,71,24,39,42,40,43,59,52,54,19,4,36,
63,20,48,54,37,55,24,44,52,72,24,39,42,40,43,59,52,54,19,4,36,
63,20,48,54,37,55,24,44,52,72,24,39,42,40,43,59,52,54,19,4,36,
63,20,48,54,37,55,24,44,52,72,24,40,42,40,43,59,52,54,19,4,36,
63,20,48,54,37,55,24,44,52,72,24,40,42,40,43,59,52,54,19,4,36,
63,20,48,54,37,55,24,44,52,72,24,40,42,40,43,59,52,54,19,4,36,
63,20,48,55,37,55,24,44,52,72,24,40,42,40,43,59,53,54,19,4,36,
63,20,48,55,37,55,24,44,52,72,24,40,42,40,43,59,53,55,19,4,36,
64,20,48,55,37,56,24,44,53,72,24,40,42,40,43,59,53,55,19,4,36,
64,20,48,55,37,56,24,44,53,72,24,40,42,40,43,59,53,55,19,4,36,
64,20,48,55,37,56,24,44,53,72,24,40,42,40,43,60,53,55,19,4,36,
64,20,49,55,37,56,24,44,53,73,24,40,42,40,43,60,53,55,19,4,36,
64,20,49,55,37,56,24,44,53,73,24,40,43,40,43,60,53,55,19,4,36,
64,20,49,55,37,56,25,44,53,73,24,40,43,40,43,60,53,55,19,4,36,
64,20,49,55,37,56,25,44,53,73,24,40,43,40,43,60,53,55,19,4,36,
64,20,49,55,37,56,25,45,53,73,25,40,43,40,44,60,53,55,19,4,36,
64,20,49,55,37,56,25,45,53,73,25,40,43,40,44,60,53,55,19,4,36,
64,20,49,55,37,56,25,45,53,73,25,40,43,40,44,60,53,55,19,4,36,
64,20,49,55,37,56,25,45,53,73,25,40,43,41,44,60,53,55,19,4,36,
65,20,49,56,38,56,25,45,53,73,25,40,43,41,44,60,53,55,19,4,37,
65,20,49,56,38,57,25,45,53,74,25,40,43,41,44,60,54,56,19,4,37,
65,20,49,56,38,57,25,45,54,74,25,41,43,41,44,60,54,56,19,4,37,
65,20,49,56,38,57,25,45,54,74,25,41,43,41,44,61,54,56,19,4,37,
65,20,49,56,38,57,25,45,54,74,25,41,43,41,44,61,54,56,19,4,37,
65,20,49,56,38,57,25,45,54,74,25,41,43,41,44,61,54,56,19,4,37,
65,20,50,56,38,57,25,45,54,74,25,41,43,41,44,61,54,56,19,4,37,
65,20,50,56,38,57,25,45,54,74,25,41,43,41,44,61,54,56,19,4,37,
65,20,50,56,38,57,25,45,54,74,25,41,43,41,44,61,54,56,19,4,37,
65,20,50,56,38,57,25,45,54,74,25,41,43,41,44,61,54,56,19,4,37,
65,20,50,56,38,57,25,45,54,75,25,41,44,41,44,61,54,56,19,4,37,
66,20,50,56,38,57,25,45,54,75,25,41,44,41,44,61,54,56,19,4,37,
66,20,50,56,38,57,25,46,54,75,25,41,44,41,44,61,54,56,19,4,37,
66,20,50,57,38,57,25,46,54,75,25,41,44,41,45,61,54,56,19,4,37,
66,20,50,57,38,58,25,46,54,75,25,41,44,41,45,61,55,57,19,4,37,
66,20,50,57,38,58,25,46,54,75,25,41,44,41,45,62,55,57,19,4,37,
66,20,50,57,38,58,25,46,55,75,25,41,44,41,45,62,55,57,19,4,37,
66,20,50,57,38,58,25,46,55,75,25,41,44,41,45,62,55,57,20,4,37,
66,20,50,57,38,58,25,46,55,75,25,41,44,42,45,62,55,57,20,4,37,
66,20,50,57,38,58,25,46,55,75,25,41,44,42,45,62,55,57,20,4,37,
66,21,50,57,39,58,25,46,55,76,25,41,44,42,45,62,55,57,20,4,37,
66,21,51,57,39,58,25,46,55,76,25,42,44,42,45,62,55,57,20,4,38,
67,21,51,57,39,58,25,46,55,76,25,42,44,42,45,62,55,57,20,4,38,
67,21,51,57,39,58,25,46,55,76,25,42,44,42,45,62,55,57,20,4,38,
67,21,51,57,39,58,25,46,55,76,25,42,44,42,45,62,55,57,20,4,38,
67,21,51,57,39,58,25,46,55,76,25,42,44,42,45,62,55,57,20,4,38,
67,21,51,58,39,59,25,46,55,76,25,42,44,42,45,63,55,57,20,4,38,
67,21,51,58,39,59,25,46,55,76,25,42,44,42,45,63,55,58,20,4,38,
67,21,51,58,39,59,26,46,55,76,25,42,45,42,45,63,56,58,20,4,38,
67,21,51,58,39,59,26,47,56,77,26,42,45,42,45,63,56,58,20,4,38,
67,21,51,58,39,59,26,47,56,77,26,42,45,42,46,63,56,58,20,4,38,
67,21,51,58,39,59,26,47,56,77,26,42,45,42,46,63,56,58,20,4,38,
67,21,51,58,39,59,26,47,56,77,26,42,45,42,46,63,56,58,20,4,38,
68,21,51,58,39,59,26,47,56,77,26,42,45,42,46,63,56,58,20,4,38,
68,21,51,58,39,59,26,47,56,77,26,42,45,42,46,63,56,58,20,4,38,
68,21,51,58,39,59,26,47,56,77,26,42,45,42,46,63,56,58,20,4,38,
68,21,52,58,39,59,26,47,56,77,26,42,45,43,46,63,56,58,20,4,38,
68,21,52,58,39,59,26,47,56,77,26,42,45,43,46,63,56,58,20,4,38,
68,21,52,58,39,59,26,47,56,77,26,42,45,43,46,64,56,58,20,4,38,
68,21,52,59,39,60,26,47,56,78,26,43,45,43,46,64,56,58,20,4,38,
68,21,52,59,40,60,26,47,56,78,26,43,45,43,46,64,56,59,20,4,38,
68,21,52,59,40,60,26,47,56,78,26,43,45,43,46,64,57,59,20,4,38,
68,21,52,59,40,60,26,47,56,78,26,43,45,43,46,64,57,59,20,4,39,
68,21,52,59,40,60,26,47,57,78,26,43,45,43,46,64,57,59,20,4,39,
69,21,52,59,40,60,26,47,57,78,26,43,45,43,46,64,57,59,20,4,39,
69,21,52,59,40,60,26,48,57,78,26,43,46,43,46,64,57,59,20,4,39,
69,21,52,59,40,60,26,48,57,78,26,43,46,43,46,64,57,59,20,4,39,
69,21,52,59,40,60,26,48,57,78,26,43,46,43,47,64,57,59,20,4,39,
69,21,52,59,40,60,26,48,57,79,26,43,46,43,47,64,57,59,20,4,39,
69,21,52,59,40,60,26,48,57,79,26,43,46,43,47,64,57,59,20,4,39,
69,21,52,59,40,60,26,48,57,79,26,43,46,43,47,65,57,59,20,4,39,
69,21,53,59,40,60,26,48,57,79,26,43,46,43,47,65,57,59,20,4,39,
69,21,53,60,40,61,26,48,57,79,26,43,46,43,47,65,57,59,20,4,39,
69,21,53,60,40,61,26,48,57,79,26,43,46,43,47,65,57,60,20,4,39,
69,21,53,60,40,61,26,48,57,79,26,43,46,43,47,65,57,60,20,4,39,
70,21,53,60,40,61,26,48,57,79,26,43,46,44,47,65,58,60,20,4,39,
70,21,53,60,40,61,26,48,58,79,26,43,46,44,47,65,58,60,20,4,39,
70,21,53,60,40,61,26,48,58,80,26,43,46,44,47,65,58,60,20,4,39,
70,21,53,60,40,61,26,48,58,80,26,44,46,44,47,65,58,60,20,4,39,
70,21,53,60,40,61,26,48,58,80,26,44,46,44,47,65,58,60,20,4,39,
70,21,53,60,40,61,26,48,58,80,26,44,46,44,47,65,58,60,20,4,39,
70,21,53,60,41,61,26,48,58,80,26,44,46,44,47,65,58,60,20,4,39,
70,21,53,60,41,61,27,49,58,80,26,44,46,44,47,66,58,60,20,4,39,
70,21,53,60,41,61,27,49,58,80,27,44,47,44,47,66,58,60,21,4,40,
70,22,53,60,41,62,27,49,58,80,27,44,47,44,48,66,58,60,21,4,40,
71,22,53,61,41,62,27,49,58,80,27,44,47,44,48,66,58,60,21,4,40,
71,22,54,61,41,62,27,49,58,80,27,44,47,44,48,66,58,61,21,4,40,
71,22,54,61,41,62,27,49,58,81,27,44,47,44,48,66,58,61,21,4,40,
71,22,54,61,41,62,27,49,58,81,27,44,47,44,48,66,59,61,21,4,40,
71,22,54,61,41,62,27,49,58,81,27,44,47,44,48,66,59,61,21,4,40,
71,22,54,61,41,62,27,49,59,81,27,44,47,44,48,66,59,61,21,4,40,
71,22,54,61,41,62,27,49,59,81,27,44,47,44,48,66,59,61,21,4,40,
71,22,54,61,41,62,27,49,59,81,27,44,47,44,48,66,59,61,21,4,40,
71,22,54,61,41,62,27,49,59,81,27,44,47,45,48,67,59,61,21,4,40,
71,22,54,61,41,62,27,49,59,81,27,44,47,45,48,67,59,61,21,4,40,
71,22,54,61,41,62,27,49,59,81,27,44,47,45,48,67,59,61,21,4,40,
72,22,54,61,41,62,27,49,59,82,27,44,47,45,48,67,59,61,21,4,40,
72,22,54,62,41,63,27,49,59,82,27,45,47,45,48,67,59,61,21,4,40,
72,22,54,62,41,63,27,50,59,82,27,45,47,45,48,67,59,61,21,4,40,
72,22,54,62,41,63,27,50,59,82,27,45,47,45,48,67,59,62,21,4,40,
72,22,54,62,41,63,27,50,59,82,27,45,48,45,48,67,59,62,21,4,40,
72,22,55,62,42,63,27,50,59,82,27,45,48,45,49,67,59,62,21,4,40,
72,22,55,62,42,63,27,50,59,82,27,45,48,45,49,67,60,62,21,4,40,
72,22,55,62,42,63,27,50,60,82,27,45,48,45,49,67,60,62,21,4,40,
72,22,55,62,42,63,27,50,60,82,27,45,48,45,49,67,60,62,21,4,41,
72,22,55,62,42,63,27,50,60,82,27,45,48,45,49,68,60,62,21,4,41,
72,22,55,62,42,63,27,50,60,83,27,45,48,45,49,68,60,62,21,4,41,
73,22,55,62,42,63,27,50,60,83,27,45,48,45,49,68,60,62,21,4,41,
73,22,55,62,42,63,27,50,60,83,27,45,48,45,49,68,60,62,21,4,41,
73,22,55,62,42,63,27,50,60,83,27,45,48,45,49,68,60,62,21,4,41,
73,22,55,63,42,64,27,50,60,83,27,45,48,45,49,68,60,62,21,4,41,
73,22,55,63,42,64,27,50,60,83,27,45,48,45,49,68,60,62,21,4,41,
73,22,55,63,42,64,27,50,60,83,27,45,48,46,49,68,60,63,21,4,41,
73,22,55,63,42,64,27,50,60,83,27,45,48,46,49,68,60,63,21,4,41,
73,22,55,63,42,64,27,50,60,83,27,45,48,46,49,68,60,63,21,4,41,
73,22,55,63,42,64,28,51,60,84,27,45,48,46,49,68,61,63,21,4,41,
73,22,56,63,42,64,28,51,60,84,27,46,48,46,49,68,61,63,21,4,41,
73,22,56,63,42,64,28,51,61,84,28,46,49,46,49,69,61,63,21,4,41,
74,22,56,63,42,64,28,51,61,84,28,46,49,46,50,69,61,63,21,4,41,
74,22,56,63,42,64,28,51,61,84,28,46,49,46,50,69,61,63,21,4,41,
74,22,56,63,42,64,28,51,61,84,28,46,49,46,50,69,61,63,21,4,41,
74,22,56,63,42,64,28,51,61,84,28,46,49,46,50,69,61,63,21,4,41,
74,22,56,63,43,64,28,51,61,84,28,46,49,46,50,69,61,63,21,4,41,
74,22,56,64,43,65,28,51,61,84,28,46,49,46,50,69,61,63,21,4,41,
74,22,56,64,43,65,28,51,61,84,28,46,49,46,50,69,61,63,21,4,41,
74,22,56,64,43,65,28,51,61,85,28,46,49,46,50,69,61,64,21,4,42,
74,22,56,64,43,65,28,51,61,85,28,46,49,46,50,69,61,64,21,4,42,
74,22,56,64,43,65,28,51,61,85,28,46,49,46,50,69,61,64,21,4,42,
74,23,56,64,43,65,28,51,61,85,28,46,49,46,50,69,61,64,21,4,42,
75,23,56,64,43,65,28,51,61,85,28,46,49,46,50,70,62,64,21,4,42,
75,23,56,64,43,65,28,51,61,85,28,46,49,46,50,70,62,64,22,4,42,
75,23,57,64,43,65,28,51,62,85,28,46,49,47,50,70,62,64,22,4,42,
75,23,57,64,43,65,28,52,62,85,28,46,49,47,50,70,62,64,22,4,42,
75,23,57,64,43,65,28,52,62,85,28,46,49,47,50,70,62,64,22,4,42,
75,23,57,64,43,65,28,52,62,86,28,47,49,47,50,70,62,64,22,4,42,
75,23,57,64,43,66,28,52,62,86,28,47,50,47,51,70,62,64,22,4,42,
75,23,57,64,43,66,28,52,62,86,28,47,50,47,51,70,62,64,22,4,42,
75,23,57,65,43,66,28,52,62,86,28,47,50,47,51,70,62,64,22,4,42,
75,23,57,65,43,66,28,52,62,86,28,47,50,47,51,70,62,65,22,4,42,
75,23,57,65,43,66,28,52,62,86,28,47,50,47,51,70,62,65,22,4,42,
76,23,57,65,43,66,28,52,62,86,28,47,50,47,51,70,62,65,22,4,42,
76,23,57,65,43,66,28,52,62,86,28,47,50,47,51,71,62,65,22,4,42,
76,23,57,65,44,66,28,52,62,86,28,47,50,47,51,71,63,65,22,4,42,
76,23,57,65,44,66,28,52,62,86,28,47,50,47,51,71,63,65,22,4,42,
76,23,57,65,44,66,28,52,63,87,28,47,50,47,51,71,63,65,22,4,42,
76,23,57,65,44,66,28,52,63,87,28,47,50,47,51,71,63,65,22,4,42,
76,23,58,65,44,66,28,52,63,87,28,47,50,47,51,71,63,65,22,4,43,
76,23,58,65,44,66,28,52,63,87,28,47,50,47,51,71,63,65,22,4,43,
76,23,58,65,44,67,28,53,63,87,28,47,50,47,51,71,63,65,22,4,43,
76,23,58,65,44,67,28,53,63,87,28,47,50,47,51,71,63,65,22,4,43,
76,23,58,66,44,67,29,53,63,87,28,47,50,48,51,71,63,65,22,4,43,
77,23,58,66,44,67,29,53,63,87,29,47,50,48,51,71,63,66,22,4,43,
77,23,58,66,44,67,29,53,63,87,29,47,50,48,51,71,63,66,22,4,43,
77,23,58,66,44,67,29,53,63,88,29,48,51,48,52,72,63,66,22,4,43,
77,23,58,66,44,67,29,53,63,88,29,48,51,48,52,72,63,66,22,4,43,
77,23,58,66,44,67,29,53,63,88,29,48,51,48,52,72,63,66,22,4,43,
77,23,58,66,44,67,29,53,63,88,29,48,51,48,52,72,64,66,22,4,43,
77,23,58,66,44,67,29,53,63,88,29,48,51,48,52,72,64,66,22,4,43,
77,23,58,66,44,67,29,53,64,88,29,48,51,48,52,72,64,66,22,4,43,
77,23,58,66,44,67,29,53,64,88,29,48,51,48,52,72,64,66,22,4,43,
77,23,58,66,44,67,29,53,64,88,29,48,51,48,52,72,64,66,22,4,43,
77,23,59,66,44,68,29,53,64,88,29,48,51,48,52,72,64,66,22,4,43,
78,23,59,66,44,68,29,53,64,88,29,48,51,48,52,72,64,66,22,4,43,
78,23,59,67,45,68,29,53,64,89,29,48,51,48,52,72,64,66,22,4,43,
78,23,59,67,45,68,29,53,64,89,29,48,51,48,52,72,64,67,22,4,43,
78,23,59,67,45,68,29,54,64,89,29,48,51,48,52,73,64,67,22,4,43,
78,23,59,67,45,68,29,54,64,89,29,48,51,48,52,73,64,67,22,4,43,
78,23,59,67,45,68,29,54,64,89,29,48,51,48,52,73,64,67,22,4,44,
78,23,59,67,45,68,29,54,64,89,29,48,51,49,52,73,64,67,22,4,44,
78,23,59,67,45,68,29,54,64,89,29,48,51,49,52,73,64,67,22,4,44,
78,23,59,67,45,68,29,54,64,89,29,48,52,49,53,73,65,67,22,4,44,
78,23,59,67,45,68,29,54,64,89,29,48,52,49,53,73,65,67,22,4,44,
78,23,59,67,45,68,29,54,65,90,29,49,52,49,53,73,65,67,22,4,44,
79,24,59,67,45,68,29,54,65,90,29,49,52,49,53,73,65,67,22,4,44,
79,24,59,67,45,69,29,54,65,90,29,49,52,49,53,73,65,67,22,4,44,
79,24,59,67,45,69,29,54,65,90,29,49,52,49,53,73,65,67,22,4,44,
79,24,60,68,45,69,29,54,65,90,29,49,52,49,53,74,65,67,22,4,44,
79,24,60,68,45,69,29,54,65,90,29,49,52,49,53,74,65,68,23,4,44,
79,24,60,68,45,69,29,54,65,90,29,49,52,49,53,74,65,68,23,4,44,
79,24,60,68,45,69,29,54,65,90,29,49,52,49,53,74,65,68,23,4,44,
79,24,60,68,45,69,29,54,65,90,29,49,52,49,53,74,65,68,23,4,44,
79,24,60,68,45,69,29,54,65,90,29,49,52,49,53,74,65,68,23,4,44,
79,24,60,68,45,69,29,55,65,91,29,49,52,49,53,74,65,68,23,4,44,
79,24,60,68,45,69,29,55,65,91,29,49,52,49,53,74,66,68,23,4,44,
80,24,60,68,46,69,30,55,65,91,29,49,52,49,53,74,66,68,23,4,44,
80,24,60,68,46,69,30,55,66,91,29,49,52,49,53,74,66,68,23,4,44,
80,24,60,68,46,69,30,55,66,91,30,49,52,49,53,74,66,68,23,4,44,
80,24,60,68,46,70,30,55,66,91,30,49,52,50,54,74,66,68,23,4,44,
80,24,60,68,46,70,30,55,66,91,30,49,53,50,54,75,66,68,23,4,44,
80,24,60,69,46,70,30,55,66,91,30,49,53,50,54,75,66,68,23,4,45,
80,24,60,69,46,70,30,55,66,91,30,49,53,50,54,75,66,69,23,4,45,
80,24,61,69,46,70,30,55,66,92,30,50,53,50,54,75,66,69,23,4,45,
80,24,61,69,46,70,30,55,66,92,30,50,53,50,54,75,66,69,23,4,45,
80,24,61,69,46,70,30,55,66,92,30,50,53,50,54,75,66,69,23,4,45,
80,24,61,69,46,70,30,55,66,92,30,50,53,50,54,75,66,69,23,4,45,
81,24,61,69,46,70,30,55,66,92,30,50,53,50,54,75,66,69,23,4,45,
81,24,61,69,46,70,30,55,66,92,30,50,53,50,54,75,66,69,23,4,45,
81,24,61,69,46,70,30,55,66,92,30,50,53,50,54,75,67,69,23,4,45,
81,24,61,69,46,70,30,55,66,92,30,50,53,50,54,75,67,69,23,4,45,
81,24,61,69,46,70,30,56,67,92,30,50,53,50,54,75,67,69,23,4,45,
81,24,61,69,46,71,30,56,67,92,30,50,53,50,54,76,67,69,23,4,45,
81,24,61,69,46,71,30,56,67,93,30,50,53,50,54,76,67,69,23,4,45,
81,24,61,70,46,71,30,56,67,93,30,50,53,50,54,76,67,69,23,4,45,
81,24,61,70,46,71,30,56,67,93,30,50,53,50,54,76,67,70,23,4,45,
81,24,61,70,47,71,30,56,67,93,30,50,53,50,54,76,67,70,23,4,45,
81,24,61,70,47,71,30,56,67,93,30,50,53,50,55,76,67,70,23,4,45,
82,24,62,70,47,71,30,56,67,93,30,50,54,51,55,76,67,70,23,4,45,
82,24,62,70,47,71,30,56,67,93,30,50,54,51,55,76,67,70,23,4,45,
82,24,62,70,47,71,30,56,67,93,30,50,54,51,55,76,67,70,23,4,45,
82,24,62,70,47,71,30,56,67,93,30,50,54,51,55,76,67,70,23,4,45,
82,24,62,70,47,71,30,56,67,94,30,51,54,51,55,76,67,70,23,4,46,
82,24,62,70,47,71,30,56,67,94,30,51,54,51,55,76,68,70,23,4,46,
82,24,62,70,47,71,30,56,67,94,30,51,54,51,55,77,68,70,23,4,46,
82,24,62,70,47,72,30,56,68,94,30,51,54,51,55,77,68,70,23,4,46,
82,24,62,70,47,72,30,56,68,94,30,51,54,51,55,77,68,70,23,4,46,
82,24,62,71,47,72,30,56,68,94,30,51,54,51,55,77,68,70,23,4,46,
82,24,62,71,47,72,30,57,68,94,30,51,54,51,55,77,68,70,23,4,46,
82,24,62,71,47,72,30,57,68,94,30,51,54,51,55,77,68,71,23,4,46,
83,25,62,71,47,72,30,57,68,94,30,51,54,51,55,77,68,71,23,4,46,
83,25,62,71,47,72,31,57,68,94,30,51,54,51,55,77,68,71,23,4,46,
83,25,62,71,47,72,31,57,68,95,31,51,54,51,55,77,68,71,23,4,46,
83,25,63,71,47,72,31,57,68,95,31,51,54,51,55,77,68,71,23,4,46,
83,25,63,71,47,72,31,57,68,95,31,51,54,51,56,77,68,71,23,4,46,
83,25,63,71,47,72,31,57,68,95,31,51,55,51,56,77,68,71,23,4,46,
83,25,63,71,47,72,31,57,68,95,31,51,55,51,56,78,68,71,23,4,46,
83,25,63,71,48,72,31,57,68,95,31,51,55,52,56,78,69,71,24,4,46,
83,25,63,71,48,73,31,57,68,95,31,51,55,52,56,78,69,71,24,4,46,
83,25,63,71,48,73,31,57,69,95,31,51,55,52,56,78,69,71,24,4,46,
83,25,63,72,48,73,31,57,69,95,31,51,55,52,56,78,69,71,24,4,46,
84,25,63,72,48,73,31,57,69,95,31,52,55,52,56,78,69,71,24,4,46,
84,25,63,72,48,73,31,57,69,96,31,52,55,52,56,78,69,72,24,4,46,
84,25,63,72,48,73,31,57,69,96,31,52,55,52,56,78,69,72,24,4,46,
84,25,63,72,48,73,31,57,69,96,31,52,55,52,56,78,69,72,24,4,47,
84,25,63,72,48,73,31,58,69,96,31,52,55,52,56,78,69,72,24,4,47,
84,25,63,72,48,73,31,58,69,96,31,52,55,52,56,78,69,72,24,4,47,
84,25,63,72,48,73,31,58,69,96,31,52,55,52,56,78,69,72,24,4,47,
84,25,63,72,48,73,31,58,69,96,31,52,55,52,56,79,69,72,24,4,47,
84,25,64,72,48,73,31,58,69,96,31,52,55,52,56,79,69,72,24,4,47,
84,25,64,72,48,74,31,58,69,96,31,52,55,52,56,79,70,72,24,4,47,
84,25,64,72,48,74,31,58,69,97,31,52,55,52,57,79,70,72,24,4,47,
85,25,64,72,48,74,31,58,69,97,31,52,55,52,57,79,70,72,24,4,47,
85,25,64,72,48,74,31,58,70,97,31,52,56,52,57,79,70,72,24,4,47,
85,25,64,73,48,74,31,58,70,97,31,52,56,52,57,79,70,72,24,4,47,
85,25,64,73,48,74,31,58,70,97,31,52,56,52,57,79,70,73,24,4,47,
85,25,64,73,48,74,31,58,70,97,31,52,56,53,57,79,70,73,24,4,47,
85,25,64,73,48,74,31,58,70,97,31,52,56,53,57,79,70,73,24,4,47,
85,25,64,73,49,74,31,58,70,97,31,52,56,53,57,79,70,73,24,4,47,
85,25,64,73,49,74,31,58,70,97,31,52,56,53,57,79,70,73,24,4,47,
85,25,64,73,49,74,31,58,70,97,31,53,56,53,57,80,70,73,24,4,47,
85,25,64,73,49,74,31,58,70,98,31,53,56,53,57,80,70,73,24,4,47,
85,25,64,73,49,74,31,59,70,98,31,53,56,53,57,80,70,73,24,4,47,
86,25,64,73,49,75,31,59,70,98,31,53,56,53,57,80,70,73,24,4,47,
86,25,65,73,49,75,31,59,70,98,31,53,56,53,57,80,71,73,24,4,47,
86,25,65,73,49,75,31,59,70,98,31,53,56,53,57,80,71,73,24,4,48,
86,25,65,73,49,75,32,59,71,98,31,53,56,53,57,80,71,73,24,4,48,
86,25,65,74,49,75,32,59,71,98,32,53,56,53,57,80,71,73,24,4,48,
86,25,65,74,49,75,32,59,71,98,32,53,56,53,57,80,71,74,24,4,48,
86,25,65,74,49,75,32,59,71,98,32,53,56,53,58,80,71,74,24,4,48,
86,25,65,74,49,75,32,59,71,99,32,53,56,53,58,80,71,74,24,4,48,
86,25,65,74,49,75,32,59,71,99,32,53,57,53,58,80,71,74,24,4,48,
86,25,65,74,49,75,32,59,71,99,32,53,57,53,58,81,71,74,24,4,48,
86,25,65,74,49,75,32,59,71,99,32,53,57,53,58,81,71,74,24,4,48,
87,25,65,74,49,75,32,59,71,99,32,53,57,53,58,81,71,74,24,4,48,
87,26,65,74,49,75,32,59,71,99,32,53,57,54,58,81,71,74,24,4,48,
87,26,65,74,49,76,32,59,71,99,32,53,57,54,58,81,71,74,24,4,48,
87,26,65,74,49,76,32,59,71,99,32,53,57,54,58,81,71,74,24,4,48,
87,26,65,74,49,76,32,59,71,99,32,53,57,54,58,81,72,74,24,4,48,
87,26,66,74,50,76,32,60,71,99,32,53,57,54,58,81,72,74,24,4,48,
87,26,66,75,50,76,32,60,72,100,32,54,57,54,58,81,72,74,24,4,48,
87,26,66,75,50,76,32,60,72,100,32,54,57,54,58,81,72,75,24,4,48,
87,26,66,75,50,76,32,60,72,100,32,54,57,54,58,81,72,75,24,4,48,
87,26,66,75,50,76,32,60,72,100,32,54,57,54,58,81,72,75,24,4,48,
87,26,66,75,50,76,32,60,72,100,32,54,57,54,58,82,72,75,24,4,48,
88,26,66,75,50,76,32,60,72,100,32,54,57,54,58,82,72,75,24,4,48,
88,26,66,75,50,76,32,60,72,100,32,54,57,54,59,82,72,75,25,4,48,
88,26,66,75,50,76,32,60,72,100,32,54,57,54,59,82,72,75,25,4,49,
88,26,66,75,50,76,32,60,72,100,32,54,57,54,59,82,72,75,25,4,49,
88,26,66,75,50,77,32,60,72,100,32,54,58,54,59,82,72,75,25,4,49,
88,26,66,75,50,77,32,60,72,101,32,54,58,54,59,82,72,75,25,4,49,
88,26,66,75,50,77,32,60,72,101,32,54,58,54,59,82,72,75,25,4,49,
88,26,66,75,50,77,32,60,72,101,32,54,58,54,59,82,73,75,25,4,49,
88,26,66,76,50,77,32,60,72,101,32,54,58,54,59,82,73,75,25,4,49,
88,26,67,76,50,77,32,60,73,101,32,54,58,54,59,82,73,75,25,4,49,
88,26,67,76,50,77,32,60,73,101,32,54,58,55,59,82,73,76,25,4,49,
89,26,67,76,50,77,32,61,73,101,32,54,58,55,59,83,73,76,25,4,49,
89,26,67,76,50,77,32,61,73,101,32,54,58,55,59,83,73,76,25,4,49,
89,26,67,76,50,77,32,61,73,101,32,54,58,55,59,83,73,76,25,4,49,
89,26,67,76,50,77,32,61,73,102,32,55,58,55,59,83,73,76,25,4,49,
89,26,67,76,51,77,32,61,73,102,32,55,58,55,59,83,73,76,25,4,49,
89,26,67,76,51,77,33,61,73,102,32,55,58,55,59,83,73,76,25,4,49,
89,26,67,76,51,78,33,61,73,102,33,55,58,55,59,83,73,76,25,4,49,
89,26,67,76,51,78,33,61,73,102,33,55,58,55,59,83,73,76,25,4,49,
89,26,67,76,51,78,33,61,73,102,33,55,58,55,60,83,73,76,25,4,49,
89,26,67,76,51,78,33,61,73,102,33,55,58,55,60,83,73,76,25,4,49,
89,26,67,77,51,78,33,61,73,102,33,55,58,55,60,83,74,76,25,4,49,
90,26,67,77,51,78,33,61,73,102,33,55,59,55,60,83,74,76,25,4,49,
90,26,67,77,51,78,33,61,74,102,33,55,59,55,60,84,74,77,25,4,49,
90,26,67,77,51,78,33,61,74,103,33,55,59,55,60,84,74,77,25,4,50,
90,26,68,77,51,78,33,61,74,103,33,55,59,55,60,84,74,77,25,4,50,
90,26,68,77,51,78,33,61,74,103,33,55,59,55,60,84,74,77,25,4,50,
90,26,68,77,51,78,33,61,74,103,33,55,59,55,60,84,74,77,25,4,50,
90,26,68,77,51,78,33,62,74,103,33,55,59,55,60,84,74,77,25,4,50,
90,26,68,77,51,78,33,62,74,103,33,55,59,56,60,84,74,77,25,4,50,
90,26,68,77,51,79,33,62,74,103,33,55,59,56,60,84,74,77,25,4,50,
90,26,68,77,51,79,33,62,74,103,33,55,59,56,60,84,74,77,25,4,50,
90,26,68,77,51,79,33,62,74,103,33,55,59,56,60,84,74,77,25,4,50,
90,26,68,77,51,79,33,62,74,104,33,56,59,56,60,84,74,77,25,4,50,
91,26,68,77,51,79,33,62,74,104,33,56,59,56,60,84,74,77,25,4,50,
91,26,68,78,51,79,33,62,74,104,33,56,59,56,60,85,75,77,25,4,50,
91,27,68,78,52,79,33,62,74,104,33,56,59,56,61,85,75,78,25,4,50,
91,27,68,78,52,79,33,62,75,104,33,56,59,56,61,85,75,78,25,4,50,
91,27,68,78,52,79,33,62,75,104,33,56,59,56,61,85,75,78,25,4,50,
91,27,68,78,52,79,33,62,75,104,33,56,59,56,61,85,75,78,25,4,50,
91,27,69,78,52,79,33,62,75,104,33,56,60,56,61,85,75,78,25,4,50,
91,27,69,78,52,79,33,62,75,104,33,56,60,56,61,85,75,78,25,4,50,
91,27,69,78,52,79,33,62,75,104,33,56,60,56,61,85,75,78,25,4,50,
91,27,69,78,52,80,33,62,75,105,33,56,60,56,61,85,75,78,25,4,50,
91,27,69,78,52,80,33,62,75,105,33,56,60,56,61,85,75,78,25,4,50,
92,27,69,78,52,80,33,63,75,105,33,56,60,56,61,85,75,78,25,4,50,
92,27,69,78,52,80,33,63,75,105,33,56,60,56,61,85,75,78,25,4,51,
92,27,69,78,52,80,33,63,75,105,33,56,60,56,61,85,75,78,25,4,51,
92,27,69,79,52,80,33,63,75,105,33,56,60,57,61,86,76,78,25,4,51,
92,27,69,79,52,80,33,63,75,105,33,56,60,57,61,86,76,78,26,4,51,
92,27,69,79,52,80,33,63,75,105,33,56,60,57,61,86,76,79,26,4,51,
92,27,69,79,52,80,34,63,76,105,33,56,60,57,61,86,76,79,26,4,51,
92,27,69,79,52,80,34,63,76,105,33,57,60,57,61,86,76,79,26,4,51,
92,27,69,79,52,80,34,63,76,106,34,57,60,57,61,86,76,79,26,4,51,
92,27,69,79,52,80,34,63,76,106,34,57,60,57,62,86,76,79,26,4,51,
92,27,70,79,52,80,34,63,76,106,34,57,60,57,62,86,76,79,26,4,51,
93,27,70,79,52,80,34,63,76,106,34,57,60,57,62,86,76,79,26,4,51,
93,27,70,79,53,81,34,63,76,106,34,57,60,57,62,86,76,79,26,4,51,
93,27,70,79,53,81,34,63,76,106,34,57,61,57,62,86,76,79,26,4,51,
93,27,70,79,53,81,34,63,76,106,34,57,61,57,62,86,76,79,26,4,51,
93,27,70,79,53,81,34,63,76,106,34,57,61,57,62,87,76,79,26,4,51,
93,27,70,80,53,81,34,63,76,106,34,57,61,57,62,87,76,79,26,4,51,
93,27,70,80,53,81,34,64,76,107,34,57,61,57,62,87,77,79,26,4,51,
93,27,70,80,53,81,34,64,76,107,34,57,61,57,62,87,77,80,26,4,51,
93,27,70,80,53,81,34,64,76,107,34,57,61,57,62,87,77,80,26,4,51,
93,27,70,80,53,81,34,64,77,107,34,57,61,57,62,87,77,80,26,4,51,
93,27,70,80,53,81,34,64,77,107,34,57,61,57,62,87,77,80,26,4,51,
94,27,70,80,53,81,34,64,77,107,34,57,61,58,62,87,77,80,26,4,52,
94,27,70,80,53,81,34,64,77,107,34,57,61,58,62,87,77,80,26,4,52,
94,27,70,80,53,81,34,64,77,107,34,57,61,58,62,87,77,80,26,4,52,
94,27,70,80,53,82,34,64,77,107,34,57,61,58,62,87,77,80,26,4,52,
94,27,71,80,53,82,34,64,77,107,34,57,61,58,63,87,77,80,26,4,52,
94,27,71,80,53,82,34,64,77,108,34,58,61,58,63,88,77,80,26,4,52,
94,27,71,80,53,82,34,64,77,108,34,58,61,58,63,88,77,80,26,4,52,
94,27,71,80,53,82,34,64,77,108,34,58,61,58,63,88,77,80,26,4,52,
94,27,71,81,53,82,34,64,77,108,34,58,61,58,63,88,77,80,26,4,52,
94,27,71,81,53,82,34,64,77,108,34,58,62,58,63,88,78,81,26,4,52,
94,27,71,81,53,82,34,64,77,108,34,58,62,58,63,88,78,81,26,4,52,
95,27,71,81,54,82,34,64,77,108,34,58,62,58,63,88,78,81,26,4,52,
95,27,71,81,54,82,34,65,78,108,34,58,62,58,63,88,78,81,26,4,52,
95,27,71,81,54,82,34,65,78,108,34,58,62,58,63,88,78,81,26,4,52,
95,27,71,81,54,82,34,65,78,108,34,58,62,58,63,88,78,81,26,4,52,
95,28,71,81,54,82,34,65,78,109,34,58,62,58,63,88,78,81,26,4,52,
95,28,71,81,54,83,34,65,78,109,34,58,62,58,63,88,78,81,26,4,52,
95,28,71,81,54,83,34,65,78,109,34,58,62,58,63,89,78,81,26,4,52,
95,28,71,81,54,83,34,65,78,109,34,58,62,58,63,89,78,81,26,4,52,
95,28,72,81,54,83,35,65,78,109,34,58,62,58,63,89,78,81,26,4,52,
95,28,72,81,54,83,35,65,78,109,34,58,62,59,63,89,78,81,26,4,52,
95,28,72,82,54,83,35,65,78,109,35,58,62,59,63,89,78,81,26,4,52,
95,28,72,82,54,83,35,65,78,109,35,58,62,59,64,89,78,81,26,4,53,
96,28,72,82,54,83,35,65,78,109,35,58,62,59,64,89,79,82,26,4,53,
96,28,72,82,54,83,35,65,78,110,35,59,62,59,64,89,79,82,26,4,53,
96,28,72,82,54,83,35,65,78,110,35,59,62,59,64,89,79,82,26,4,53,
96,28,72,82,54,83,35,65,79,110,35,59,62,59,64,89,79,82,26,4,53,
96,28,72,82,54,83,35,65,79,110,35,59,63,59,64,89,79,82,26,4,53,
96,28,72,82,54,83,35,65,79,110,35,59,63,59,64,89,79,82,26,4,53,
96,28,72,82,54,84,35,66,79,110,35,59,63,59,64,90,79,82,26,4,53,
96,28,72,82,54,84,35,66,79,110,35,59,63,59,64,90,79,82,26,4,53,
96,28,72,82,54,84,35,66,79,110,35,59,63,59,64,90,79,82,27,4,53,
96,28,72,82,54,84,35,66,79,110,35,59,63,59,64,90,79,82,27,4,53,
96,28,72,82,55,84,35,66,79,110,35,59,63,59,64,90,79,82,27,4,53,
97,28,73,83,55,84,35,66,79,111,35,59,63,59,64,90,79,82,27,4,53,
97,28,73,83,55,84,35,66,79,111,35,59,63,59,64,90,79,82,27,4,53,
97,28,73,83,55,84,35,66,79,111,35,59,63,59,64,90,79,83,27,4,53,
97,28,73,83,55,84,35,66,79,111,35,59,63,59,64,90,80,83,27,4,53,
97,28,73,83,55,84,35,66,79,111,35,59,63,59,64,90,80,83,27,4,53,
97,28,73,83,55,84,35,66,79,111,35,59,63,60,64,90,80,83,27,4,53,
97,28,73,83,55,84,35,66,80,111,35,59,63,60,65,90,80,83,27,4,53,
97,28,73,83,55,84,35,66,80,111,35,59,63,60,65,91,80,83,27,5,53,
97,28,73,83,55,85,35,66,80,111,35,59,63,60,65,91,80,83,27,5,53,
97,28,73,83,55,85,35,66,80,111,35,59,63,60,65,91,80,83,27,5,53,
97,28,73,83,55,85,35,66,80,112,35,60,63,60,65,91,80,83,27,5,54,
98,28,73,83,55,85,35,66,80,112,35,60,64,60,65,91,80,83,27,5,54,
98,28,73,83,55,85,35,67,80,112,35,60,64,60,65,91,80,83,27,5,54,
98,28,73,83,55,85,35,67,80,112,35,60,64,60,65,91,80,83,27,5,54,
98,28,73,84,55,85,35,67,80,112,35,60,64,60,65,91,80,83,27,5,54,
98,28,73,84,55,85,35,67,80,112,35,60,64,60,65,91,80,84,27,5,54,
98,28,74,84,55,85,35,67,80,112,35,60,64,60,65,91,80,84,27,5,54,
98,28,74,84,55,85,35,67,80,112,35,60,64,60,65,91,81,84,27,5,54,
98,28,74,84,55,85,35,67,80,112,35,60,64,60,65,91,81,84,27,5,54,
98,28,74,84,55,85,35,67,80,113,35,60,64,60,65,92,81,84,27,5,54,
98,28,74,84,56,85,35,67,81,113,35,60,64,60,65,92,81,84,27,5,54,
98,28,74,84,56,86,36,67,81,113,35,60,64,60,65,92,81,84,27,5,54,
99,28,74,84,56,86,36,67,81,113,35,60,64,60,65,92,81,84,27,5,54,
99,28,74,84,56,86,36,67,81,113,36,60,64,60,65,92,81,84,27,5,54,
99,28,74,84,56,86,36,67,81,113,36,60,64,61,66,92,81,84,27,5,54,
99,28,74,84,56,86,36,67,81,113,36,60,64,61,66,92,81,84,27,5,54,
99,28,74,84,56,86,36,67,81,113,36,60,64,61,66,92,81,84,27,5,54,
99,28,74,85,56,86,36,67,81,113,36,60,64,61,66,92,81,84,27,5,54,
99,29,74,85,56,86,36,67,81,113,36,60,64,61,66,92,81,84,27,5,54,
99,29,74,85,56,86,36,67,81,114,36,61,65,61,66,92,81,85,27,5,54,
99,29,74,85,56,86,36,68,81,114,36,61,65,61,66,92,81,85,27,5,54,
99,29,75,85,56,86,36,68,81,114,36,61,65,61,66,92,82,85,27,5,54,
99,29,75,85,56,86,36,68,81,114,36,61,65,61,66,93,82,85,27,5,55,
99,29,75,85,56,86,36,68,81,114,36,61,65,61,66,93,82,85,27,5,55,
100,29,75,85,56,87,36,68,82,114,36,61,65,61,66,93,82,85,27,5,55,
100,29,75,85,56,87,36,68,82,114,36,61,65,61,66,93,82,85,27,5,55,
100,29,75,85,56,87,36,68,82,114,36,61,65,61,66,93,82,85,27,5,55,
100,29,75,85,56,87,36,68,82,114,36,61,65,61,66,93,82,85,27,5,55,
100,29,75,85,56,87,36,68,82,114,36,61,65,61,66,93,82,85,27,5,55,
100,29,75,85,56,87,36,68,82,115,36,61,65,61,66,93,82,85,27,5,55,
100,29,75,85,56,87,36,68,82,115,36,61,65,61,66,93,82,85,27,5,55,
100,29,75,86,57,87,36,68,82,115,36,61,65,61,67,93,82,85,27,5,55,
100,29,75,86,57,87,36,68,82,115,36,61,65,61,67,93,82,86,27,5,55,
100,29,75,86,57,87,36,68,82,115,36,61,65,61,67,93,82,86,27,5,55,
100,29,75,86,57,87,36,68,82,115,36,61,65,62,67,94,82,86,27,5,55,
101,29,75,86,57,87,36,68,82,115,36,61,65,62,67,94,83,86,27,5,55,
101,29,75,86,57,87,36,68,82,115,36,61,65,62,67,94,83,86,27,5,55,
101,29,76,86,57,88,36,69,82,115,36,61,66,62,67,94,83,86,28,5,55,
101,29,76,86,57,88,36,69,83,115,36,61,66,62,67,94,83,86,28,5,55,
101,29,76,86,57,88,36,69,83,116,36,62,66,62,67,94,83,86,28,5,55,
101,29,76,86,57,88,36,69,83,116,36,62,66,62,67,94,83,86,28,5,55,
101,29,76,86,57,88,36,69,83,116,36,62,66,62,67,94,83,86,28,5,55,
101,29,76,86,57,88,36,69,83,116,36,62,66,62,67,94,83,86,28,5,55,
101,29,76,86,57,88,36,69,83,116,36,62,66,62,67,94,83,86,28,5,55,
101,29,76,87,57,88,36,69,83,116,36,62,66,62,67,94,83,86,28,5,56,
101,29,76,87,57,88,36,69,83,116,36,62,66,62,67,94,83,86,28,5,56,
102,29,76,87,57,88,36,69,83,116,36,62,66,62,67,95,83,87,28,5,56,
102,29,76,87,57,88,37,69,83,116,36,62,66,62,67,95,83,87,28,5,56,
102,29,76,87,57,88,37,69,83,117,36,62,66,62,67,95,83,87,28,5,56,
102,29,76,87,57,88,37,69,83,117,37,62,66,62,68,95,84,87,28,5,56,
102,29,76,87,57,89,37,69,83,117,37,62,66,62,68,95,84,87,28,5,56,
102,29,76,87,57,89,37,69,83,117,37,62,66,62,68,95,84,87,28,5,56,
102,29,77,87,58,89,37,69,84,117,37,62,66,62,68,95,84,87,28,5,56,
102,29,77,87,58,89,37,69,84,117,37,62,66,63,68,95,84,87,28,5,56,
102,29,77,87,58,89,37,70,84,117,37,62,66,63,68,95,84,87,28,5,56,
102,29,77,87,58,89,37,70,84,117,37,62,67,63,68,95,84,87,28,5,56,
102,29,77,87,58,89,37,70,84,117,37,62,67,63,68,95,84,87,28,5,56,
103,29,77,88,58,89,37,70,84,117,37,62,67,63,68,95,84,87,28,5,56,
103,29,77,88,58,89,37,70,84,118,37,63,67,63,68,96,84,87,28,5,56,
103,29,77,88,58,89,37,70,84,118,37,63,67,63,68,96,84,88,28,5,56,
103,29,77,88,58,89,37,70,84,118,37,63,67,63,68,96,84,88,28,5,56,
103,29,77,88,58,89,37,70,84,118,37,63,67,63,68,96,84,88,28,5,56,
103,29,77,88,58,89,37,70,84,118,37,63,67,63,68,96,84,88,28,5,56,
103,29,77,88,58,89,37,70,84,118,37,63,67,63,68,96,85,88,28,5,56,
103,30,77,88,58,90,37,70,84,118,37,63,67,63,68,96,85,88,28,5,56};


int equal_threshold_table[MAXIMUMWINDOW][21]  =  { 

0,0,0,0,0,0,0,0,0,0,0,0,0,0,0,0,0,0,0,0,0, /*1*/ 
0,0,0,0,0,0,0,0,0,0,0,0,0,0,0,0,0,0,0,0,0,
0,0,0,0,0,0,0,0,0,0,0,0,0,0,0,0,0,0,0,0,0,
0,0,0,0,0,0,0,0,0,0,0,0,0,0,0,0,0,0,0,0,0,
4,4,4,4,4,4,4,4,4,4,4,4,4,4,4,4,4,4,4,4,4, /*5*/ 
4,4,4,4,4,4,4,4,4,4,4,4,4,4,4,4,4,4,4,4,4,
4,4,4,4,4,4,4,4,4,4,4,4,4,4,4,4,4,4,4,4,4,
4,4,4,4,4,4,4,4,4,4,4,4,4,4,4,4,4,4,4,4,4,
4,4,4,4,4,4,4,4,4,4,4,4,4,4,4,4,4,4,4,4,4,
4,4,4,4,4,4,4,4,4,4,4,4,4,4,4,4,4,4,4,4,4, /*10*/ 
5,5,5,5,5,5,5,5,5,5,5,5,5,5,5,5,5,5,5,5,5,
5,5,5,5,5,5,5,5,5,5,5,5,5,5,5,5,5,5,5,5,5,
5,5,5,5,5,5,5,5,5,5,5,5,5,5,5,5,5,5,5,5,5,
5,5,5,5,5,5,5,5,5,5,5,5,5,5,5,5,5,5,5,5,5,
5,5,5,5,5,5,5,5,5,5,5,5,5,5,5,5,5,5,5,5,5, /*15*/ 
5,5,5,5,5,5,5,5,5,5,5,5,5,5,5,5,5,5,5,5,5,
6,6,6,6,6,6,6,6,6,6,6,6,6,6,6,6,6,6,6,6,6,
6,6,6,6,6,6,6,6,6,6,6,6,6,6,6,6,6,6,6,6,6,
6,6,6,6,6,6,6,6,6,6,6,6,6,6,6,6,6,6,6,6,6,
6,6,6,6,6,6,6,6,6,6,6,6,6,6,6,6,6,6,6,6,6, /*20*/ 
6,6,6,6,6,6,6,6,6,6,6,6,6,6,6,6,6,6,6,6,6,
6,6,6,6,6,6,6,6,6,6,6,6,6,6,6,6,6,6,6,6,6,
6,6,6,6,6,6,6,6,6,6,6,6,6,6,6,6,6,6,6,6,6,
6,6,6,6,6,6,6,6,6,6,6,6,6,6,6,6,6,6,6,6,6,
7,7,7,7,7,7,7,7,7,7,7,7,7,7,7,7,7,7,7,7,7, /*25*/ 
7,7,7,7,7,7,7,7,7,7,7,7,7,7,7,7,7,7,7,7,7,
7,7,7,7,7,7,7,7,7,7,7,7,7,7,7,7,7,7,7,7,7,
7,7,7,7,7,7,7,7,7,7,7,7,7,7,7,7,7,7,7,7,7,
7,7,7,7,7,7,7,7,7,7,7,7,7,7,7,7,7,7,7,7,7,
7,7,7,7,7,7,7,7,7,7,7,7,7,7,7,7,7,7,7,7,7,
7,7,7,7,7,7,7,7,7,7,7,7,7,7,7,7,7,7,7,7,7,
7,7,7,7,7,7,7,7,7,7,7,7,7,7,7,7,7,7,7,7,7,
7,7,7,7,7,7,7,7,7,7,7,7,7,7,7,7,7,7,7,7,7,
8,8,8,8,8,8,8,8,8,8,8,8,8,8,8,8,8,8,8,8,8,
8,8,8,8,8,8,8,8,8,8,8,8,8,8,8,8,8,8,8,8,8,
8,8,8,8,8,8,8,8,8,8,8,8,8,8,8,8,8,8,8,8,8,
8,8,8,8,8,8,8,8,8,8,8,8,8,8,8,8,8,8,8,8,8,
8,8,8,8,8,8,8,8,8,8,8,8,8,8,8,8,8,8,8,8,8,
8,8,8,8,8,8,8,8,8,8,8,8,8,8,8,8,8,8,8,8,8,
8,8,8,8,8,8,8,8,8,8,8,8,8,8,8,8,8,8,8,8,8,
8,8,8,8,8,8,8,8,8,8,8,8,8,8,8,8,8,8,8,8,8,
8,8,8,8,8,8,8,8,8,8,8,8,8,8,8,8,8,8,8,8,8,
8,8,8,8,8,8,8,8,8,8,8,8,8,8,8,8,8,8,8,8,8,
9,9,9,9,9,9,9,9,9,9,9,9,9,9,9,9,9,9,9,9,9,
9,9,9,9,9,9,9,9,9,9,9,9,9,9,9,9,9,9,9,9,9,
9,9,9,9,9,9,9,9,9,9,9,9,9,9,9,9,9,9,9,9,9,
9,9,9,9,9,9,9,9,9,9,9,9,9,9,9,9,9,9,9,9,9,
9,9,9,9,9,9,9,9,9,9,9,9,9,9,9,9,9,9,9,9,9,
9,9,9,9,9,9,9,9,9,9,9,9,9,9,9,9,9,9,9,9,9,
9,9,9,9,9,9,9,9,9,9,9,9,9,9,9,9,9,9,9,9,9,
9,9,9,9,9,9,9,9,9,9,9,9,9,9,9,9,9,9,9,9,9,
9,9,9,9,9,9,9,9,9,9,9,9,9,9,9,9,9,9,9,9,9,
9,9,9,9,9,9,9,9,9,9,9,9,9,9,9,9,9,9,9,9,9,
10,10,10,10,10,10,10,10,10,10,10,10,10,10,10,10,10,10,10,10,10,
10,10,10,10,10,10,10,10,10,10,10,10,10,10,10,10,10,10,10,10,10,
10,10,10,10,10,10,10,10,10,10,10,10,10,10,10,10,10,10,10,10,10,
10,10,10,10,10,10,10,10,10,10,10,10,10,10,10,10,10,10,10,10,10,
10,10,10,10,10,10,10,10,10,10,10,10,10,10,10,10,10,10,10,10,10,
10,10,10,10,10,10,10,10,10,10,10,10,10,10,10,10,10,10,10,10,10,
10,10,10,10,10,10,10,10,10,10,10,10,10,10,10,10,10,10,10,10,10,
10,10,10,10,10,10,10,10,10,10,10,10,10,10,10,10,10,10,10,10,10,
10,10,10,10,10,10,10,10,10,10,10,10,10,10,10,10,10,10,10,10,10,
10,10,10,10,10,10,10,10,10,10,10,10,10,10,10,10,10,10,10,10,10,
10,10,10,10,10,10,10,10,10,10,10,10,10,10,10,10,10,10,10,10,10,
11,11,11,11,11,11,11,11,11,11,11,11,11,11,11,11,11,11,11,11,11,
11,11,11,11,11,11,11,11,11,11,11,11,11,11,11,11,11,11,11,11,11,
11,11,11,11,11,11,11,11,11,11,11,11,11,11,11,11,11,11,11,11,11,
11,11,11,11,11,11,11,11,11,11,11,11,11,11,11,11,11,11,11,11,11,
11,11,11,11,11,11,11,11,11,11,11,11,11,11,11,11,11,11,11,11,11,
11,11,11,11,11,11,11,11,11,11,11,11,11,11,11,11,11,11,11,11,11,
11,11,11,11,11,11,11,11,11,11,11,11,11,11,11,11,11,11,11,11,11,
11,11,11,11,11,11,11,11,11,11,11,11,11,11,11,11,11,11,11,11,11,
11,11,11,11,11,11,11,11,11,11,11,11,11,11,11,11,11,11,11,11,11,
11,11,11,11,11,11,11,11,11,11,11,11,11,11,11,11,11,11,11,11,11,
11,11,11,11,11,11,11,11,11,11,11,11,11,11,11,11,11,11,11,11,11,
11,11,11,11,11,11,11,11,11,11,11,11,11,11,11,11,11,11,11,11,11,
12,12,12,12,12,12,12,12,12,12,12,12,12,12,12,12,12,12,12,12,12,
12,12,12,12,12,12,12,12,12,12,12,12,12,12,12,12,12,12,12,12,12,
12,12,12,12,12,12,12,12,12,12,12,12,12,12,12,12,12,12,12,12,12,
12,12,12,12,12,12,12,12,12,12,12,12,12,12,12,12,12,12,12,12,12,
12,12,12,12,12,12,12,12,12,12,12,12,12,12,12,12,12,12,12,12,12,
12,12,12,12,12,12,12,12,12,12,12,12,12,12,12,12,12,12,12,12,12,
12,12,12,12,12,12,12,12,12,12,12,12,12,12,12,12,12,12,12,12,12,
12,12,12,12,12,12,12,12,12,12,12,12,12,12,12,12,12,12,12,12,12,
12,12,12,12,12,12,12,12,12,12,12,12,12,12,12,12,12,12,12,12,12,
12,12,12,12,12,12,12,12,12,12,12,12,12,12,12,12,12,12,12,12,12,
12,12,12,12,12,12,12,12,12,12,12,12,12,12,12,12,12,12,12,12,12,
13,13,13,13,13,13,13,13,13,13,13,13,13,13,13,13,13,13,13,13,13,
13,13,13,13,13,13,13,13,13,13,13,13,13,13,13,13,13,13,13,13,13,
13,13,13,13,13,13,13,13,13,13,13,13,13,13,13,13,13,13,13,13,13,
13,13,13,13,13,13,13,13,13,13,13,13,13,13,13,13,13,13,13,13,13,
13,13,13,13,13,13,13,13,13,13,13,13,13,13,13,13,13,13,13,13,13,
13,13,13,13,13,13,13,13,13,13,13,13,13,13,13,13,13,13,13,13,13,
13,13,13,13,13,13,13,13,13,13,13,13,13,13,13,13,13,13,13,13,13,
13,13,13,13,13,13,13,13,13,13,13,13,13,13,13,13,13,13,13,13,13,
13,13,13,13,13,13,13,13,13,13,13,13,13,13,13,13,13,13,13,13,13,
13,13,13,13,13,13,13,13,13,13,13,13,13,13,13,13,13,13,13,13,13,
13,13,13,13,13,13,13,13,13,13,13,13,13,13,13,13,13,13,13,13,13,
13,13,13,13,13,13,13,13,13,13,13,13,13,13,13,13,13,13,13,13,13,
14,14,14,14,14,14,14,14,14,14,14,14,14,14,14,14,14,14,14,14,14,
14,14,14,14,14,14,14,14,14,14,14,14,14,14,14,14,14,14,14,14,14,
14,14,14,14,14,14,14,14,14,14,14,14,14,14,14,14,14,14,14,14,14,
14,14,14,14,14,14,14,14,14,14,14,14,14,14,14,14,14,14,14,14,14,
14,14,14,14,14,14,14,14,14,14,14,14,14,14,14,14,14,14,14,14,14,
14,14,14,14,14,14,14,14,14,14,14,14,14,14,14,14,14,14,14,14,14,
14,14,14,14,14,14,14,14,14,14,14,14,14,14,14,14,14,14,14,14,14,
14,14,14,14,14,14,14,14,14,14,14,14,14,14,14,14,14,14,14,14,14,
14,14,14,14,14,14,14,14,14,14,14,14,14,14,14,14,14,14,14,14,14,
14,14,14,14,14,14,14,14,14,14,14,14,14,14,14,14,14,14,14,14,14,
14,14,14,14,14,14,14,14,14,14,14,14,14,14,14,14,14,14,14,14,14,
14,14,14,14,14,14,14,14,14,14,14,14,14,14,14,14,14,14,14,14,14,
14,14,14,14,14,14,14,14,14,14,14,14,14,14,14,14,14,14,14,14,14,
15,15,15,15,15,15,15,15,15,15,15,15,15,15,15,15,15,15,15,15,15,
15,15,15,15,15,15,15,15,15,15,15,15,15,15,15,15,15,15,15,15,15,
15,15,15,15,15,15,15,15,15,15,15,15,15,15,15,15,15,15,15,15,15,
15,15,15,15,15,15,15,15,15,15,15,15,15,15,15,15,15,15,15,15,15,
15,15,15,15,15,15,15,15,15,15,15,15,15,15,15,15,15,15,15,15,15,
15,15,15,15,15,15,15,15,15,15,15,15,15,15,15,15,15,15,15,15,15,
15,15,15,15,15,15,15,15,15,15,15,15,15,15,15,15,15,15,15,15,15,
15,15,15,15,15,15,15,15,15,15,15,15,15,15,15,15,15,15,15,15,15,
15,15,15,15,15,15,15,15,15,15,15,15,15,15,15,15,15,15,15,15,15,
15,15,15,15,15,15,15,15,15,15,15,15,15,15,15,15,15,15,15,15,15,
15,15,15,15,15,15,15,15,15,15,15,15,15,15,15,15,15,15,15,15,15,
15,15,15,15,15,15,15,15,15,15,15,15,15,15,15,15,15,15,15,15,15,
15,15,15,15,15,15,15,15,15,15,15,15,15,15,15,15,15,15,15,15,15,
16,16,16,16,16,16,16,16,16,16,16,16,16,16,16,16,16,16,16,16,16,
16,16,16,16,16,16,16,16,16,16,16,16,16,16,16,16,16,16,16,16,16,
16,16,16,16,16,16,16,16,16,16,16,16,16,16,16,16,16,16,16,16,16,
16,16,16,16,16,16,16,16,16,16,16,16,16,16,16,16,16,16,16,16,16,
16,16,16,16,16,16,16,16,16,16,16,16,16,16,16,16,16,16,16,16,16,
16,16,16,16,16,16,16,16,16,16,16,16,16,16,16,16,16,16,16,16,16,
16,16,16,16,16,16,16,16,16,16,16,16,16,16,16,16,16,16,16,16,16,
16,16,16,16,16,16,16,16,16,16,16,16,16,16,16,16,16,16,16,16,16,
16,16,16,16,16,16,16,16,16,16,16,16,16,16,16,16,16,16,16,16,16,
16,16,16,16,16,16,16,16,16,16,16,16,16,16,16,16,16,16,16,16,16,
16,16,16,16,16,16,16,16,16,16,16,16,16,16,16,16,16,16,16,16,16,
16,16,16,16,16,16,16,16,16,16,16,16,16,16,16,16,16,16,16,16,16,
16,16,16,16,16,16,16,16,16,16,16,16,16,16,16,16,16,16,16,16,16,
17,17,17,17,17,17,17,17,17,17,17,17,17,17,17,17,17,17,17,17,17,
17,17,17,17,17,17,17,17,17,17,17,17,17,17,17,17,17,17,17,17,17,
17,17,17,17,17,17,17,17,17,17,17,17,17,17,17,17,17,17,17,17,17,
17,17,17,17,17,17,17,17,17,17,17,17,17,17,17,17,17,17,17,17,17,
17,17,17,17,17,17,17,17,17,17,17,17,17,17,17,17,17,17,17,17,17,
17,17,17,17,17,17,17,17,17,17,17,17,17,17,17,17,17,17,17,17,17,
17,17,17,17,17,17,17,17,17,17,17,17,17,17,17,17,17,17,17,17,17,
17,17,17,17,17,17,17,17,17,17,17,17,17,17,17,17,17,17,17,17,17,
17,17,17,17,17,17,17,17,17,17,17,17,17,17,17,17,17,17,17,17,17,
17,17,17,17,17,17,17,17,17,17,17,17,17,17,17,17,17,17,17,17,17,
17,17,17,17,17,17,17,17,17,17,17,17,17,17,17,17,17,17,17,17,17,
17,17,17,17,17,17,17,17,17,17,17,17,17,17,17,17,17,17,17,17,17,
17,17,17,17,17,17,17,17,17,17,17,17,17,17,17,17,17,17,17,17,17,
18,18,18,18,18,18,18,18,18,18,18,18,18,18,18,18,18,18,18,18,18,
18,18,18,18,18,18,18,18,18,18,18,18,18,18,18,18,18,18,18,18,18,
18,18,18,18,18,18,18,18,18,18,18,18,18,18,18,18,18,18,18,18,18,
18,18,18,18,18,18,18,18,18,18,18,18,18,18,18,18,18,18,18,18,18,
18,18,18,18,18,18,18,18,18,18,18,18,18,18,18,18,18,18,18,18,18,
18,18,18,18,18,18,18,18,18,18,18,18,18,18,18,18,18,18,18,18,18,
18,18,18,18,18,18,18,18,18,18,18,18,18,18,18,18,18,18,18,18,18,
18,18,18,18,18,18,18,18,18,18,18,18,18,18,18,18,18,18,18,18,18,
18,18,18,18,18,18,18,18,18,18,18,18,18,18,18,18,18,18,18,18,18,
18,18,18,18,18,18,18,18,18,18,18,18,18,18,18,18,18,18,18,18,18,
18,18,18,18,18,18,18,18,18,18,18,18,18,18,18,18,18,18,18,18,18,
18,18,18,18,18,18,18,18,18,18,18,18,18,18,18,18,18,18,18,18,18,
18,18,18,18,18,18,18,18,18,18,18,18,18,18,18,18,18,18,18,18,18,
18,18,18,18,18,18,18,18,18,18,18,18,18,18,18,18,18,18,18,18,18,
19,19,19,19,19,19,19,19,19,19,19,19,19,19,19,19,19,19,19,19,19,
19,19,19,19,19,19,19,19,19,19,19,19,19,19,19,19,19,19,19,19,19,
19,19,19,19,19,19,19,19,19,19,19,19,19,19,19,19,19,19,19,19,19,
19,19,19,19,19,19,19,19,19,19,19,19,19,19,19,19,19,19,19,19,19,
19,19,19,19,19,19,19,19,19,19,19,19,19,19,19,19,19,19,19,19,19,
19,19,19,19,19,19,19,19,19,19,19,19,19,19,19,19,19,19,19,19,19,
19,19,19,19,19,19,19,19,19,19,19,19,19,19,19,19,19,19,19,19,19,
19,19,19,19,19,19,19,19,19,19,19,19,19,19,19,19,19,19,19,19,19,
19,19,19,19,19,19,19,19,19,19,19,19,19,19,19,19,19,19,19,19,19,
19,19,19,19,19,19,19,19,19,19,19,19,19,19,19,19,19,19,19,19,19,
19,19,19,19,19,19,19,19,19,19,19,19,19,19,19,19,19,19,19,19,19,
19,19,19,19,19,19,19,19,19,19,19,19,19,19,19,19,19,19,19,19,19,
19,19,19,19,19,19,19,19,19,19,19,19,19,19,19,19,19,19,19,19,19,
20,20,20,20,20,20,20,20,20,20,20,20,20,20,20,20,20,20,20,20,20,
20,20,20,20,20,20,20,20,20,20,20,20,20,20,20,20,20,20,20,20,20,
20,20,20,20,20,20,20,20,20,20,20,20,20,20,20,20,20,20,20,20,20,
20,20,20,20,20,20,20,20,20,20,20,20,20,20,20,20,20,20,20,20,20,
20,20,20,20,20,20,20,20,20,20,20,20,20,20,20,20,20,20,20,20,20,
20,20,20,20,20,20,20,20,20,20,20,20,20,20,20,20,20,20,20,20,20,
20,20,20,20,20,20,20,20,20,20,20,20,20,20,20,20,20,20,20,20,20,
20,20,20,20,20,20,20,20,20,20,20,20,20,20,20,20,20,20,20,20,20,
20,20,20,20,20,20,20,20,20,20,20,20,20,20,20,20,20,20,20,20,20,
20,20,20,20,20,20,20,20,20,20,20,20,20,20,20,20,20,20,20,20,20,
20,20,20,20,20,20,20,20,20,20,20,20,20,20,20,20,20,20,20,20,20,
20,20,20,20,20,20,20,20,20,20,20,20,20,20,20,20,20,20,20,20,20,
20,20,20,20,20,20,20,20,20,20,20,20,20,20,20,20,20,20,20,20,20,
20,20,20,20,20,20,20,20,20,20,20,20,20,20,20,20,20,20,20,20,20,
21,21,21,21,21,21,21,21,21,21,21,21,21,21,21,21,21,21,21,21,21,
21,21,21,21,21,21,21,21,21,21,21,21,21,21,21,21,21,21,21,21,21,
21,21,21,21,21,21,21,21,21,21,21,21,21,21,21,21,21,21,21,21,21,
21,21,21,21,21,21,21,21,21,21,21,21,21,21,21,21,21,21,21,21,21,
21,21,21,21,21,21,21,21,21,21,21,21,21,21,21,21,21,21,21,21,21,
21,21,21,21,21,21,21,21,21,21,21,21,21,21,21,21,21,21,21,21,21,
21,21,21,21,21,21,21,21,21,21,21,21,21,21,21,21,21,21,21,21,21,
21,21,21,21,21,21,21,21,21,21,21,21,21,21,21,21,21,21,21,21,21,
21,21,21,21,21,21,21,21,21,21,21,21,21,21,21,21,21,21,21,21,21,
21,21,21,21,21,21,21,21,21,21,21,21,21,21,21,21,21,21,21,21,21,
21,21,21,21,21,21,21,21,21,21,21,21,21,21,21,21,21,21,21,21,21,
21,21,21,21,21,21,21,21,21,21,21,21,21,21,21,21,21,21,21,21,21,
21,21,21,21,21,21,21,21,21,21,21,21,21,21,21,21,21,21,21,21,21,
21,21,21,21,21,21,21,21,21,21,21,21,21,21,21,21,21,21,21,21,21,
22,22,22,22,22,22,22,22,22,22,22,22,22,22,22,22,22,22,22,22,22,
22,22,22,22,22,22,22,22,22,22,22,22,22,22,22,22,22,22,22,22,22,
22,22,22,22,22,22,22,22,22,22,22,22,22,22,22,22,22,22,22,22,22,
22,22,22,22,22,22,22,22,22,22,22,22,22,22,22,22,22,22,22,22,22,
22,22,22,22,22,22,22,22,22,22,22,22,22,22,22,22,22,22,22,22,22,
22,22,22,22,22,22,22,22,22,22,22,22,22,22,22,22,22,22,22,22,22,
22,22,22,22,22,22,22,22,22,22,22,22,22,22,22,22,22,22,22,22,22,
22,22,22,22,22,22,22,22,22,22,22,22,22,22,22,22,22,22,22,22,22,
22,22,22,22,22,22,22,22,22,22,22,22,22,22,22,22,22,22,22,22,22,
22,22,22,22,22,22,22,22,22,22,22,22,22,22,22,22,22,22,22,22,22,
22,22,22,22,22,22,22,22,22,22,22,22,22,22,22,22,22,22,22,22,22,
22,22,22,22,22,22,22,22,22,22,22,22,22,22,22,22,22,22,22,22,22,
22,22,22,22,22,22,22,22,22,22,22,22,22,22,22,22,22,22,22,22,22,
22,22,22,22,22,22,22,22,22,22,22,22,22,22,22,22,22,22,22,22,22,
23,23,23,23,23,23,23,23,23,23,23,23,23,23,23,23,23,23,23,23,23,
23,23,23,23,23,23,23,23,23,23,23,23,23,23,23,23,23,23,23,23,23,
23,23,23,23,23,23,23,23,23,23,23,23,23,23,23,23,23,23,23,23,23,
23,23,23,23,23,23,23,23,23,23,23,23,23,23,23,23,23,23,23,23,23,
23,23,23,23,23,23,23,23,23,23,23,23,23,23,23,23,23,23,23,23,23,
23,23,23,23,23,23,23,23,23,23,23,23,23,23,23,23,23,23,23,23,23,
23,23,23,23,23,23,23,23,23,23,23,23,23,23,23,23,23,23,23,23,23,
23,23,23,23,23,23,23,23,23,23,23,23,23,23,23,23,23,23,23,23,23,
23,23,23,23,23,23,23,23,23,23,23,23,23,23,23,23,23,23,23,23,23,
23,23,23,23,23,23,23,23,23,23,23,23,23,23,23,23,23,23,23,23,23,
23,23,23,23,23,23,23,23,23,23,23,23,23,23,23,23,23,23,23,23,23,
23,23,23,23,23,23,23,23,23,23,23,23,23,23,23,23,23,23,23,23,23,
23,23,23,23,23,23,23,23,23,23,23,23,23,23,23,23,23,23,23,23,23,
23,23,23,23,23,23,23,23,23,23,23,23,23,23,23,23,23,23,23,23,23,
23,23,23,23,23,23,23,23,23,23,23,23,23,23,23,23,23,23,23,23,23,
24,24,24,24,24,24,24,24,24,24,24,24,24,24,24,24,24,24,24,24,24,
24,24,24,24,24,24,24,24,24,24,24,24,24,24,24,24,24,24,24,24,24,
24,24,24,24,24,24,24,24,24,24,24,24,24,24,24,24,24,24,24,24,24,
24,24,24,24,24,24,24,24,24,24,24,24,24,24,24,24,24,24,24,24,24,
24,24,24,24,24,24,24,24,24,24,24,24,24,24,24,24,24,24,24,24,24,
24,24,24,24,24,24,24,24,24,24,24,24,24,24,24,24,24,24,24,24,24,
24,24,24,24,24,24,24,24,24,24,24,24,24,24,24,24,24,24,24,24,24,
24,24,24,24,24,24,24,24,24,24,24,24,24,24,24,24,24,24,24,24,24,
24,24,24,24,24,24,24,24,24,24,24,24,24,24,24,24,24,24,24,24,24,
24,24,24,24,24,24,24,24,24,24,24,24,24,24,24,24,24,24,24,24,24,
24,24,24,24,24,24,24,24,24,24,24,24,24,24,24,24,24,24,24,24,24,
24,24,24,24,24,24,24,24,24,24,24,24,24,24,24,24,24,24,24,24,24,
24,24,24,24,24,24,24,24,24,24,24,24,24,24,24,24,24,24,24,24,24,
24,24,24,24,24,24,24,24,24,24,24,24,24,24,24,24,24,24,24,24,24,
25,25,25,25,25,25,25,25,25,25,25,25,25,25,25,25,25,25,25,25,25,
25,25,25,25,25,25,25,25,25,25,25,25,25,25,25,25,25,25,25,25,25,
25,25,25,25,25,25,25,25,25,25,25,25,25,25,25,25,25,25,25,25,25,
25,25,25,25,25,25,25,25,25,25,25,25,25,25,25,25,25,25,25,25,25,
25,25,25,25,25,25,25,25,25,25,25,25,25,25,25,25,25,25,25,25,25,
25,25,25,25,25,25,25,25,25,25,25,25,25,25,25,25,25,25,25,25,25,
25,25,25,25,25,25,25,25,25,25,25,25,25,25,25,25,25,25,25,25,25,
25,25,25,25,25,25,25,25,25,25,25,25,25,25,25,25,25,25,25,25,25,
25,25,25,25,25,25,25,25,25,25,25,25,25,25,25,25,25,25,25,25,25,
25,25,25,25,25,25,25,25,25,25,25,25,25,25,25,25,25,25,25,25,25,
25,25,25,25,25,25,25,25,25,25,25,25,25,25,25,25,25,25,25,25,25,
25,25,25,25,25,25,25,25,25,25,25,25,25,25,25,25,25,25,25,25,25,
25,25,25,25,25,25,25,25,25,25,25,25,25,25,25,25,25,25,25,25,25,
25,25,25,25,25,25,25,25,25,25,25,25,25,25,25,25,25,25,25,25,25,
25,25,25,25,25,25,25,25,25,25,25,25,25,25,25,25,25,25,25,25,25,
26,26,26,26,26,26,26,26,26,26,26,26,26,26,26,26,26,26,26,26,26,
26,26,26,26,26,26,26,26,26,26,26,26,26,26,26,26,26,26,26,26,26,
26,26,26,26,26,26,26,26,26,26,26,26,26,26,26,26,26,26,26,26,26,
26,26,26,26,26,26,26,26,26,26,26,26,26,26,26,26,26,26,26,26,26,
26,26,26,26,26,26,26,26,26,26,26,26,26,26,26,26,26,26,26,26,26,
26,26,26,26,26,26,26,26,26,26,26,26,26,26,26,26,26,26,26,26,26,
26,26,26,26,26,26,26,26,26,26,26,26,26,26,26,26,26,26,26,26,26,
26,26,26,26,26,26,26,26,26,26,26,26,26,26,26,26,26,26,26,26,26,
26,26,26,26,26,26,26,26,26,26,26,26,26,26,26,26,26,26,26,26,26,
26,26,26,26,26,26,26,26,26,26,26,26,26,26,26,26,26,26,26,26,26,
26,26,26,26,26,26,26,26,26,26,26,26,26,26,26,26,26,26,26,26,26,
26,26,26,26,26,26,26,26,26,26,26,26,26,26,26,26,26,26,26,26,26,
26,26,26,26,26,26,26,26,26,26,26,26,26,26,26,26,26,26,26,26,26,
26,26,26,26,26,26,26,26,26,26,26,26,26,26,26,26,26,26,26,26,26,
26,26,26,26,26,26,26,26,26,26,26,26,26,26,26,26,26,26,26,26,26,
27,27,27,27,27,27,27,27,27,27,27,27,27,27,27,27,27,27,27,27,27,
27,27,27,27,27,27,27,27,27,27,27,27,27,27,27,27,27,27,27,27,27,
27,27,27,27,27,27,27,27,27,27,27,27,27,27,27,27,27,27,27,27,27,
27,27,27,27,27,27,27,27,27,27,27,27,27,27,27,27,27,27,27,27,27,
27,27,27,27,27,27,27,27,27,27,27,27,27,27,27,27,27,27,27,27,27,
27,27,27,27,27,27,27,27,27,27,27,27,27,27,27,27,27,27,27,27,27,
27,27,27,27,27,27,27,27,27,27,27,27,27,27,27,27,27,27,27,27,27,
27,27,27,27,27,27,27,27,27,27,27,27,27,27,27,27,27,27,27,27,27,
27,27,27,27,27,27,27,27,27,27,27,27,27,27,27,27,27,27,27,27,27,
27,27,27,27,27,27,27,27,27,27,27,27,27,27,27,27,27,27,27,27,27,
27,27,27,27,27,27,27,27,27,27,27,27,27,27,27,27,27,27,27,27,27,
27,27,27,27,27,27,27,27,27,27,27,27,27,27,27,27,27,27,27,27,27,
27,27,27,27,27,27,27,27,27,27,27,27,27,27,27,27,27,27,27,27,27,
27,27,27,27,27,27,27,27,27,27,27,27,27,27,27,27,27,27,27,27,27,
27,27,27,27,27,27,27,27,27,27,27,27,27,27,27,27,27,27,27,27,27,
28,28,28,28,28,28,28,28,28,28,28,28,28,28,28,28,28,28,28,28,28,
28,28,28,28,28,28,28,28,28,28,28,28,28,28,28,28,28,28,28,28,28,
28,28,28,28,28,28,28,28,28,28,28,28,28,28,28,28,28,28,28,28,28,
28,28,28,28,28,28,28,28,28,28,28,28,28,28,28,28,28,28,28,28,28,
28,28,28,28,28,28,28,28,28,28,28,28,28,28,28,28,28,28,28,28,28,
28,28,28,28,28,28,28,28,28,28,28,28,28,28,28,28,28,28,28,28,28,
28,28,28,28,28,28,28,28,28,28,28,28,28,28,28,28,28,28,28,28,28,
28,28,28,28,28,28,28,28,28,28,28,28,28,28,28,28,28,28,28,28,28,
28,28,28,28,28,28,28,28,28,28,28,28,28,28,28,28,28,28,28,28,28,
28,28,28,28,28,28,28,28,28,28,28,28,28,28,28,28,28,28,28,28,28,
28,28,28,28,28,28,28,28,28,28,28,28,28,28,28,28,28,28,28,28,28,
28,28,28,28,28,28,28,28,28,28,28,28,28,28,28,28,28,28,28,28,28,
28,28,28,28,28,28,28,28,28,28,28,28,28,28,28,28,28,28,28,28,28,
28,28,28,28,28,28,28,28,28,28,28,28,28,28,28,28,28,28,28,28,28,
28,28,28,28,28,28,28,28,28,28,28,28,28,28,28,28,28,28,28,28,28,
29,29,29,29,29,29,29,29,29,29,29,29,29,29,29,29,29,29,29,29,29,
29,29,29,29,29,29,29,29,29,29,29,29,29,29,29,29,29,29,29,29,29,
29,29,29,29,29,29,29,29,29,29,29,29,29,29,29,29,29,29,29,29,29,
29,29,29,29,29,29,29,29,29,29,29,29,29,29,29,29,29,29,29,29,29,
29,29,29,29,29,29,29,29,29,29,29,29,29,29,29,29,29,29,29,29,29,
29,29,29,29,29,29,29,29,29,29,29,29,29,29,29,29,29,29,29,29,29,
29,29,29,29,29,29,29,29,29,29,29,29,29,29,29,29,29,29,29,29,29,
29,29,29,29,29,29,29,29,29,29,29,29,29,29,29,29,29,29,29,29,29,
29,29,29,29,29,29,29,29,29,29,29,29,29,29,29,29,29,29,29,29,29,
29,29,29,29,29,29,29,29,29,29,29,29,29,29,29,29,29,29,29,29,29,
29,29,29,29,29,29,29,29,29,29,29,29,29,29,29,29,29,29,29,29,29,
29,29,29,29,29,29,29,29,29,29,29,29,29,29,29,29,29,29,29,29,29,
29,29,29,29,29,29,29,29,29,29,29,29,29,29,29,29,29,29,29,29,29,
29,29,29,29,29,29,29,29,29,29,29,29,29,29,29,29,29,29,29,29,29,
29,29,29,29,29,29,29,29,29,29,29,29,29,29,29,29,29,29,29,29,29,
30,30,30,30,30,30,30,30,30,30,30,30,30,30,30,30,30,30,30,30,30,
30,30,30,30,30,30,30,30,30,30,30,30,30,30,30,30,30,30,30,30,30,
30,30,30,30,30,30,30,30,30,30,30,30,30,30,30,30,30,30,30,30,30,
30,30,30,30,30,30,30,30,30,30,30,30,30,30,30,30,30,30,30,30,30,
30,30,30,30,30,30,30,30,30,30,30,30,30,30,30,30,30,30,30,30,30,
30,30,30,30,30,30,30,30,30,30,30,30,30,30,30,30,30,30,30,30,30,
30,30,30,30,30,30,30,30,30,30,30,30,30,30,30,30,30,30,30,30,30,
30,30,30,30,30,30,30,30,30,30,30,30,30,30,30,30,30,30,30,30,30,
30,30,30,30,30,30,30,30,30,30,30,30,30,30,30,30,30,30,30,30,30,
30,30,30,30,30,30,30,30,30,30,30,30,30,30,30,30,30,30,30,30,30,
30,30,30,30,30,30,30,30,30,30,30,30,30,30,30,30,30,30,30,30,30,
30,30,30,30,30,30,30,30,30,30,30,30,30,30,30,30,30,30,30,30,30,
30,30,30,30,30,30,30,30,30,30,30,30,30,30,30,30,30,30,30,30,30,
30,30,30,30,30,30,30,30,30,30,30,30,30,30,30,30,30,30,30,30,30,
30,30,30,30,30,30,30,30,30,30,30,30,30,30,30,30,30,30,30,30,30,
31,31,31,31,31,31,31,31,31,31,31,31,31,31,31,31,31,31,31,31,31,
31,31,31,31,31,31,31,31,31,31,31,31,31,31,31,31,31,31,31,31,31,
31,31,31,31,31,31,31,31,31,31,31,31,31,31,31,31,31,31,31,31,31,
31,31,31,31,31,31,31,31,31,31,31,31,31,31,31,31,31,31,31,31,31,
31,31,31,31,31,31,31,31,31,31,31,31,31,31,31,31,31,31,31,31,31,
31,31,31,31,31,31,31,31,31,31,31,31,31,31,31,31,31,31,31,31,31,
31,31,31,31,31,31,31,31,31,31,31,31,31,31,31,31,31,31,31,31,31,
31,31,31,31,31,31,31,31,31,31,31,31,31,31,31,31,31,31,31,31,31,
31,31,31,31,31,31,31,31,31,31,31,31,31,31,31,31,31,31,31,31,31,
31,31,31,31,31,31,31,31,31,31,31,31,31,31,31,31,31,31,31,31,31,
31,31,31,31,31,31,31,31,31,31,31,31,31,31,31,31,31,31,31,31,31,
31,31,31,31,31,31,31,31,31,31,31,31,31,31,31,31,31,31,31,31,31,
31,31,31,31,31,31,31,31,31,31,31,31,31,31,31,31,31,31,31,31,31,
31,31,31,31,31,31,31,31,31,31,31,31,31,31,31,31,31,31,31,31,31,
31,31,31,31,31,31,31,31,31,31,31,31,31,31,31,31,31,31,31,31,31,
32,32,32,32,32,32,32,32,32,32,32,32,32,32,32,32,32,32,32,32,32,
32,32,32,32,32,32,32,32,32,32,32,32,32,32,32,32,32,32,32,32,32,
32,32,32,32,32,32,32,32,32,32,32,32,32,32,32,32,32,32,32,32,32,
32,32,32,32,32,32,32,32,32,32,32,32,32,32,32,32,32,32,32,32,32,
32,32,32,32,32,32,32,32,32,32,32,32,32,32,32,32,32,32,32,32,32,
32,32,32,32,32,32,32,32,32,32,32,32,32,32,32,32,32,32,32,32,32,
32,32,32,32,32,32,32,32,32,32,32,32,32,32,32,32,32,32,32,32,32,
32,32,32,32,32,32,32,32,32,32,32,32,32,32,32,32,32,32,32,32,32,
32,32,32,32,32,32,32,32,32,32,32,32,32,32,32,32,32,32,32,32,32,
32,32,32,32,32,32,32,32,32,32,32,32,32,32,32,32,32,32,32,32,32,
32,32,32,32,32,32,32,32,32,32,32,32,32,32,32,32,32,32,32,32,32,
32,32,32,32,32,32,32,32,32,32,32,32,32,32,32,32,32,32,32,32,32,
32,32,32,32,32,32,32,32,32,32,32,32,32,32,32,32,32,32,32,32,32,
32,32,32,32,32,32,32,32,32,32,32,32,32,32,32,32,32,32,32,32,32,
32,32,32,32,32,32,32,32,32,32,32,32,32,32,32,32,32,32,32,32,32,
33,33,33,33,33,33,33,33,33,33,33,33,33,33,33,33,33,33,33,33,33,
33,33,33,33,33,33,33,33,33,33,33,33,33,33,33,33,33,33,33,33,33,
33,33,33,33,33,33,33,33,33,33,33,33,33,33,33,33,33,33,33,33,33,
33,33,33,33,33,33,33,33,33,33,33,33,33,33,33,33,33,33,33,33,33,
33,33,33,33,33,33,33,33,33,33,33,33,33,33,33,33,33,33,33,33,33,
33,33,33,33,33,33,33,33,33,33,33,33,33,33,33,33,33,33,33,33,33,
33,33,33,33,33,33,33,33,33,33,33,33,33,33,33,33,33,33,33,33,33,
33,33,33,33,33,33,33,33,33,33,33,33,33,33,33,33,33,33,33,33,33,
33,33,33,33,33,33,33,33,33,33,33,33,33,33,33,33,33,33,33,33,33,
33,33,33,33,33,33,33,33,33,33,33,33,33,33,33,33,33,33,33,33,33,
33,33,33,33,33,33,33,33,33,33,33,33,33,33,33,33,33,33,33,33,33,
33,33,33,33,33,33,33,33,33,33,33,33,33,33,33,33,33,33,33,33,33,
33,33,33,33,33,33,33,33,33,33,33,33,33,33,33,33,33,33,33,33,33,
33,33,33,33,33,33,33,33,33,33,33,33,33,33,33,33,33,33,33,33,33,
33,33,33,33,33,33,33,33,33,33,33,33,33,33,33,33,33,33,33,33,33,
33,33,33,33,33,33,33,33,33,33,33,33,33,33,33,33,33,33,33,33,33,
34,34,34,34,34,34,34,34,34,34,34,34,34,34,34,34,34,34,34,34,34,
34,34,34,34,34,34,34,34,34,34,34,34,34,34,34,34,34,34,34,34,34,
34,34,34,34,34,34,34,34,34,34,34,34,34,34,34,34,34,34,34,34,34,
34,34,34,34,34,34,34,34,34,34,34,34,34,34,34,34,34,34,34,34,34,
34,34,34,34,34,34,34,34,34,34,34,34,34,34,34,34,34,34,34,34,34,
34,34,34,34,34,34,34,34,34,34,34,34,34,34,34,34,34,34,34,34,34,
34,34,34,34,34,34,34,34,34,34,34,34,34,34,34,34,34,34,34,34,34,
34,34,34,34,34,34,34,34,34,34,34,34,34,34,34,34,34,34,34,34,34,
34,34,34,34,34,34,34,34,34,34,34,34,34,34,34,34,34,34,34,34,34,
34,34,34,34,34,34,34,34,34,34,34,34,34,34,34,34,34,34,34,34,34,
34,34,34,34,34,34,34,34,34,34,34,34,34,34,34,34,34,34,34,34,34,
34,34,34,34,34,34,34,34,34,34,34,34,34,34,34,34,34,34,34,34,34,
34,34,34,34,34,34,34,34,34,34,34,34,34,34,34,34,34,34,34,34,34,
34,34,34,34,34,34,34,34,34,34,34,34,34,34,34,34,34,34,34,34,34,
34,34,34,34,34,34,34,34,34,34,34,34,34,34,34,34,34,34,34,34,34,
35,35,35,35,35,35,35,35,35,35,35,35,35,35,35,35,35,35,35,35,35,
35,35,35,35,35,35,35,35,35,35,35,35,35,35,35,35,35,35,35,35,35,
35,35,35,35,35,35,35,35,35,35,35,35,35,35,35,35,35,35,35,35,35,
35,35,35,35,35,35,35,35,35,35,35,35,35,35,35,35,35,35,35,35,35,
35,35,35,35,35,35,35,35,35,35,35,35,35,35,35,35,35,35,35,35,35,
35,35,35,35,35,35,35,35,35,35,35,35,35,35,35,35,35,35,35,35,35,
35,35,35,35,35,35,35,35,35,35,35,35,35,35,35,35,35,35,35,35,35,
35,35,35,35,35,35,35,35,35,35,35,35,35,35,35,35,35,35,35,35,35,
35,35,35,35,35,35,35,35,35,35,35,35,35,35,35,35,35,35,35,35,35,
35,35,35,35,35,35,35,35,35,35,35,35,35,35,35,35,35,35,35,35,35,
35,35,35,35,35,35,35,35,35,35,35,35,35,35,35,35,35,35,35,35,35,
35,35,35,35,35,35,35,35,35,35,35,35,35,35,35,35,35,35,35,35,35,
35,35,35,35,35,35,35,35,35,35,35,35,35,35,35,35,35,35,35,35,35,
35,35,35,35,35,35,35,35,35,35,35,35,35,35,35,35,35,35,35,35,35,
35,35,35,35,35,35,35,35,35,35,35,35,35,35,35,35,35,35,35,35,35,
35,35,35,35,35,35,35,35,35,35,35,35,35,35,35,35,35,35,35,35,35,
36,36,36,36,36,36,36,36,36,36,36,36,36,36,36,36,36,36,36,36,36,
36,36,36,36,36,36,36,36,36,36,36,36,36,36,36,36,36,36,36,36,36,
36,36,36,36,36,36,36,36,36,36,36,36,36,36,36,36,36,36,36,36,36,
36,36,36,36,36,36,36,36,36,36,36,36,36,36,36,36,36,36,36,36,36,
36,36,36,36,36,36,36,36,36,36,36,36,36,36,36,36,36,36,36,36,36,
36,36,36,36,36,36,36,36,36,36,36,36,36,36,36,36,36,36,36,36,36,
36,36,36,36,36,36,36,36,36,36,36,36,36,36,36,36,36,36,36,36,36,
36,36,36,36,36,36,36,36,36,36,36,36,36,36,36,36,36,36,36,36,36,
36,36,36,36,36,36,36,36,36,36,36,36,36,36,36,36,36,36,36,36,36,
36,36,36,36,36,36,36,36,36,36,36,36,36,36,36,36,36,36,36,36,36,
36,36,36,36,36,36,36,36,36,36,36,36,36,36,36,36,36,36,36,36,36,
36,36,36,36,36,36,36,36,36,36,36,36,36,36,36,36,36,36,36,36,36,
36,36,36,36,36,36,36,36,36,36,36,36,36,36,36,36,36,36,36,36,36,
36,36,36,36,36,36,36,36,36,36,36,36,36,36,36,36,36,36,36,36,36,
36,36,36,36,36,36,36,36,36,36,36,36,36,36,36,36,36,36,36,36,36,
36,36,36,36,36,36,36,36,36,36,36,36,36,36,36,36,36,36,36,36,36,
37,37,37,37,37,37,37,37,37,37,37,37,37,37,37,37,37,37,37,37,37,
37,37,37,37,37,37,37,37,37,37,37,37,37,37,37,37,37,37,37,37,37,
37,37,37,37,37,37,37,37,37,37,37,37,37,37,37,37,37,37,37,37,37,
37,37,37,37,37,37,37,37,37,37,37,37,37,37,37,37,37,37,37,37,37,
37,37,37,37,37,37,37,37,37,37,37,37,37,37,37,37,37,37,37,37,37,
37,37,37,37,37,37,37,37,37,37,37,37,37,37,37,37,37,37,37,37,37,
37,37,37,37,37,37,37,37,37,37,37,37,37,37,37,37,37,37,37,37,37,
37,37,37,37,37,37,37,37,37,37,37,37,37,37,37,37,37,37,37,37,37,
37,37,37,37,37,37,37,37,37,37,37,37,37,37,37,37,37,37,37,37,37,
37,37,37,37,37,37,37,37,37,37,37,37,37,37,37,37,37,37,37,37,37,
37,37,37,37,37,37,37,37,37,37,37,37,37,37,37,37,37,37,37,37,37,
37,37,37,37,37,37,37,37,37,37,37,37,37,37,37,37,37,37,37,37,37,
37,37,37,37,37,37,37,37,37,37,37,37,37,37,37,37,37,37,37,37,37,
37,37,37,37,37,37,37,37,37,37,37,37,37,37,37,37,37,37,37,37,37,
37,37,37,37,37,37,37,37,37,37,37,37,37,37,37,37,37,37,37,37,37,
38,38,38,38,38,38,38,38,38,38,38,38,38,38,38,38,38,38,38,38,38,
38,38,38,38,38,38,38,38,38,38,38,38,38,38,38,38,38,38,38,38,38,
38,38,38,38,38,38,38,38,38,38,38,38,38,38,38,38,38,38,38,38,38,
38,38,38,38,38,38,38,38,38,38,38,38,38,38,38,38,38,38,38,38,38,
38,38,38,38,38,38,38,38,38,38,38,38,38,38,38,38,38,38,38,38,38,
38,38,38,38,38,38,38,38,38,38,38,38,38,38,38,38,38,38,38,38,38,
38,38,38,38,38,38,38,38,38,38,38,38,38,38,38,38,38,38,38,38,38,
38,38,38,38,38,38,38,38,38,38,38,38,38,38,38,38,38,38,38,38,38,
38,38,38,38,38,38,38,38,38,38,38,38,38,38,38,38,38,38,38,38,38,
38,38,38,38,38,38,38,38,38,38,38,38,38,38,38,38,38,38,38,38,38,
38,38,38,38,38,38,38,38,38,38,38,38,38,38,38,38,38,38,38,38,38,
38,38,38,38,38,38,38,38,38,38,38,38,38,38,38,38,38,38,38,38,38,
38,38,38,38,38,38,38,38,38,38,38,38,38,38,38,38,38,38,38,38,38,
38,38,38,38,38,38,38,38,38,38,38,38,38,38,38,38,38,38,38,38,38,
38,38,38,38,38,38,38,38,38,38,38,38,38,38,38,38,38,38,38,38,38,
38,38,38,38,38,38,38,38,38,38,38,38,38,38,38,38,38,38,38,38,38,
39,39,39,39,39,39,39,39,39,39,39,39,39,39,39,39,39,39,39,39,39,
39,39,39,39,39,39,39,39,39,39,39,39,39,39,39,39,39,39,39,39,39,
39,39,39,39,39,39,39,39,39,39,39,39,39,39,39,39,39,39,39,39,39,
39,39,39,39,39,39,39,39,39,39,39,39,39,39,39,39,39,39,39,39,39,
39,39,39,39,39,39,39,39,39,39,39,39,39,39,39,39,39,39,39,39,39,
39,39,39,39,39,39,39,39,39,39,39,39,39,39,39,39,39,39,39,39,39,
39,39,39,39,39,39,39,39,39,39,39,39,39,39,39,39,39,39,39,39,39,
39,39,39,39,39,39,39,39,39,39,39,39,39,39,39,39,39,39,39,39,39,
39,39,39,39,39,39,39,39,39,39,39,39,39,39,39,39,39,39,39,39,39,
39,39,39,39,39,39,39,39,39,39,39,39,39,39,39,39,39,39,39,39,39,
39,39,39,39,39,39,39,39,39,39,39,39,39,39,39,39,39,39,39,39,39,
39,39,39,39,39,39,39,39,39,39,39,39,39,39,39,39,39,39,39,39,39,
39,39,39,39,39,39,39,39,39,39,39,39,39,39,39,39,39,39,39,39,39,
39,39,39,39,39,39,39,39,39,39,39,39,39,39,39,39,39,39,39,39,39,
39,39,39,39,39,39,39,39,39,39,39,39,39,39,39,39,39,39,39,39,39,
39,39,39,39,39,39,39,39,39,39,39,39,39,39,39,39,39,39,39,39,39,
40,40,40,40,40,40,40,40,40,40,40,40,40,40,40,40,40,40,40,40,40,
40,40,40,40,40,40,40,40,40,40,40,40,40,40,40,40,40,40,40,40,40,
40,40,40,40,40,40,40,40,40,40,40,40,40,40,40,40,40,40,40,40,40,
40,40,40,40,40,40,40,40,40,40,40,40,40,40,40,40,40,40,40,40,40,
40,40,40,40,40,40,40,40,40,40,40,40,40,40,40,40,40,40,40,40,40,
40,40,40,40,40,40,40,40,40,40,40,40,40,40,40,40,40,40,40,40,40,
40,40,40,40,40,40,40,40,40,40,40,40,40,40,40,40,40,40,40,40,40,
40,40,40,40,40,40,40,40,40,40,40,40,40,40,40,40,40,40,40,40,40,
40,40,40,40,40,40,40,40,40,40,40,40,40,40,40,40,40,40,40,40,40,
40,40,40,40,40,40,40,40,40,40,40,40,40,40,40,40,40,40,40,40,40,
40,40,40,40,40,40,40,40,40,40,40,40,40,40,40,40,40,40,40,40,40,
40,40,40,40,40,40,40,40,40,40,40,40,40,40,40,40,40,40,40,40,40,
40,40,40,40,40,40,40,40,40,40,40,40,40,40,40,40,40,40,40,40,40,
40,40,40,40,40,40,40,40,40,40,40,40,40,40,40,40,40,40,40,40,40,
40,40,40,40,40,40,40,40,40,40,40,40,40,40,40,40,40,40,40,40,40,
40,40,40,40,40,40,40,40,40,40,40,40,40,40,40,40,40,40,40,40,40,
41,41,41,41,41,41,41,41,41,41,41,41,41,41,41,41,41,41,41,41,41,
41,41,41,41,41,41,41,41,41,41,41,41,41,41,41,41,41,41,41,41,41,
41,41,41,41,41,41,41,41,41,41,41,41,41,41,41,41,41,41,41,41,41,
41,41,41,41,41,41,41,41,41,41,41,41,41,41,41,41,41,41,41,41,41,
41,41,41,41,41,41,41,41,41,41,41,41,41,41,41,41,41,41,41,41,41,
41,41,41,41,41,41,41,41,41,41,41,41,41,41,41,41,41,41,41,41,41,
41,41,41,41,41,41,41,41,41,41,41,41,41,41,41,41,41,41,41,41,41,
41,41,41,41,41,41,41,41,41,41,41,41,41,41,41,41,41,41,41,41,41,
41,41,41,41,41,41,41,41,41,41,41,41,41,41,41,41,41,41,41,41,41,
41,41,41,41,41,41,41,41,41,41,41,41,41,41,41,41,41,41,41,41,41,
41,41,41,41,41,41,41,41,41,41,41,41,41,41,41,41,41,41,41,41,41,
41,41,41,41,41,41,41,41,41,41,41,41,41,41,41,41,41,41,41,41,41,
41,41,41,41,41,41,41,41,41,41,41,41,41,41,41,41,41,41,41,41,41,
41,41,41,41,41,41,41,41,41,41,41,41,41,41,41,41,41,41,41,41,41,
41,41,41,41,41,41,41,41,41,41,41,41,41,41,41,41,41,41,41,41,41,
41,41,41,41,41,41,41,41,41,41,41,41,41,41,41,41,41,41,41,41,41,
42,42,42,42,42,42,42,42,42,42,42,42,42,42,42,42,42,42,42,42,42,
42,42,42,42,42,42,42,42,42,42,42,42,42,42,42,42,42,42,42,42,42,
42,42,42,42,42,42,42,42,42,42,42,42,42,42,42,42,42,42,42,42,42,
42,42,42,42,42,42,42,42,42,42,42,42,42,42,42,42,42,42,42,42,42,
42,42,42,42,42,42,42,42,42,42,42,42,42,42,42,42,42,42,42,42,42,
42,42,42,42,42,42,42,42,42,42,42,42,42,42,42,42,42,42,42,42,42,
42,42,42,42,42,42,42,42,42,42,42,42,42,42,42,42,42,42,42,42,42,
42,42,42,42,42,42,42,42,42,42,42,42,42,42,42,42,42,42,42,42,42,
42,42,42,42,42,42,42,42,42,42,42,42,42,42,42,42,42,42,42,42,42,
42,42,42,42,42,42,42,42,42,42,42,42,42,42,42,42,42,42,42,42,42,
42,42,42,42,42,42,42,42,42,42,42,42,42,42,42,42,42,42,42,42,42,
42,42,42,42,42,42,42,42,42,42,42,42,42,42,42,42,42,42,42,42,42,
42,42,42,42,42,42,42,42,42,42,42,42,42,42,42,42,42,42,42,42,42,
42,42,42,42,42,42,42,42,42,42,42,42,42,42,42,42,42,42,42,42,42,
42,42,42,42,42,42,42,42,42,42,42,42,42,42,42,42,42,42,42,42,42,
42,42,42,42,42,42,42,42,42,42,42,42,42,42,42,42,42,42,42,42,42,
43,43,43,43,43,43,43,43,43,43,43,43,43,43,43,43,43,43,43,43,43,
43,43,43,43,43,43,43,43,43,43,43,43,43,43,43,43,43,43,43,43,43,
43,43,43,43,43,43,43,43,43,43,43,43,43,43,43,43,43,43,43,43,43,
43,43,43,43,43,43,43,43,43,43,43,43,43,43,43,43,43,43,43,43,43,
43,43,43,43,43,43,43,43,43,43,43,43,43,43,43,43,43,43,43,43,43,
43,43,43,43,43,43,43,43,43,43,43,43,43,43,43,43,43,43,43,43,43,
43,43,43,43,43,43,43,43,43,43,43,43,43,43,43,43,43,43,43,43,43,
43,43,43,43,43,43,43,43,43,43,43,43,43,43,43,43,43,43,43,43,43,
43,43,43,43,43,43,43,43,43,43,43,43,43,43,43,43,43,43,43,43,43,
43,43,43,43,43,43,43,43,43,43,43,43,43,43,43,43,43,43,43,43,43,
43,43,43,43,43,43,43,43,43,43,43,43,43,43,43,43,43,43,43,43,43,
43,43,43,43,43,43,43,43,43,43,43,43,43,43,43,43,43,43,43,43,43,
43,43,43,43,43,43,43,43,43,43,43,43,43,43,43,43,43,43,43,43,43,
43,43,43,43,43,43,43,43,43,43,43,43,43,43,43,43,43,43,43,43,43,
43,43,43,43,43,43,43,43,43,43,43,43,43,43,43,43,43,43,43,43,43,
43,43,43,43,43,43,43,43,43,43,43,43,43,43,43,43,43,43,43,43,43,
44,44,44,44,44,44,44,44,44,44,44,44,44,44,44,44,44,44,44,44,44,
44,44,44,44,44,44,44,44,44,44,44,44,44,44,44,44,44,44,44,44,44,
44,44,44,44,44,44,44,44,44,44,44,44,44,44,44,44,44,44,44,44,44,
44,44,44,44,44,44,44,44,44,44,44,44,44,44,44,44,44,44,44,44,44,
44,44,44,44,44,44,44,44,44,44,44,44,44,44,44,44,44,44,44,44,44,
44,44,44,44,44,44,44,44,44,44,44,44,44,44,44,44,44,44,44,44,44,
44,44,44,44,44,44,44,44,44,44,44,44,44,44,44,44,44,44,44,44,44,
44,44,44,44,44,44,44,44,44,44,44,44,44,44,44,44,44,44,44,44,44,
44,44,44,44,44,44,44,44,44,44,44,44,44,44,44,44,44,44,44,44,44,
44,44,44,44,44,44,44,44,44,44,44,44,44,44,44,44,44,44,44,44,44,
44,44,44,44,44,44,44,44,44,44,44,44,44,44,44,44,44,44,44,44,44,
44,44,44,44,44,44,44,44,44,44,44,44,44,44,44,44,44,44,44,44,44,
44,44,44,44,44,44,44,44,44,44,44,44,44,44,44,44,44,44,44,44,44,
44,44,44,44,44,44,44,44,44,44,44,44,44,44,44,44,44,44,44,44,44,
44,44,44,44,44,44,44,44,44,44,44,44,44,44,44,44,44,44,44,44,44,
44,44,44,44,44,44,44,44,44,44,44,44,44,44,44,44,44,44,44,44,44,
45,45,45,45,45,45,45,45,45,45,45,45,45,45,45,45,45,45,45,45,45,
45,45,45,45,45,45,45,45,45,45,45,45,45,45,45,45,45,45,45,45,45,
45,45,45,45,45,45,45,45,45,45,45,45,45,45,45,45,45,45,45,45,45,
45,45,45,45,45,45,45,45,45,45,45,45,45,45,45,45,45,45,45,45,45,
45,45,45,45,45,45,45,45,45,45,45,45,45,45,45,45,45,45,45,45,45,
45,45,45,45,45,45,45,45,45,45,45,45,45,45,45,45,45,45,45,45,45,
45,45,45,45,45,45,45,45,45,45,45,45,45,45,45,45,45,45,45,45,45,
45,45,45,45,45,45,45,45,45,45,45,45,45,45,45,45,45,45,45,45,45,
45,45,45,45,45,45,45,45,45,45,45,45,45,45,45,45,45,45,45,45,45,
45,45,45,45,45,45,45,45,45,45,45,45,45,45,45,45,45,45,45,45,45,
45,45,45,45,45,45,45,45,45,45,45,45,45,45,45,45,45,45,45,45,45,
45,45,45,45,45,45,45,45,45,45,45,45,45,45,45,45,45,45,45,45,45,
45,45,45,45,45,45,45,45,45,45,45,45,45,45,45,45,45,45,45,45,45,
45,45,45,45,45,45,45,45,45,45,45,45,45,45,45,45,45,45,45,45,45,
45,45,45,45,45,45,45,45,45,45,45,45,45,45,45,45,45,45,45,45,45,
45,45,45,45,45,45,45,45,45,45,45,45,45,45,45,45,45,45,45,45,45,
45,45,45,45,45,45,45,45,45,45,45,45,45,45,45,45,45,45,45,45,45,
46,46,46,46,46,46,46,46,46,46,46,46,46,46,46,46,46,46,46,46,46,
46,46,46,46,46,46,46,46,46,46,46,46,46,46,46,46,46,46,46,46,46,
46,46,46,46,46,46,46,46,46,46,46,46,46,46,46,46,46,46,46,46,46,
46,46,46,46,46,46,46,46,46,46,46,46,46,46,46,46,46,46,46,46,46,
46,46,46,46,46,46,46,46,46,46,46,46,46,46,46,46,46,46,46,46,46,
46,46,46,46,46,46,46,46,46,46,46,46,46,46,46,46,46,46,46,46,46,
46,46,46,46,46,46,46,46,46,46,46,46,46,46,46,46,46,46,46,46,46,
46,46,46,46,46,46,46,46,46,46,46,46,46,46,46,46,46,46,46,46,46,
46,46,46,46,46,46,46,46,46,46,46,46,46,46,46,46,46,46,46,46,46,
46,46,46,46,46,46,46,46,46,46,46,46,46,46,46,46,46,46,46,46,46,
46,46,46,46,46,46,46,46,46,46,46,46,46,46,46,46,46,46,46,46,46,
46,46,46,46,46,46,46,46,46,46,46,46,46,46,46,46,46,46,46,46,46,
46,46,46,46,46,46,46,46,46,46,46,46,46,46,46,46,46,46,46,46,46,
46,46,46,46,46,46,46,46,46,46,46,46,46,46,46,46,46,46,46,46,46,
46,46,46,46,46,46,46,46,46,46,46,46,46,46,46,46,46,46,46,46,46,
46,46,46,46,46,46,46,46,46,46,46,46,46,46,46,46,46,46,46,46,46,
47,47,47,47,47,47,47,47,47,47,47,47,47,47,47,47,47,47,47,47,47,
47,47,47,47,47,47,47,47,47,47,47,47,47,47,47,47,47,47,47,47,47,
47,47,47,47,47,47,47,47,47,47,47,47,47,47,47,47,47,47,47,47,47,
47,47,47,47,47,47,47,47,47,47,47,47,47,47,47,47,47,47,47,47,47,
47,47,47,47,47,47,47,47,47,47,47,47,47,47,47,47,47,47,47,47,47,
47,47,47,47,47,47,47,47,47,47,47,47,47,47,47,47,47,47,47,47,47,
47,47,47,47,47,47,47,47,47,47,47,47,47,47,47,47,47,47,47,47,47,
47,47,47,47,47,47,47,47,47,47,47,47,47,47,47,47,47,47,47,47,47,
47,47,47,47,47,47,47,47,47,47,47,47,47,47,47,47,47,47,47,47,47,
47,47,47,47,47,47,47,47,47,47,47,47,47,47,47,47,47,47,47,47,47,
47,47,47,47,47,47,47,47,47,47,47,47,47,47,47,47,47,47,47,47,47,
47,47,47,47,47,47,47,47,47,47,47,47,47,47,47,47,47,47,47,47,47,
47,47,47,47,47,47,47,47,47,47,47,47,47,47,47,47,47,47,47,47,47,
47,47,47,47,47,47,47,47,47,47,47,47,47,47,47,47,47,47,47,47,47,
47,47,47,47,47,47,47,47,47,47,47,47,47,47,47,47,47,47,47,47,47,
47,47,47,47,47,47,47,47,47,47,47,47,47,47,47,47,47,47,47,47,47,
48,48,48,48,48,48,48,48,48,48,48,48,48,48,48,48,48,48,48,48,48,
48,48,48,48,48,48,48,48,48,48,48,48,48,48,48,48,48,48,48,48,48,
48,48,48,48,48,48,48,48,48,48,48,48,48,48,48,48,48,48,48,48,48,
48,48,48,48,48,48,48,48,48,48,48,48,48,48,48,48,48,48,48,48,48,
48,48,48,48,48,48,48,48,48,48,48,48,48,48,48,48,48,48,48,48,48,
48,48,48,48,48,48,48,48,48,48,48,48,48,48,48,48,48,48,48,48,48,
48,48,48,48,48,48,48,48,48,48,48,48,48,48,48,48,48,48,48,48,48,
48,48,48,48,48,48,48,48,48,48,48,48,48,48,48,48,48,48,48,48,48,
48,48,48,48,48,48,48,48,48,48,48,48,48,48,48,48,48,48,48,48,48,
48,48,48,48,48,48,48,48,48,48,48,48,48,48,48,48,48,48,48,48,48,
48,48,48,48,48,48,48,48,48,48,48,48,48,48,48,48,48,48,48,48,48,
48,48,48,48,48,48,48,48,48,48,48,48,48,48,48,48,48,48,48,48,48,
48,48,48,48,48,48,48,48,48,48,48,48,48,48,48,48,48,48,48,48,48,
48,48,48,48,48,48,48,48,48,48,48,48,48,48,48,48,48,48,48,48,48,
48,48,48,48,48,48,48,48,48,48,48,48,48,48,48,48,48,48,48,48,48,
48,48,48,48,48,48,48,48,48,48,48,48,48,48,48,48,48,48,48,48,48,
49,49,49,49,49,49,49,49,49,49,49,49,49,49,49,49,49,49,49,49,49,
49,49,49,49,49,49,49,49,49,49,49,49,49,49,49,49,49,49,49,49,49,
49,49,49,49,49,49,49,49,49,49,49,49,49,49,49,49,49,49,49,49,49,
49,49,49,49,49,49,49,49,49,49,49,49,49,49,49,49,49,49,49,49,49,
49,49,49,49,49,49,49,49,49,49,49,49,49,49,49,49,49,49,49,49,49,
49,49,49,49,49,49,49,49,49,49,49,49,49,49,49,49,49,49,49,49,49,
49,49,49,49,49,49,49,49,49,49,49,49,49,49,49,49,49,49,49,49,49,
49,49,49,49,49,49,49,49,49,49,49,49,49,49,49,49,49,49,49,49,49,
49,49,49,49,49,49,49,49,49,49,49,49,49,49,49,49,49,49,49,49,49,
49,49,49,49,49,49,49,49,49,49,49,49,49,49,49,49,49,49,49,49,49,
49,49,49,49,49,49,49,49,49,49,49,49,49,49,49,49,49,49,49,49,49,
49,49,49,49,49,49,49,49,49,49,49,49,49,49,49,49,49,49,49,49,49,
49,49,49,49,49,49,49,49,49,49,49,49,49,49,49,49,49,49,49,49,49,
49,49,49,49,49,49,49,49,49,49,49,49,49,49,49,49,49,49,49,49,49,
49,49,49,49,49,49,49,49,49,49,49,49,49,49,49,49,49,49,49,49,49,
49,49,49,49,49,49,49,49,49,49,49,49,49,49,49,49,49,49,49,49,49,
49,49,49,49,49,49,49,49,49,49,49,49,49,49,49,49,49,49,49,49,49,
50,50,50,50,50,50,50,50,50,50,50,50,50,50,50,50,50,50,50,50,50,
50,50,50,50,50,50,50,50,50,50,50,50,50,50,50,50,50,50,50,50,50,
50,50,50,50,50,50,50,50,50,50,50,50,50,50,50,50,50,50,50,50,50,
50,50,50,50,50,50,50,50,50,50,50,50,50,50,50,50,50,50,50,50,50,
50,50,50,50,50,50,50,50,50,50,50,50,50,50,50,50,50,50,50,50,50,
50,50,50,50,50,50,50,50,50,50,50,50,50,50,50,50,50,50,50,50,50,
50,50,50,50,50,50,50,50,50,50,50,50,50,50,50,50,50,50,50,50,50,
50,50,50,50,50,50,50,50,50,50,50,50,50,50,50,50,50,50,50,50,50,
50,50,50,50,50,50,50,50,50,50,50,50,50,50,50,50,50,50,50,50,50,
50,50,50,50,50,50,50,50,50,50,50,50,50,50,50,50,50,50,50,50,50,
50,50,50,50,50,50,50,50,50,50,50,50,50,50,50,50,50,50,50,50,50,
50,50,50,50,50,50,50,50,50,50,50,50,50,50,50,50,50,50,50,50,50,
50,50,50,50,50,50,50,50,50,50,50,50,50,50,50,50,50,50,50,50,50,
50,50,50,50,50,50,50,50,50,50,50,50,50,50,50,50,50,50,50,50,50,
50,50,50,50,50,50,50,50,50,50,50,50,50,50,50,50,50,50,50,50,50,
50,50,50,50,50,50,50,50,50,50,50,50,50,50,50,50,50,50,50,50,50,
51,51,51,51,51,51,51,51,51,51,51,51,51,51,51,51,51,51,51,51,51,
51,51,51,51,51,51,51,51,51,51,51,51,51,51,51,51,51,51,51,51,51,
51,51,51,51,51,51,51,51,51,51,51,51,51,51,51,51,51,51,51,51,51,
51,51,51,51,51,51,51,51,51,51,51,51,51,51,51,51,51,51,51,51,51,
51,51,51,51,51,51,51,51,51,51,51,51,51,51,51,51,51,51,51,51,51,
51,51,51,51,51,51,51,51,51,51,51,51,51,51,51,51,51,51,51,51,51,
51,51,51,51,51,51,51,51,51,51,51,51,51,51,51,51,51,51,51,51,51,
51,51,51,51,51,51,51,51,51,51,51,51,51,51,51,51,51,51,51,51,51,
51,51,51,51,51,51,51,51,51,51,51,51,51,51,51,51,51,51,51,51,51,
51,51,51,51,51,51,51,51,51,51,51,51,51,51,51,51,51,51,51,51,51,
51,51,51,51,51,51,51,51,51,51,51,51,51,51,51,51,51,51,51,51,51,
51,51,51,51,51,51,51,51,51,51,51,51,51,51,51,51,51,51,51,51,51,
51,51,51,51,51,51,51,51,51,51,51,51,51,51,51,51,51,51,51,51,51,
51,51,51,51,51,51,51,51,51,51,51,51,51,51,51,51,51,51,51,51,51,
51,51,51,51,51,51,51,51,51,51,51,51,51,51,51,51,51,51,51,51,51,
51,51,51,51,51,51,51,51,51,51,51,51,51,51,51,51,51,51,51,51,51,
51,51,51,51,51,51,51,51,51,51,51,51,51,51,51,51,51,51,51,51,51,
52,52,52,52,52,52,52,52,52,52,52,52,52,52,52,52,52,52,52,52,52,
52,52,52,52,52,52,52,52,52,52,52,52,52,52,52,52,52,52,52,52,52,
52,52,52,52,52,52,52,52,52,52,52,52,52,52,52,52,52,52,52,52,52,
52,52,52,52,52,52,52,52,52,52,52,52,52,52,52,52,52,52,52,52,52,
52,52,52,52,52,52,52,52,52,52,52,52,52,52,52,52,52,52,52,52,52,
52,52,52,52,52,52,52,52,52,52,52,52,52,52,52,52,52,52,52,52,52,
52,52,52,52,52,52,52,52,52,52,52,52,52,52,52,52,52,52,52,52,52,
52,52,52,52,52,52,52,52,52,52,52,52,52,52,52,52,52,52,52,52,52,
52,52,52,52,52,52,52,52,52,52,52,52,52,52,52,52,52,52,52,52,52,
52,52,52,52,52,52,52,52,52,52,52,52,52,52,52,52,52,52,52,52,52,
52,52,52,52,52,52,52,52,52,52,52,52,52,52,52,52,52,52,52,52,52,
52,52,52,52,52,52,52,52,52,52,52,52,52,52,52,52,52,52,52,52,52,
52,52,52,52,52,52,52,52,52,52,52,52,52,52,52,52,52,52,52,52,52,
52,52,52,52,52,52,52,52,52,52,52,52,52,52,52,52,52,52,52,52,52,
52,52,52,52,52,52,52,52,52,52,52,52,52,52,52,52,52,52,52,52,52,
52,52,52,52,52,52,52,52,52,52,52,52,52,52,52,52,52,52,52,52,52,
53,53,53,53,53,53,53,53,53,53,53,53,53,53,53,53,53,53,53,53,53,
53,53,53,53,53,53,53,53,53,53,53,53,53,53,53,53,53,53,53,53,53,
53,53,53,53,53,53,53,53,53,53,53,53,53,53,53,53,53,53,53,53,53,
53,53,53,53,53,53,53,53,53,53,53,53,53,53,53,53,53,53,53,53,53,
53,53,53,53,53,53,53,53,53,53,53,53,53,53,53,53,53,53,53,53,53,
53,53,53,53,53,53,53,53,53,53,53,53,53,53,53,53,53,53,53,53,53,
53,53,53,53,53,53,53,53,53,53,53,53,53,53,53,53,53,53,53,53,53,
53,53,53,53,53,53,53,53,53,53,53,53,53,53,53,53,53,53,53,53,53,
53,53,53,53,53,53,53,53,53,53,53,53,53,53,53,53,53,53,53,53,53,
53,53,53,53,53,53,53,53,53,53,53,53,53,53,53,53,53,53,53,53,53,
53,53,53,53,53,53,53,53,53,53,53,53,53,53,53,53,53,53,53,53,53,
53,53,53,53,53,53,53,53,53,53,53,53,53,53,53,53,53,53,53,53,53,
53,53,53,53,53,53,53,53,53,53,53,53,53,53,53,53,53,53,53,53,53,
53,53,53,53,53,53,53,53,53,53,53,53,53,53,53,53,53,53,53,53,53,
53,53,53,53,53,53,53,53,53,53,53,53,53,53,53,53,53,53,53,53,53,
53,53,53,53,53,53,53,53,53,53,53,53,53,53,53,53,53,53,53,53,53,
53,53,53,53,53,53,53,53,53,53,53,53,53,53,53,53,53,53,53,53,53,
54,54,54,54,54,54,54,54,54,54,54,54,54,54,54,54,54,54,54,54,54,
54,54,54,54,54,54,54,54,54,54,54,54,54,54,54,54,54,54,54,54,54,
54,54,54,54,54,54,54,54,54,54,54,54,54,54,54,54,54,54,54,54,54,
54,54,54,54,54,54,54,54,54,54,54,54,54,54,54,54,54,54,54,54,54,
54,54,54,54,54,54,54,54,54,54,54,54,54,54,54,54,54,54,54,54,54,
54,54,54,54,54,54,54,54,54,54,54,54,54,54,54,54,54,54,54,54,54,
54,54,54,54,54,54,54,54,54,54,54,54,54,54,54,54,54,54,54,54,54,
54,54,54,54,54,54,54,54,54,54,54,54,54,54,54,54,54,54,54,54,54,
54,54,54,54,54,54,54,54,54,54,54,54,54,54,54,54,54,54,54,54,54,
54,54,54,54,54,54,54,54,54,54,54,54,54,54,54,54,54,54,54,54,54,
54,54,54,54,54,54,54,54,54,54,54,54,54,54,54,54,54,54,54,54,54,
54,54,54,54,54,54,54,54,54,54,54,54,54,54,54,54,54,54,54,54,54,
54,54,54,54,54,54,54,54,54,54,54,54,54,54,54,54,54,54,54,54,54,
54,54,54,54,54,54,54,54,54,54,54,54,54,54,54,54,54,54,54,54,54,
54,54,54,54,54,54,54,54,54,54,54,54,54,54,54,54,54,54,54,54,54,
54,54,54,54,54,54,54,54,54,54,54,54,54,54,54,54,54,54,54,54,54,
55,55,55,55,55,55,55,55,55,55,55,55,55,55,55,55,55,55,55,55,55,
55,55,55,55,55,55,55,55,55,55,55,55,55,55,55,55,55,55,55,55,55,
55,55,55,55,55,55,55,55,55,55,55,55,55,55,55,55,55,55,55,55,55,
55,55,55,55,55,55,55,55,55,55,55,55,55,55,55,55,55,55,55,55,55,
55,55,55,55,55,55,55,55,55,55,55,55,55,55,55,55,55,55,55,55,55,
55,55,55,55,55,55,55,55,55,55,55,55,55,55,55,55,55,55,55,55,55,
55,55,55,55,55,55,55,55,55,55,55,55,55,55,55,55,55,55,55,55,55,
55,55,55,55,55,55,55,55,55,55,55,55,55,55,55,55,55,55,55,55,55,
55,55,55,55,55,55,55,55,55,55,55,55,55,55,55,55,55,55,55,55,55,
55,55,55,55,55,55,55,55,55,55,55,55,55,55,55,55,55,55,55,55,55,
55,55,55,55,55,55,55,55,55,55,55,55,55,55,55,55,55,55,55,55,55,
55,55,55,55,55,55,55,55,55,55,55,55,55,55,55,55,55,55,55,55,55,
55,55,55,55,55,55,55,55,55,55,55,55,55,55,55,55,55,55,55,55,55,
55,55,55,55,55,55,55,55,55,55,55,55,55,55,55,55,55,55,55,55,55,
55,55,55,55,55,55,55,55,55,55,55,55,55,55,55,55,55,55,55,55,55,
55,55,55,55,55,55,55,55,55,55,55,55,55,55,55,55,55,55,55,55,55,
55,55,55,55,55,55,55,55,55,55,55,55,55,55,55,55,55,55,55,55,55,
56,56,56,56,56,56,56,56,56,56,56,56,56,56,56,56,56,56,56,56,56,
56,56,56,56,56,56,56,56,56,56,56,56,56,56,56,56,56,56,56,56,56,
56,56,56,56,56,56,56,56,56,56,56,56,56,56,56,56,56,56,56,56,56,
56,56,56,56,56,56,56,56,56,56,56,56,56,56,56,56,56,56,56,56,56,
56,56,56,56,56,56,56,56,56,56,56,56,56,56,56,56,56,56,56,56,56,
56,56,56,56,56,56,56,56,56,56,56,56,56,56,56,56,56,56,56,56,56,
56,56,56,56,56,56,56,56,56,56,56,56,56,56,56,56,56,56,56,56,56,
56,56,56,56,56,56,56,56,56,56,56,56,56,56,56,56,56,56,56,56,56,
56,56,56,56,56,56,56,56,56,56,56,56,56,56,56,56,56,56,56,56,56,
56,56,56,56,56,56,56,56,56,56,56,56,56,56,56,56,56,56,56,56,56,
56,56,56,56,56,56,56,56,56,56,56,56,56,56,56,56,56,56,56,56,56,
56,56,56,56,56,56,56,56,56,56,56,56,56,56,56,56,56,56,56,56,56,
56,56,56,56,56,56,56,56,56,56,56,56,56,56,56,56,56,56,56,56,56,
56,56,56,56,56,56,56,56,56,56,56,56,56,56,56,56,56,56,56,56,56,
56,56,56,56,56,56,56,56,56,56,56,56,56,56,56,56,56,56,56,56,56,
56,56,56,56,56,56,56,56,56,56,56,56,56,56,56,56,56,56,56,56,56,
56,56,56,56,56,56,56,56,56,56,56,56,56,56,56,56,56,56,56,56,56,
57,57,57,57,57,57,57,57,57,57,57,57,57,57,57,57,57,57,57,57,57,
57,57,57,57,57,57,57,57,57,57,57,57,57,57,57,57,57,57,57,57,57,
57,57,57,57,57,57,57,57,57,57,57,57,57,57,57,57,57,57,57,57,57,
57,57,57,57,57,57,57,57,57,57,57,57,57,57,57,57,57,57,57,57,57,
57,57,57,57,57,57,57,57,57,57,57,57,57,57,57,57,57,57,57,57,57,
57,57,57,57,57,57,57,57,57,57,57,57,57,57,57,57,57,57,57,57,57,
57,57,57,57,57,57,57,57,57,57,57,57,57,57,57,57,57,57,57,57,57,
57,57,57,57,57,57,57,57,57,57,57,57,57,57,57,57,57,57,57,57,57,
57,57,57,57,57,57,57,57,57,57,57,57,57,57,57,57,57,57,57,57,57,
57,57,57,57,57,57,57,57,57,57,57,57,57,57,57,57,57,57,57,57,57,
57,57,57,57,57,57,57,57,57,57,57,57,57,57,57,57,57,57,57,57,57,
57,57,57,57,57,57,57,57,57,57,57,57,57,57,57,57,57,57,57,57,57,
57,57,57,57,57,57,57,57,57,57,57,57,57,57,57,57,57,57,57,57,57,
57,57,57,57,57,57,57,57,57,57,57,57,57,57,57,57,57,57,57,57,57,
57,57,57,57,57,57,57,57,57,57,57,57,57,57,57,57,57,57,57,57,57,
57,57,57,57,57,57,57,57,57,57,57,57,57,57,57,57,57,57,57,57,57,
58,58,58,58,58,58,58,58,58,58,58,58,58,58,58,58,58,58,58,58,58,
58,58,58,58,58,58,58,58,58,58,58,58,58,58,58,58,58,58,58,58,58,
58,58,58,58,58,58,58,58,58,58,58,58,58,58,58,58,58,58,58,58,58,
58,58,58,58,58,58,58,58,58,58,58,58,58,58,58,58,58,58,58,58,58,
58,58,58,58,58,58,58,58,58,58,58,58,58,58,58,58,58,58,58,58,58,
58,58,58,58,58,58,58,58,58,58,58,58,58,58,58,58,58,58,58,58,58,
58,58,58,58,58,58,58,58,58,58,58,58,58,58,58,58,58,58,58,58,58,
58,58,58,58,58,58,58,58,58,58,58,58,58,58,58,58,58,58,58,58,58,
58,58,58,58,58,58,58,58,58,58,58,58,58,58,58,58,58,58,58,58,58,
58,58,58,58,58,58,58,58,58,58,58,58,58,58,58,58,58,58,58,58,58,
58,58,58,58,58,58,58,58,58,58,58,58,58,58,58,58,58,58,58,58,58,
58,58,58,58,58,58,58,58,58,58,58,58,58,58,58,58,58,58,58,58,58,
58,58,58,58,58,58,58,58,58,58,58,58,58,58,58,58,58,58,58,58,58,
58,58,58,58,58,58,58,58,58,58,58,58,58,58,58,58,58,58,58,58,58,
58,58,58,58,58,58,58,58,58,58,58,58,58,58,58,58,58,58,58,58,58,
58,58,58,58,58,58,58,58,58,58,58,58,58,58,58,58,58,58,58,58,58,
58,58,58,58,58,58,58,58,58,58,58,58,58,58,58,58,58,58,58,58,58,
59,59,59,59,59,59,59,59,59,59,59,59,59,59,59,59,59,59,59,59,59,
59,59,59,59,59,59,59,59,59,59,59,59,59,59,59,59,59,59,59,59,59,
59,59,59,59,59,59,59,59,59,59,59,59,59,59,59,59,59,59,59,59,59,
59,59,59,59,59,59,59,59,59,59,59,59,59,59,59,59,59,59,59,59,59,
59,59,59,59,59,59,59,59,59,59,59,59,59,59,59,59,59,59,59,59,59,
59,59,59,59,59,59,59,59,59,59,59,59,59,59,59,59,59,59,59,59,59,
59,59,59,59,59,59,59,59,59,59,59,59,59,59,59,59,59,59,59,59,59,
59,59,59,59,59,59,59,59,59,59,59,59,59,59,59,59,59,59,59,59,59,
59,59,59,59,59,59,59,59,59,59,59,59,59,59,59,59,59,59,59,59,59,
59,59,59,59,59,59,59,59,59,59,59,59,59,59,59,59,59,59,59,59,59,
59,59,59,59,59,59,59,59,59,59,59,59,59,59,59,59,59,59,59,59,59,
59,59,59,59,59,59,59,59,59,59,59,59,59,59,59,59,59,59,59,59,59,
59,59,59,59,59,59,59,59,59,59,59,59,59,59,59,59,59,59,59,59,59,
59,59,59,59,59,59,59,59,59,59,59,59,59,59,59,59,59,59,59,59,59,
59,59,59,59,59,59,59,59,59,59,59,59,59,59,59,59,59,59,59,59,59,
59,59,59,59,59,59,59,59,59,59,59,59,59,59,59,59,59,59,59,59,59,
59,59,59,59,59,59,59,59,59,59,59,59,59,59,59,59,59,59,59,59,59,
60,60,60,60,60,60,60,60,60,60,60,60,60,60,60,60,60,60,60,60,60,
60,60,60,60,60,60,60,60,60,60,60,60,60,60,60,60,60,60,60,60,60,
60,60,60,60,60,60,60,60,60,60,60,60,60,60,60,60,60,60,60,60,60,
60,60,60,60,60,60,60,60,60,60,60,60,60,60,60,60,60,60,60,60,60,
60,60,60,60,60,60,60,60,60,60,60,60,60,60,60,60,60,60,60,60,60,
60,60,60,60,60,60,60,60,60,60,60,60,60,60,60,60,60,60,60,60,60,
60,60,60,60,60,60,60,60,60,60,60,60,60,60,60,60,60,60,60,60,60,
60,60,60,60,60,60,60,60,60,60,60,60,60,60,60,60,60,60,60,60,60,
60,60,60,60,60,60,60,60,60,60,60,60,60,60,60,60,60,60,60,60,60,
60,60,60,60,60,60,60,60,60,60,60,60,60,60,60,60,60,60,60,60,60,
60,60,60,60,60,60,60,60,60,60,60,60,60,60,60,60,60,60,60,60,60,
60,60,60,60,60,60,60,60,60,60,60,60,60,60,60,60,60,60,60,60,60,
60,60,60,60,60,60,60,60,60,60,60,60,60,60,60,60,60,60,60,60,60,
60,60,60,60,60,60,60,60,60,60,60,60,60,60,60,60,60,60,60,60,60,
60,60,60,60,60,60,60,60,60,60,60,60,60,60,60,60,60,60,60,60,60,
60,60,60,60,60,60,60,60,60,60,60,60,60,60,60,60,60,60,60,60,60,
60,60,60,60,60,60,60,60,60,60,60,60,60,60,60,60,60,60,60,60,60,
61,61,61,61,61,61,61,61,61,61,61,61,61,61,61,61,61,61,61,61,61,
61,61,61,61,61,61,61,61,61,61,61,61,61,61,61,61,61,61,61,61,61,
61,61,61,61,61,61,61,61,61,61,61,61,61,61,61,61,61,61,61,61,61,
61,61,61,61,61,61,61,61,61,61,61,61,61,61,61,61,61,61,61,61,61,
61,61,61,61,61,61,61,61,61,61,61,61,61,61,61,61,61,61,61,61,61,
61,61,61,61,61,61,61,61,61,61,61,61,61,61,61,61,61,61,61,61,61,
61,61,61,61,61,61,61,61,61,61,61,61,61,61,61,61,61,61,61,61,61,
61,61,61,61,61,61,61,61,61,61,61,61,61,61,61,61,61,61,61,61,61,
61,61,61,61,61,61,61,61,61,61,61,61,61,61,61,61,61,61,61,61,61,
61,61,61,61,61,61,61,61,61,61,61,61,61,61,61,61,61,61,61,61,61,
61,61,61,61,61,61,61,61,61,61,61,61,61,61,61,61,61,61,61,61,61,
61,61,61,61,61,61,61,61,61,61,61,61,61,61,61,61,61,61,61,61,61,
61,61,61,61,61,61,61,61,61,61,61,61,61,61,61,61,61,61,61,61,61,
61,61,61,61,61,61,61,61,61,61,61,61,61,61,61,61,61,61,61,61,61,
61,61,61,61,61,61,61,61,61,61,61,61,61,61,61,61,61,61,61,61,61,
61,61,61,61,61,61,61,61,61,61,61,61,61,61,61,61,61,61,61,61,61,
62,62,62,62,62,62,62,62,62,62,62,62,62,62,62,62,62,62,62,62,62,
62,62,62,62,62,62,62,62,62,62,62,62,62,62,62,62,62,62,62,62,62,
62,62,62,62,62,62,62,62,62,62,62,62,62,62,62,62,62,62,62,62,62,
62,62,62,62,62,62,62,62,62,62,62,62,62,62,62,62,62,62,62,62,62,
62,62,62,62,62,62,62,62,62,62,62,62,62,62,62,62,62,62,62,62,62,
62,62,62,62,62,62,62,62,62,62,62,62,62,62,62,62,62,62,62,62,62,
62,62,62,62,62,62,62,62,62,62,62,62,62,62,62,62,62,62,62,62,62,
62,62,62,62,62,62,62,62,62,62,62,62,62,62,62,62,62,62,62,62,62,
62,62,62,62,62,62,62,62,62,62,62,62,62,62,62,62,62,62,62,62,62,
62,62,62,62,62,62,62,62,62,62,62,62,62,62,62,62,62,62,62,62,62,
62,62,62,62,62,62,62,62,62,62,62,62,62,62,62,62,62,62,62,62,62,
62,62,62,62,62,62,62,62,62,62,62,62,62,62,62,62,62,62,62,62,62,
62,62,62,62,62,62,62,62,62,62,62,62,62,62,62,62,62,62,62,62,62,
62,62,62,62,62,62,62,62,62,62,62,62,62,62,62,62,62,62,62,62,62,
62,62,62,62,62,62,62,62,62,62,62,62,62,62,62,62,62,62,62,62,62,
62,62,62,62,62,62,62,62,62,62,62,62,62,62,62,62,62,62,62,62,62,
62,62,62,62,62,62,62,62,62,62,62,62,62,62,62,62,62,62,62,62,62,
63,63,63,63,63,63,63,63,63,63,63,63,63,63,63,63,63,63,63,63,63,
63,63,63,63,63,63,63,63,63,63,63,63,63,63,63,63,63,63,63,63,63,
63,63,63,63,63,63,63,63,63,63,63,63,63,63,63,63,63,63,63,63,63,
63,63,63,63,63,63,63,63,63,63,63,63,63,63,63,63,63,63,63,63,63,
63,63,63,63,63,63,63,63,63,63,63,63,63,63,63,63,63,63,63,63,63,
63,63,63,63,63,63,63,63,63,63,63,63,63,63,63,63,63,63,63,63,63,
63,63,63,63,63,63,63,63,63,63,63,63,63,63,63,63,63,63,63,63,63,
63,63,63,63,63,63,63,63,63,63,63,63,63,63,63,63,63,63,63,63,63,
63,63,63,63,63,63,63,63,63,63,63,63,63,63,63,63,63,63,63,63,63,
63,63,63,63,63,63,63,63,63,63,63,63,63,63,63,63,63,63,63,63,63,
63,63,63,63,63,63,63,63,63,63,63,63,63,63,63,63,63,63,63,63,63,
63,63,63,63,63,63,63,63,63,63,63,63,63,63,63,63,63,63,63,63,63,
63,63,63,63,63,63,63,63,63,63,63,63,63,63,63,63,63,63,63,63,63,
63,63,63,63,63,63,63,63,63,63,63,63,63,63,63,63,63,63,63,63,63,
63,63,63,63,63,63,63,63,63,63,63,63,63,63,63,63,63,63,63,63,63,
63,63,63,63,63,63,63,63,63,63,63,63,63,63,63,63,63,63,63,63,63,
63,63,63,63,63,63,63,63,63,63,63,63,63,63,63,63,63,63,63,63,63,
64,64,64,64,64,64,64,64,64,64,64,64,64,64,64,64,64,64,64,64,64,
64,64,64,64,64,64,64,64,64,64,64,64,64,64,64,64,64,64,64,64,64,
64,64,64,64,64,64,64,64,64,64,64,64,64,64,64,64,64,64,64,64,64,
64,64,64,64,64,64,64,64,64,64,64,64,64,64,64,64,64,64,64,64,64,
64,64,64,64,64,64,64,64,64,64,64,64,64,64,64,64,64,64,64,64,64,
64,64,64,64,64,64,64,64,64,64,64,64,64,64,64,64,64,64,64,64,64,
64,64,64,64,64,64,64,64,64,64,64,64,64,64,64,64,64,64,64,64,64,
64,64,64,64,64,64,64,64,64,64,64,64,64,64,64,64,64,64,64,64,64,
64,64,64,64,64,64,64,64,64,64,64,64,64,64,64,64,64,64,64,64,64,
64,64,64,64,64,64,64,64,64,64,64,64,64,64,64,64,64,64,64,64,64,
64,64,64,64,64,64,64,64,64,64,64,64,64,64,64,64,64,64,64,64,64,
64,64,64,64,64,64,64,64,64,64,64,64,64,64,64,64,64,64,64,64,64,
64,64,64,64,64,64,64,64,64,64,64,64,64,64,64,64,64,64,64,64,64,
64,64,64,64,64,64,64,64,64,64,64,64,64,64,64,64,64,64,64,64,64,
64,64,64,64,64,64,64,64,64,64,64,64,64,64,64,64,64,64,64,64,64,
64,64,64,64,64,64,64,64,64,64,64,64,64,64,64,64,64,64,64,64,64,
64,64,64,64,64,64,64,64,64,64,64,64,64,64,64,64,64,64,64,64,64,
65,65,65,65,65,65,65,65,65,65,65,65,65,65,65,65,65,65,65,65,65,
65,65,65,65,65,65,65,65,65,65,65,65,65,65,65,65,65,65,65,65,65,
65,65,65,65,65,65,65,65,65,65,65,65,65,65,65,65,65,65,65,65,65,
65,65,65,65,65,65,65,65,65,65,65,65,65,65,65,65,65,65,65,65,65,
65,65,65,65,65,65,65,65,65,65,65,65,65,65,65,65,65,65,65,65,65,
65,65,65,65,65,65,65,65,65,65,65,65,65,65,65,65,65,65,65,65,65,
65,65,65,65,65,65,65,65,65,65,65,65,65,65,65,65,65,65,65,65,65,
65,65,65,65,65,65,65,65,65,65,65,65,65,65,65,65,65,65,65,65,65,
65,65,65,65,65,65,65,65,65,65,65,65,65,65,65,65,65,65,65,65,65,
65,65,65,65,65,65,65,65,65,65,65,65,65,65,65,65,65,65,65,65,65,
65,65,65,65,65,65,65,65,65,65,65,65,65,65,65,65,65,65,65,65,65,
65,65,65,65,65,65,65,65,65,65,65,65,65,65,65,65,65,65,65,65,65,
65,65,65,65,65,65,65,65,65,65,65,65,65,65,65,65,65,65,65,65,65,
65,65,65,65,65,65,65,65,65,65,65,65,65,65,65,65,65,65,65,65,65,
65,65,65,65,65,65,65,65,65,65,65,65,65,65,65,65,65,65,65,65,65,
65,65,65,65,65,65,65,65,65,65,65,65,65,65,65,65,65,65,65,65,65,
65,65,65,65,65,65,65,65,65,65,65,65,65,65,65,65,65,65,65,65,65,
66,66,66,66,66,66,66,66,66,66,66,66,66,66,66,66,66,66,66,66,66,
66,66,66,66,66,66,66,66,66,66,66,66,66,66,66,66,66,66,66,66,66,
66,66,66,66,66,66,66,66,66,66,66,66,66,66,66,66,66,66,66,66,66,
66,66,66,66,66,66,66,66,66,66,66,66,66,66,66,66,66,66,66,66,66,
66,66,66,66,66,66,66,66,66,66,66,66,66,66,66,66,66,66,66,66,66,
66,66,66,66,66,66,66,66,66,66,66,66,66,66,66,66,66,66,66,66,66,
66,66,66,66,66,66,66,66,66,66,66,66,66,66,66,66,66,66,66,66,66,
66,66,66,66,66,66,66,66,66,66,66,66,66,66,66,66,66,66,66,66,66,
66,66,66,66,66,66,66,66,66,66,66,66,66,66,66,66,66,66,66,66,66,
66,66,66,66,66,66,66,66,66,66,66,66,66,66,66,66,66,66,66,66,66,
66,66,66,66,66,66,66,66,66,66,66,66,66,66,66,66,66,66,66,66,66,
66,66,66,66,66,66,66,66,66,66,66,66,66,66,66,66,66,66,66,66,66,
66,66,66,66,66,66,66,66,66,66,66,66,66,66,66,66,66,66,66,66,66,
66,66,66,66,66,66,66,66,66,66,66,66,66,66,66,66,66,66,66,66,66,
66,66,66,66,66,66,66,66,66,66,66,66,66,66,66,66,66,66,66,66,66,
66,66,66,66,66,66,66,66,66,66,66,66,66,66,66,66,66,66,66,66,66,
66,66,66,66,66,66,66,66,66,66,66,66,66,66,66,66,66,66,66,66,66,
67,67,67,67,67,67,67,67,67,67,67,67,67,67,67,67,67,67,67,67,67,
67,67,67,67,67,67,67,67,67,67,67,67,67,67,67,67,67,67,67,67,67,
67,67,67,67,67,67,67,67,67,67,67,67,67,67,67,67,67,67,67,67,67,
67,67,67,67,67,67,67,67,67,67,67,67,67,67,67,67,67,67,67,67,67,
67,67,67,67,67,67,67,67,67,67,67,67,67,67,67,67,67,67,67,67,67,
67,67,67,67,67,67,67,67,67,67,67,67,67,67,67,67,67,67,67,67,67,
67,67,67,67,67,67,67,67,67,67,67,67,67,67,67,67,67,67,67,67,67,
67,67,67,67,67,67,67,67,67,67,67,67,67,67,67,67,67,67,67,67,67,
67,67,67,67,67,67,67,67,67,67,67,67,67,67,67,67,67,67,67,67,67,
67,67,67,67,67,67,67,67,67,67,67,67,67,67,67,67,67,67,67,67,67,
67,67,67,67,67,67,67,67,67,67,67,67,67,67,67,67,67,67,67,67,67,
67,67,67,67,67,67,67,67,67,67,67,67,67,67,67,67,67,67,67,67,67,
67,67,67,67,67,67,67,67,67,67,67,67,67,67,67,67,67,67,67,67,67,
67,67,67,67,67,67,67,67,67,67,67,67,67,67,67,67,67,67,67,67,67,
67,67,67,67,67,67,67,67,67,67,67,67,67,67,67,67,67,67,67,67,67,
67,67,67,67,67,67,67,67,67,67,67,67,67,67,67,67,67,67,67,67,67,
67,67,67,67,67,67,67,67,67,67,67,67,67,67,67,67,67,67,67,67,67,
68,68,68,68,68,68,68,68,68,68,68,68,68,68,68,68,68,68,68,68,68,
68,68,68,68,68,68,68,68,68,68,68,68,68,68,68,68,68,68,68,68,68,
68,68,68,68,68,68,68,68,68,68,68,68,68,68,68,68,68,68,68,68,68,
68,68,68,68,68,68,68,68,68,68,68,68,68,68,68,68,68,68,68,68,68,
68,68,68,68,68,68,68,68,68,68,68,68,68,68,68,68,68,68,68,68,68,
68,68,68,68,68,68,68,68,68,68,68,68,68,68,68,68,68,68,68,68,68,
68,68,68,68,68,68,68,68,68,68,68,68,68,68,68,68,68,68,68,68,68,
68,68,68,68,68,68,68,68,68,68,68,68,68,68,68,68,68,68,68,68,68,
68,68,68,68,68,68,68,68,68,68,68,68,68,68,68,68,68,68,68,68,68,
68,68,68,68,68,68,68,68,68,68,68,68,68,68,68,68,68,68,68,68,68,
68,68,68,68,68,68,68,68,68,68,68,68,68,68,68,68,68,68,68,68,68,
68,68,68,68,68,68,68,68,68,68,68,68,68,68,68,68,68,68,68,68,68,
68,68,68,68,68,68,68,68,68,68,68,68,68,68,68,68,68,68,68,68,68,
68,68,68,68,68,68,68,68,68,68,68,68,68,68,68,68,68,68,68,68,68,
68,68,68,68,68,68,68,68,68,68,68,68,68,68,68,68,68,68,68,68,68,
68,68,68,68,68,68,68,68,68,68,68,68,68,68,68,68,68,68,68,68,68,
68,68,68,68,68,68,68,68,68,68,68,68,68,68,68,68,68,68,68,68,68,
69,69,69,69,69,69,69,69,69,69,69,69,69,69,69,69,69,69,69,69,69,
69,69,69,69,69,69,69,69,69,69,69,69,69,69,69,69,69,69,69,69,69,
69,69,69,69,69,69,69,69,69,69,69,69,69,69,69,69,69,69,69,69,69,
69,69,69,69,69,69,69,69,69,69,69,69,69,69,69,69,69,69,69,69,69,
69,69,69,69,69,69,69,69,69,69,69,69,69,69,69,69,69,69,69,69,69,
69,69,69,69,69,69,69,69,69,69,69,69,69,69,69,69,69,69,69,69,69,
69,69,69,69,69,69,69,69,69,69,69,69,69,69,69,69,69,69,69,69,69,
69,69,69,69,69,69,69,69,69,69,69,69,69,69,69,69,69,69,69,69,69,
69,69,69,69,69,69,69,69,69,69,69,69,69,69,69,69,69,69,69,69,69,
69,69,69,69,69,69,69,69,69,69,69,69,69,69,69,69,69,69,69,69,69,
69,69,69,69,69,69,69,69,69,69,69,69,69,69,69,69,69,69,69,69,69,
69,69,69,69,69,69,69,69,69,69,69,69,69,69,69,69,69,69,69,69,69,
69,69,69,69,69,69,69,69,69,69,69,69,69,69,69,69,69,69,69,69,69,
69,69,69,69,69,69,69,69,69,69,69,69,69,69,69,69,69,69,69,69,69,
69,69,69,69,69,69,69,69,69,69,69,69,69,69,69,69,69,69,69,69,69,
69,69,69,69,69,69,69,69,69,69,69,69,69,69,69,69,69,69,69,69,69,
69,69,69,69,69,69,69,69,69,69,69,69,69,69,69,69,69,69,69,69,69,
70,70,70,70,70,70,70,70,70,70,70,70,70,70,70,70,70,70,70,70,70,
70,70,70,70,70,70,70,70,70,70,70,70,70,70,70,70,70,70,70,70,70,
70,70,70,70,70,70,70,70,70,70,70,70,70,70,70,70,70,70,70,70,70,
70,70,70,70,70,70,70,70,70,70,70,70,70,70,70,70,70,70,70,70,70,
70,70,70,70,70,70,70,70,70,70,70,70,70,70,70,70,70,70,70,70,70,
70,70,70,70,70,70,70,70,70,70,70,70,70,70,70,70,70,70,70,70,70,
70,70,70,70,70,70,70,70,70,70,70,70,70,70,70,70,70,70,70,70,70,
70,70,70,70,70,70,70,70,70,70,70,70,70,70,70,70,70,70,70,70,70,
70,70,70,70,70,70,70,70,70,70,70,70,70,70,70,70,70,70,70,70,70,
70,70,70,70,70,70,70,70,70,70,70,70,70,70,70,70,70,70,70,70,70,
70,70,70,70,70,70,70,70,70,70,70,70,70,70,70,70,70,70,70,70,70,
70,70,70,70,70,70,70,70,70,70,70,70,70,70,70,70,70,70,70,70,70,
70,70,70,70,70,70,70,70,70,70,70,70,70,70,70,70,70,70,70,70,70,
70,70,70,70,70,70,70,70,70,70,70,70,70,70,70,70,70,70,70,70,70,
70,70,70,70,70,70,70,70,70,70,70,70,70,70,70,70,70,70,70,70,70,
70,70,70,70,70,70,70,70,70,70,70,70,70,70,70,70,70,70,70,70,70,
70,70,70,70,70,70,70,70,70,70,70,70,70,70,70,70,70,70,70,70,70,
71,71,71,71,71,71,71,71,71,71,71,71,71,71,71,71,71,71,71,71,71,
71,71,71,71,71,71,71,71,71,71,71,71,71,71,71,71,71,71,71,71,71,
71,71,71,71,71,71,71,71,71,71,71,71,71,71,71,71,71,71,71,71,71,
71,71,71,71,71,71,71,71,71,71,71,71,71,71,71,71,71,71,71,71,71,
71,71,71,71,71,71,71,71,71,71,71,71,71,71,71,71,71,71,71,71,71,
71,71,71,71,71,71,71,71,71,71,71,71,71,71,71,71,71,71,71,71,71,
71,71,71,71,71,71,71,71,71,71,71,71,71,71,71,71,71,71,71,71,71}; 

/* END of tables.h */ 
