# Supplementary material for: fLPS: Fast discovery of compositional biases for the protein universe
Source: BMC Bioinformatics. 2017 Nov 13;18:476. doi: 10.1186/s12859-017-1906-3 (PMC5684748; doi:10.1186/s12859-017-1906-3)
Supplement: Supplementary file 2 — TAR archive file of example input and output files for fLPS. (GZ 10224 kb) [file 12859_2017_1906_MOESM2_ESM.gz]

Archive with 26 entries (23 files):
- ./._examples
- examples
- examples/._.DS_Store
- examples/.DS_Store
- examples/._fLPS
- examples/fLPS
- examples/._input
- examples/input
- examples/._output
- examples/output
- examples/._README.about.examples
- examples/README.about.examples
- examples/output/._YEAST.fLPS.m10.M1000.olong.c.out
- examples/output/YEAST.fLPS.m10.M1000.olong.c.out
- examples/output/._YEAST.fLPS.M25.olong.out
- examples/output/YEAST.fLPS.M25.olong.out
- examples/output/._YEAST.fLPS.M25.omasked.out
- examples/output/YEAST.fLPS.M25.omasked.out
- examples/output/._YEAST.fLPS.M25.oshort.out
- examples/output/YEAST.fLPS.M25.oshort.out
- examples/output/._YEAST.fLPS.M25.t1e-05.omasked.out
- examples/output/YEAST.fLPS.M25.t1e-05.omasked.out
- examples/input/._YEAST.composition
- examples/input/YEAST.composition
- examples/input/._YEAST.fasta
- examples/input/YEAST.fasta
