# Supplementary material for: fLPS: Fast discovery of compositional biases for the protein universe
Source: BMC Bioinformatics. 2017 Nov 13;18:476. doi: 10.1186/s12859-017-1906-3 (PMC5684748; doi:10.1186/s12859-017-1906-3)
Supplement: Supplementary file 2 — TAR archive file of example input and output files for fLPS. (GZ 10224 kb) [file 12859_2017_1906_MOESM2_ESM.gz › examples/README.about.examples]

Examples: 
========= 

(copy fLPS to this directory to re-run these examples) 

./fLPS -M 25 input/YEAST.fasta > output/YEAST.fLPS.M25.oshort.out 
./fLPS -M 25 -o long input/YEAST.fasta > output/YEAST.fLPS.M25.olong.out 
./fLPS -M 25 -t1e-05 -o masked input/YEAST.fasta > output/YEAST.fLPS.M25.t1e-05.omasked.out 

./fLPS -m 10 -M 1000 -o long -c input/YEAST.composition input/YEAST.fasta > output/YEAST.fLPS.m10.M1000.olong.c.out 
   In this last example, we have used YEAST.composition as input background composition. 
   This is from: 
     awk -f COMPOSITION.awk input/YEAST.fasta > input/YEAST.composition 
