# Supplementary material for: fLPS: Fast discovery of compositional biases for the protein universe
Source: BMC Bioinformatics. 2017 Nov 13;18:476. doi: 10.1186/s12859-017-1906-3 (PMC5684748; doi:10.1186/s12859-017-1906-3)
Supplement: Supplementary file 2 — TAR archive file of example input and output files for fLPS. (GZ 10224 kb) [file 12859_2017_1906_MOESM2_ESM.gz › examples/output/YEAST.fLPS.M25.olong.out]

sp|O13297|CET1_YEAST	SINGLE	1	86	113	9	1.183e-05	{D}	-4.927	86	100	DDEETDTDDEMGASG	QKPKSRKSSN|	DDEETDTDDEMGASGEINFDSEMDFDYD	|KQHRNLLSNG
sp|O13297|CET1_YEAST	SINGLE	2	178	197	6	8.840e-04	{K}	-3.054	178	192	KQKQTEKKIAGNAVG	SNYITQVPLQ|	KQKQTEKKIAGNAVGSVVKK	|EEEANAAVDN
sp|O13297|CET1_YEAST	WHOLE	1	1	549	41	2.688e-04	{N}
sp|O13297|CET1_YEAST	WHOLE	2	1	549	59	6.050e-04	{S}
sp|O13329|FOB1_YEAST	SINGLE	1	419	440	10	8.431e-09	{N}	-8.074	426	440	NNNGILHNNNIGNDN	LEDVNTFALA|	NEADNSCNNNGILHNNNIGNDN	|FEEEVQKQFD
sp|O13329|FOB1_YEAST	SINGLE	2	348	364	7	6.888e-06	{R}	-5.162	348	362	RYGPYRFNRRRNKRT	ECLADWGKCL|	RYGPYRFNRRRNKRTKR	|KPVQVLLSEV
sp|O13329|FOB1_YEAST	SINGLE	3	195	209	7	1.330e-05	{K}	-4.876	195	209	KCNKKGKIKPLKEYK	IIDWVQQFCS|	KCNKKGKIKPLKEYK	|RPDMYDKLLP
sp|O13329|FOB1_YEAST	SINGLE	4	159	183	5	1.683e-04	{H}	-3.774	159	173	HLMNKHLRGKTLHSF	KHVYDMVMAT|	HLMNKHLRGKTLHSFLFSHFANISH	|AIIDWVQQFC
sp|O13329|FOB1_YEAST	SINGLE	5	469	493	7	7.029e-04	{E}	-3.153	469	483	EGEFEPNTLTPEEKP	EYDDLAHDSS|	EGEFEPNTLTPEEKPPHNVDEDRIE	|STGVAAPMQG
sp|O13329|FOB1_YEAST	SINGLE	6	19	41	7	7.500e-04	{S}	-3.125	19	33	SESVTRKSQRRKATS	VLFDDDDSVP|	SESVTRKSQRRKATSPGESRESS	|KDRLLILPSM
sp|O13329|FOB1_YEAST	SINGLE	7	1	15	5	9.005e-04	{D}	-3.046	1	15	MTKPRYNDVLFDDDD	|	MTKPRYNDVLFDDDD	|SVPSESVTRK
sp|O13512|YA64B_YEAST	SINGLE	1	69	114	20	1.722e-12	{V}	-11.764	72	86	VVCSVVPLVCFVVSV	EHTSDSQEEI|	VTTVVCSVVPLVCFVVSVVCFVISVVEIGHHVVYSVVAPLTVTVAV	|ETIAEEMDSV
sp|O13512|YA64B_YEAST	SINGLE	2	16	47	12	3.295e-07	{V}	-6.482	16	30	VTVTSVVCCLDSVVE	VSEHTPDSQE|	VTVTSVVCCLDSVVEIGHHVVYSVVTPLIVAV	|LIDTMAGEAV
sp|O13512|YA64B_YEAST	WHOLE	1	1	126	35	1.015e-13	{V}
sp|O13516|RS9A_YEAST	SINGLE	1	173	194	9	1.926e-05	{A}	-4.715	177	191	AARKAEASGEAADEA	PFGGARPGRV|	ARRNAARKAEASGEAADEADEA	|DEE
sp|O13516|RS9A_YEAST	SINGLE	2	165	179	5	4.635e-04	{R}	-3.334	165	179	GGARPGRVARRNAAR	HIDFAPTSPF|	GGARPGRVARRNAAR	|KAEASGEAAD
sp|O13516|RS9A_YEAST	MULTIPLE	1	167	191	14	2.653e-07	{AR}	-8.049	167	181	ARPGRVARRNAARKA	DFAPTSPFGG|	ARPGRVARRNAARKAEASGEAADEA	|DEADEE
sp|O13516|RS9A_YEAST	WHOLE	1	1	197	23	5.224e-05	{R}
sp|O13517|YP102_YEAST	SINGLE	1	46	67	4	3.587e-04	{C}	-3.445	46	60	CCSLHLISKLSSLID	RYLGAEFVIQ|	CCSLHLISKLSSLIDIFICRFC	|YFNSLEFIPC
sp|O13517|YP102_YEAST	SINGLE	2	19	37	5	5.171e-04	{Y}	-3.286	19	33	YLYRSVFHLFYEMTW	DLLTVDLLAR|	YLYRSVFHLFYEMTWYMRY	|LGAEFVIQCC
sp|O13518|YPL14_YEAST	SINGLE	1	57	82	10	6.090e-06	{S}	-5.215	68	82	ATFPDSRASSSTSSS	LRSNSCLTRV|	SSFLNTSRPQLATFPDSRASSSTSSS	|MHVPLPTLTI
sp|O13518|YPL14_YEAST	SINGLE	2	16	31	4	3.155e-04	{M}	-3.501	16	30	MSCTFSSVMSVCFMT	TYLPSPPSTN|	MSCTFSSVMSVCFMTM	|SATVLPICGK
sp|O13518|YPL14_YEAST	SINGLE	3	5	25	7	4.131e-04	{S}	-3.384	8	22	LPSPPSTNMSCTFSS	MVQL|	STYLPSPPSTNMSCTFSSVMS	|VCFMTMSATV
sp|O13518|YPL14_YEAST	SINGLE	4	87	108	8	4.250e-04	{L}	-3.372	89	103	TLTILTPSLHQAKLL	SSTSSSMHVP|	LPTLTILTPSLHQAKLLRLIIL	|FVEAVLGKAK
sp|O13518|YPL14_YEAST	MULTIPLE	1	1	32	13	2.354e-06	{MS}	-6.885	10	24	SPPSTNMSCTFSSVM	|	MVQLSTYLPSPPSTNMSCTFSSVMSVCFMTMS	|ATVLPICGKA
sp|O13518|YPL14_YEAST	WHOLE	1	1	139	26	4.596e-06	{S}
sp|O13519|YP136_YEAST	SINGLE	1	59	74	9	2.749e-06	{L}	-5.561	59	73	LARGLSLLDLLPLVL	QSAALDTDDD|	LARGLSLLDLLPLVLL	|SPFFEEDVDE
sp|O13519|YP136_YEAST	SINGLE	2	77	91	6	2.062e-04	{E}	-3.686	77	91	FFEEDVDEEEAGDVE	DLLPLVLLSP|	FFEEDVDEEEAGDVE	|GLDGFVFVFR
sp|O13519|YP136_YEAST	WHOLE	1	1	122	25	7.086e-05	{L}
sp|O13520|YP044_YEAST	SINGLE	1	37	68	13	1.193e-07	{S}	-6.923	37	51	SMESSPSASSSSSLF	FLIINFGLPF|	SMESSPSASSSSSLFWPVIFSDDSGVLFSTTS	|DVFFERSLLL
sp|O13520|YP044_YEAST	SINGLE	2	136	180	13	9.474e-06	{S}	-5.023	136	150	SASCSSVTSWGIDLT	CLIGAKLEKK|	SASCSSVTSWGIDLTNKVFISRPSSFCFETLLEGTSTFSIVSSIS	|LW
sp|O13520|YP044_YEAST	SINGLE	3	76	95	8	2.030e-04	{L}	-3.692	76	90	LLLAMSTLKICPLNL	TTSDVFFERS|	LLLAMSTLKICPLNLVFLAL	|ARASFVSSST
sp|O13520|YP044_YEAST	WHOLE	1	1	182	35	6.610e-08	{S}
sp|O13520|YP044_YEAST	WHOLE	2	1	182	17	5.557e-04	{F}
sp|O13525|COQ4_YEAST	SINGLE	1	215	229	6	4.559e-05	{I}	-4.341	215	229	AITNMPIIIEGEITI	RYRQCHDFYH|	AITNMPIIIEGEITI	|KALEGANLGV
sp|O13527|YA11B_YEAST	SINGLE	1	573	594	9	2.822e-07	{P}	-6.549	573	587	PLPDLPPESPTEFPD	NTEESIIADL|	PLPDLPPESPTEFPDPFKELPP	|INSHQTNSSL
sp|O13527|YA11B_YEAST	SINGLE	2	473	496	9	2.241e-05	{S}	-4.650	473	487	SQSNTHESSHASKSK	KLNVPLLAPM|	SQSNTHESSHASKSKDFRHSDSYS	|ENETNHTNVP
sp|O13527|YA11B_YEAST	SINGLE	3	962	976	6	2.062e-04	{E}	-3.686	962	976	ELEIDEDEYKEKVHE	GQPGLYIDQD|	ELEIDEDEYKEKVHE	|MQKLIGLASY
sp|O13527|YA11B_YEAST	SINGLE	4	434	458	8	2.213e-04	{S}	-3.655	434	448	SESNILPSKKRSSTP	RAPREVDPNI|	SESNILPSKKRSSTPQISNIESTGS	|GGMHKLNVPL
sp|O13527|YA11B_YEAST	SINGLE	5	1119	1134	5	7.294e-04	{I}	-3.137	1119	1133	IIKGLLTDSRSTISI	YLIQELNKKP|	IIKGLLTDSRSTISII	|KSTNEEKFRN
sp|O13527|YA11B_YEAST	SINGLE	6	928	947	6	8.840e-04	{K}	-3.054	933	947	KLPKLNVPLNPKGKK	RGKYMKLGME|	KSLTEKLPKLNVPLNPKGKK	|LRAPGQPGLY
sp|O13527|YA11B_YEAST	SINGLE	7	16	40	6	9.729e-04	{I}	-3.012	22	36	SIMSIQVKVHANILI	GYLKSTCFHQ|	ISPYPPSIMSIQVKVHANILILSFI	|ECLRMPMHRQ
sp|O13527|YA11B_YEAST	WHOLE	1	1	1196	99	2.664e-07	{I}
sp|O13527|YA11B_YEAST	WHOLE	2	1	1196	77	1.522e-04	{N}
sp|O13527|YA11B_YEAST	WHOLE	3	1	1196	99	6.854e-04	{K}
sp|O13527|YA11B_YEAST	WHOLE	4	1	1196	112	8.811e-04	{S}
sp|P0CX57|YA11A_YEAST	SINGLE	1	107	146	12	1.575e-07	{P}	-6.803	110	124	IPYTPYQMSPMYFPP	NPSGWSFYGH|	PSMIPYTPYQMSPMYFPPGPQSQFPQYPSSVGTPLSTPSP	|ESGNTFTDSS
sp|P0CX57|YA11A_YEAST	SINGLE	2	292	306	6	2.158e-05	{N}	-4.666	292	306	NIIDRLNNNGIHINN	PADAFETKVT|	NIIDRLNNNGIHINN	|KVACQLIMRG
sp|P0CX57|YA11A_YEAST	SINGLE	3	135	164	10	2.554e-05	{S}	-4.593	135	149	SSVGTPLSTPSPESG	GPQSQFPQYP|	SSVGTPLSTPSPESGNTFTDSSSADSDMTS	|TKKYVRPPPM
sp|P0CX57|YA11A_YEAST	SINGLE	4	73	95	7	3.446e-05	{Q}	-4.463	81	95	QNGPYPQQCMMTQNQ	VPENPHHASP|	QTAQSHSPQNGPYPQQCMMTQNQ	|ANPSGWSFYG
sp|P0CX57|YA11A_YEAST	SINGLE	5	404	420	7	9.321e-05	{S}	-4.031	404	418	STSNNSPSTDNDSIS	KSKTARAHNV|	STSNNSPSTDNDSISKS	|TTEPIQLNNK
sp|P0CX57|YA11A_YEAST	SINGLE	6	386	414	7	1.636e-04	{N}	-3.786	400	414	AHNVSTSNNSPSTDN	NTTKPKVIAR|	NPQKTNNSKSKTARAHNVSTSNNSPSTDN	|DSISKSTTEP
sp|P0CX57|YA11A_YEAST	SINGLE	7	3	23	7	4.131e-04	{S}	-3.384	3	17	SQQLSQHSPISHGSA	ME|	SQQLSQHSPISHGSACASVTS	|KEVHTNQDPL
sp|P0CX57|YA11A_YEAST	SINGLE	8	168	182	5	4.135e-04	{P}	-3.384	168	182	YVRPPPMLTSPNDFP	ADSDMTSTKK|	YVRPPPMLTSPNDFP	|NWVKTYIKFL
sp|P0CX57|YA11A_YEAST	SINGLE	9	64	86	6	4.644e-04	{P}	-3.333	72	86	PQTAQSHSPQNGPYP	QTTTPASSAV|	PENPHHASPQTAQSHSPQNGPYP	|QQCMMTQNQA
sp|P0CX57|YA11A_YEAST	MULTIPLE	1	107	160	24	1.971e-09	{PS}	-11.395	134	148	PSSVGTPLSTPSPES	NPSGWSFYGH|	PSMIPYTPYQMSPMYFPPGPQSQFPQYPSSVGTPLSTPSPESGNTFTDSSSADS	|DMTSTKKYVR
sp|P0CX57|YA11A_YEAST	MULTIPLE	2	64	98	14	7.324e-07	{QP}	-7.796	72	86	PQTAQSHSPQNGPYP	QTTTPASSAV|	PENPHHASPQTAQSHSPQNGPYPQQCMMTQNQANP	|SGWSFYGHPS
sp|P0CX57|YA11A_YEAST	MULTIPLE	3	391	420	15	2.066e-07	{SN}	-7.817	402	416	NVSTSNNSPSTDNDS	KVIARNPQKT|	NNSKSKTARAHNVSTSNNSPSTDNDSISKS	|TTEPIQLNNK
sp|P0CX57|YA11A_YEAST	WHOLE	1	1	440	54	4.939e-05	{S}
sp|P0CX57|YA11A_YEAST	WHOLE	2	1	440	37	5.730e-05	{N}
sp|P0CX57|YA11A_YEAST	WHOLE	3	1	440	39	6.395e-05	{P}
sp|P0CX58|YP12A_YEAST	SINGLE	1	107	146	12	1.575e-07	{P}	-6.803	110	124	IPYTPYQMSPMYFPP	NPSGWSFYGH|	PSMIPYTPYQMSPMYFPPGPQSQFPQYPSSVGTPLSTPSP	|ESGNTFTDSS
sp|P0CX58|YP12A_YEAST	SINGLE	2	292	306	6	2.158e-05	{N}	-4.666	292	306	NIIDRLNNNGIHINN	PADAFETKVT|	NIIDRLNNNGIHINN	|KVACQLIMRG
sp|P0CX58|YP12A_YEAST	SINGLE	3	135	164	10	2.554e-05	{S}	-4.593	135	149	SSVGTPLSTPSPESG	GPQSQFPQYP|	SSVGTPLSTPSPESGNTFTDSSSADSDMTS	|TKKYVRPPPM
sp|P0CX58|YP12A_YEAST	SINGLE	4	73	95	7	3.446e-05	{Q}	-4.463	81	95	QNGPYPQQCMMTQNQ	VPENPHHASP|	QTAQSHSPQNGPYPQQCMMTQNQ	|ANPSGWSFYG
sp|P0CX58|YP12A_YEAST	SINGLE	5	404	420	7	9.321e-05	{S}	-4.031	404	418	STSNNSPSTDNDSIS	KSKTARAHNV|	STSNNSPSTDNDSISKS	|TTEPIQLNNK
sp|P0CX58|YP12A_YEAST	SINGLE	6	386	414	7	1.636e-04	{N}	-3.786	400	414	AHNVSTSNNSPSTDN	NTTKPKVIAR|	NPQKTNNSKSKTARAHNVSTSNNSPSTDN	|DSISKSTTEP
sp|P0CX58|YP12A_YEAST	SINGLE	7	3	23	7	4.131e-04	{S}	-3.384	3	17	SQQLSQHSPISHGSA	ME|	SQQLSQHSPISHGSACASVTS	|KEVHTNQDPL
sp|P0CX58|YP12A_YEAST	SINGLE	8	168	182	5	4.135e-04	{P}	-3.384	168	182	YVRPPPMLTSPNDFP	ADSDMTSTKK|	YVRPPPMLTSPNDFP	|NWVKTYIKFL
sp|P0CX58|YP12A_YEAST	SINGLE	9	64	86	6	4.644e-04	{P}	-3.333	72	86	PQTAQSHSPQNGPYP	QTTTPASSAV|	PENPHHASPQTAQSHSPQNGPYP	|QQCMMTQNQA
sp|P0CX58|YP12A_YEAST	MULTIPLE	1	107	160	24	1.971e-09	{PS}	-11.395	134	148	PSSVGTPLSTPSPES	NPSGWSFYGH|	PSMIPYTPYQMSPMYFPPGPQSQFPQYPSSVGTPLSTPSPESGNTFTDSSSADS	|DMTSTKKYVR
sp|P0CX58|YP12A_YEAST	MULTIPLE	2	64	98	14	7.324e-07	{QP}	-7.796	72	86	PQTAQSHSPQNGPYP	QTTTPASSAV|	PENPHHASPQTAQSHSPQNGPYPQQCMMTQNQANP	|SGWSFYGHPS
sp|P0CX58|YP12A_YEAST	MULTIPLE	3	391	420	15	2.066e-07	{SN}	-7.817	402	416	NVSTSNNSPSTDNDS	KVIARNPQKT|	NNSKSKTARAHNVSTSNNSPSTDNDSISKS	|TTEPIQLNNK
sp|P0CX58|YP12A_YEAST	WHOLE	1	1	440	54	4.939e-05	{S}
sp|P0CX58|YP12A_YEAST	WHOLE	2	1	440	37	5.730e-05	{N}
sp|P0CX58|YP12A_YEAST	WHOLE	3	1	440	39	6.395e-05	{P}
sp|O13529|ECM12_YEAST	SINGLE	1	20	71	15	7.819e-10	{F}	-9.107	31	45	PFFIFFFSSFDGLSF	KYIYIHVLLV|	FYFHIKQQAIMPFFIFFFSSFDGLSFDLRVVAFLAKHVFVGVCSPFFVVGFF	|GSSRVVVTEW
sp|O13529|ECM12_YEAST	SINGLE	2	49	78	10	1.041e-05	{V}	-4.983	49	63	VVAFLAKHVFVGVCS	SFDGLSFDLR|	VVAFLAKHVFVGVCSPFFVVGFFGSSRVVV	|TEWLSKLVLP
sp|O13529|ECM12_YEAST	MULTIPLE	1	16	78	27	2.708e-11	{FV}	-14.089	57	71	VFVGVCSPFFVVGFF	HFLIKYIYIH|	VLLVFYFHIKQQAIMPFFIFFFSSFDGLSFDLRVVAFLAKHVFVGVCSPFFVVGFFGSSRVVV	|TEWLSKLVLP
sp|O13529|ECM12_YEAST	WHOLE	1	1	151	23	2.190e-08	{F}
sp|O13530|YL198_YEAST	SINGLE	1	6	53	15	2.237e-10	{F}	-9.650	6	20	FRFIVPFNPYFSSFY	MGYTL|	FRFIVPFNPYFSSFYPSFPFYLSFPFCPSFPSFLSFPSSIFSLSFPSF	|LHHHLLIFSS
sp|O13530|YL198_YEAST	SINGLE	2	22	63	12	2.312e-05	{S}	-4.636	33	47	PSFPSFLSFPSSIFS	FNPYFSSFYP|	SFPFYLSFPFCPSFPSFLSFPSSIFSLSFPSFLHHHLLIFSS	|LRIPFPWFLP
sp|O13530|YL198_YEAST	SINGLE	3	11	42	8	7.551e-05	{P}	-4.122	11	25	PFNPYFSSFYPSFPF	MGYTLFRFIV|	PFNPYFSSFYPSFPFYLSFPFCPSFPSFLSFP	|SSIFSLSFPS
sp|O13530|YL198_YEAST	SINGLE	4	58	91	11	1.242e-04	{L}	-3.906	74	88	LLQLVYLCYKVPWLL	LSFPSFLHHH|	LLIFSSLRIPFPWFLPLLQLVYLCYKVPWLLEWL	|IHSSKLAYQC
sp|O13530|YL198_YEAST	MULTIPLE	1	11	53	34	6.674e-20	{FSP}	-18.408	28	42	SFPFCPSFPSFLSFP	MGYTLFRFIV|	PFNPYFSSFYPSFPFYLSFPFCPSFPSFLSFPSSIFSLSFPSF	|LHHHLLIFSS
sp|O13530|YL198_YEAST	WHOLE	1	1	119	19	1.622e-07	{F}
sp|O13531|YL202_YEAST	SINGLE	1	46	60	5	1.842e-04	{F}	-3.735	46	60	NNTGFFFFWAYIRYF	RKIAITIVRN|	NNTGFFFFWAYIRYF	|TPIWKEITES
sp|O13531|YL202_YEAST	SINGLE	2	12	29	5	4.662e-04	{F}	-3.331	15	29	YYNFFLICHDISFPF	PNFHLINICV|	FYRYYNFFLICHDISFPF	|RTILGGRKIA
sp|O13531|YL202_YEAST	SINGLE	3	21	42	6	4.771e-04	{I}	-3.321	28	42	PFRTILGGRKIAITI	VFYRYYNFFL|	ICHDISFPFRTILGGRKIAITI	|VRNNNTGFFF
sp|O13531|YL202_YEAST	MULTIPLE	1	4	42	14	2.655e-06	{FI}	-6.653	18	32	FFLICHDISFPFRTI	MPN|	FHLINICVFYRYYNFFLICHDISFPFRTILGGRKIAITI	|VRNNNTGFFF
sp|O13531|YL202_YEAST	WHOLE	1	1	108	14	6.424e-05	{F}
sp|O13531|YL202_YEAST	WHOLE	2	1	108	15	1.964e-04	{I}
sp|O13532|YL217_YEAST	SINGLE	1	6	27	6	4.771e-04	{I}	-3.321	13	27	IVYALTASTIKIGKI	MFNSE|	IFILEFFIVYALTASTIKIGKI	|TKLTHEVFDH
sp|O13532|YL217_YEAST	WHOLE	1	1	107	12	7.165e-04	{F}
sp|O13534|YH1A_YEAST	SINGLE	1	50	160	35	3.191e-11	{L}	-10.496	135	149	LLLQLLILLLPAPSL	TKTDAMFQHQ|	LLPTQLQPFPPNHTPLLLLLTVTTMAVTPRLSLLNVLKKLQQPPFLQNHTLLLPLLTVTTTAVTPRLSLPRLPNKHHWPLAQSPSLLLQLLILLLPAPSLVLSFNPKVWLL	|V
sp|O13534|YH1A_YEAST	SINGLE	2	99	113	6	1.598e-04	{T}	-3.796	99	113	TLLLPLLTVTTTAVT	LQQPPFLQNH|	TLLLPLLTVTTTAVT	|PRLSLPRLPN
sp|O13534|YH1A_YEAST	SINGLE	3	14	35	6	3.601e-04	{P}	-3.444	21	35	TPLPQLSHAHLPLPP	VQSWFPVQKQ|	PTLAVTFTPLPQLSHAHLPLPP	|SHLVTKTDAM
sp|O13534|YH1A_YEAST	SINGLE	4	50	64	5	4.135e-04	{P}	-3.384	50	64	LLPTQLQPFPPNHTP	TKTDAMFQHQ|	LLPTQLQPFPPNHTP	|LLLLLTVTTM
sp|O13534|YH1A_YEAST	SINGLE	5	28	48	4	9.292e-04	{H}	-3.032	28	42	HAHLPLPPSHLVTKT	VTFTPLPQLS|	HAHLPLPPSHLVTKTDAMFQH	|QLLPTQLQPF
sp|O13534|YH1A_YEAST	MULTIPLE	1	50	151	61	1.658e-18	{LTP}	-17.676	59	73	PPNHTPLLLLLTVTT	TKTDAMFQHQ|	LLPTQLQPFPPNHTPLLLLLTVTTMAVTPRLSLLNVLKKLQQPPFLQNHTLLLPLLTVTTTAVTPRLSLPRLPNKHHWPLAQSPSLLLQLLILLLPAPSLVL	|SFNPKVWLLV
sp|O13534|YH1A_YEAST	MULTIPLE	2	22	37	8	3.536e-06	{PH}	-6.475	22	36	PLPQLSHAHLPLPPS	KQPTLAVTFT|	PLPQLSHAHLPLPPSH	|LVTKTDAMFQ
sp|O13534|YH1A_YEAST	WHOLE	1	1	161	41	1.038e-09	{L}
sp|O13534|YH1A_YEAST	WHOLE	2	1	161	25	1.083e-07	{P}
sp|O13535|YH11B_YEAST	SINGLE	1	107	146	12	1.575e-07	{P}	-6.803	110	124	IPYTPYQMSPMYFPP	NPSGWSFYGH|	PSMIPYTPYQMSPMYFPPGPQSQFPQYPSSVGTPLSTPSP	|ESGNTFTDSS
sp|O13535|YH11B_YEAST	SINGLE	2	72	86	7	2.126e-06	{P}	-5.672	72	86	PQPASVPPPQNGPYP	AVPENLHHAS|	PQPASVPPPQNGPYP	|QQCMMTQNQA
sp|O13535|YH11B_YEAST	SINGLE	3	1170	1191	8	3.704e-06	{P}	-5.431	1170	1184	PLPDLPPEPPTELSD	NTEESIIADL|	PLPDLPPEPPTELSDSFKELPP	|INSHQTNSSL
sp|O13535|YH11B_YEAST	SINGLE	4	330	344	6	2.158e-05	{N}	-4.666	330	344	NIIDRLNNNGIHINN	PADAFETKVT|	NIIDRLNNNGIHINN	|KVACQLIMRG
sp|O13535|YH11B_YEAST	SINGLE	5	1070	1093	9	2.241e-05	{S}	-4.650	1070	1084	SQSNTHESSHASKSK	RLDVPLLAPM|	SQSNTHESSHASKSKDFRHSDSYS	|DNETNHTNVP
sp|O13535|YH11B_YEAST	SINGLE	6	135	164	10	2.554e-05	{S}	-4.593	135	149	SSVGTPLSTPSPESG	GPQSQFPQYP|	SSVGTPLSTPSPESGNTFTDSSSADSDMTS	|TKKYVRPPPM
sp|O13535|YH11B_YEAST	SINGLE	7	1129	1143	7	3.582e-05	{S}	-4.446	1129	1143	HRSPSIDTSSSESNS	SEQETEKRII|	HRSPSIDTSSSESNS	|LHHVVPIKTS
sp|O13535|YH11B_YEAST	SINGLE	8	431	458	9	8.774e-05	{S}	-4.057	442	456	STSNNSPSTDNDSIS	IARNPQKTNN|	SKSKTARAHNVSTSNNSPSTDNDSISKS	|TTEPIQLNNK
sp|O13535|YH11B_YEAST	SINGLE	9	202	220	6	1.511e-04	{P}	-3.821	202	216	PTVNGKPVPPMLTSP	LQNSNLGGII|	PTVNGKPVPPMLTSPNDFP	|NWVKTYIKFL
sp|O13535|YH11B_YEAST	SINGLE	10	1559	1573	6	2.062e-04	{E}	-3.686	1559	1573	ELEIDEDEYKEKVHE	GQPGLYIDQD|	ELEIDEDEYKEKVHE	|MQKLIGLASY
sp|O13535|YH11B_YEAST	SINGLE	11	1031	1055	8	2.213e-04	{S}	-3.655	1031	1045	SESNILPSKKRSSTP	RAPREVDPNI|	SESNILPSKKRSSTPQISDIESTGS	|GGMHRLDVPL
sp|O13535|YH11B_YEAST	SINGLE	12	81	95	5	2.936e-04	{Q}	-3.532	81	95	QNGPYPQQCMMTQNQ	SPQPASVPPP|	QNGPYPQQCMMTQNQ	|ANPSGWSFYG
sp|O13535|YH11B_YEAST	SINGLE	13	424	446	6	3.060e-04	{N}	-3.514	424	438	NPQKTNNSKSKTARA	NTTKPKVIAR|	NPQKTNNSKSKTARAHNVSTSNN	|SPSTDNDSIS
sp|O13535|YH11B_YEAST	SINGLE	14	168	182	5	4.135e-04	{P}	-3.384	168	182	YVRPPPMLTSPNDFP	ADSDMTSTKK|	YVRPPPMLTSPNDFP	|NWVKTYIKFL
sp|O13535|YH11B_YEAST	SINGLE	15	469	487	4	6.290e-04	{H}	-3.201	469	483	HDLHLGQKLTESTVN	TTEPIQLNNK|	HDLHLGQKLTESTVNHTNH	|SDDELPGHLL
sp|O13535|YH11B_YEAST	MULTIPLE	1	107	160	24	1.971e-09	{PS}	-11.395	134	148	PSSVGTPLSTPSPES	NPSGWSFYGH|	PSMIPYTPYQMSPMYFPPGPQSQFPQYPSSVGTPLSTPSPESGNTFTDSSSADS	|DMTSTKKYVR
sp|O13535|YH11B_YEAST	MULTIPLE	2	72	98	14	1.347e-08	{PQ}	-9.205	72	86	PQPASVPPPQNGPYP	AVPENLHHAS|	PQPASVPPPQNGPYPQQCMMTQNQANP	|SGWSFYGHPS
sp|O13535|YH11B_YEAST	MULTIPLE	3	429	458	15	2.066e-07	{SN}	-7.571	440	454	NVSTSNNSPSTDNDS	KVIARNPQKT|	NNSKSKTARAHNVSTSNNSPSTDNDSISKS	|TTEPIQLNNK
sp|O13535|YH11B_YEAST	WHOLE	1	1	1793	129	9.605e-09	{N}
sp|O13535|YH11B_YEAST	WHOLE	2	1	1793	181	1.436e-06	{S}
sp|O13535|YH11B_YEAST	WHOLE	3	1	1793	130	4.319e-06	{I}
sp|O13535|YH11B_YEAST	WHOLE	4	1	1793	64	5.588e-05	{H}
sp|O13535|YH11B_YEAST	WHOLE	5	1	1793	116	1.116e-04	{P}
sp|O13537|YH145_YEAST	SINGLE	1	3	19	6	1.019e-04	{I}	-3.992	3	17	IIIFIELCRIADSLL	MM|	IIIFIELCRIADSLLWI	|PKSSRRTSST
sp|O13537|YH145_YEAST	SINGLE	2	92	108	7	4.133e-04	{L}	-3.384	92	106	LRCSRLFLCLHSLIL	YFAILHPVAS|	LRCSRLFLCLHSLILYL	|EHQQIHGRVV
sp|O13537|YH145_YEAST	WHOLE	1	1	118	16	1.635e-04	{I}
sp|O13539|THP2_YEAST	SINGLE	1	4	22	7	1.103e-04	{E}	-3.958	4	18	EEGRTYFESLCEEEQ	MTK|	EEGRTYFESLCEEEQSLQE	|SQTHLLNILD
sp|O13539|THP2_YEAST	SINGLE	2	218	232	4	2.419e-04	{M}	-3.616	218	232	EMLMFGDDAHSMKKM	NHWRKEWDDI|	EMLMFGDDAHSMKKM	|IQKIDSLKSE
sp|O13540|YL279_YEAST	SINGLE	1	39	53	7	6.535e-07	{F}	-6.185	39	53	ILAKLHFFFHFFFSF	RLDRRYPQVK|	ILAKLHFFFHFFFSF	|LLHLISPAVT
sp|O13540|YL279_YEAST	SINGLE	2	2	33	10	1.393e-06	{R}	-5.856	2	16	RFRSQRAVCRSRNYS	M|	RFRSQRAVCRSRNYSMYCCSRVFVRNPRLDRR	|YPQVKILAKL
sp|O13540|YL279_YEAST	SINGLE	3	77	95	6	1.731e-04	{R}	-3.762	81	95	FRLERPLHAARTSRR	TRAPFLCLGP|	RVPLFRLERPLHAARTSRR	|CAGAASVSVD
sp|O13540|YL279_YEAST	WHOLE	1	1	129	20	2.717e-06	{R}
sp|O13543|YL294_YEAST	SINGLE	1	70	98	7	9.066e-05	{F}	-4.043	84	98	SFLLLLFFYFNNYYF	CNQPHKMQNL|	FFKQKIQLYIDTSLSFLLLLFFYFNNYYF	|LSMTYASLVN
sp|O13543|YL294_YEAST	SINGLE	2	5	22	6	4.810e-04	{K}	-3.318	7	21	KKVIELFIASSLSKK	MMLR|	KPKKVIELFIASSLSKKK	|QTEPQAEQDH
sp|O13545|YL374_YEAST	SINGLE	1	55	72	4	5.076e-04	{H}	-3.294	58	72	NTHPDFSKPTFCHQH	FALLIARCTC|	HTKNTHPDFSKPTFCHQH	|AALTNSLSSL
sp|O13546|YL232_YEAST	SINGLE	1	80	105	9	4.610e-05	{S}	-4.336	80	94	SSLRDSGYSPSNSKA	PMDLNVGMLN|	SSLRDSGYSPSNSKAFSIITSLFLFS	|TEYLGLICTY
sp|O13546|YL232_YEAST	SINGLE	2	22	40	7	2.079e-04	{S}	-3.682	26	40	LKCDSTAQSLHASSS	MLTQGTFPLA|	SSGCLKCDSTAQSLHASSS	|ALIEFLVDFG
sp|O13546|YL232_YEAST	WHOLE	1	1	115	22	1.601e-05	{S}
sp|O13547|CCW14_YEAST	SINGLE	1	81	202	68	6.635e-45	{S}	-44.178	91	105	GDSSSSASSSASSSS	DADAAYSAFK|	SSCSEQNASLGDSSSSASSSASSSSKASSSTKASSSSASSSTKASSSSASSSTKASSSSAAPSSSKASSTESSSSSSSSTKAPSSEESSSTYVSSSKQASSTSEAHSSSAASSTVSQETVSS	|ALPTSTAVIS
sp|O13547|CCW14_YEAST	SINGLE	2	31	67	6	2.366e-05	{C}	-4.626	38	52	SSSTCDSLNQVTCYC	LATPPACLLA|	CVAQVGKSSSTCDSLNQVTCYCEHENSAVKKCLDSIC	|PNNDADAAYS
sp|O13547|CCW14_YEAST	WHOLE	1	1	238	84	7.994e-36	{S}
sp|O13547|CCW14_YEAST	WHOLE	2	1	238	35	1.340e-04	{A}
sp|O13548|YP099_YEAST	SINGLE	1	7	31	7	3.276e-05	{F}	-4.485	7	21	FNSFSLFSTLSMFKF	MSPSES|	FNSFSLFSTLSMFKFLTQITFSRPF	|VYSALNKGCP
sp|O13548|YP099_YEAST	SINGLE	2	2	17	7	5.908e-05	{S}	-4.229	2	16	SPSESFNSFSLFSTL	M|	SPSESFNSFSLFSTLS	|MFKFLTQITF
sp|O13548|YP099_YEAST	MULTIPLE	1	2	34	16	8.597e-08	{FS}	-8.713	2	16	SPSESFNSFSLFSTL	M|	SPSESFNSFSLFSTLSMFKFLTQITFSRPFVYS	|ALNKGCPDFL
sp|O13548|YP099_YEAST	WHOLE	1	1	118	13	5.275e-04	{F}
sp|O13549|VPS63_YEAST	SINGLE	1	16	44	8	2.392e-04	{K}	-3.621	19	33	YQMKGKSQPKRERKK	KMLYCALLVT|	KVIYQMKGKSQPKRERKKQNYWVLKSLWK	|RPQRQAIMSK
sp|O13549|VPS63_YEAST	WHOLE	1	1	108	16	6.507e-04	{K}
sp|O13553|YL317_YEAST	SINGLE	1	61	81	4	9.292e-04	{H}	-3.032	67	81	CWAQTQALRYHHSVH	KSTASTSQTR|	HCSVPLCWAQTQALRYHHSVH	|TFSFQPKYSS
sp|O13553|YL317_YEAST	WHOLE	1	1	144	22	4.054e-04	{S}
sp|O13554|VPS65_YEAST	SINGLE	1	5	33	11	5.823e-08	{I}	-7.235	5	19	IIFIVCISIVEIRTV	MRHC|	IIFIVCISIVEIRTVHIEFIKEIVVIFRI	|VDHFSPFMLP
sp|O13554|VPS65_YEAST	SINGLE	2	70	88	7	8.828e-04	{L}	-3.054	74	88	LVLVRHCVLLCAFLL	QSVMKVRNIS|	LWNKLVLVRHCVLLCAFLL	|SFFNVLHSII
sp|O13554|VPS65_YEAST	WHOLE	1	1	104	18	2.545e-06	{I}
sp|O13554|VPS65_YEAST	WHOLE	2	1	104	8	2.355e-04	{C}
sp|O13555|JIP3_YEAST	SINGLE	1	2	16	10	2.889e-09	{E}	-8.539	2	16	EKDEEDEESEEAEEE	M|	EKDEEDEESEEAEEE	|LLVLESDEKL
sp|O13555|JIP3_YEAST	SINGLE	2	52	91	14	9.716e-08	{E}	-7.013	52	66	EVREDESALEEETIL	CDTRDLLDVD|	EVREDESALEEETILDDKMELEELTLLTEERAVDTAEEFE	|DDDCTKNCAR
sp|O13555|JIP3_YEAST	SINGLE	3	28	56	8	1.179e-04	{D}	-3.928	37	51	VDELVCDTRDLLDVD	LVLESDEKLN|	DVNDMEAMLVDELVCDTRDLLDVDEVRED	|ESALEEETIL
sp|O13555|JIP3_YEAST	MULTIPLE	1	21	94	33	2.838e-12	{ED}	-10.941	49	63	DVDEVREDESALEEE	EEAEEELLVL|	ESDEKLNDVNDMEAMLVDELVCDTRDLLDVDEVREDESALEEETILDDKMELEELTLLTEERAVDTAEEFEDDD	|CTKNCARIVD
sp|O13555|JIP3_YEAST	WHOLE	1	1	125	28	5.473e-09	{E}
sp|O13555|JIP3_YEAST	WHOLE	2	1	125	20	1.405e-05	{D}
sp|O13556|YL462_YEAST	SINGLE	1	74	91	6	6.200e-04	{V}	-3.208	74	88	VVISVMVGKNVKKFL	AMDRKRSFEK|	VVISVMVGKNVKKFLTFV	|EDEPDFQGGP
sp|O13557|YL463_YEAST	SINGLE	1	31	55	7	1.370e-04	{I}	-3.863	31	45	IICKISPNRSFLFII	APKLSAHARK|	IICKISPNRSFLFIISLHICEKYFI	|SMGLRGHRSR
sp|O13557|YL463_YEAST	SINGLE	2	1	15	6	3.585e-04	{S}	-3.445	1	15	MGSSFVIDRSSSSPA	|	MGSSFVIDRSSSSPA	|PPRGPAPKLS
sp|O13557|YL463_YEAST	SINGLE	3	8	22	5	4.135e-04	{P}	-3.384	8	22	DRSSSSPAPPRGPAP	MGSSFVI|	DRSSSSPAPPRGPAP	|KLSAHARKII
sp|O13557|YL463_YEAST	MULTIPLE	1	1	25	12	7.939e-06	{SP}	-6.829	8	22	DRSSSSPAPPRGPAP	|	MGSSFVIDRSSSSPAPPRGPAPKLS	|AHARKIICKI
sp|O13559|YRF14_YEAST	SINGLE	1	844	980	55	1.665e-30	{T}	-29.779	855	869	TTTASTNVRTSATTT	TCIHGSANAS|	TNATTNSSTNATTTASTNVRTSATTTASINVRTSAITTESTNSSTNATTTASTNVRTSATTTASINVRTSATTTESTNSNTSATTTESTDSNTSATTTESTDSNTSATTTASTNSSTNATTTASTNSSTNATTTEST	|NASAKEDANK
sp|O13559|YRF14_YEAST	SINGLE	2	803	832	10	2.554e-05	{S}	-4.593	805	819	SIIALPSSFQESNSS	DRLAEKQATA|	SMSIIALPSSFQESNSSDRCRKYCSSDEDS	|DTCIHGSANA
sp|O13559|YRF14_YEAST	SINGLE	3	1062	1085	5	3.280e-05	{C}	-4.484	1071	1085	GLCKGCQKMFELCVC	LFLYGIDVYF|	CPEGVFTQYGLCKGCQKMFELCVC	|WAGQKVSYRR
sp|O13559|YRF14_YEAST	SINGLE	4	937	971	10	1.073e-04	{S}	-3.969	945	959	DSNTSATTTASTNSS	TTTESTDSNT|	SATTTESTDSNTSATTTASTNSSTNATTTASTNSS	|TNATTTESTN
sp|O13559|YRF14_YEAST	SINGLE	5	1358	1375	6	2.760e-04	{D}	-3.559	1358	1372	DSDDVPDGRFDIILL	MLMVAVHKEL|	DSDDVPDGRFDIILLCRD	|SSREVGE
sp|O13559|YRF14_YEAST	SINGLE	6	1099	1121	7	4.101e-04	{E}	-3.387	1104	1118	ERMLRNDEEYKEYLE	QKVSYRRMAW|	EALAVERMLRNDEEYKEYLEDIE	|PYHGDPVGYL
sp|O13559|YRF14_YEAST	SINGLE	7	692	713	6	4.771e-04	{I}	-3.321	699	713	MVIMLDNRLNIIELI	LIGTKLVTEG|	IDIKQLMMVIMLDNRLNIIELI	|QGVGRLRDGG
sp|O13559|YRF14_YEAST	SINGLE	8	531	550	7	4.883e-04	{A}	-3.311	535	549	AIFLSGTAPEAVADA	FGGITNLDFD|	AFEKAIFLSGTAPEAVADAA	|LQRIGLTGLA
sp|O13559|YRF14_YEAST	SINGLE	9	436	459	4	5.044e-04	{C}	-3.297	436	450	CMIRLSRCGCLNVAP	FVPYTVLLAN|	CMIRLSRCGCLNVAPVRNFIEEGC	|DGVTDLYVGI
sp|O13559|YRF14_YEAST	MULTIPLE	1	843	980	85	1.889e-39	{TS}	-33.748	915	929	TTTESTNSNTSATTT	DTCIHGSANA|	STNATTNSSTNATTTASTNVRTSATTTASINVRTSAITTESTNSSTNATTTASTNVRTSATTTASINVRTSATTTESTNSNTSATTTESTDSNTSATTTESTDSNTSATTTASTNSSTNATTTASTNSSTNATTTEST	|NASAKEDANK
sp|O13559|YRF14_YEAST	WHOLE	1	1	1382	93	2.692e-04	{R}
sp|O13559|YRF14_YEAST	WHOLE	2	1	1382	115	3.020e-04	{T}
sp|O13561|YL169_YEAST	SINGLE	1	15	29	7	6.535e-07	{F}	-6.185	15	29	FIAYIFFTFFTFIPF	KNMYITSHDN|	FIAYIFFTFFTFIPF	|YRSDQSTLCR
sp|O13561|YL169_YEAST	SINGLE	2	65	79	6	1.249e-05	{F}	-4.903	65	79	FSSYSSPFFFIPLFF	TVIIVGPLAP|	FSSYSSPFFFIPLFF	|SGPNSIPFQD
sp|O13561|YL169_YEAST	WHOLE	1	1	117	16	1.071e-05	{F}
sp|O13562|YL171_YEAST	SINGLE	1	2	31	11	3.608e-06	{S}	-5.443	15	29	STNRWIISKVSSSLS	M|	SSSQTLPKYVSIVSTNRWIISKVSSSLSTS	|GVIPTIKYRL
sp|O13562|YL171_YEAST	SINGLE	2	94	122	5	8.455e-05	{C}	-4.073	94	108	CLETSNKYFNCVILC	VYHFFNLIFP|	CLETSNKYFNCVILCTCVSVYNLLQDRSC	|SWLKLLL
sp|O13562|YL171_YEAST	SINGLE	3	72	92	6	1.066e-04	{F}	-3.972	74	88	IFAFSPADIAVYHFF	FLANIVGVKS|	FTIFAFSPADIAVYHFFNLIF	|PCLETSNKYF
sp|O13563|RPN13_YEAST	SINGLE	1	32	60	9	5.409e-05	{E}	-4.267	32	46	EIEIKPNEEEELGFW	RLCTPIPVQG|	EIEIKPNEEEELGFWDFEWRPTEKPVGRE	|LDPISLILIP
sp|O13563|RPN13_YEAST	WHOLE	1	1	156	21	7.336e-04	{E}
sp|O13565|YL358_YEAST	SINGLE	1	50	81	17	7.080e-12	{S}	-11.150	50	64	SFSFSTSGSKPSSSL	NPRTNGPGKD|	SFSFSTSGSKPSSSLSFPVTSSMVSSTSSYSS	|FLFLLVVNHL
sp|O13565|YL358_YEAST	SINGLE	2	153	186	8	1.702e-04	{I}	-3.769	153	167	IEIGKTNEEAASIII	VRCKTSTFLV|	IEIGKTNEEAASIIILPKLPLDACDVKSSIIVGI	|L
sp|O13565|YL358_YEAST	SINGLE	3	8	31	4	5.044e-04	{C}	-3.297	8	22	CCHCFYNKGDHEDDE	MRNGKIL|	CCHCFYNKGDHEDDEGGRSIESLC	|AVNLAEGLNP
sp|O13565|YL358_YEAST	WHOLE	1	1	187	30	1.995e-05	{S}
sp|O13566|YP123_YEAST	SINGLE	1	40	60	8	3.680e-06	{I}	-5.434	40	54	IDIDIPDIELLPIDI	ALAELVGVLL|	IDIDIPDIELLPIDILAIDDI	|VDANVLLALD
sp|O13566|YP123_YEAST	SINGLE	2	41	81	11	8.913e-06	{D}	-5.050	41	55	DIDIPDIELLPIDIL	LAELVGVLLI|	DIDIPDIELLPIDILAIDDIVDANVLLALDIASMLIDDMLD	|NIVLLALDIA
sp|O13566|YP123_YEAST	SINGLE	3	7	21	5	9.005e-04	{D}	-3.046	7	21	EELLLSDDDIPDMPD	MSISIP|	EELLLSDDDIPDMPD	|MLESEVVCAL
sp|O13566|YP123_YEAST	MULTIPLE	1	40	83	22	5.263e-11	{ID}	-10.484	40	54	IDIDIPDIELLPIDI	ALAELVGVLL|	IDIDIPDIELLPIDILAIDDIVDANVLLALDIASMLIDDMLDNI	|VLLALDIASM
sp|O13566|YP123_YEAST	WHOLE	1	1	144	24	1.318e-07	{I}
sp|O13566|YP123_YEAST	WHOLE	2	1	144	21	3.487e-05	{D}
sp|O13566|YP123_YEAST	WHOLE	3	1	144	28	7.127e-05	{L}
sp|O13567|YP126_YEAST	SINGLE	1	48	93	16	1.444e-06	{L}	-5.841	64	78	VLFLLLFFLHNFFLL	FYVWSSRIYV|	LVLVVQAQLILDAHNGVLFLLLFFLHNFFLLPQLFQFLLSGCLIFL	|NDVYFNLMVV
sp|O13567|YP126_YEAST	SINGLE	2	66	84	7	4.362e-06	{F}	-5.360	70	84	FFLHNFFLLPQLFQF	LILDAHNGVL|	FLLLFFLHNFFLLPQLFQF	|LLSGCLIFLN
sp|O13567|YP126_YEAST	SINGLE	3	35	52	6	6.200e-04	{V}	-3.208	38	52	FYVWSSRIYVLVLVV	DGSGFSDRLG|	VMRFYVWSSRIYVLVLVV	|QAQLILDAHN
sp|O13567|YP126_YEAST	MULTIPLE	1	65	86	17	1.302e-11	{LF}	-11.201	65	79	LFLLLFFLHNFFLLP	QLILDAHNGV|	LFLLLFFLHNFFLLPQLFQFLL	|SGCLIFLNDV
sp|O13567|YP126_YEAST	WHOLE	1	1	102	23	2.981e-05	{L}
sp|O13567|YP126_YEAST	WHOLE	2	1	102	12	4.762e-04	{F}
sp|O13568|YP130_YEAST	SINGLE	1	50	89	14	3.402e-07	{S}	-6.468	53	67	VVSTLAASSSVSSVS	IGATIILVVI|	SVLVVSTLAASSSVSSVSPIISTPTTEASRVKSWSGRSLS	|KGVNVQHFFF
sp|O13568|YP130_YEAST	SINGLE	2	28	66	12	3.567e-06	{V}	-5.448	28	42	VGWSAVRVVLVLIGA	FNVGRRLRKL|	VGWSAVRVVLVLIGATIILVVISVLVVSTLAASSSVSSV	|SPIISTPTTE
sp|O13568|YP130_YEAST	SINGLE	3	97	121	6	2.966e-04	{F}	-3.528	97	111	FFFLPSHIGISFSRS	SLSKGVNVQH|	FFFLPSHIGISFSRSGDGVEKRRFF	|IIKLLIRFIL
sp|O13568|YP130_YEAST	MULTIPLE	1	28	94	30	5.414e-10	{SV}	-11.916	53	67	VVSTLAASSSVSSVS	FNVGRRLRKL|	VGWSAVRVVLVLIGATIILVVISVLVVSTLAASSSVSSVSPIISTPTTEASRVKSWSGRSLSKGVNV	|QHFFFLPSHI
sp|O13568|YP130_YEAST	WHOLE	1	1	135	16	6.857e-04	{I}
sp|O13568|YP130_YEAST	WHOLE	2	1	135	20	9.983e-04	{S}
sp|O13569|YPR36_YEAST	SINGLE	1	34	136	38	7.085e-18	{S}	-17.150	104	118	SPSNSSSDSNASSSS	PKYLKTRPCC|	SATSSFNLDAMISLSKSPASKLLYSSIVLSLRLFKSFSSAFLLSVKMSLASLFRFSRYCFASLLLLSAGFSPSNSSSDSNASSSSETSSCSSSFEDGSVISSS	|TVGFDGLTSP
sp|O13569|YPR36_YEAST	SINGLE	2	150	164	5	1.842e-04	{F}	-3.735	150	164	FLFFCWVTSDIFSRF	FDGLTSPLDL|	FLFFCWVTSDIFSRF	|SIILKC
sp|O13569|YPR36_YEAST	WHOLE	1	1	170	46	2.385e-15	{S}
sp|O13569|YPR36_YEAST	WHOLE	2	1	170	17	2.659e-04	{F}
sp|O13571|YPR46_YEAST	SINGLE	1	1	22	6	5.629e-06	{M}	-5.250	1	15	MQNMLSMHFFSVMAS	|	MQNMLSMHFFSVMASLNAMASM	|RVIVFLYQLS
sp|O13571|YPR46_YEAST	WHOLE	1	1	109	10	1.167e-04	{M}
sp|O13572|YPR50_YEAST	SINGLE	1	101	138	11	1.338e-07	{F}	-6.873	104	118	FFSSIVFASAFVFSF	PPVPRSPNNM|	FLCFFSSIVFASAFVFSFIVNNVCKDFLFLSLNSGFSF	|TGYITGLYPL
sp|O13572|YPR50_YEAST	SINGLE	2	83	97	7	2.126e-06	{P}	-5.672	83	97	PFTPPDIIPPVPRSP	LGTVGLYFHV|	PFTPPDIIPPVPRSP	|NNMFLCFFSS
sp|O13572|YPR50_YEAST	SINGLE	3	6	22	7	8.304e-06	{I}	-5.081	6	20	IKSFSICICQIFIIY	MRNRA|	IKSFSICICQIFIIYFI	|FFLLLCVNRI
sp|O13572|YPR50_YEAST	SINGLE	4	9	24	5	2.574e-04	{F}	-3.589	9	23	FSICICQIFIIYFIF	MRNRAIKS|	FSICICQIFIIYFIFF	|LLLCVNRICS
sp|O13572|YPR50_YEAST	SINGLE	5	12	33	4	3.587e-04	{C}	-3.445	12	26	CICQIFIIYFIFFLL	RNRAIKSFSI|	CICQIFIIYFIFFLLLCVNRIC	|SALSNGFNFL
sp|O13572|YPR50_YEAST	MULTIPLE	1	6	33	17	1.327e-10	{IFC}	-12.115	9	23	FSICICQIFIIYFIF	MRNRA|	IKSFSICICQIFIIYFIFFLLLCVNRIC	|SALSNGFNFL
sp|O13572|YPR50_YEAST	WHOLE	1	1	173	22	9.829e-07	{F}
sp|O13573|YL252_YEAST	SINGLE	1	32	46	5	2.875e-04	{N}	-3.541	32	46	SNNWIRNPDFENIWN	TRYLFIIHPW|	SNNWIRNPDFENIWN	|STSIFIRPCS
sp|O13574|YL255_YEAST	SINGLE	1	51	89	13	1.584e-08	{R}	-7.800	51	65	RRRGKGKGRKRKRER	LLMRWAVVEI|	RRRGKGKGRKRKREREKGHTKFRIRRRSYLYFIRSCLVR	|PYSSGNKKNS
sp|O13574|YL255_YEAST	SINGLE	2	55	71	6	3.418e-04	{K}	-3.466	55	69	KGKGRKRKREREKGH	WAVVEIRRRG|	KGKGRKRKREREKGHTK	|FRIRRRSYLY
sp|O13574|YL255_YEAST	MULTIPLE	1	51	77	17	1.274e-10	{RK}	-11.266	51	65	RRRGKGKGRKRKRER	LLMRWAVVEI|	RRRGKGKGRKRKREREKGHTKFRIRRR	|SYLYFIRSCL
sp|O13574|YL255_YEAST	WHOLE	1	1	117	17	3.250e-05	{R}
sp|O13575|YP177_YEAST	SINGLE	1	2	92	30	5.720e-13	{S}	-12.243	11	25	SSSSSSSTSSPFMFS	M|	SSDVAGVKKSSSSSSSTSSPFMFSMLLMFSRSISSTIKISANRILLCCTSSFSTTSGFFKIESNRLTSRSSSGIFSRTACNRSCGNCFSIS	|AVLSFCVAPL
sp|O13575|YP177_YEAST	SINGLE	2	81	104	6	1.689e-06	{C}	-5.772	81	95	CNRSCGNCFSISAVL	SSSGIFSRTA|	CNRSCGNCFSISAVLSFCVAPLCC	|KSTGRFSSAI
sp|O13575|YP177_YEAST	MULTIPLE	1	2	106	40	2.522e-16	{SC}	-18.015	11	25	SSSSSSSTSSPFMFS	M|	SSDVAGVKKSSSSSSSTSSPFMFSMLLMFSRSISSTIKISANRILLCCTSSFSTTSGFFKIESNRLTSRSSSGIFSRTACNRSCGNCFSISAVLSFCVAPLCCKS	|TGRFSSAIYL
sp|O13575|YP177_YEAST	WHOLE	1	1	123	35	9.325e-13	{S}
sp|O13575|YP177_YEAST	WHOLE	2	1	123	8	6.916e-04	{C}
sp|O13576|YL434_YEAST	SINGLE	1	91	109	7	1.944e-05	{I}	-4.711	91	105	IIIKERSKAFNICFI	KSFNVFESRG|	IIIKERSKAFNICFIKGII	|QRKVFLDSFF
sp|O13576|YL434_YEAST	SINGLE	2	100	120	6	1.066e-04	{F}	-3.972	106	120	KGIIQRKVFLDSFFF	GIIIKERSKA|	FNICFIKGIIQRKVFLDSFFF	|DVLAQLP
sp|O13576|YL434_YEAST	MULTIPLE	1	91	120	13	4.999e-07	{IF}	-8.684	91	105	IIIKERSKAFNICFI	KSFNVFESRG|	IIIKERSKAFNICFIKGIIQRKVFLDSFFF	|DVLAQLP
sp|O13576|YL434_YEAST	WHOLE	1	1	127	15	1.024e-04	{F}
sp|O13577|DIF1_YEAST	SINGLE	1	16	32	15	4.390e-19	{Q}	-18.358	18	32	QQQQQQQEQQQQQQQ	EWASSLVPKR|	QLQQQQQQQEQQQQQQQ	|DFHKDQLMTV
sp|O13577|DIF1_YEAST	SINGLE	2	80	95	5	5.733e-04	{P}	-3.242	80	94	PQFTRSPLPTANSLP	VIRDYSSVIV|	PQFTRSPLPTANSLPP	|MLINQRTMST
sp|O13577|DIF1_YEAST	WHOLE	1	1	133	22	5.547e-08	{Q}
sp|O13578|YL415_YEAST	SINGLE	1	94	110	7	4.822e-05	{V}	-4.317	96	110	VVNECPVVFHSGPVV	YIYARMLLFH|	VSVVNECPVVFHSGPVV	|WK
sp|O13578|YL415_YEAST	SINGLE	2	55	70	7	5.908e-05	{S}	-4.229	55	69	SSVISKSGVLSAKPS	LARQKRTQHA|	SSVISKSGVLSAKPSS	|VFLALLAGKL
sp|O13579|YL379_YEAST	SINGLE	1	97	111	6	1.249e-05	{F}	-4.903	97	111	FLLATIFNYVFFFCF	FKVKREPVSV|	FLLATIFNYVFFFCF	|HQLNLVVNGV
sp|O13582|YP076_YEAST	SINGLE	1	25	40	8	2.395e-06	{E}	-5.621	25	39	EVFSFELLELELEEE	TIPTVNPTIN|	EVFSFELLELELEEEE	|DKLLSCESDC
sp|O13582|YP076_YEAST	SINGLE	2	94	112	7	1.103e-04	{E}	-3.958	94	108	EVEEVAVLDKDELAE	TTHPSLPLVA|	EVEEVAVLDKDELAEALEE	|LDIFCLIFRK
sp|O13582|YP076_YEAST	WHOLE	1	1	124	19	2.751e-04	{E}
sp|O13583|YPR77_YEAST	SINGLE	1	14	30	6	4.421e-04	{V}	-3.354	14	28	VVLKITAVVCSVFSI	LLLICSALKR|	VVLKITAVVCSVFSIRV	|LILATKIKKT
sp|O13584|VPS69_YEAST	SINGLE	1	26	52	7	5.588e-05	{F}	-4.253	26	40	FVAFVDLASFSSFRS	AFSPYRIVLP|	FVAFVDLASFSSFRSYQAFLRPFLRPF	|RHQTCSSYFA
sp|O13584|VPS69_YEAST	SINGLE	2	84	105	8	1.455e-04	{A}	-3.837	84	98	AYQAYSAYQACLAYP	PAASFVESLL|	AYQAYSAYQACLAYPACLACQA	|S
sp|O13584|VPS69_YEAST	SINGLE	3	4	20	5	2.972e-04	{Y}	-3.527	4	18	YIYIYTVYIQMVAFS	MHT|	YIYIYTVYIQMVAFSPY	|RIVLPFVAFV
sp|O13584|VPS69_YEAST	WHOLE	1	1	106	12	6.615e-04	{F}
sp|O13585|YP089_YEAST	SINGLE	1	444	472	11	5.511e-07	{K}	-6.259	444	458	KKRKQAKLLLKEKNR	TLYKRDWNFF|	KKRKQAKLLLKEKNRKQLKEQQKKELHRK	|SQGQENHEEE
sp|O13585|YP089_YEAST	SINGLE	2	396	418	8	8.015e-06	{I}	-5.096	396	410	INTIHSIIIELTSSI	KRHPSVLQEL|	INTIHSIIIELTSSIHCRLISLI	|DSTLLAYTTI
sp|O13585|YP089_YEAST	SINGLE	3	730	750	8	1.889e-05	{K}	-4.724	730	744	KFNSKLKKFLNNKIK	EKYNYELNEN|	KFNSKLKKFLNNKIKDSKMSK	|ADAYLQEHEI
sp|O13585|YP089_YEAST	SINGLE	4	486	500	6	8.836e-05	{D}	-4.054	486	500	QDGNDSDDRASTNDD	QENHEEEEGQ|	QDGNDSDDRASTNDD	|NNSSVSLFYD
sp|O13585|YP089_YEAST	SINGLE	5	723	741	6	9.809e-05	{N}	-4.008	727	741	NENKFNSKLKKFLNN	VQLLKSMEKY|	NYELNENKFNSKLKKFLNN	|KIKDSKMSKA
sp|O13585|YP089_YEAST	SINGLE	6	460	486	7	1.046e-04	{Q}	-3.981	460	474	QLKEQQKKELHRKSQ	KLLLKEKNRK|	QLKEQQKKELHRKSQGQENHEEEEGQQ	|DGNDSDDRAS
sp|O13585|YP089_YEAST	SINGLE	7	463	483	7	2.224e-04	{E}	-3.653	468	482	ELHRKSQGQENHEEE	LKEKNRKQLK|	EQQKKELHRKSQGQENHEEEE	|GQQDGNDSDD
sp|O13585|YP089_YEAST	SINGLE	8	59	74	6	3.084e-04	{E}	-3.511	59	73	EDREEEFTTFKELLR	WVQLVKLICD|	EDREEEFTTFKELLRE	|VKNVNDKSVT
sp|O13585|YP089_YEAST	SINGLE	9	827	850	7	5.412e-04	{E}	-3.267	827	841	EDKAQYETEGVGESI	NSGTSDFTGD|	EDKAQYETEGVGESIDINETVEPE	|SNAFNVGNDD
sp|O13585|YP089_YEAST	MULTIPLE	1	444	486	27	2.275e-11	{KQE}	-13.892	454	468	KEKNRKQLKEQQKKE	TLYKRDWNFF|	KKRKQAKLLLKEKNRKQLKEQQKKELHRKSQGQENHEEEEGQQ	|DGNDSDDRAS
sp|O13585|YP089_YEAST	MULTIPLE	2	721	750	15	6.031e-08	{KN}	-8.732	727	741	NENKFNSKLKKFLNN	TPVQLLKSME|	KYNYELNENKFNSKLKKFLNNKIKDSKMSK	|ADAYLQEHEI
sp|O13585|YP089_YEAST	WHOLE	1	1	888	72	3.852e-04	{D}
sp|O13585|YP089_YEAST	WHOLE	2	1	888	57	8.272e-04	{N}
sp|O13586|YP092_YEAST	SINGLE	1	22	46	4	5.908e-04	{C}	-3.229	32	46	GLLMLLFSCCSALRC	QKCDTAKQVN|	CEKYLQASHYGLLMLLFSCCSALRC	|VQNPFSWLLY
sp|O13586|YP092_YEAST	WHOLE	1	1	101	8	1.936e-04	{C}
sp|O13586|YP092_YEAST	WHOLE	2	1	101	15	9.031e-04	{K}
sp|O14455|RL36B_YEAST	SINGLE	1	55	76	6	4.110e-04	{R}	-3.386	55	69	RRLIDLIRNSGEKRA	REIAGLSPYE|	RRLIDLIRNSGEKRARKVAKKR	|LGSFTRAKAK
sp|O14455|RL36B_YEAST	SINGLE	2	13	30	6	4.810e-04	{K}	-3.318	13	27	KGKKVTQMTPAPKIS	VKTGIAIGLN|	KGKKVTQMTPAPKISYKK	|GAASNRTKFV
sp|O14455|RL36B_YEAST	SINGLE	3	67	86	6	8.840e-04	{K}	-3.054	67	81	KRARKVAKKRLGSFT	LIDLIRNSGE|	KRARKVAKKRLGSFTRAKAK	|VEEMNNIIAA
sp|O14455|RL36B_YEAST	MULTIPLE	1	55	86	13	1.273e-05	{RK}	-6.440	62	76	RNSGEKRARKVAKKR	REIAGLSPYE|	RRLIDLIRNSGEKRARKVAKKRLGSFTRAKAK	|VEEMNNIIAA
sp|O14464|RTC6_YEAST	SINGLE	1	1	17	4	4.036e-04	{M}	-3.394	1	15	MFLQTLRLTMPRMFL	|	MFLQTLRLTMPRMFLHM	|KPSPITITRA
sp|O14467|MBF1_YEAST	SINGLE	1	13	37	6	8.417e-04	{R}	-3.075	13	27	RARAGGSGPRANVAR	DWDTNTIIGS|	RARAGGSGPRANVARSQGQINAARR	|QGLVVSVDKK
sp|O74302|YD13A_YEAST	SINGLE	1	107	146	12	1.575e-07	{P}	-6.803	110	124	IPYTPYQMSPMYFPP	NPSGWSFYGH|	PSMIPYTPYQMSPMYFPPGPQSQFPQYPSSVGTPLSTPSP	|ESGNTFTDSS
sp|O74302|YD13A_YEAST	SINGLE	2	58	86	10	3.983e-07	{P}	-6.400	72	86	PQPASVPPPQNGPYP	TKANSQQTTT|	PASSAVPENPHHASPQPASVPPPQNGPYP	|QQCMMTQNQA
sp|O74302|YD13A_YEAST	SINGLE	3	292	306	6	2.158e-05	{N}	-4.666	292	306	NIIDRLNNNGIHINN	PADAFETKVT|	NIIDRLNNNGIHINN	|KVACQLIMRG
sp|O74302|YD13A_YEAST	SINGLE	4	135	164	10	2.554e-05	{S}	-4.593	135	149	SSVGTPLSTPSPESG	GPQSQFPQYP|	SSVGTPLSTPSPESGNTFTDSSSADSDMTS	|TKKYVRPPPM
sp|O74302|YD13A_YEAST	SINGLE	5	404	420	7	9.321e-05	{S}	-4.031	404	418	STSNNSPSTDNDSIS	KSKTARAHNV|	STSNNSPSTDNDSISKS	|TTEPIQLNNK
sp|O74302|YD13A_YEAST	SINGLE	6	386	414	7	1.636e-04	{N}	-3.786	400	414	AHNVSTSNNSPSTDN	NTTKPKVIAR|	NPQKTNNSKSKTARAHNVSTSNNSPSTDN	|DSISKSTTEP
sp|O74302|YD13A_YEAST	SINGLE	7	81	95	5	2.936e-04	{Q}	-3.532	81	95	QNGPYPQQCMMTQNQ	SPQPASVPPP|	QNGPYPQQCMMTQNQ	|ANPSGWSFYG
sp|O74302|YD13A_YEAST	SINGLE	8	3	23	7	4.131e-04	{S}	-3.384	3	17	SQQLSQHSPISHGSA	ME|	SQQLSQHSPISHGSACASVTS	|KEVHTNQDPL
sp|O74302|YD13A_YEAST	SINGLE	9	168	182	5	4.135e-04	{P}	-3.384	168	182	YVRPPPMLTSPNDFP	ADSDMTSTKK|	YVRPPPMLTSPNDFP	|NWVKTYIKFL
sp|O74302|YD13A_YEAST	MULTIPLE	1	107	160	24	1.971e-09	{PS}	-11.395	134	148	PSSVGTPLSTPSPES	NPSGWSFYGH|	PSMIPYTPYQMSPMYFPPGPQSQFPQYPSSVGTPLSTPSPESGNTFTDSSSADS	|DMTSTKKYVR
sp|O74302|YD13A_YEAST	MULTIPLE	2	72	88	11	2.206e-08	{PQ}	-9.932	72	86	PQPASVPPPQNGPYP	AVPENPHHAS|	PQPASVPPPQNGPYPQQ	|CMMTQNQANP
sp|O74302|YD13A_YEAST	MULTIPLE	3	391	420	15	2.066e-07	{SN}	-7.817	402	416	NVSTSNNSPSTDNDS	KVIARNPQKT|	NNSKSKTARAHNVSTSNNSPSTDNDSISKS	|TTEPIQLNNK
sp|O74302|YD13A_YEAST	WHOLE	1	1	440	42	6.998e-06	{P}
sp|O74302|YD13A_YEAST	WHOLE	2	1	440	37	5.730e-05	{N}
sp|O74302|YD13A_YEAST	WHOLE	3	1	440	53	8.884e-05	{S}
sp|O74700|TIM9_YEAST	SINGLE	1	6	20	5	2.936e-04	{Q}	-3.532	6	20	SKEQQEFQKVVEQKQ	MDALN|	SKEQQEFQKVVEQKQ	|MKDFMRLYSN
sp|O75012|MRP10_YEAST	SINGLE	1	5	21	6	7.586e-05	{P}	-4.120	5	19	PPVYRLPPLPRLKVK	MSGK|	PPVYRLPPLPRLKVKKP	|IIRQEANKCL
sp|O94084|OPI9_YEAST	SINGLE	1	58	141	30	5.883e-15	{G}	-14.230	75	89	GSGGAGDDGTMGIGG	WWLLCAGLTE|	GICGLFCGTFGAEAPDNGSGGAGDDGTMGIGGAAEDGISGIGGAEDEGILGTAGAGDNGALGMGGAATDGTAPGIGGALADGEG	|LVLALLLICF
sp|O94084|OPI9_YEAST	SINGLE	2	232	250	11	4.750e-09	{G}	-8.323	234	248	GALPPNAGGGGGGGG	ASRPCITDFA|	GLGALPPNAGGGGGGGGAG	|APAISTIRYI
sp|O94084|OPI9_YEAST	SINGLE	3	10	34	12	1.538e-08	{G}	-7.813	10	24	GVGGGGGACGGLLTC	MFFESRPIV|	GVGGGGGACGGLLTCVGRDAEGKGG	|ADTLGREILE
sp|O94084|OPI9_YEAST	SINGLE	4	179	197	6	1.511e-04	{P}	-3.821	183	197	TVPELPEADETTPPP	PGIGGADIEG|	PLLLTVPELPEADETTPPP	|TIGALLSLVS
sp|O94084|OPI9_YEAST	SINGLE	5	155	169	5	4.135e-04	{P}	-3.384	155	169	IPPAKISPNCGAPIP	ALLLICFNFG|	IPPAKISPNCGAPIP	|GIGGADIEGP
sp|O94084|OPI9_YEAST	SINGLE	6	38	55	7	6.140e-04	{L}	-3.212	38	52	LGREILELFLWWLLC	DAEGKGGADT|	LGREILELFLWWLLCAGL	|TEGICGLFCG
sp|O94084|OPI9_YEAST	WHOLE	1	1	285	63	1.898e-17	{G}
sp|O94085|YL339_YEAST	SINGLE	1	28	45	7	2.360e-04	{A}	-3.627	31	45	QMSSGATAPALAGAA	VLPGSIPVLT|	ALTQMSSGATAPALAGAA	|TLLETITFLI
sp|O94085|YL339_YEAST	SINGLE	2	63	85	7	3.042e-04	{K}	-3.517	71	85	TKGNNFSKSGKSDKK	FLISVNGSLV|	KTKPTLPLTKGNNFSKSGKSDKK	|PLMALLTMVF
sp|O94085|YL339_YEAST	SINGLE	3	100	124	7	5.349e-04	{T}	-3.272	110	124	TSCICWEETLSTPTT	LLTMVFLPIK|	TTALPLNSFLTSCICWEETLSTPTT	|NKDLYSSKYS
sp|O94085|YL339_YEAST	WHOLE	1	1	183	31	3.601e-04	{L}
sp|O94086|YL349_YEAST	SINGLE	1	140	154	7	5.122e-07	{Y}	-6.291	140	154	KYAYDYVYPYIYIHY	SEQEKRTSTH|	KYAYDYVYPYIYIHY	|KPTARPFPAP
sp|O94086|YL349_YEAST	SINGLE	2	148	164	5	7.743e-04	{P}	-3.111	148	162	PYIYIHYKPTARPFP	THKYAYDYVY|	PYIYIHYKPTARPFPAP	|NIAA
sp|O94086|YL349_YEAST	MULTIPLE	1	140	164	12	2.159e-07	{YP}	-9.402	140	154	KYAYDYVYPYIYIHY	SEQEKRTSTH|	KYAYDYVYPYIYIHYKPTARPFPAP	|NIAA
sp|O94143|BUD19_YEAST	SINGLE	1	46	63	9	9.630e-06	{L}	-5.016	46	60	LLLSLSHFLLDSERL	QSDPLWQWSV|	LLLSLSHFLLDSERLLSL	|IKRETYRAHT
sp|O94143|BUD19_YEAST	SINGLE	2	19	37	8	2.423e-05	{S}	-4.616	19	33	SSPVSSLSVVTDSVV	YVLRLDVHLG|	SSPVSSLSVVTDSVVGSQS	|DPLWQWSVLL
sp|O94143|BUD19_YEAST	SINGLE	3	10	33	7	5.364e-04	{V}	-3.271	19	33	SSPVSSLSVVTDSVV	MTKSLKHKY|	VLRLDVHLGSSPVSSLSVVTDSVV	|GSQSDPLWQW
sp|O94143|BUD19_YEAST	MULTIPLE	1	19	35	12	1.295e-07	{SV}	-7.886	19	33	SSPVSSLSVVTDSVV	YVLRLDVHLG|	SSPVSSLSVVTDSVVGS	|QSDPLWQWSV
sp|O94742|SEM1_YEAST	SINGLE	1	13	27	6	1.570e-04	{K}	-3.804	13	27	KIDLTKKKNEEINKK	TDVAAAQAQS|	KIDLTKKKNEEINKK	|SLEEDDEFED
sp|O94742|SEM1_YEAST	SINGLE	2	22	36	6	2.062e-04	{E}	-3.686	22	36	EEINKKSLEEDDEFE	SKIDLTKKKN|	EEINKKSLEEDDEFE	|DFPIDTWANG
sp|O94742|SEM1_YEAST	SINGLE	3	65	82	6	2.760e-04	{D}	-3.559	65	79	DDVEVDDDFTNELKA	TQTNIWEENW|	DDVEVDDDFTNELKAELD	|RYKRENQ
sp|O94742|SEM1_YEAST	MULTIPLE	1	18	36	11	3.480e-06	{KE}	-7.490	18	32	KKKNEEINKKSLEED	AQAQSKIDLT|	KKKNEEINKKSLEEDDEFE	|DFPIDTWANG
sp|P00044|CYC1_YEAST	SINGLE	1	29	51	7	4.607e-04	{G}	-3.337	29	43	GGPHKVGPNLHGIFG	RCLQCHTVEK|	GGPHKVGPNLHGIFGRHSGQAEG	|YSYTDANIKK
sp|P00044|CYC1_YEAST	SINGLE	2	78	95	6	4.810e-04	{K}	-3.318	78	92	KKYIPGTKMAFGGLK	NNMSEYLTNP|	KKYIPGTKMAFGGLKKEK	|DRNDLITYLK
sp|P00044|CYC1_YEAST	SINGLE	3	58	76	5	9.333e-04	{N}	-3.030	58	72	NIKKNVLWDENNMSE	QAEGYSYTDA|	NIKKNVLWDENNMSEYLTN	|PKKYIPGTKM
sp|P00044|CYC1_YEAST	WHOLE	1	1	109	16	7.173e-04	{K}
sp|P00045|CYC7_YEAST	SINGLE	1	33	55	7	4.607e-04	{G}	-3.337	33	47	GGPNKVGPNLHGIFG	RCQQCHTIEE|	GGPNKVGPNLHGIFGRHSGQVKG	|YSYTDANINK
sp|P00045|CYC7_YEAST	SINGLE	2	82	99	6	4.810e-04	{K}	-3.318	82	96	KKYIPGTKMAFAGLK	DSMSEYLTNP|	KKYIPGTKMAFAGLKKEK	|DRNDLITYMT
sp|P00045|CYC7_YEAST	WHOLE	1	1	113	17	3.882e-04	{K}
sp|P00127|QCR6_YEAST	SINGLE	1	26	103	29	2.935e-15	{E}	-14.532	33	47	HEEKAAEGEEKEEEN	ITVVPVVAAA|	EDDDNEQHEEKAAEGEEKEEENGDEDEDEDEDEDDDDDDDEDEEEEEEVTDQLEDLREHFKNTEEGKALVHHYEECAE	|RVKIQQQQPG
sp|P00127|QCR6_YEAST	SINGLE	2	49	67	13	9.341e-13	{D}	-12.030	51	65	DEDEDEDEDDDDDDD	EGEEKEEENG|	DEDEDEDEDEDDDDDDDED	|EEEEEEVTDQ
sp|P00127|QCR6_YEAST	MULTIPLE	1	41	73	30	1.023e-24	{ED}	-26.562	49	63	DEDEDEDEDEDDDDD	EQHEEKAAEG|	EEKEEENGDEDEDEDEDEDDDDDDDEDEEEEEE	|VTDQLEDLRE
sp|P00127|QCR6_YEAST	WHOLE	1	1	147	36	2.789e-12	{E}
sp|P00127|QCR6_YEAST	WHOLE	2	1	147	22	1.575e-05	{D}
sp|P00128|QCR7_YEAST	SINGLE	1	61	77	5	8.659e-04	{R}	-3.063	61	75	RRLPEDESYARAYRI	EENPIMQTAL|	RRLPEDESYARAYRIIR	|AHQTELTHHL
sp|P00163|CYB_YEAST	SINGLE	1	318	333	8	5.110e-08	{F}	-7.292	318	332	FKVLSKFFFFIFVFN	TDRSVVRGNT|	FKVLSKFFFFIFVFNF	|VLLGQIGACH
sp|P00163|CYB_YEAST	SINGLE	2	225	245	6	1.066e-04	{F}	-3.972	225	239	FIFKDLVTVFLFMLI	NLDRIPMHSY|	FIFKDLVTVFLFMLILALFVF	|YSPNTLGHPD
sp|P00163|CYB_YEAST	SINGLE	3	354	380	7	2.287e-04	{I}	-3.641	354	368	IATFIYFAYFLIIVP	VEVPYVLMGQ|	IATFIYFAYFLIIVPVISTIENVLFYI	|GRVNK
sp|P00163|CYB_YEAST	SINGLE	4	83	97	4	2.419e-04	{M}	-3.616	83	97	ANGASFFFMVMFMHM	HNGYILRYLH|	ANGASFFFMVMFMHM	|AKGLYYGSYR
sp|P00163|CYB_YEAST	SINGLE	5	248	277	7	3.283e-04	{P}	-3.484	248	262	PNTLGHPDNYIPGNP	LILALFVFYS|	PNTLGHPDNYIPGNPLVTPASIVPEWYLLP	|FYAILRSIPD
sp|P00163|CYB_YEAST	WHOLE	1	1	385	36	1.111e-06	{F}
sp|P00163|CYB_YEAST	WHOLE	2	1	385	40	5.424e-06	{I}
sp|P00175|CYB2_YEAST	SINGLE	1	157	179	7	5.525e-05	{P}	-4.258	162	176	GPLQGSMPPELVCPP	APNVIDKYIA|	PEKKLGPLQGSMPPELVCPPYAP	|GETKEDIARK
sp|P00175|CYB2_YEAST	SINGLE	2	371	389	7	8.069e-05	{K}	-4.093	371	385	KDMKLKFSNTKAGPK	VDAPSLGQRE|	KDMKLKFSNTKAGPKAMKK	|TNVEESQGAS
sp|P00175|CYB2_YEAST	SINGLE	3	413	429	6	3.418e-04	{K}	-3.466	413	427	KDIEELKKKTKLPIV	SKFIDPSLTW|	KDIEELKKKTKLPIVIK	|GVQRTEDVIK
sp|P00175|CYB2_YEAST	SINGLE	4	490	512	7	4.607e-04	{G}	-3.337	498	512	VLKALCLGAKGVGLG	LKDKLEVFVD|	GGVRRGTDVLKALCLGAKGVGLG	|RPFLYANSCY
sp|P00175|CYB2_YEAST	WHOLE	1	1	591	55	7.430e-04	{K}
sp|P00330|ADH1_YEAST	SINGLE	1	65	90	9	2.409e-05	{G}	-4.618	65	79	GGHEGAGVVVGMGEN	WPLPVKLPLV|	GGHEGAGVVVGMGENVKGWKIGDYAG	|IKWLNGSCMA
sp|P00330|ADH1_YEAST	SINGLE	2	178	206	9	6.287e-05	{G}	-4.202	192	206	KAMGYRVLGIDGGEG	LMAGHWVAIS|	GAAGGLGSLAVQYAKAMGYRVLGIDGGEG	|KEELFRSIGG
sp|P00330|ADH1_YEAST	SINGLE	3	98	112	4	7.491e-05	{C}	-4.125	98	112	CMACEYCELGNESNC	YAGIKWLNGS|	CMACEYCELGNESNC	|PHADLSGYTH
sp|P00330|ADH1_YEAST	SINGLE	4	130	150	7	6.750e-04	{A}	-3.171	130	144	ATADAVQAAHIPQGT	YTHDGSFQQY|	ATADAVQAAHIPQGTDLAQVA	|PILCAGITVY
sp|P00330|ADH1_YEAST	WHOLE	1	1	348	44	1.824e-05	{G}
sp|P00331|ADH2_YEAST	SINGLE	1	65	90	9	2.409e-05	{G}	-4.618	65	79	GGHEGAGVVVGMGEN	WPLPTKLPLV|	GGHEGAGVVVGMGENVKGWKIGDYAG	|IKWLNGSCMA
sp|P00331|ADH2_YEAST	SINGLE	2	178	206	9	6.287e-05	{G}	-4.202	192	206	KAMGYRVLGIDGGPG	LRAGHWAAIS|	GAAGGLGSLAVQYAKAMGYRVLGIDGGPG	|KEELFTSLGG
sp|P00331|ADH2_YEAST	SINGLE	3	98	112	4	7.491e-05	{C}	-4.125	98	112	CMACEYCELGNESNC	YAGIKWLNGS|	CMACEYCELGNESNC	|PHADLSGYTH
sp|P00331|ADH2_YEAST	SINGLE	4	162	193	10	9.391e-05	{A}	-4.027	166	180	ANLRAGHWAAISGAA	ILCAGITVYK|	ALKSANLRAGHWAAISGAAGGLGSLAVQYAKA	|MGYRVLGIDG
sp|P00331|ADH2_YEAST	SINGLE	5	130	150	7	6.750e-04	{A}	-3.171	130	144	ATADAVQAAHIPQGT	YTHDGSFQEY|	ATADAVQAAHIPQGTDLAEVA	|PILCAGITVY
sp|P00331|ADH2_YEAST	MULTIPLE	1	166	206	19	8.790e-07	{GA}	-8.229	170	184	AGHWAAISGAAGGLG	GITVYKALKS|	ANLRAGHWAAISGAAGGLGSLAVQYAKAMGYRVLGIDGGPG	|KEELFTSLGG
sp|P00331|ADH2_YEAST	WHOLE	1	1	348	42	7.334e-05	{G}
sp|P00358|G3P2_YEAST	SINGLE	1	231	245	6	2.045e-04	{V}	-3.689	231	245	FRVPTVDVSVVDLTV	ELQGKLTGMA|	FRVPTVDVSVVDLTV	|KLNKETTYDE
sp|P00358|G3P2_YEAST	WHOLE	1	1	332	36	8.919e-04	{V}
sp|P00359|G3P3_YEAST	SINGLE	1	231	245	6	2.045e-04	{V}	-3.689	231	245	FRVPTVDVSVVDLTV	ELQGKLTGMA|	FRVPTVDVSVVDLTV	|KLNKETTYDE
sp|P00359|G3P3_YEAST	SINGLE	2	281	296	6	5.323e-04	{S}	-3.274	281	295	SSDFLGDSHSSIFDA	VLGYTEDAVV|	SSDFLGDSHSSIFDAS	|AGIQLSPKFV
sp|P00359|G3P3_YEAST	WHOLE	1	1	332	37	4.949e-04	{V}
sp|P00360|G3P1_YEAST	SINGLE	1	231	245	6	2.045e-04	{V}	-3.689	231	245	FRVPTVDVSVVDLTV	ELQGKLTGMA|	FRVPTVDVSVVDLTV	|KLEKEATYDQ
sp|P00401|COX1_YEAST	SINGLE	1	478	507	9	2.912e-06	{N}	-5.536	478	492	NGLNNKVNNKSVIYN	FIYILYDQLV|	NGLNNKVNNKSVIYNKAPDFVESNTIFNLN	|TVKSSSIEFL
sp|P00401|COX1_YEAST	SINGLE	2	195	212	9	9.630e-06	{L}	-5.016	195	209	LLLLSLPVLSAGITM	FVWSIFITAF|	LLLLSLPVLSAGITMLLL	|DRNFNTSFFE
sp|P00401|COX1_YEAST	SINGLE	3	311	332	7	5.655e-05	{I}	-4.248	311	325	IIAIPTGIKIFSWLA	TRAYFTSATM|	IIAIPTGIKIFSWLATIHGGSI	|RLATPMLYAI
sp|P00401|COX1_YEAST	SINGLE	4	414	430	5	3.504e-04	{F}	-3.455	414	428	FWLIFIGANVIFFPM	NYNEKLAQIQ|	FWLIFIGANVIFFPMHF	|LGINGMPRRI
sp|P00401|COX1_YEAST	SINGLE	5	241	255	5	5.275e-04	{I}	-3.278	241	255	HPEVYILIIPGFGII	LYEHLFWFFG|	HPEVYILIIPGFGII	|SHVVSTYSKK
sp|P00401|COX1_YEAST	SINGLE	6	220	239	5	7.789e-04	{F}	-3.109	225	239	GGGDPILYEHLFWFF	LLLDRNFNTS|	FFEVSGGGDPILYEHLFWFF	|GHPEVYILII
sp|P00401|COX1_YEAST	WHOLE	1	1	534	44	2.309e-06	{F}
sp|P00401|COX1_YEAST	WHOLE	2	1	534	49	1.536e-05	{I}
sp|P00410|COX2_YEAST	SINGLE	1	70	102	9	1.972e-05	{I}	-4.705	81	95	IEVIWTIFPAVILLI	TIVMTYSKNP|	IAYKYIKHGQTIEVIWTIFPAVILLIIAFPSFI	|LLYLCDEVIS
sp|P00410|COX2_YEAST	SINGLE	2	168	184	6	4.421e-04	{V}	-3.354	168	182	VVPVDTHIRFVVTAA	LRLLDTDTSM|	VVPVDTHIRFVVTAADV	|IHDFAIPSLG
sp|P00410|COX2_YEAST	SINGLE	3	139	155	6	4.457e-04	{E}	-3.351	141	155	VEFESYVIPDELLEE	EYSDFINDSG|	ETVEFESYVIPDELLEE	|GQLRLLDTDT
sp|P00410|COX2_YEAST	WHOLE	1	1	251	26	1.893e-04	{I}
sp|P00420|COX3_YEAST	SINGLE	1	1	15	4	2.419e-04	{H}	-3.616	1	15	MTHLERSRHQQHPFH	|	MTHLERSRHQQHPFH	|MVMPSPWPIV
sp|P00420|COX3_YEAST	SINGLE	2	216	230	4	2.419e-04	{M}	-3.616	216	230	MVMLAAMLGVNYWRM	YAGTGLHFLH|	MVMLAAMLGVNYWRM	|RNYHLTAGHH
sp|P00420|COX3_YEAST	SINGLE	3	234	251	4	5.076e-04	{H}	-3.294	234	248	HLTAGHHVGYETTII	GVNYWRMRNY|	HLTAGHHVGYETTIIYTH	|VLDVIWLFLY
sp|P00420|COX3_YEAST	SINGLE	4	91	110	5	7.789e-04	{F}	-3.109	91	105	FLMFVLSEVLIFAGL	MAVRKGINLG|	FLMFVLSEVLIFAGLFWAYF	|HSAMSPDVTL
sp|P00420|COX3_YEAST	WHOLE	1	1	269	15	6.338e-04	{H}
sp|P00425|COX5B_YEAST	SINGLE	1	85	108	7	6.071e-04	{G}	-3.217	94	108	KGVFLGLGISFGLFG	GEWGPRRPVH|	GKGDVAFITKGVFLGLGISFGLFG	|LVRLLANPET
sp|P00427|COX6_YEAST	SINGLE	1	46	62	7	4.869e-05	{E}	-4.313	46	60	EETFEEFTARYEKEF	QSRKYSDAHD|	EETFEEFTARYEKEFDE	|AYDLFEVQRV
sp|P00427|COX6_YEAST	SINGLE	2	4	28	6	8.417e-04	{R}	-3.075	4	18	RAIFRNPVINRTLLR	MLS|	RAIFRNPVINRTLLRARPGAYHATR	|LTKNTFIQSR
sp|P00431|CCPR_YEAST	SINGLE	1	22	36	10	1.752e-08	{A}	-7.757	22	36	LFSAAAAAAAAATFA	GRTAHKRSLY|	LFSAAAAAAAAATFA	|YSQSQKRSSS
sp|P00431|CCPR_YEAST	SINGLE	2	262	287	8	8.418e-06	{N}	-5.075	262	276	NNVFTNEFYLNLLNE	SGYEGPWGAA|	NNVFTNEFYLNLLNEDWKLEKNDANN	|EQWDSKSGYM
sp|P00431|CCPR_YEAST	SINGLE	3	38	52	7	3.582e-05	{S}	-4.446	38	52	SQSQKRSSSSPGGGS	AAAAAATFAY|	SQSQKRSSSSPGGGS	|NHGWNNWGKA
sp|P00431|CCPR_YEAST	SINGLE	4	199	219	7	8.574e-05	{D}	-4.067	203	217	DTTPDNGRLPDADKD	PKIPWRCGRV|	DTPEDTTPDNGRLPDADKDAD	|YVRTFFQRLN
sp|P00431|CCPR_YEAST	SINGLE	5	325	343	5	6.080e-04	{F}	-3.216	325	339	FFKDFSKAFEKLLEN	VKEYANDQDK|	FFKDFSKAFEKLLENGITF	|PKDAPSPFIF
sp|P00445|SODC_YEAST	SINGLE	1	2	18	6	4.421e-04	{V}	-3.354	4	18	AVAVLKGDAGVSGVV	M|	VQAVAVLKGDAGVSGVV	|KFEQASESEP
sp|P00445|SODC_YEAST	WHOLE	1	1	154	22	3.395e-04	{G}
sp|P00549|KPYK1_YEAST	SINGLE	1	383	397	7	6.097e-05	{A}	-4.215	383	397	AASAVAAVFEQKAKA	PKPTSTTETV|	AASAVAAVFEQKAKA	|IIVLSTSGTT
sp|P00560|PGK_YEAST	WHOLE	1	1	416	42	6.086e-04	{K}
sp|P00635|PPA5_YEAST	SINGLE	1	287	303	6	2.328e-05	{Y}	-4.633	287	301	YSYYQDLHTYYHEGP	DIFTKDELVH|	YSYYQDLHTYYHEGPGY	|DIIKSVGSNL
sp|P00635|PPA5_YEAST	SINGLE	2	111	134	8	2.690e-05	{D}	-4.570	111	125	DDYEFFIRDDDDLEM	QFNGSLSFLN|	DDYEFFIRDDDDLEMETTFANSDD	|VLNPYTGEMN
sp|P00635|PPA5_YEAST	SINGLE	3	219	237	7	4.166e-05	{D}	-4.380	219	233	DYDANDDIVNEYDTT	LSACNSCPAW|	DYDANDDIVNEYDTTYLDD	|IAKRLNKENK
sp|P00635|PPA5_YEAST	WHOLE	1	1	467	31	9.593e-04	{Y}
sp|P00724|INV2_YEAST	SINGLE	1	257	273	5	3.504e-04	{F}	-3.455	257	271	FNQYFVGSFNGTHFE	INPGAPAGGS|	FNQYFVGSFNGTHFEAF	|DNQSRVVDFG
sp|P00724|INV2_YEAST	SINGLE	2	497	515	6	6.706e-04	{T}	-3.174	497	511	TNTYFMTTGNALGSV	LYFNDGDVVS|	TNTYFMTTGNALGSVNMTT	|GVDNLFYIDK
sp|P00724|INV2_YEAST	SINGLE	3	451	469	5	9.333e-04	{N}	-3.030	451	465	NPYFTNRMSVNNQPF	GNSKVKFVKE|	NPYFTNRMSVNNQPFKSEN	|DLSYYKVYGL
sp|P00724|INV2_YEAST	WHOLE	1	1	532	44	1.974e-05	{N}
sp|P00724|INV2_YEAST	WHOLE	2	1	532	39	8.623e-05	{F}
sp|P00724|INV2_YEAST	SINGLE	1	257	273	5	3.504e-04	{F}	-3.455	257	271	FNQYFVGSFNGTHFE	INPGAPAGGS|	FNQYFVGSFNGTHFEAF	|DNQSRVVDFG
sp|P00724|INV2_YEAST	SINGLE	2	497	515	6	6.706e-04	{T}	-3.174	497	511	TNTYFMTTGNALGSV	LYFNDGDVVS|	TNTYFMTTGNALGSVNMTT	|GVDNLFYIDK
sp|P00724|INV2_YEAST	SINGLE	3	451	469	5	9.333e-04	{N}	-3.030	451	465	NPYFTNRMSVNNQPF	GNSKVKFVKE|	NPYFTNRMSVNNQPFKSEN	|DLSYYKVYGL
sp|P00724|INV2_YEAST	WHOLE	1	1	532	44	1.974e-05	{N}
sp|P00724|INV2_YEAST	WHOLE	2	1	532	39	8.623e-05	{F}
sp|P00729|CBPY_YEAST	SINGLE	1	7	59	17	2.425e-06	{L}	-5.615	40	54	KFGLDLDLDHLLKEL	MKAFTS|	LLCGLGLSTTLAKAISLQRPLGLDKDVLLQAAEKFGLDLDLDHLLKELDSNVL	|DAWAQIEHLY
sp|P00729|CBPY_YEAST	SINGLE	2	328	351	4	5.044e-04	{C}	-3.297	328	342	CLGLIESCYDSQSVW	CSAMEDSLER|	CLGLIESCYDSQSVWSCVPATIYC	|NNAQLAPYQR
sp|P00729|CBPY_YEAST	SINGLE	3	233	251	5	6.080e-04	{F}	-3.216	233	247	FLELFFDQFPEYVNK	TVAAGKDVYN|	FLELFFDQFPEYVNKGQDF	|HIAGESYAGH
sp|P00815|HIS2_YEAST	SINGLE	1	281	298	7	7.448e-05	{E}	-4.128	281	295	EEAEELTEAKGKKEL	DSALLDAKIK|	EEAEELTEAKGKKELSWE	|AADLFYFALA
sp|P00815|HIS2_YEAST	SINGLE	2	531	552	8	1.455e-04	{A}	-3.837	536	550	ASKIVLAGGAQAVAA	GKVSPEVVYV|	AEKVGASKIVLAGGAQAVAAMA	|YGTETIPKVD
sp|P00815|HIS2_YEAST	SINGLE	3	426	445	7	1.586e-04	{E}	-3.800	426	440	EEYFEGLTEEMKEAL	SNPVLNAPFP|	EEYFEGLTEEMKEALDLSIE	|NVRKFHAAQL
sp|P00815|HIS2_YEAST	SINGLE	4	116	137	7	2.255e-04	{K}	-3.647	116	130	KQKFSQDKIVSIKKL	NGVFSNQFMV|	KQKFSQDKIVSIKKLSKDMLTK	|EVLGEVRTDR
sp|P00815|HIS2_YEAST	SINGLE	5	91	108	6	6.200e-04	{V}	-3.208	91	105	VEQLNVPKERVVVEE	SQDAKTAEHL|	VEQLNVPKERVVVEENGV	|FSNQFMVKQK
sp|P00815|HIS2_YEAST	SINGLE	6	523	540	6	6.200e-04	{V}	-3.208	523	537	VSPEVVYVAEKVGAS	ASPPRKSDGK|	VSPEVVYVAEKVGASKIV	|LAGGAQAVAA
sp|P00815|HIS2_YEAST	SINGLE	7	600	614	5	9.005e-04	{D}	-3.046	600	614	VIADEDADVDFVASD	DMPAGPSEVL|	VIADEDADVDFVASD	|LLSQAEHGID
sp|P00815|HIS2_YEAST	MULTIPLE	1	527	552	14	2.324e-06	{AV}	-7.045	536	550	ASKIVLAGGAQAVAA	RKSDGKVSPE|	VVYVAEKVGASKIVLAGGAQAVAAMA	|YGTETIPKVD
sp|P00817|IPYR_YEAST	SINGLE	1	257	271	6	5.574e-04	{A}	-3.254	257	271	AASDAIPPASPKADA	TLPDTPTYSK|	AASDAIPPASPKADA	|PIDKSIDKWF
sp|P00817|IPYR_YEAST	WHOLE	1	1	287	27	5.973e-04	{I}
sp|P00830|ATPB_YEAST	SINGLE	1	181	195	7	2.093e-05	{G}	-4.679	181	195	ARGGKIGLFGGAGVG	IKVVDLLAPY|	ARGGKIGLFGGAGVG	|KTVFIQELIN
sp|P00830|ATPB_YEAST	SINGLE	2	9	37	9	2.189e-04	{A}	-3.660	9	23	ATSRAAFKAAKQSAP	MVLPRLYT|	ATSRAAFKAAKQSAPLLSTSWKRCMASAA	|QSTPITGKVT
sp|P00830|ATPB_YEAST	SINGLE	3	128	142	5	5.275e-04	{I}	-3.278	128	142	IINVIGEPIDERGPI	VPVGRETLGR|	IINVIGEPIDERGPI	|KSKLRKPIHA
sp|P00854|ATP6_YEAST	SINGLE	1	106	141	9	4.136e-05	{I}	-4.383	127	141	FIISLSIVIWLGNTI	FPMIFTLFMF|	IFIANLISMIPYSFALSAHLVFIISLSIVIWLGNTI	|LGLYKHGWVF
sp|P00854|ATP6_YEAST	SINGLE	2	93	107	5	1.842e-04	{F}	-3.735	93	107	GLYFPMIFTLFMFIF	TKGQIGGKNW|	GLYFPMIFTLFMFIF	|IANLISMIPY
sp|P00854|ATP6_YEAST	SINGLE	3	206	220	5	1.842e-04	{F}	-3.735	206	220	FNFMLINLFTLVFGF	LLMVILAGLT|	FNFMLINLFTLVFGF	|VPLAMILAIM
sp|P00854|ATP6_YEAST	SINGLE	4	226	246	6	3.649e-04	{I}	-3.438	226	240	ILAIMMLEFAIGIIQ	LVFGFVPLAM|	ILAIMMLEFAIGIIQGYVWAI	|LTASYLKDAV
sp|P00854|ATP6_YEAST	SINGLE	5	183	204	8	4.250e-04	{L}	-3.372	183	197	LGLRLGSNILAGHLL	TLSYFARAIS|	LGLRLGSNILAGHLLMVILAGL	|TFNFMLINLF
sp|P00854|ATP6_YEAST	MULTIPLE	1	96	135	16	9.481e-08	{IF}	-8.118	96	110	FPMIFTLFMFIFIAN	QIGGKNWGLY|	FPMIFTLFMFIFIANLISMIPYSFALSAHLVFIISLSIVI	|WLGNTILGLY
sp|P00854|ATP6_YEAST	WHOLE	1	1	259	34	1.638e-07	{I}
sp|P00854|ATP6_YEAST	WHOLE	2	1	259	46	6.760e-06	{L}
sp|P00854|ATP6_YEAST	WHOLE	3	1	259	22	3.680e-04	{F}
sp|P00856|ATP8_YEAST	SINGLE	1	13	38	9	2.859e-04	{L}	-3.544	13	27	LTYGFLLMITLLILF	QLVPFYFMNQ|	LTYGFLLMITLLILFSQFFLPMILRL	|YVSRLFISKL
sp|P00856|ATP8_YEAST	SINGLE	2	7	31	6	2.966e-04	{F}	-3.528	17	31	FLLMITLLILFSQFF	MPQLVP|	FYFMNQLTYGFLLMITLLILFSQFF	|LPMILRLYVS
sp|P00856|ATP8_YEAST	MULTIPLE	1	4	38	16	2.141e-06	{LF}	-7.072	17	31	FLLMITLLILFSQFF	MPQ|	LVPFYFMNQLTYGFLLMITLLILFSQFFLPMILRL	|YVSRLFISKL
sp|P00856|ATP8_YEAST	WHOLE	1	1	48	12	7.936e-04	{L}
sp|P00890|CISY1_YEAST	SINGLE	1	55	69	6	1.570e-04	{K}	-3.804	55	69	AKAEEIKKFKKEHGK	LKERFAEIIP|	AKAEEIKKFKKEHGK	|TVIGEVLLEQ
sp|P00890|CISY1_YEAST	SINGLE	2	273	287	4	2.419e-04	{H}	-3.616	273	287	HSDHEGGNVSAHTTH	IDLMRLYLTI|	HSDHEGGNVSAHTTH	|LVGSALSSPY
sp|P00890|CISY1_YEAST	SINGLE	3	461	478	6	4.810e-04	{K}	-3.318	461	475	KSFSTEKYKELVKKI	RAVGAPIERP|	KSFSTEKYKELVKKIESK	|N
sp|P00890|CISY1_YEAST	SINGLE	4	2	17	6	5.323e-04	{S}	-3.274	2	16	SAILSTTSKSFLSRG	M|	SAILSTTSKSFLSRGS	|TRQCQNMQKA
sp|P00899|TRPE_YEAST	SINGLE	1	6	20	5	2.936e-04	{Q}	-3.532	6	20	KIQPDIDSLKQLQQQ	MTASI|	KIQPDIDSLKQLQQQ	|NDDSSINMYP
sp|P00899|TRPE_YEAST	SINGLE	2	203	217	5	4.135e-04	{P}	-3.384	203	217	LTDDSSPIPYPEQPP	AQIITDIVSK|	LTDDSSPIPYPEQPP	|IKLNQTFESN
sp|P00924|ENO1_YEAST	SINGLE	1	108	124	8	1.664e-05	{A}	-4.779	110	124	AILGVSLAASRAAAA	DGTANKSKLG|	ANAILGVSLAASRAAAA	|EKNVPLYKHL
sp|P00924|ENO1_YEAST	WHOLE	1	1	437	55	1.675e-04	{A}
sp|P00925|ENO2_YEAST	SINGLE	1	108	124	9	1.416e-06	{A}	-5.849	110	124	AILGVSMAAARAAAA	DGTANKSKLG|	ANAILGVSMAAARAAAA	|EKNVPLYQHL
sp|P00925|ENO2_YEAST	SINGLE	2	64	81	6	7.013e-05	{N}	-4.154	64	78	NAVNNVNNVIAAAFV	KSKWMGKGVM|	NAVNNVNNVIAAAFVKAN	|LDVKDQKAVD
sp|P00925|ENO2_YEAST	SINGLE	3	328	342	6	5.574e-04	{A}	-3.254	328	342	PARIATAIEKKAADA	IVADDLTVTN|	PARIATAIEKKAADA	|LLLKVNQIGT
sp|P00925|ENO2_YEAST	WHOLE	1	1	437	58	3.081e-05	{A}
sp|P00927|THDH_YEAST	SINGLE	1	231	247	7	5.515e-05	{G}	-4.258	231	245	GAVFVPVGGGGLIAG	LRQVRTANKI|	GAVFVPVGGGGLIAGIG	|AYLKRVAPHI
sp|P00927|THDH_YEAST	SINGLE	2	301	315	6	2.045e-04	{V}	-3.689	301	315	TFRVAQQVVDEVVLV	GTSVRMIGEE|	TFRVAQQVVDEVVLV	|NTDEICAAVK
sp|P00927|THDH_YEAST	SINGLE	3	33	47	4	2.419e-04	{H}	-3.616	33	47	HLHRQHLSPSLIKLH	SGLNLLRLKA|	HLHRQHLSPSLIKLH	|SELKLDELQT
sp|P00927|THDH_YEAST	SINGLE	4	25	46	8	4.250e-04	{L}	-3.372	25	39	LNLLRLKAHLHRQHL	RQGKQSKVSG|	LNLLRLKAHLHRQHLSPSLIKL	|HSELKLDELQ
sp|P00927|THDH_YEAST	SINGLE	5	131	145	6	5.574e-04	{A}	-3.254	131	145	ACSAGNHAQGVAFAA	DDSQRNQGVI|	ACSAGNHAQGVAFAA	|KHLKIPATIV
sp|P00927|THDH_YEAST	MULTIPLE	1	25	55	15	3.024e-07	{HL}	-6.988	25	39	LNLLRLKAHLHRQHL	RQGKQSKVSG|	LNLLRLKAHLHRQHLSPSLIKLHSELKLDEL	|QTDNTPDYVR
sp|P00931|TRP_YEAST	SINGLE	1	457	481	7	5.349e-04	{T}	-3.272	457	471	TNGTKTLRDATSEAF	RILGAKVIAV|	TNGTKTLRDATSEAFRFWVTNLKTT	|YYVVGSAIGP
sp|P00937|TRPG_YEAST	SINGLE	1	288	304	8	1.664e-05	{A}	-4.779	288	302	AVAAEQALKYAEAGA	SPSKGPICLK|	AVAAEQALKYAEAGASA	|ISVLTEPHWF
sp|P00937|TRPG_YEAST	SINGLE	2	413	429	5	5.425e-04	{N}	-3.266	413	427	NNRDLHSFNVDLNTT	LEIGAKVVGV|	NNRDLHSFNVDLNTTSN	|LVESIPKDVL
sp|P00942|TPIS_YEAST	SINGLE	1	142	162	7	2.204e-04	{V}	-3.657	148	162	NAVLEEVKDWTNVVV	EEKKAGKTLD|	VVERQLNAVLEEVKDWTNVVV	|AYEPVWAIGT
sp|P00950|PMG1_YEAST	SINGLE	1	228	242	8	5.187e-06	{A}	-5.285	228	242	YLDPEAAAAGAAAVA	ENLKPSKPSY|	YLDPEAAAAGAAAVA	|NQGKK
sp|P00950|PMG1_YEAST	SINGLE	2	115	129	5	4.135e-04	{P}	-3.384	115	129	RSFDVPPPPIDASSP	FGEEKFNTYR|	RSFDVPPPPIDASSP	|FSQKGDERYK
sp|P00958|SYMC_YEAST	SINGLE	1	574	598	7	6.009e-05	{N}	-4.221	574	588	NNSELLANLGNFVNR	HFSWDDFVAR|	NNSELLANLGNFVNRLIKFVNAKYN	|GVVPKFDPKK
sp|P00958|SYMC_YEAST	SINGLE	2	337	353	4	1.265e-04	{C}	-3.898	337	351	CPKCHYDDARGDQCD	YLADRYVEGE|	CPKCHYDDARGDQCDKC	|GALLDPFELI
sp|P00958|SYMC_YEAST	SINGLE	3	542	566	8	2.213e-04	{S}	-3.655	552	566	YLASVRPESSDSHFS	VGVFGNNAQD|	SGISPSVWRYYLASVRPESSDSHFS	|WDDFVARNNS
sp|P00958|SYMC_YEAST	SINGLE	4	680	699	6	2.742e-04	{I}	-3.562	680	694	IIYAVSSIITPYMPE	SDAVVAVGLN|	IIYAVSSIITPYMPEIGEKI	|NKMLNAPALK
sp|P00958|SYMC_YEAST	SINGLE	5	450	472	4	3.281e-04	{W}	-3.484	458	472	VSITSNYTKEWKQWW	EKYKDKVLYV|	WFDATIGYVSITSNYTKEWKQWW	|NNPEHVSLYQ
sp|P00958|SYMC_YEAST	WHOLE	1	1	751	54	1.006e-04	{N}
sp|P01094|IPA3_YEAST	WHOLE	1	1	68	13	1.801e-04	{K}
sp|P01119|RAS1_YEAST	SINGLE	1	245	280	14	1.099e-10	{N}	-9.959	245	259	NYVNQNNNNEGNTKY	GETTKRTDEK|	NYVNQNNNNEGNTKYSSNGNGNRSDISRGNQNNALN	|SRSKQSAEPQ
sp|P01119|RAS1_YEAST	SINGLE	2	281	302	7	5.623e-04	{S}	-3.250	281	295	SRSKQSAEPQKNSSA	SRGNQNNALN|	SRSKQSAEPQKNSSANARKESS	|GGCCIIC
sp|P01119|RAS1_YEAST	WHOLE	1	1	309	32	3.460e-06	{N}
sp|P01120|RAS2_YEAST	SINGLE	1	258	284	9	1.089e-06	{N}	-5.963	270	284	NAQSANTVNNRVNNN	TNGKTQTDRT|	NIDNSTGQAGQANAQSANTVNNRVNNN	|SKAGQVSNAK
sp|P01120|RAS2_YEAST	SINGLE	2	201	233	8	5.496e-05	{N}	-4.260	209	223	GHRKMSNAANGKNVN	TSQDTKGSGA|	NSVPRNSGGHRKMSNAANGKNVNSSTTVVNARN	|ASIESKTGLA
sp|P01120|RAS2_YEAST	WHOLE	1	1	322	32	7.841e-06	{N}
sp|P01149|MFAL1_YEAST	SINGLE	1	9	37	9	2.189e-04	{A}	-3.660	9	23	AVLFAASSALAAPVN	MRFPSIFT|	AVLFAASSALAAPVNTTTEDETAQIPAEA	|VIGYLDLEGD
sp|P02293|H2B1_YEAST	SINGLE	1	4	50	14	4.934e-07	{K}	-6.307	4	18	KAEKKPASKAPAEKK	MSA|	KAEKKPASKAPAEKKPAAKKTSTSTDGKKRSKARKETYSSYIYKVLK	|QTHPDTGISQ
sp|P02293|H2B1_YEAST	SINGLE	2	3	21	7	3.444e-04	{A}	-3.463	3	17	AKAEKKPASKAPAEK	MS|	AKAEKKPASKAPAEKKPAA	|KKTSTSTDGK
sp|P02293|H2B1_YEAST	MULTIPLE	1	3	38	20	5.612e-09	{KA}	-9.770	3	17	AKAEKKPASKAPAEK	MS|	AKAEKKPASKAPAEKKPAAKKTSTSTDGKKRSKARK	|ETYSSYIYKV
sp|P02293|H2B1_YEAST	WHOLE	1	1	131	20	1.098e-04	{K}
sp|P02294|H2B2_YEAST	SINGLE	1	7	50	13	1.378e-06	{K}	-5.861	7	21	KKPASKAPAEKKPAA	MSSAAE|	KKPASKAPAEKKPAAKKTSTSVDGKKRSKVRKETYSSYIYKVLK	|QTHPDTGISQ
sp|P02294|H2B2_YEAST	SINGLE	2	4	21	7	2.360e-04	{A}	-3.627	4	18	AAEKKPASKAPAEKK	MSS|	AAEKKPASKAPAEKKPAA	|KKTSTSVDGK
sp|P02294|H2B2_YEAST	MULTIPLE	1	4	38	18	1.524e-07	{KA}	-9.488	4	18	AAEKKPASKAPAEKK	MSS|	AAEKKPASKAPAEKKPAAKKTSTSVDGKKRSKVRK	|ETYSSYIYKV
sp|P02294|H2B2_YEAST	WHOLE	1	1	131	19	2.977e-04	{K}
sp|P02309|H4_YEAST	SINGLE	1	1	15	8	1.486e-06	{G}	-5.828	1	15	MSGRGKGGKGLGKGG	|	MSGRGKGGKGLGKGG	|AKRHRKILRD
sp|P02309|H4_YEAST	SINGLE	2	18	46	8	4.243e-05	{R}	-4.372	32	46	KPAIRRLARRGGVKR	GKGLGKGGAK|	RHRKILRDNIQGITKPAIRRLARRGGVKR	|ISGLIYEEVR
sp|P02309|H4_YEAST	WHOLE	1	1	103	14	2.918e-04	{R}
sp|P02309|H4_YEAST	WHOLE	2	1	103	16	8.010e-04	{G}
sp|P02381|RMAR_YEAST	SINGLE	1	14	193	63	1.381e-39	{N}	-38.860	156	170	YNNDINNNNNNNNNN	KLLNMILSMM|	NKTNNNNNIIINNTLDSLMNKKLLLKNMLLDMNNKKMNNMKRMLNNNNMNPAGANPVVHRIGPAGNINNKLQHLNNMNNWNTQIYNYNKNMEIMNTMNDKLINKLLYKMMTLKLNNMNINKIIMSKTINQHSLNKLNIKFYYYNNDINNNNNNNNNNYYMNMMNKLMNIMNNNMNNNLCN	|ILSYYYKKKV
sp|P02381|RMAR_YEAST	SINGLE	2	233	308	39	7.301e-33	{N}	-32.137	280	294	NNNNNINNNNNYNNN	YISLNDMDKY|	NNGILTNYQRMLNNIMPKLNDHNISMNYINNINNINNNKYNNMINLLNNNNNINNNNNYNNNNNNYIGNINNIYNN	|MTIDNIPMDI
sp|P02381|RMAR_YEAST	SINGLE	3	337	396	21	3.021e-14	{N}	-13.520	372	386	PSNHNLYNNSNINKN	WSIKFKGRLS|	NNNGRTSTTNLLNGTFNNKKYLWSNINNNYKLNYIPSNHNLYNNSNINKNGKYNIKVKLN	|FI
sp|P02381|RMAR_YEAST	SINGLE	4	173	187	6	4.406e-07	{M}	-6.356	173	187	MNMMNKLMNIMNNNM	NNNNNNNNYY|	MNMMNKLMNIMNNNM	|NNNLCNILSY
sp|P02381|RMAR_YEAST	SINGLE	5	32	62	7	3.625e-06	{M}	-5.441	39	53	KNMLLDMNNKKMNNM	IIINNTLDSL|	MNKKLLLKNMLLDMNNKKMNNMKRMLNNNNM	|NPAGANPVVH
sp|P02381|RMAR_YEAST	SINGLE	6	104	137	7	6.942e-06	{M}	-5.158	104	118	MEIMNTMNDKLINKL	NTQIYNYNKN|	MEIMNTMNDKLINKLLYKMMTLKLNNMNINKIIM	|SKTINQHSLN
sp|P02381|RMAR_YEAST	SINGLE	7	1	15	4	2.419e-04	{M}	-3.616	1	15	MKLKLLNMILSMMNK	|	MKLKLLNMILSMMNK	|TNNNNNIIIN
sp|P02381|RMAR_YEAST	SINGLE	8	28	43	7	2.677e-04	{L}	-3.572	28	42	LDSLMNKKLLLKNML	NNNNIIINNT|	LDSLMNKKLLLKNMLL	|DMNNKKMNNM
sp|P02381|RMAR_YEAST	SINGLE	9	299	318	6	2.742e-04	{I}	-3.562	299	313	IGNINNIYNNMTIDN	NNYNNNNNNY|	IGNINNIYNNMTIDNIPMDI	|LMYKYLVGWS
sp|P02381|RMAR_YEAST	SINGLE	10	197	214	5	3.959e-04	{Y}	-3.402	197	211	YYYKKKVTIEPIKLS	MNNNLCNILS|	YYYKKKVTIEPIKLSYIY	|LNSDIFSKYI
sp|P02381|RMAR_YEAST	SINGLE	11	154	172	5	5.171e-04	{Y}	-3.286	154	168	YYYNNDINNNNNNNN	HSLNKLNIKF|	YYYNNDINNNNNNNNNNYY	|MNMMNKLMNI
sp|P02381|RMAR_YEAST	MULTIPLE	1	7	193	88	3.247e-53	{NM}	-45.216	161	175	NNNNNNNNNNYYMNM	MKLKLL|	NMILSMMNKTNNNNNIIINNTLDSLMNKKLLLKNMLLDMNNKKMNNMKRMLNNNNMNPAGANPVVHRIGPAGNINNKLQHLNNMNNWNTQIYNYNKNMEIMNTMNDKLINKLLYKMMTLKLNNMNINKIIMSKTINQHSLNKLNIKFYYYNNDINNNNNNNNNNYYMNMMNKLMNIMNNNMNNNLCN	|ILSYYYKKKV
sp|P02381|RMAR_YEAST	MULTIPLE	2	233	314	53	1.146e-34	{NI}	-35.699	280	294	NNNNNINNNNNYNNN	YISLNDMDKY|	NNGILTNYQRMLNNIMPKLNDHNISMNYINNINNINNNKYNNMINLLNNNNNINNNNNYNNNNNNYIGNINNIYNNMTIDNI	|PMDILMYKYL
sp|P02381|RMAR_YEAST	MULTIPLE	3	28	57	14	1.286e-06	{ML}	-9.013	31	45	LMNKKLLLKNMLLDM	NNNNIIINNT|	LDSLMNKKLLLKNMLLDMNNKKMNNMKRML	|NNNNMNPAGA
sp|P02381|RMAR_YEAST	WHOLE	1	1	398	127	1.822e-72	{N}
sp|P02381|RMAR_YEAST	WHOLE	2	1	398	33	8.699e-11	{M}
sp|P02381|RMAR_YEAST	WHOLE	3	1	398	42	2.272e-06	{I}
sp|P02381|RMAR_YEAST	WHOLE	4	1	398	28	7.118e-04	{Y}
sp|P02400|RLA4_YEAST	SINGLE	1	71	88	11	1.236e-08	{A}	-7.908	74	88	AAAGAAGAAAGGDAA	KKFATVPTGG|	ASSAAAGAAGAAAGGDAA	|EEEKEEEAKE
sp|P02400|RLA4_YEAST	SINGLE	2	85	99	8	1.281e-06	{E}	-5.892	85	99	GDAAEEEKEEEAKEE	AAGAAGAAAG|	GDAAEEEKEEEAKEE	|SDDDMGFGLF
sp|P02400|RLA4_YEAST	SINGLE	3	69	85	6	4.943e-04	{G}	-3.306	69	83	GGASSAAAGAAGAAA	GQKKFATVPT|	GGASSAAAGAAGAAAGG	|DAAEEEKEEE
sp|P02400|RLA4_YEAST	SINGLE	4	5	37	9	6.083e-04	{A}	-3.216	11	25	VQGGNAAPSAADIKA	MKYL|	AAYLLLVQGGNAAPSAADIKAVVESVGAEVDEA	|RINELLSSLE
sp|P02400|RLA4_YEAST	MULTIPLE	1	69	99	26	1.204e-13	{AEG}	-17.107	74	88	AAAGAAGAAAGGDAA	GQKKFATVPT|	GGASSAAAGAAGAAAGGDAAEEEKEEEAKEE	|SDDDMGFGLF
sp|P02400|RLA4_YEAST	WHOLE	1	1	110	23	8.891e-06	{A}
sp|P02406|RL28_YEAST	SINGLE	1	11	49	8	1.585e-06	{H}	-5.800	27	41	KHPGGRGMAGGQHHH	MPSRFTKTRK|	HRGHVSAGKGRIGKHRKHPGGRGMAGGQHHHRINMDKYH	|PGYFGKVGMR
sp|P02406|RL28_YEAST	SINGLE	2	13	37	9	1.687e-05	{G}	-4.773	23	37	GKHRKHPGGRGMAGG	SRFTKTRKHR|	GHVSAGKGRIGKHRKHPGGRGMAGG	|QHHHRINMDK
sp|P02406|RL28_YEAST	MULTIPLE	1	11	41	16	9.925e-10	{HG}	-10.573	27	41	KHPGGRGMAGGQHHH	MPSRFTKTRK|	HRGHVSAGKGRIGKHRKHPGGRGMAGGQHHH	|RINMDKYHPG
sp|P02407|RS17A_YEAST	SINGLE	1	121	135	5	4.635e-04	{R}	-3.334	121	135	VINVSAQRDRRYRKR	KSLGLKLPLS|	VINVSAQRDRRYRKR	|V
sp|P02407|RS17A_YEAST	WHOLE	1	1	136	17	1.972e-04	{R}
sp|P02557|TBB_YEAST	SINGLE	1	132	148	7	5.515e-05	{G}	-4.258	132	146	GFQITHSLGGGTGSG	REAEGCDSLQ|	GFQITHSLGGGTGSGMG	|TLLISKIREE
sp|P02557|TBB_YEAST	SINGLE	2	421	438	6	6.250e-04	{E}	-3.204	421	435	EYQQYQEATVEDDEE	AESNMNDLVS|	EYQQYQEATVEDDEEVDE	|NGDFGAPQNQ
sp|P02829|HSP82_YEAST	SINGLE	1	212	269	22	3.830e-12	{E}	-11.417	214	228	EKEVPIPEEEKKDEE	AYPIQLVVTK|	EVEKEVPIPEEEKKDEEKKDEEKKDEDDKKPKLEEVDEEEEKKPKTKKVKEEVQEIEE	|LNKTKPLWTR
sp|P02829|HSP82_YEAST	SINGLE	2	224	261	15	2.613e-09	{K}	-8.583	229	243	KKDEEKKDEDDKKPK	EKEVPIPEEE|	KKDEEKKDEEKKDEDDKKPKLEEVDEEEEKKPKTKKVK	|EEVQEIEELN
sp|P02829|HSP82_YEAST	SINGLE	3	529	548	10	1.270e-07	{E}	-6.896	529	543	ELEETDEEKAEREKE	KTLVDITKDF|	ELEETDEEKAEREKEIKEYE	|PLTKALKEIL
sp|P02829|HSP82_YEAST	SINGLE	4	680	707	10	5.270e-06	{E}	-5.278	680	694	EDEETETAPEASTAA	RLISLGLNID|	EDEETETAPEASTAAPVEEVPADTEMEE	|VD
sp|P02829|HSP82_YEAST	SINGLE	5	601	619	8	2.423e-05	{S}	-4.616	601	615	SSMSSYMSSKKTFEI	RIMKAQALRD|	SSMSSYMSSKKTFEISPKS	|PIIKELKKRV
sp|P02829|HSP82_YEAST	SINGLE	6	325	342	6	4.810e-04	{K}	-3.318	325	339	KRAPFDLFESKKKKN	LEFRAILFIP|	KRAPFDLFESKKKKNNIK	|LYVRRVFITD
sp|P02829|HSP82_YEAST	SINGLE	7	610	627	6	4.810e-04	{K}	-3.318	610	624	KKTFEISPKSPIIKE	DSSMSSYMSS|	KKTFEISPKSPIIKELKK	|RVDEGGAQDK
sp|P02829|HSP82_YEAST	SINGLE	8	589	607	4	6.290e-04	{M}	-3.201	589	603	MERIMKAQALRDSSM	RTGQFGWSAN|	MERIMKAQALRDSSMSSYM	|SSKKTFEISP
sp|P02829|HSP82_YEAST	SINGLE	9	225	239	5	9.005e-04	{D}	-3.046	225	239	KDEEKKDEEKKDEDD	KEVPIPEEEK|	KDEEKKDEEKKDEDD	|KKPKLEEVDE
sp|P02829|HSP82_YEAST	MULTIPLE	1	211	269	45	4.421e-22	{EKD}	-23.045	221	235	EEEKKDEEKKDEEKK	VAYPIQLVVT|	KEVEKEVPIPEEEKKDEEKKDEEKKDEDDKKPKLEEVDEEEEKKPKTKKVKEEVQEIEE	|LNKTKPLWTR
sp|P02829|HSP82_YEAST	MULTIPLE	2	601	619	13	3.106e-07	{SKM}	-11.135	601	615	SSMSSYMSSKKTFEI	RIMKAQALRD|	SSMSSYMSSKKTFEISPKS	|PIIKELKKRV
sp|P02829|HSP82_YEAST	WHOLE	1	1	709	95	1.742e-11	{E}
sp|P02829|HSP82_YEAST	WHOLE	2	1	709	77	7.496e-07	{K}
sp|P02992|EFTU_YEAST	SINGLE	1	160	174	6	2.045e-04	{V}	-3.689	160	174	RQVGVQHIVVFVNKV	PQTREHLLLA|	RQVGVQHIVVFVNKV	|DTIDDPEMLE
sp|P02992|EFTU_YEAST	SINGLE	2	66	94	9	2.189e-04	{A}	-3.660	66	80	AAITKTLAAKGGANF	HVDHGKTTLT|	AAITKTLAAKGGANFLDYAAIDKAPEERA	|RGITISTAHV
sp|P02992|EFTU_YEAST	SINGLE	3	181	196	6	3.084e-04	{E}	-3.511	181	195	EMLELVEMEMRELLN	VNKVDTIDDP|	EMLELVEMEMRELLNE	|YGFDGDNAPI
sp|P02992|EFTU_YEAST	SINGLE	4	103	121	4	6.290e-04	{H}	-3.201	103	117	HVEYETAKRHYSHVD	RARGITISTA|	HVEYETAKRHYSHVDCPGH	|ADYIKNMITG
sp|P02992|EFTU_YEAST	SINGLE	5	53	71	6	6.706e-04	{T}	-3.174	57	71	VDHGKTTLTAAITKT	DRSKPHVNIG|	TIGHVDHGKTTLTAAITKT	|LAAKGGANFL
sp|P02992|EFTU_YEAST	MULTIPLE	1	62	85	12	2.582e-05	{AT}	-6.833	62	76	TTLTAAITKTLAAKG	GTIGHVDHGK|	TTLTAAITKTLAAKGGANFLDYAA	|IDKAPEERAR
sp|P02994|EF1A_YEAST	SINGLE	1	437	458	8	2.786e-05	{K}	-4.555	444	458	KAAKVTKAAQKAAKK	MRQTVAVGVI|	KSVDKTEKAAKVTKAAQKAAKK	|
sp|P02994|EF1A_YEAST	SINGLE	2	260	276	6	4.421e-04	{V}	-3.354	262	276	VGRVETGVIKPGMVV	DVYKIGGIGT|	VPVGRVETGVIKPGMVV	|TFAPAGVTTE
sp|P02994|EF1A_YEAST	SINGLE	3	442	456	6	5.574e-04	{A}	-3.254	442	456	TEKAAKVTKAAQKAA	AVGVIKSVDK|	TEKAAKVTKAAQKAA	|KK
sp|P02994|EF1A_YEAST	MULTIPLE	1	441	458	13	3.255e-08	{KA}	-7.809	444	458	KAAKVTKAAQKAAKK	VAVGVIKSVD|	KTEKAAKVTKAAQKAAKK	|
sp|P02994|EF1A_YEAST	WHOLE	1	1	458	49	7.416e-05	{K}
sp|P03069|GCN4_YEAST	SINGLE	1	232	249	7	1.073e-05	{R}	-4.969	232	246	RARNTEAARRSRARK	PESSDPAALK|	RARNTEAARRSRARKLQR	|MKQLEDKVEE
sp|P03069|GCN4_YEAST	SINGLE	2	172	194	7	3.042e-04	{K}	-3.517	174	188	TQTRKVKKPNSVVKK	FLPTPVLEDA|	KLTQTRKVKKPNSVVKKSHHVGK	|DDESRLDHLG
sp|P03871|REP1_YEAST	SINGLE	1	122	136	5	4.635e-04	{R}	-3.334	122	136	RRGKGIRRPKGVFFR	LDINVKGTLN|	RRGKGIRRPKGVFFR	|YMESPFVNTK
sp|P03871|REP1_YEAST	SINGLE	2	134	151	5	4.662e-04	{F}	-3.331	134	148	FFRYMESPFVNTKVT	GKGIRRPKGV|	FFRYMESPFVNTKVTAFF	|SYLRDYNKIA
sp|P03871|REP1_YEAST	MULTIPLE	1	122	155	11	7.622e-05	{RF}	-6.665	122	136	RRGKGIRRPKGVFFR	LDINVKGTLN|	RRGKGIRRPKGVFFRYMESPFVNTKVTAFFSYLR	|DYNKIASEYH
sp|P03872|REP2_YEAST	SINGLE	1	69	83	8	2.783e-06	{S}	-5.555	69	83	LDSSAEDSSVSSDSS	ESLTTGRPYG|	LDSSAEDSSVSSDSS	|AEVILPAAKM
sp|P03872|REP2_YEAST	SINGLE	2	279	295	7	6.888e-06	{R}	-5.162	279	293	RRVATRVRGRKSRNT	EGPKAVPTKK|	RRVATRVRGRKSRNTSR	|V
sp|P03872|REP2_YEAST	SINGLE	3	244	258	5	4.635e-04	{R}	-3.334	244	258	EVPSRRTRSRDTNAR	TEVNHANTNE|	EVPSRRTRSRDTNAR	|GAYKLQNTIT
sp|P03873|MBI2_YEAST	SINGLE	1	139	200	16	2.580e-13	{M}	-12.588	150	164	NMFNMMKTIYMMMLM	FLGYCCVYGQ|	MSHWGNMNIASNMFNMMKTIYMMMLMLLIYIFYTIMMRQMMKTKEYTMLIKSMDYINKNKYM	|INLNMTNKKD
sp|P03873|MBI2_YEAST	SINGLE	2	195	221	10	8.824e-08	{N}	-7.054	200	214	MINLNMTNKKDMNNN	TMLIKSMDYI|	NKNKYMINLNMTNKKDMNNNIGPLNMN	|ILSIIYGSML
sp|P03873|MBI2_YEAST	SINGLE	3	83	97	4	2.419e-04	{M}	-3.616	83	97	ANGASFFFMVMFMHM	HNGYILRYLH|	ANGASFFFMVMFMHM	|AKGLYYGSYR
sp|P03873|MBI2_YEAST	SINGLE	4	228	244	6	4.943e-04	{G}	-3.306	228	242	GSMLGDGHAEKRKGG	LNMNILSIIY|	GSMLGDGHAEKRKGGKG	|TRIVFQQEYC
sp|P03873|MBI2_YEAST	SINGLE	5	253	271	5	5.171e-04	{Y}	-3.286	253	267	YCNINYLYYLHSLLA	KGTRIVFQQE|	YCNINYLYYLHSLLANLGY	|CNTNLPLIKT
sp|P03873|MBI2_YEAST	MULTIPLE	1	139	221	33	3.320e-18	{MN}	-19.643	150	164	NMFNMMKTIYMMMLM	FLGYCCVYGQ|	MSHWGNMNIASNMFNMMKTIYMMMLMLLIYIFYTIMMRQMMKTKEYTMLIKSMDYINKNKYMINLNMTNKKDMNNNIGPLNMN	|ILSIIYGSML
sp|P03873|MBI2_YEAST	WHOLE	1	1	423	34	1.042e-10	{M}
sp|P03873|MBI2_YEAST	WHOLE	2	1	423	36	3.999e-06	{Y}
sp|P03873|MBI2_YEAST	WHOLE	3	1	423	42	9.516e-06	{I}
sp|P03873|MBI2_YEAST	WHOLE	4	1	423	38	1.209e-05	{N}
sp|P03874|CBP2_YEAST	SINGLE	1	208	225	5	4.662e-04	{F}	-3.331	211	225	IGIFPYFVDKHREFF	QVSDEAMIGE|	FDGIGIFPYFVDKHREFF	|VTEVDKLKTK
sp|P03874|CBP2_YEAST	WHOLE	1	1	630	40	9.674e-04	{F}
sp|P03875|AI1M_YEAST	SINGLE	1	240	291	10	1.519e-07	{M}	-6.818	240	254	MDNMNEENMNNNLLS	SDLLEFEKLV|	MDNMNEENMNNNLLSIMKNVDMLMLAYNRIKSKPGNMTPGTTLETLDGMNMM	|YLNKLSNELG
sp|P03875|AI1M_YEAST	SINGLE	2	242	258	7	3.459e-06	{N}	-5.461	242	256	NMNEENMNNNLLSIM	LLEFEKLVMD|	NMNEENMNNNLLSIMKN	|VDMLMLAYNR
sp|P03875|AI1M_YEAST	SINGLE	3	663	683	7	7.349e-06	{Y}	-5.134	669	683	NYKRLRERIYYVLYY	YKALGRGILN|	YYKLATNYKRLRERIYYVLYY	|SCVLTLASKY
sp|P03875|AI1M_YEAST	SINGLE	4	468	499	10	1.288e-05	{K}	-4.890	468	482	KGKVKKQHPTYKKLS	WLEDYINLYN|	KGKVKKQHPTYKKLSRMIAKAKMFSTRLKLHK	|ERAKGPTFIY
sp|P03875|AI1M_YEAST	SINGLE	5	592	615	7	1.037e-04	{I}	-3.984	601	615	NTTRPIINAPIRDII	LKRMPTVTKT|	IRGKTIRSRNTTRPIINAPIRDII	|NKLATNGYCK
sp|P03875|AI1M_YEAST	SINGLE	6	708	728	6	1.796e-04	{N}	-3.746	708	722	NLNIIENDKLIANFP	MSKTIKKFGY|	NLNIIENDKLIANFPRNTFDN	|IKKIENHGMF
sp|P03875|AI1M_YEAST	SINGLE	7	587	603	6	3.477e-04	{T}	-3.459	589	603	TKTIRGKTIRSRNTT	ISITPLKRMP|	TVTKTIRGKTIRSRNTT	|RPIINAPIRD
sp|P03875|AI1M_YEAST	SINGLE	8	202	220	5	9.333e-04	{N}	-3.030	202	216	NQVRYYSVNNNLKMG	PNTQMKMRFL|	NQVRYYSVNNNLKMGKDTN	|IELSKDTSTS
sp|P03875|AI1M_YEAST	MULTIPLE	1	240	298	22	5.542e-12	{MN}	-12.279	240	254	MDNMNEENMNNNLLS	SDLLEFEKLV|	MDNMNEENMNNNLLSIMKNVDMLMLAYNRIKSKPGNMTPGTTLETLDGMNMMYLNKLSN	|ELGTGKFKFK
sp|P03875|AI1M_YEAST	MULTIPLE	2	587	615	13	4.132e-06	{IT}	-7.443	589	603	TKTIRGKTIRSRNTT	ISITPLKRMP|	TVTKTIRGKTIRSRNTTRPIINAPIRDII	|NKLATNGYCK
sp|P03875|AI1M_YEAST	WHOLE	1	1	834	53	8.342e-12	{M}
sp|P03875|AI1M_YEAST	WHOLE	2	1	834	69	1.616e-07	{N}
sp|P03875|AI1M_YEAST	WHOLE	3	1	834	83	7.412e-06	{K}
sp|P03875|AI1M_YEAST	WHOLE	4	1	834	65	9.867e-05	{I}
sp|P03876|AI2M_YEAST	SINGLE	1	494	515	7	2.433e-05	{N}	-4.614	494	508	NKFENEFNTGNMSNR	FLDKLDKYLE|	NKFENEFNTGNMSNRGRNPIYN	|SLSSKIYRCK
sp|P03876|AI2M_YEAST	SINGLE	2	571	593	7	3.347e-05	{N}	-4.475	571	585	NDCKNILNDINNFLK	DIIIGVMGSH|	NDCKNILNDINNFLKENLGMSIN	|MDKSVIKHSK
sp|P03876|AI2M_YEAST	SINGLE	3	725	740	6	2.357e-04	{K}	-3.628	725	739	KFKLNTVKKVILKFG	FYSCCLTLAR|	KFKLNTVKKVILKFGK	|VLVDPHSKVS
sp|P03876|AI2M_YEAST	SINGLE	4	268	282	5	2.875e-04	{N}	-3.541	268	282	NKLMENNHNKTETIN	KINTTDFSEL|	NKLMENNHNKTETIN	|TRILKLMSDI
sp|P03876|AI2M_YEAST	SINGLE	5	314	336	6	3.060e-04	{N}	-3.514	314	328	NNITLDGINISYLNK	SKKGNMSKGS|	NNITLDGINISYLNKLSKDINTN	|MFKFSPVRRV
sp|P03876|AI2M_YEAST	WHOLE	1	1	854	74	1.040e-08	{N}
sp|P03876|AI2M_YEAST	WHOLE	2	1	854	36	9.857e-05	{M}
sp|P03876|AI2M_YEAST	WHOLE	3	1	854	65	1.799e-04	{I}
sp|P03876|AI2M_YEAST	WHOLE	4	1	854	74	8.196e-04	{K}
sp|P03877|SCE3_YEAST	SINGLE	1	280	324	13	3.157e-08	{N}	-7.501	280	294	NYQKNSNNNNINFSY	MPYYCLELRQ|	NYQKNSNNNNINFSYFYIMSAIATYFNVNLYSRERNLNLLVSTNN	|TYKTYYSYKV
sp|P03877|SCE3_YEAST	SINGLE	2	88	105	8	3.354e-07	{N}	-6.474	88	102	NNNNNQVMENKEYNL	GFGNQKRYES|	NNNNNQVMENKEYNLKLN	|YDKLGPYLAG
sp|P03877|SCE3_YEAST	SINGLE	3	326	352	7	4.457e-05	{Y}	-4.351	326	340	YKTYYSYKVMVANTY	LNLLVSTNNT|	YKTYYSYKVMVANTYKNIKVMEYFNKY	|SLLSSKHLDF
sp|P03877|SCE3_YEAST	SINGLE	4	210	228	6	9.809e-05	{N}	-4.008	210	224	NNYINSTTITHNKLK	EAFVRGAEFM|	NNYINSTTITHNKLKNMDN	|IKIKPLDTSD
sp|P03877|SCE3_YEAST	WHOLE	1	1	415	53	2.090e-12	{N}
sp|P03877|SCE3_YEAST	WHOLE	2	1	415	31	1.599e-04	{Y}
sp|P03878|SCE2_YEAST	SINGLE	1	195	212	9	9.630e-06	{L}	-5.016	195	209	LLLLSLPVLSAGITM	FVWSIFITAF|	LLLLSLPVLSAGITMLLL	|DRNFNTSFFE
sp|P03878|SCE2_YEAST	SINGLE	2	283	299	5	2.339e-05	{M}	-4.631	283	297	MFMSYNNQQDKMMNN	STLFKALFVK|	MFMSYNNQQDKMMNNTM	|LKKDNIKRSS
sp|P03878|SCE2_YEAST	SINGLE	3	241	255	4	2.419e-04	{M}	-3.616	241	255	QTVATIIMLMMYNDM	LYEHLFWFFG|	QTVATIIMLMMYNDM	|HFSKCWKLLK
sp|P03878|SCE2_YEAST	SINGLE	4	288	304	5	5.425e-04	{N}	-3.266	288	302	NNQQDKMMNNTMLKK	ALFVKMFMSY|	NNQQDKMMNNTMLKKDN	|IKRSSETTRK
sp|P03878|SCE2_YEAST	SINGLE	5	395	411	5	5.425e-04	{N}	-3.266	395	409	NAVNGNIRNTKRLVQ	TNKTGMIKLI|	NAVNGNIRNTKRLVQFN	|KVCILLGIDF
sp|P03878|SCE2_YEAST	SINGLE	6	220	239	5	7.789e-04	{F}	-3.109	225	239	GGGDPILYEHLFWFF	LLLDRNFNTS|	FFEVSGGGDPILYEHLFWFF	|GQTVATIIML
sp|P03878|SCE2_YEAST	MULTIPLE	1	283	299	9	2.903e-07	{MN}	-7.897	283	297	MFMSYNNQQDKMMNN	STLFKALFVK|	MFMSYNNQQDKMMNNTM	|LKKDNIKRSS
sp|P03878|SCE2_YEAST	WHOLE	1	1	556	30	5.069e-06	{M}
sp|P03878|SCE2_YEAST	WHOLE	2	1	556	46	1.372e-05	{N}
sp|P03965|CARB_YEAST	SINGLE	1	1010	1028	7	8.069e-05	{K}	-4.093	1010	1024	KEKNAKVSLIKFPKN	TTKTYLQEHI|	KEKNAKVSLIKFPKNDKRK	|LRELFQEYDI
sp|P03965|CARB_YEAST	SINGLE	2	989	1003	6	1.598e-04	{T}	-3.796	989	1003	TIGYRIYTTNETTKT	YLGQVASIVA|	TIGYRIYTTNETTKT	|YLQEHIKEKN
sp|P03965|CARB_YEAST	SINGLE	3	2	17	6	2.398e-04	{T}	-3.620	2	16	TSIYTSTEPTNSAFT	M|	TSIYTSTEPTNSAFTT	|EDYKPQLVEG
sp|P03965|CARB_YEAST	SINGLE	4	35	51	6	4.943e-04	{G}	-3.306	35	49	GSGGLSIGQAGEFDY	VEGVNSVLVI|	GSGGLSIGQAGEFDYSG	|SQAIKALKED
sp|P03965|CARB_YEAST	SINGLE	5	638	655	6	6.250e-04	{E}	-3.204	638	652	EELSYERVMDIYELE	DFDEVDRLYF|	EELSYERVMDIYELEQSE	|GCIISVGGQL
sp|P03965|CARB_YEAST	SINGLE	6	676	693	5	7.186e-04	{N}	-3.144	676	690	NGCNIMGTNPNDIDR	PQNIALKLYD|	NGCNIMGTNPNDIDRAEN	|RHKFSSILDS
sp|P03965|CARB_YEAST	WHOLE	1	1	1118	84	4.530e-05	{I}
sp|P04039|COX8_YEAST	SINGLE	1	51	65	5	1.842e-04	{F}	-3.735	51	65	LSHFGFFAIGFAVPF	KVKGRKTPYA|	LSHFGFFAIGFAVPF	|VACYVQLKKS
sp|P04046|PUR1_YEAST	SINGLE	1	335	355	6	3.138e-04	{R}	-3.503	335	349	RYVGRTFIMPNQRER	KPYREGFVKN|	RYVGRTFIMPNQRERVSSVRR	|KLNPMESEFK
sp|P04046|PUR1_YEAST	SINGLE	2	95	110	5	4.001e-04	{N}	-3.398	95	109	NSPYGINLAHNGNLV	ANSEAQPFYV|	NSPYGINLAHNGNLVN	|TASLKRYMDE
sp|P04050|RPB1_YEAST	SINGLE	1	1538	1718	72	6.966e-35	{S}	-34.157	1557	1571	SPTSPSYSPTSPSYS	EAPTSPGFGV|	SSPGFSPTSPTYSPTSPAYSPTSPSYSPTSPSYSPTSPSYSPTSPSYSPTSPSYSPTSPSYSPTSPSYSPTSPSYSPTSPSYSPTSPSYSPTSPSYSPTSPSYSPTSPSYSPTSPSYSPTSPAYSPTSPSYSPTSPSYSPTSPSYSPTSPSYSPTSPNYSPTSPSYSPTSPGYSPGSPAYS	|PKQDEQKHNE
sp|P04050|RPB1_YEAST	SINGLE	2	1530	1719	54	2.388e-27	{P}	-26.622	1540	1554	PGFSPTSPTYSPTSP	TSPFGAYGEA|	PTSPGFGVSSPGFSPTSPTYSPTSPAYSPTSPSYSPTSPSYSPTSPSYSPTSPSYSPTSPSYSPTSPSYSPTSPSYSPTSPSYSPTSPSYSPTSPSYSPTSPSYSPTSPSYSPTSPSYSPTSPSYSPTSPAYSPTSPSYSPTSPSYSPTSPSYSPTSPSYSPTSPNYSPTSPSYSPTSPGYSPGSPAYSP	|KQDEQKHNEN
sp|P04050|RPB1_YEAST	SINGLE	3	231	248	7	9.109e-06	{P}	-5.041	231	245	PEWMILTCLPVPPPP	SLGFNEVFSR|	PEWMILTCLPVPPPPVRP	|SISFNESQRG
sp|P04050|RPB1_YEAST	SINGLE	4	96	110	4	7.491e-05	{C}	-4.125	96	110	IAKIKKVCECVCMHC	LAKPVFHVGF|	IAKIKKVCECVCMHC	|GKLLLDEHNE
sp|P04050|RPB1_YEAST	SINGLE	5	1506	1527	7	3.432e-04	{G}	-3.464	1506	1520	GGFTAYGGADYGEAT	VDSGSNDAMA|	GGFTAYGGADYGEATSPFGAYG	|EAPTSPGFGV
sp|P04050|RPB1_YEAST	SINGLE	6	908	929	8	4.250e-04	{L}	-3.372	911	925	SLLESGSEILGDLKL	RVDLLNTDHT|	LDPSLLESGSEILGDLKLQVLL	|DEEYKQLVKD
sp|P04050|RPB1_YEAST	SINGLE	7	1022	1036	5	4.635e-04	{R}	-3.334	1022	1036	LRSRLATRRVLQEYR	RDAVTLFCCL|	LRSRLATRRVLQEYR	|LTKQAFDWVL
sp|P04050|RPB1_YEAST	SINGLE	8	1165	1182	6	6.250e-04	{E}	-3.204	1165	1179	EDEEIIQLHFSLLDE	DPDPRSTVIP|	EDEEIIQLHFSLLDEEAE	|QSFDQQSPWL
sp|P04050|RPB1_YEAST	SINGLE	9	281	299	4	6.290e-04	{H}	-3.201	281	295	HNGAPHHAIEEAESL	KANISLETLE|	HNGAPHHAIEEAESLLQFH	|VATYMDNDIA
sp|P04050|RPB1_YEAST	SINGLE	10	437	456	4	7.691e-04	{M}	-3.114	442	456	VLFNRQPSLHKMSMM	QYGWKVERHI|	MDNDPVLFNRQPSLHKMSMM	|AHRVKVIPYS
sp|P04050|RPB1_YEAST	MULTIPLE	1	1530	1719	127	1.783e-70	{SP}	-60.779	1557	1571	SPTSPSYSPTSPSYS	TSPFGAYGEA|	PTSPGFGVSSPGFSPTSPTYSPTSPAYSPTSPSYSPTSPSYSPTSPSYSPTSPSYSPTSPSYSPTSPSYSPTSPSYSPTSPSYSPTSPSYSPTSPSYSPTSPSYSPTSPSYSPTSPSYSPTSPSYSPTSPAYSPTSPSYSPTSPSYSPTSPSYSPTSPSYSPTSPNYSPTSPSYSPTSPGYSPGSPAYSP	|KQDEQKHNEN
sp|P04050|RPB1_YEAST	WHOLE	1	1	1733	124	1.116e-06	{P}
sp|P04050|RPB1_YEAST	WHOLE	2	1	1733	163	1.043e-04	{S}
sp|P04051|RPC1_YEAST	SINGLE	1	1126	1141	6	6.935e-05	{I}	-4.159	1126	1140	IKEIINASKVISTPI	SMNVTLGVPR|	IKEIINASKVISTPII	|NAVLVNDNDE
sp|P04051|RPC1_YEAST	SINGLE	2	1202	1232	8	8.605e-05	{I}	-4.065	1216	1230	KIQASDVNIIGKDRI	TIDKLQLELT|	IEDIAVAITRASKLKIQASDVNIIGKDRIAI	|NVFPEGYKAK
sp|P04051|RPC1_YEAST	SINGLE	3	71	92	5	8.914e-05	{H}	-4.050	71	85	HGNLASCHGHFGHLK	SSSSLECATC|	HGNLASCHGHFGHLKLALPVFH	|IGYFKATIQI
sp|P04051|RPC1_YEAST	SINGLE	4	159	175	7	1.565e-04	{A}	-3.805	161	175	NGVVKKAAAGAGSAA	KKQRRCLHCG|	ALNGVVKKAAAGAGSAA	|LKIIHDTFRW
sp|P04051|RPC1_YEAST	SINGLE	5	929	949	6	1.796e-04	{N}	-3.746	934	948	NFNRSWDHAYNITFN	DGLDPLEMEG|	NAQPVNFNRSWDHAYNITFNN	|QDKGLLPYAI
sp|P04051|RPC1_YEAST	SINGLE	6	249	278	7	3.283e-04	{P}	-3.484	251	265	GRPETYIWRYLPAPP	CELLGIDATV|	PSGRPETYIWRYLPAPPVCIRPSVMMQDSP	|ASNEDDLTVK
sp|P04051|RPC1_YEAST	SINGLE	7	847	863	5	3.504e-04	{F}	-3.455	847	861	FVRNSFFSGLSPPEF	KNSKTPQSKG|	FVRNSFFSGLSPPEFLF	|HAISGREGLV
sp|P04051|RPC1_YEAST	SINGLE	8	435	449	5	4.635e-04	{R}	-3.334	435	449	KRNEDARRNLRYGDR	NVHPGANYLL|	KRNEDARRNLRYGDR	|MKLAKNLQIG
sp|P04051|RPC1_YEAST	SINGLE	9	343	366	7	6.071e-04	{G}	-3.217	343	357	GGGKVKPIRGFCQRL	NPAMLPGSSN|	GGGKVKPIRGFCQRLKGKQGRFRG	|NLSGKRVDFS
sp|P04051|RPC1_YEAST	SINGLE	10	121	137	5	8.659e-04	{R}	-3.063	123	137	FLHELRRPGVDNLRR	SAILLSETDK|	RQFLHELRRPGVDNLRR	|MGILKKILDQ
sp|P04147|PABP_YEAST	SINGLE	1	434	491	16	5.491e-09	{P}	-8.260	434	448	PGQFMPPMFYGVMPP	AAAAAAAAGM|	PGQFMPPMFYGVMPPRGVPFNGPNPQQMNPMGGMPKNGMPPQFRNGPVYGVPPQGGFP	|RNANDNNQFY
sp|P04147|PABP_YEAST	SINGLE	2	417	431	9	3.432e-07	{A}	-6.464	417	431	MRYQQATAAAAAAAA	LAQQIQARNQ|	MRYQQATAAAAAAAA	|GMPGQFMPPM
sp|P04147|PABP_YEAST	SINGLE	3	406	421	7	2.192e-06	{Q}	-5.659	406	420	QLAQQIQARNQMRYQ	IAQRKDVRRS|	QLAQQIQARNQMRYQQ	|ATAAAAAAAA
sp|P04147|PABP_YEAST	SINGLE	4	498	512	6	2.215e-05	{Q}	-4.655	498	512	NQFYQQKQRQALGEQ	GGFPRNANDN|	NQFYQQKQRQALGEQ	|LYKKVSAKTS
sp|P04147|PABP_YEAST	SINGLE	5	28	50	8	1.165e-04	{S}	-3.934	28	42	SESQSVENSSASLYV	QDDQKQAATG|	SESQSVENSSASLYVGDLEPSVS	|EAHLYDIFSP
sp|P04147|PABP_YEAST	SINGLE	6	432	446	4	2.419e-04	{M}	-3.616	432	446	GMPGQFMPPMFYGVM	ATAAAAAAAA|	GMPGQFMPPMFYGVM	|PPRGVPFNGP
sp|P04147|PABP_YEAST	SINGLE	7	458	472	4	2.419e-04	{M}	-3.616	458	472	PQQMNPMGGMPKNGM	PRGVPFNGPN|	PQQMNPMGGMPKNGM	|PPQFRNGPVY
sp|P04147|PABP_YEAST	SINGLE	8	547	571	7	7.029e-04	{E}	-3.153	547	561	ESDELFEQHYKEASA	LPPQEVFPLL|	ESDELFEQHYKEASAAYESFKKEQE	|QQTEQA
sp|P04147|PABP_YEAST	MULTIPLE	1	433	486	23	2.001e-13	{PM}	-11.877	433	447	MPGQFMPPMFYGVMP	TAAAAAAAAG|	MPGQFMPPMFYGVMPPRGVPFNGPNPQQMNPMGGMPKNGMPPQFRNGPVYGVPP	|QGGFPRNAND
sp|P04147|PABP_YEAST	MULTIPLE	2	406	431	18	1.897e-11	{AQ}	-12.124	416	430	QMRYQQATAAAAAAA	IAQRKDVRRS|	QLAQQIQARNQMRYQQATAAAAAAAA	|GMPGQFMPPM
sp|P04147|PABP_YEAST	WHOLE	1	1	577	41	7.038e-04	{Q}
sp|P04161|PUR3_YEAST	SINGLE	1	164	187	7	5.412e-04	{E}	-3.267	164	178	EEVDKGEPLVVKKLE	TAGCMVHYVI|	EEVDKGEPLVVKKLEIIPGEETLE	|QYEQRVHDAE
sp|P04385|GAL1_YEAST	SINGLE	1	459	484	9	2.409e-05	{G}	-4.618	459	473	GSYGSRLTGAGWGGC	DKICSIALSN|	GSYGSRLTGAGWGGCTVHLVPGGPNG	|NIEKVKEALA
sp|P04385|GAL1_YEAST	SINGLE	2	437	452	4	9.828e-05	{C}	-4.008	437	451	CDKLYECSCPEIDKI	GALMNESQAS|	CDKLYECSCPEIDKIC	|SIALSNGSYG
sp|P04385|GAL1_YEAST	SINGLE	3	171	185	6	5.574e-04	{A}	-3.254	171	185	SAAFICAVALAVVKA	DVPTGSGLSS|	SAAFICAVALAVVKA	|NMGPGYHMSK
sp|P04385|GAL1_YEAST	SINGLE	4	278	295	6	6.200e-04	{V}	-3.208	278	292	VVEVTTAANVLAATY	ETAPTNYNLR|	VVEVTTAANVLAATYGVV	|LLSGKEGSST
sp|P04386|GAL4_YEAST	SINGLE	1	17	33	8	2.913e-06	{K}	-5.536	17	31	KKLKCSKEKPKCAKC	IEQACDICRL|	KKLKCSKEKPKCAKCLK	|NNWECRYSPK
sp|P04386|GAL4_YEAST	SINGLE	2	11	38	6	4.432e-06	{C}	-5.353	11	25	CDICRLKKLKCSKEK	MKLLSSIEQA|	CDICRLKKLKCSKEKPKCAKCLKNNWEC	|RYSPKTKRSP
sp|P04386|GAL4_YEAST	SINGLE	3	128	150	8	1.165e-04	{S}	-3.934	128	142	SATSSSEESSNKGQR	MPLTLRQHRI|	SATSSSEESSNKGQRQLTVSIDS	|AAHHDNSTIP
sp|P04386|GAL4_YEAST	SINGLE	4	841	860	7	1.188e-04	{T}	-3.925	846	860	YNAFGITTGMFNTTT	NNSKPLSPGW|	TDQTAYNAFGITTGMFNTTT	|MDDVYNYLFD
sp|P04386|GAL4_YEAST	SINGLE	5	350	373	8	1.622e-04	{S}	-3.790	358	372	SLGLNRDLPSSFSDS	QKTNTSYNFH|	SFSIRMAISLGLNRDLPSSFSDSS	|ILEQRRRIWW
sp|P04386|GAL4_YEAST	SINGLE	6	812	832	6	1.796e-04	{N}	-3.746	812	826	NVHDNFMNNEITASK	QALSQPIASS|	NVHDNFMNNEITASKIDDGNN	|SKPLSPGWTD
sp|P04386|GAL4_YEAST	SINGLE	7	525	539	5	2.936e-04	{Q}	-3.532	525	539	TQKKSQLEQDQNDHQ	YVLRDFFTNF|	TQKKSQLEQDQNDHQ	|SYEVKRCSIM
sp|P04386|GAL4_YEAST	SINGLE	8	740	754	5	2.936e-04	{Q}	-3.532	740	754	HRSVTPFLGQQQQLQ	PVTIPRSTPS|	HRSVTPFLGQQQQLQ	|SLVPLTPSAL
sp|P04386|GAL4_YEAST	SINGLE	9	724	745	6	3.601e-04	{P}	-3.444	724	738	PPSRNSPVTIPRSTP	SDLVKLLSNR|	PPSRNSPVTIPRSTPSHRSVTP	|FLGQQQQLQS
sp|P04386|GAL4_YEAST	SINGLE	10	769	793	6	4.915e-04	{N}	-3.309	769	783	NFNQSGNIADSSLSF	LTPSALFGGA|	NFNQSGNIADSSLSFTFTNSSNGPN	|LITTQTNSQA
sp|P04386|GAL4_YEAST	SINGLE	11	271	294	6	7.779e-04	{I}	-3.109	280	294	QILFNCILAIGAWCI	PTLMMLYNNQ|	IEIASKDQWQILFNCILAIGAWCI	|EGESTDIDVF
sp|P04386|GAL4_YEAST	SINGLE	12	859	873	5	9.005e-04	{D}	-3.046	859	873	TTMDDVYNYLFDDED	FGITTGMFNT|	TTMDDVYNYLFDDED	|TPPNPKKE
sp|P04386|GAL4_YEAST	SINGLE	13	691	714	7	9.823e-04	{S}	-3.008	691	705	SVKYVSPGSVGPSPV	TLPEENVNNI|	SVKYVSPGSVGPSPVPLKSGASFS	|DLVKLLSNRP
sp|P04386|GAL4_YEAST	MULTIPLE	1	11	33	13	1.947e-09	{KC}	-10.889	17	31	KKLKCSKEKPKCAKC	MKLLSSIEQA|	CDICRLKKLKCSKEKPKCAKCLK	|NNWECRYSPK
sp|P04386|GAL4_YEAST	MULTIPLE	2	841	874	14	1.103e-05	{TD}	-6.971	849	863	FGITTGMFNTTTMDD	NNSKPLSPGW|	TDQTAYNAFGITTGMFNTTTMDDVYNYLFDDEDT	|PPNPKKE
sp|P04386|GAL4_YEAST	MULTIPLE	3	724	761	13	1.303e-05	{QP}	-6.976	744	758	TPFLGQQQQLQSLVP	SDLVKLLSNR|	PPSRNSPVTIPRSTPSHRSVTPFLGQQQQLQSLVPLTP	|SALFGGANFN
sp|P04386|GAL4_YEAST	WHOLE	1	1	881	100	2.523e-06	{S}
sp|P04386|GAL4_YEAST	WHOLE	2	1	881	62	6.301e-05	{N}
sp|P04387|GAL80_YEAST	SINGLE	1	158	178	6	3.649e-04	{I}	-3.438	164	178	LISQGYIGDINSIEI	ISLQGRKSPY|	ILRAKELISQGYIGDINSIEI	|AGNGGWYGYE
sp|P04387|GAL80_YEAST	SINGLE	2	280	304	7	5.249e-04	{K}	-3.280	280	294	KGGKPTKKFTKNLVI	NGNVPVSCSF|	KGGKPTKKFTKNLVIDIHGTKGDLK	|LEGDAGFAEI
sp|P04387|GAL80_YEAST	WHOLE	1	1	435	38	2.710e-04	{I}
sp|P04397|GAL10_YEAST	SINGLE	1	146	162	6	7.586e-05	{P}	-4.120	146	160	PNMIPIPEECPLGPT	ATVYGDATRF|	PNMIPIPEECPLGPTNP	|YGHTKYAIEN
sp|P04397|GAL10_YEAST	SINGLE	2	443	457	5	2.875e-04	{N}	-3.541	443	457	NKDYQLTVNNGVNAN	RISKGKFSLC|	NKDYQLTVNNGVNAN	|HSSIGSFHRK
sp|P04397|GAL10_YEAST	SINGLE	3	235	253	6	3.810e-04	{D}	-3.419	235	249	DDYDSRDGTPIRDYI	GRREKLYIFG|	DDYDSRDGTPIRDYIHVVD	|LAKGHIAALQ
sp|P04397|GAL10_YEAST	WHOLE	1	1	699	48	5.311e-04	{N}
sp|P04449|RL24A_YEAST	SINGLE	1	97	140	14	2.010e-07	{K}	-6.697	106	120	EEKLKANKEKKKAEK	LDLIKERRSL|	KPEVRKANREEKLKANKEKKKAEKAARKAEKAKSAGTQSSKFSK	|QQAKGAFQKV
sp|P04449|RL24A_YEAST	SINGLE	2	57	77	7	1.639e-04	{K}	-3.785	57	71	KHHKKGITEEVAKKR	RRIAWTVLFR|	KHHKKGITEEVAKKRSRKTVK	|AQRPITGASL
sp|P04449|RL24A_YEAST	SINGLE	3	117	131	6	5.574e-04	{A}	-3.254	117	131	KAEKAARKAEKAKSA	EKLKANKEKK|	KAEKAARKAEKAKSA	|GTQSSKFSKQ
sp|P04449|RL24A_YEAST	MULTIPLE	1	108	131	17	3.756e-10	{KA}	-9.951	115	129	KKKAEKAARKAEKAK	PEVRKANREE|	KLKANKEKKKAEKAARKAEKAKSA	|GTQSSKFSKQ
sp|P04449|RL24A_YEAST	WHOLE	1	1	155	30	1.770e-08	{K}
sp|P04456|RL25_YEAST	SINGLE	1	6	25	7	1.165e-04	{K}	-3.934	11	25	KKAVVKGTNGKKALK	MAPSA|	KATAAKKAVVKGTNGKKALK	|VRTSATFRLP
sp|P04456|RL25_YEAST	SINGLE	2	1	15	6	5.574e-04	{A}	-3.254	1	15	MAPSAKATAAKKAVV	|	MAPSAKATAAKKAVV	|KGTNGKKALK
sp|P04456|RL25_YEAST	MULTIPLE	1	5	25	13	4.914e-07	{KA}	-7.188	5	19	AKATAAKKAVVKGTN	MAPS|	AKATAAKKAVVKGTNGKKALK	|VRTSATFRLP
sp|P04456|RL25_YEAST	WHOLE	1	1	142	22	4.289e-05	{K}
sp|P04650|RL39_YEAST	SINGLE	1	28	46	7	1.618e-05	{R}	-4.791	28	42	RLRTNNTIRYNAKRR	KQNRPLPQWI|	RLRTNNTIRYNAKRRNWRR	|TKMNI
sp|P04650|RL39_YEAST	SINGLE	2	4	18	6	1.570e-04	{K}	-3.804	4	18	QKSFRIKQKMAKAKK	MAA|	QKSFRIKQKMAKAKK	|QNRPLPQWIR
sp|P04650|RL39_YEAST	WHOLE	1	1	51	9	5.138e-04	{R}
sp|P04710|ADT1_YEAST	SINGLE	1	230	248	4	6.290e-04	{M}	-3.201	234	248	TASYPLDTVRRRMMM	ASFLLGWVIT|	MGASTASYPLDTVRRRMMM	|TSGQTIKYDG
sp|P04710|ADT1_YEAST	SINGLE	2	113	130	6	6.921e-04	{G}	-3.160	116	130	KWFAGNLFSGGAAGG	SLLSYDRERD|	GYAKWFAGNLFSGGAAGG	|LSLLFVYSLD
sp|P04786|TOP1_YEAST	SINGLE	1	105	139	18	6.209e-13	{E}	-12.207	115	129	EEEEEEDKKAKEEEE	GDVKVKTTKK|	EEQENEKKKREEEEEEDKKAKEEEEEYKWWEKENE	|DDTIKWVTLK
sp|P04786|TOP1_YEAST	SINGLE	2	55	136	26	1.713e-12	{K}	-11.766	55	69	KISKKKTKKIKTEPV	EPYDSDEAIS|	KISKKKTKKIKTEPVQSSSLPSPPAKKSATSKPKKIKKEDGDVKVKTTKKEEQENEKKKREEEEEEDKKAKEEEEEYKWWEK	|ENEDDTIKWV
sp|P04786|TOP1_YEAST	SINGLE	3	646	680	12	1.012e-06	{E}	-5.995	646	660	EKEELLPESQLKEWL	FVRENDKRKF|	EKEELLPESQLKEWLEKVDEKKQEFEKELKTGEVE	|LKSSWNSVEK
sp|P04786|TOP1_YEAST	SINGLE	4	156	179	8	7.741e-06	{P}	-5.111	156	170	PPPYQPLPSHIKLYY	VTLKHNGVIF|	PPPYQPLPSHIKLYYDGKPVDLPP	|QAEEVAGFFA
sp|P04786|TOP1_YEAST	SINGLE	5	242	258	6	5.013e-05	{Q}	-4.300	242	256	QLQKEQKKQLTSQEK	CDFTKMFDYF|	QLQKEQKKQLTSQEKKQ	|IRLEREKFEE
sp|P04786|TOP1_YEAST	SINGLE	6	5	20	6	1.335e-04	{D}	-3.874	5	19	DASKVNHELSSDDDD	MTIA|	DASKVNHELSSDDDDD	|VPLSQTLKKR
sp|P04786|TOP1_YEAST	SINGLE	7	187	210	6	2.346e-04	{F}	-3.630	196	210	HAKNPVFQKNFFNDF	LPPQAEEVAG|	FFAALLESDHAKNPVFQKNFFNDF	|LQVLKESGGP
sp|P04786|TOP1_YEAST	SINGLE	8	71	85	6	3.585e-04	{S}	-3.445	71	85	SSSLPSPPAKKSATS	TKKIKTEPVQ|	SSSLPSPPAKKSATS	|KPKKIKKEDG
sp|P04786|TOP1_YEAST	SINGLE	9	262	280	6	8.541e-04	{E}	-3.068	262	276	EREKFEEDYKFCELD	TSQEKKQIRL|	EREKFEEDYKFCELDGRRE	|QVGNFKVEPP
sp|P04786|TOP1_YEAST	MULTIPLE	1	55	139	46	7.026e-20	{EK}	-23.973	115	129	EEEEEEDKKAKEEEE	EPYDSDEAIS|	KISKKKTKKIKTEPVQSSSLPSPPAKKSATSKPKKIKKEDGDVKVKTTKKEEQENEKKKREEEEEEDKKAKEEEEEYKWWEKENE	|DDTIKWVTLK
sp|P04786|TOP1_YEAST	WHOLE	1	1	769	108	1.787e-15	{K}
sp|P04786|TOP1_YEAST	WHOLE	2	1	769	84	1.415e-06	{E}
sp|P04801|SYTC_YEAST	SINGLE	1	13	36	9	6.603e-06	{K}	-5.180	22	36	NDAVKPNKKENKKSK	ASEAGVTEQV|	KKLSVKDSSNDAVKPNKKENKKSK	|QQSLYLDPEP
sp|P04801|SYTC_YEAST	SINGLE	2	126	144	7	1.103e-04	{E}	-3.958	126	140	EGEANEEIKLELLDF	GQLWDLDRPF|	EGEANEEIKLELLDFESDE	|GKKVFWHSSA
sp|P04801|SYTC_YEAST	SINGLE	3	487	501	5	1.842e-04	{F}	-3.735	487	501	FNFLQYIYGVFGFEF	DQIESEIENI|	FNFLQYIYGVFGFEF	|KMELSTRPEK
sp|P04801|SYTC_YEAST	SINGLE	4	630	646	6	4.421e-04	{V}	-3.354	630	644	VLVVPVGVKYQGYAE	KWPFWLSPRQ|	VLVVPVGVKYQGYAEDV	|RNKLHDAGFY
sp|P04801|SYTC_YEAST	SINGLE	5	151	168	4	5.076e-04	{H}	-3.294	151	165	HSSAHVLGESCECHL	ESDEGKKVFW|	HSSAHVLGESCECHLGAH	|ICLGPPTDDG
sp|P04801|SYTC_YEAST	WHOLE	1	1	734	65	9.196e-04	{K}
sp|P04802|SYDC_YEAST	SINGLE	1	27	47	9	1.797e-06	{K}	-5.745	27	41	KPLSKKALKKLQKEQ	PAQVILGEDG|	KPLSKKALKKLQKEQEKQRKK	|EERALQLEAE
sp|P04802|SYDC_YEAST	SINGLE	2	40	68	9	5.409e-05	{E}	-4.267	48	62	EERALQLEAEREARE	SKKALKKLQK|	EQEKQRKKEERALQLEAEREAREKKAAAE	|DTAKDNYGKL
sp|P04802|SYDC_YEAST	SINGLE	3	514	528	6	2.293e-04	{G}	-3.640	514	528	GFSYGCPPHAGGGIG	EDPGLKDYCD|	GFSYGCPPHAGGGIG	|LERVVMFYLD
sp|P04802|SYDC_YEAST	SINGLE	4	542	556	5	4.635e-04	{R}	-3.334	542	556	IRRASLFPRDPKRLR	VVMFYLDLKN|	IRRASLFPRDPKRLR	|P
sp|P04802|SYDC_YEAST	SINGLE	5	449	464	5	5.733e-04	{P}	-3.242	449	463	PLEIRPFYTMPDPAN	DTDFYILDKF|	PLEIRPFYTMPDPANP	|KYSNSYDFFM
sp|P04802|SYDC_YEAST	SINGLE	6	85	106	6	8.827e-04	{D}	-3.054	92	106	KRVKFVDLDEAKDSD	YGKLPLIQSR|	DSDRTGQKRVKFVDLDEAKDSD	|KEVLFRARVH
sp|P04802|SYDC_YEAST	MULTIPLE	1	31	64	18	1.808e-08	{KE}	-10.012	35	49	KKLQKEQEKQRKKEE	ILGEDGKPLS|	KKALKKLQKEQEKQRKKEERALQLEAEREAREKK	|AAAEDTAKDN
sp|P04802|SYDC_YEAST	WHOLE	1	1	557	57	2.260e-04	{E}
sp|P04803|SYWM_YEAST	SINGLE	1	212	234	7	3.042e-04	{K}	-3.517	212	226	KFNKMYKKNFFPKPV	HLELTRHLAE|	KFNKMYKKNFFPKPVTMLAQTKK	|VLSLSTPEKK
sp|P04806|HXKA_YEAST	SINGLE	1	310	336	11	1.112e-05	{L}	-4.954	310	324	LGELLRLVLLELNEK	AFEKMTSGYY|	LGELLRLVLLELNEKGLMLKDQDLSKL	|KQPYIMDTSY
sp|P04806|HXKA_YEAST	SINGLE	2	352	368	6	1.949e-04	{D}	-3.710	352	366	DDPFENLEDTDDIFQ	MDTSYPARIE|	DDPFENLEDTDDIFQKD	|FGVKTTLPER
sp|P04806|HXKA_YEAST	SINGLE	3	454	468	6	5.574e-04	{A}	-3.254	454	468	PAEDGSGAGAAVIAA	DASKDPITIV|	PAEDGSGAGAAVIAA	|LSEKRIAEGK
sp|P04807|HXKB_YEAST	SINGLE	1	462	476	7	6.097e-05	{A}	-4.215	462	476	AGAAVIAALAQKRIA	KIVPAEDGSG|	AGAAVIAALAQKRIA	|EGKSVGIIGA
sp|P04807|HXKB_YEAST	WHOLE	1	1	486	40	5.724e-04	{I}
sp|P04817|CAN1_YEAST	SINGLE	1	508	571	14	1.914e-06	{I}	-5.718	508	522	IIIIIQGFTAFAPKF	LAYYAATFMT|	IIIIIQGFTAFAPKFNGVSFAAAYISIFLFLAVWILFQCIFRCRFIWKIGDVDIDSDRRDIEAI	|VWEDHEPKTF
sp|P04817|CAN1_YEAST	SINGLE	2	515	552	9	1.095e-05	{F}	-4.961	515	529	FTAFAPKFNGVSFAA	FMTIIIIIQG|	FTAFAPKFNGVSFAAAYISIFLFLAVWILFQCIFRCRF	|IWKIGDVDID
sp|P04817|CAN1_YEAST	SINGLE	3	363	394	8	1.091e-04	{I}	-3.962	363	377	IIAIENSGTKVLPHI	STSYVSTSPF|	IIAIENSGTKVLPHIFNAVILTTIISAANSNI	|YVGSRILFGL
sp|P04817|CAN1_YEAST	SINGLE	4	558	575	6	2.760e-04	{D}	-3.559	558	572	DVDIDSDRRDIEAIV	FRCRFIWKIG|	DVDIDSDRRDIEAIVWED	|HEPKTFWDKF
sp|P04817|CAN1_YEAST	SINGLE	5	94	121	8	2.943e-04	{G}	-3.531	94	108	GMIALGGTIGTGLFI	VKRELKQRHI|	GMIALGGTIGTGLFIGLSTPLTNAGPVG	|ALISYLFMGS
sp|P04817|CAN1_YEAST	SINGLE	6	251	272	7	3.432e-04	{G}	-3.464	251	265	GAGVTGPVGFRYWRN	FLIYCFCMVC|	GAGVTGPVGFRYWRNPGAWGPG	|IISKDKNEGR
sp|P04817|CAN1_YEAST	SINGLE	7	200	214	5	5.275e-04	{I}	-3.278	200	214	PLAAWISIFWVIITI	QVIQFWTYKV|	PLAAWISIFWVIITI	|MNLFPVKYYG
sp|P04817|CAN1_YEAST	SINGLE	8	146	165	5	7.789e-04	{F}	-3.109	146	160	FIPVTSSFTVFSQRF	VTQSLGEMAT|	FIPVTSSFTVFSQRFLSPAF	|GAANGYMYWF
sp|P04817|CAN1_YEAST	MULTIPLE	1	505	571	24	9.431e-10	{IF}	-10.679	505	519	FMTIIIIIQGFTAFA	MPGLAYYAAT|	FMTIIIIIQGFTAFAPKFNGVSFAAAYISIFLFLAVWILFQCIFRCRFIWKIGDVDIDSDRRDIEAI	|VWEDHEPKTF
sp|P04817|CAN1_YEAST	WHOLE	1	1	590	50	2.410e-07	{F}
sp|P04817|CAN1_YEAST	WHOLE	2	1	590	57	7.975e-07	{I}
sp|P04819|DNLI1_YEAST	SINGLE	1	98	123	11	6.882e-07	{S}	-6.162	98	112	SSMGSNFSSIPSSAP	TAVTHTVAAP|	SSMGSNFSSIPSSAPSSGVADSPQQS	|QRLVGEVEDA
sp|P04819|DNLI1_YEAST	SINGLE	2	158	178	7	4.055e-05	{I}	-4.392	158	172	IEAISSRLEIIRICS	YSEVCEVFNK|	IEAISSRLEIIRICSDFFIKI	|MKQSSKNLIP
sp|P04819|DNLI1_YEAST	SINGLE	3	11	31	8	5.617e-05	{S}	-4.251	17	31	KSRLPLLMSSSLPSS	MRRLLTGCLL|	SSARPLKSRLPLLMSSSLPSS	|AGKKPKQATL
sp|P04819|DNLI1_YEAST	SINGLE	4	604	633	9	8.387e-05	{G}	-4.076	615	629	GAYYGRGKRTGTYGG	WLKLKKDYLE|	GVGDSLDLCVLGAYYGRGKRTGTYGGFLLG	|CYNQDTGEFE
sp|P04819|DNLI1_YEAST	SINGLE	5	266	300	9	1.768e-04	{K}	-3.753	271	285	IAKTQGKDSQLKKMK	PKPLTVGEVF|	KNLRAIAKTQGKDSQLKKMKLIKRMLTACKGIEAK	|FLIRSLESKL
sp|P04819|DNLI1_YEAST	SINGLE	6	4	23	8	2.030e-04	{L}	-3.692	9	23	LLSSARPLKSRLPLL	MRR|	LLTGCLLSSARPLKSRLPLL	|MSSSLPSSAG
sp|P04819|DNLI1_YEAST	SINGLE	7	331	345	5	9.005e-04	{D}	-3.046	331	345	DENREDSPDKDVPMD	ISLSKALLLH|	DENREDSPDKDVPMD	|VLESAQQKIR
sp|P04819|DNLI1_YEAST	MULTIPLE	1	4	31	17	1.356e-07	{SL}	-7.943	16	30	LKSRLPLLMSSSLPS	MRR|	LLTGCLLSSARPLKSRLPLLMSSSLPSS	|AGKKPKQATL
sp|P04819|DNLI1_YEAST	SINGLE	1	98	123	11	6.882e-07	{S}	-6.162	98	112	SSMGSNFSSIPSSAP	TAVTHTVAAP|	SSMGSNFSSIPSSAPSSGVADSPQQS	|QRLVGEVEDA
sp|P04819|DNLI1_YEAST	SINGLE	2	158	178	7	4.055e-05	{I}	-4.392	158	172	IEAISSRLEIIRICS	YSEVCEVFNK|	IEAISSRLEIIRICSDFFIKI	|MKQSSKNLIP
sp|P04819|DNLI1_YEAST	SINGLE	3	11	31	8	5.617e-05	{S}	-4.251	17	31	KSRLPLLMSSSLPSS	MRRLLTGCLL|	SSARPLKSRLPLLMSSSLPSS	|AGKKPKQATL
sp|P04819|DNLI1_YEAST	SINGLE	4	604	633	9	8.387e-05	{G}	-4.076	615	629	GAYYGRGKRTGTYGG	WLKLKKDYLE|	GVGDSLDLCVLGAYYGRGKRTGTYGGFLLG	|CYNQDTGEFE
sp|P04819|DNLI1_YEAST	SINGLE	5	266	300	9	1.768e-04	{K}	-3.753	271	285	IAKTQGKDSQLKKMK	PKPLTVGEVF|	KNLRAIAKTQGKDSQLKKMKLIKRMLTACKGIEAK	|FLIRSLESKL
sp|P04819|DNLI1_YEAST	SINGLE	6	4	23	8	2.030e-04	{L}	-3.692	9	23	LLSSARPLKSRLPLL	MRR|	LLTGCLLSSARPLKSRLPLL	|MSSSLPSSAG
sp|P04819|DNLI1_YEAST	SINGLE	7	331	345	5	9.005e-04	{D}	-3.046	331	345	DENREDSPDKDVPMD	ISLSKALLLH|	DENREDSPDKDVPMD	|VLESAQQKIR
sp|P04819|DNLI1_YEAST	MULTIPLE	1	4	31	17	1.356e-07	{SL}	-7.943	16	30	LKSRLPLLMSSSLPS	MRR|	LLTGCLLSSARPLKSRLPLLMSSSLPSS	|AGKKPKQATL
sp|P04821|CDC25_YEAST	SINGLE	1	12	56	19	6.965e-11	{S}	-10.157	38	52	TESSSASLSSSPSTS	SDTNTSIPNT|	SSAREAGNASQTPSISSSSNTSTTTNTESSSASLSSSPSTSELTS	|IRPIGIVVAA
sp|P04821|CDC25_YEAST	SINGLE	2	393	412	11	1.077e-10	{N}	-9.968	393	407	NNNSINDDDNNNENN	EKQDSKETDG|	NNNSINDDDNNNENNKNEFN	|EAGPSSLNSL
sp|P04821|CDC25_YEAST	SINGLE	3	142	191	18	4.565e-09	{S}	-8.341	142	156	SSSKSSRRSSLNSLG	RKHSHPMKKY|	SSSKSSRRSSLNSLGNSAYLHVPRNPSKSRRGSSTLSASLSNAHNAETSS	|GHNNTVSMNN
sp|P04821|CDC25_YEAST	SINGLE	4	1276	1291	9	3.567e-07	{S}	-6.448	1276	1290	SPIHMSSSSLPSSAS	VVQTTKRDNK|	SPIHMSSSSLPSSASS	|AFFRLKKLKL
sp|P04821|CDC25_YEAST	SINGLE	5	740	785	15	3.721e-07	{S}	-6.429	740	754	SSSKNSSISRIPPKM	KAVTSNEVTA|	SSSKNSSISRIPPKMADAIASASGYSANSETNSQIDLKASSAASGS	|VFTPFNRPSH
sp|P04821|CDC25_YEAST	SINGLE	6	183	223	10	6.328e-06	{N}	-5.199	194	208	NNTVSMNNSPFSAPN	GSSTLSASLS|	NAHNAETSSGHNNTVSMNNSPFSAPNDASHITPQSSNFNSN	|ASLSQDMTKS
sp|P04821|CDC25_YEAST	SINGLE	7	1062	1088	9	8.500e-06	{D}	-5.071	1062	1076	DIYSEDYSDDDSEND	LLKGEQEKWF|	DIYSEDYSDDDSENDEAIIDDELGSED	|YIERKAANIE
sp|P04821|CDC25_YEAST	SINGLE	8	270	299	9	8.515e-06	{I}	-5.070	270	284	IKILPLEEIEMIING	AGPPLVAEET|	IKILPLEEIEMIINGIRSNIASTWSPIPLI	|TKTSDYKLVY
sp|P04821|CDC25_YEAST	SINGLE	9	238	252	6	2.158e-05	{N}	-4.666	238	252	SEMNTNAIMNNNETN	QDMTKSADGS|	SEMNTNAIMNNNETN	|LQTSGEKAGP
sp|P04821|CDC25_YEAST	SINGLE	10	202	238	11	3.344e-05	{S}	-4.476	211	225	SHITPQSSNFNSNAS	GHNNTVSMNN|	SPFSAPNDASHITPQSSNFNSNASLSQDMTKSADGSS	|EMNTNAIMNN
sp|P04821|CDC25_YEAST	SINGLE	11	364	379	7	5.908e-05	{S}	-4.229	364	378	SSTRSKQSESEQNRS	DLRKNANIED|	SSTRSKQSESEQNRSS	|LLMEKQDSKE
sp|P04821|CDC25_YEAST	SINGLE	12	1162	1181	6	6.498e-05	{Y}	-4.187	1162	1176	YALIYRYNLYPPEGL	RSILTTREFF|	YALIYRYNLYPPEGLSYDDY	|NIWIEKKSNP
sp|P04821|CDC25_YEAST	SINGLE	13	806	824	7	8.069e-05	{K}	-4.093	806	820	KRKKKYPLTVDTLNT	NRTFSRARVS|	KRKKKYPLTVDTLNTMKKK	|SSQIFEKLNN
sp|P04821|CDC25_YEAST	SINGLE	14	1483	1500	6	1.453e-04	{I}	-3.838	1483	1497	IINFSKRTKIANIVE	NPDFLHNSTN|	IINFSKRTKIANIVEEII	|SFKRFHYKLK
sp|P04821|CDC25_YEAST	SINGLE	15	511	525	6	1.570e-04	{K}	-3.804	511	525	IKAKSCSKEIKKIFK	QLGCRLMQHE|	IKAKSCSKEIKKIFK	|GLISSLSRIS
sp|P04821|CDC25_YEAST	SINGLE	16	701	723	6	1.831e-04	{F}	-3.737	701	715	FFKGSFSGGSWTNPF	DNTLPQLLPR|	FFKGSFSGGSWTNPFSTFITDEF	|GNATKNKAVT
sp|P04821|CDC25_YEAST	SINGLE	17	868	887	8	2.030e-04	{L}	-3.692	868	882	LLLEILENLDLSIFI	STYEQINQNV|	LLLEILENLDLSIFINLKNL	|IKTPSILLDL
sp|P04821|CDC25_YEAST	SINGLE	18	597	612	6	2.398e-04	{T}	-3.620	597	611	TSTTDTLTPMRSSFS	VPLSGKRNVS|	TSTTDTLTPMRSSFST	|VNENDMENFS
sp|P04821|CDC25_YEAST	SINGLE	19	23	38	6	2.398e-04	{T}	-3.620	23	37	TPSISSSSNTSTTTN	SAREAGNASQ|	TPSISSSSNTSTTTNT	|ESSSASLSSS
sp|P04821|CDC25_YEAST	SINGLE	20	551	565	5	2.875e-04	{N}	-3.541	551	565	MDTMNDKDNDNQENN	YFDSAFHRKK|	MDTMNDKDNDNQENN	|CSRTEGDDGK
sp|P04821|CDC25_YEAST	SINGLE	21	1559	1582	7	4.028e-04	{K}	-3.395	1568	1582	TDDKNGNFLKLGKKK	STHASSASGT|	KTAKFLSEFTDDKNGNFLKLGKKK	|PPSRLFR
sp|P04821|CDC25_YEAST	SINGLE	22	529	544	6	5.323e-04	{S}	-3.274	529	543	SSLSRISINSHLYFD	EIKKIFKGLI|	SSLSRISINSHLYFDS	|AFHRKKMDTM
sp|P04821|CDC25_YEAST	SINGLE	23	1458	1476	5	6.080e-04	{F}	-3.216	1458	1472	FFGVYLSDLTFTFVG	RSVTDVACVP|	FFGVYLSDLTFTFVGNPDF	|LHNSTNIINF
sp|P04821|CDC25_YEAST	SINGLE	24	614	631	5	7.186e-04	{N}	-3.144	614	628	NENDMENFSVLGPRN	TPMRSSFSTV|	NENDMENFSVLGPRNSVN	|SVVTPRTSIQ
sp|P04821|CDC25_YEAST	SINGLE	25	520	536	5	9.825e-04	{I}	-3.008	520	534	IKKIFKGLISSLSRI	EIKAKSCSKE|	IKKIFKGLISSLSRISI	|NSHLYFDSAF
sp|P04821|CDC25_YEAST	MULTIPLE	1	21	52	23	6.547e-14	{ST}	-13.777	27	41	SSSSNTSTTTNTESS	TSSAREAGNA|	SQTPSISSSSNTSTTTNTESSSASLSSSPSTS	|ELTSIRPIGI
sp|P04821|CDC25_YEAST	MULTIPLE	2	142	243	45	1.079e-16	{SN}	-18.015	142	156	SSSKSSRRSSLNSLG	RKHSHPMKKY|	SSSKSSRRSSLNSLGNSAYLHVPRNPSKSRRGSSTLSASLSNAHNAETSSGHNNTVSMNNSPFSAPNDASHITPQSSNFNSNASLSQDMTKSADGSSEMNTN	|AIMNNNETNL
sp|P04821|CDC25_YEAST	MULTIPLE	3	511	536	12	6.567e-06	{KI}	-6.812	511	525	IKAKSCSKEIKKIFK	QLGCRLMQHE|	IKAKSCSKEIKKIFKGLISSLSRISI	|NSHLYFDSAF
sp|P04821|CDC25_YEAST	WHOLE	1	1	1589	213	2.442e-18	{S}
sp|P04821|CDC25_YEAST	WHOLE	2	1	1589	136	4.955e-14	{N}
sp|P04911|H2A1_YEAST	SINGLE	1	30	44	5	4.635e-04	{R}	-3.334	30	44	GRVHRLLRRGNYAQR	SAKAGLTFPV|	GRVHRLLRRGNYAQR	|IGSGAPVYLT
sp|P04912|H2A2_YEAST	SINGLE	1	30	44	5	4.635e-04	{R}	-3.334	30	44	GRVHRLLRRGNYAQR	SAKAGLTFPV|	GRVHRLLRRGNYAQR	|IGSGAPVYLT
sp|P05030|PMA1_YEAST	SINGLE	1	3	17	11	2.770e-10	{S}	-9.558	3	17	DTSSSSSSSSASSVS	MT|	DTSSSSSSSSASSVS	|AHQPTQEKPA
sp|P05030|PMA1_YEAST	SINGLE	2	31	64	12	1.360e-07	{D}	-6.867	31	45	DDAASESSDDDDIDA	PTQEKPAKTY|	DDAASESSDDDDIDALIEELQSNHGVDDEDSDND	|GPVAAGEARP
sp|P05030|PMA1_YEAST	SINGLE	3	844	861	5	5.176e-06	{W}	-5.286	844	858	WWSENWTDIVTVVRV	IIATMFTLFG|	WWSENWTDIVTVVRVWIW	|SIGIFCVLGG
sp|P05030|PMA1_YEAST	SINGLE	4	415	444	10	6.818e-06	{K}	-5.166	415	429	KKKGLDAIDKAFLKS	MLTACLAASR|	KKKGLDAIDKAFLKSLKQYPKAKDALTKYK	|VLEFHPFDPV
sp|P05030|PMA1_YEAST	SINGLE	5	573	594	8	4.570e-05	{G}	-4.340	580	594	NAERLGLGGGGDMPG	GIAKETCRQL|	GLGTNIYNAERLGLGGGGDMPG	|SELADFVENA
sp|P05030|PMA1_YEAST	SINGLE	6	704	727	7	1.037e-04	{I}	-3.984	708	722	LWIAILDNSLDIDLI	YRIALSLHLE|	IFLGLWIAILDNSLDIDLIVFIAI	|FADVATLAIA
sp|P05030|PMA1_YEAST	SINGLE	7	760	785	7	1.782e-04	{I}	-3.749	760	774	IILGIVLAIGSWITL	WNLPRLWGMS|	IILGIVLAIGSWITLTTMFLPKGGII	|QNFGAMNGIM
sp|P05030|PMA1_YEAST	SINGLE	8	645	673	9	2.189e-04	{A}	-3.660	648	662	GIAVEGATDAARSAA	GVNDAPSLKK|	ADTGIAVEGATDAARSAADIVFLAPGLSA	|IIDALKTSRQ
sp|P05030|PMA1_YEAST	SINGLE	9	318	332	5	5.275e-04	{I}	-3.278	318	332	GIVRILRYTLGITII	VWTACFYRTN|	GIVRILRYTLGITII	|GVPVGLPAVV
sp|P05030|PMA1_YEAST	SINGLE	10	290	307	7	6.140e-04	{L}	-3.212	293	307	IGIILLVLVIATLLL	AGGQGHFTEV|	LNGIGIILLVLVIATLLL	|VWTACFYRTN
sp|P05066|PHR_YEAST	SINGLE	1	469	492	4	3.879e-04	{W}	-3.411	469	483	WRWGERWFMKHLIDG	SFLSKNLLID|	WRWGERWFMKHLIDGDSSSNVGGW	|GFCSSTGIDA
sp|P05066|PHR_YEAST	SINGLE	2	140	156	7	4.133e-04	{L}	-3.384	142	156	NLQQSLAELHIPLLL	GWKLMFIMGA|	LKNLQQSLAELHIPLLL	|WEFHTPKSTL
sp|P05066|PHR_YEAST	SINGLE	3	51	68	6	4.810e-04	{K}	-3.318	54	68	AKPMEIVEKLQKKQK	TRTGANQFNN|	KSRAKPMEIVEKLQKKQK	|TSFENVSTVM
sp|P05085|ARGR2_YEAST	SINGLE	1	163	182	11	2.344e-08	{S}	-7.630	165	179	ESSASISLSSLPSSS	KKRNRKRVAK|	SLESSASISLSSLPSSSTIS	|FPIRHIEDKL
sp|P05085|ARGR2_YEAST	SINGLE	2	21	48	6	4.432e-06	{C}	-5.353	21	35	CWTCRGRKVKCDLRH	KMGRAKTFTG|	CWTCRGRKVKCDLRHPHCQRCEKSNLPC	|GGYDIKLRWS
sp|P05085|ARGR2_YEAST	SINGLE	3	124	162	11	1.411e-05	{K}	-4.851	133	147	IKKFGVFKGTDKIDK	LTMLHTPPIE|	KISDNKTWIIKKFGVFKGTDKIDKQYAPRKKRNRKRVAK	|SLESSASISL
sp|P05085|ARGR2_YEAST	WHOLE	1	1	880	60	1.734e-04	{N}
sp|P05316|FUR4_YEAST	SINGLE	1	111	151	8	1.414e-07	{W}	-6.849	137	151	LQLGLNWWQCWITIW	LKPVEKERRV|	WSWYNYCYFWLAECFNINTWQIAATGLQLGLNWWQCWITIW	|IGYGFVGAFV
sp|P05316|FUR4_YEAST	SINGLE	2	601	619	7	4.166e-05	{D}	-4.380	601	615	DDFEEEWKDTIERDD	KGWFQRWANV|	DDFEEEWKDTIERDDLVDD	|NISVYEHEHE
sp|P05316|FUR4_YEAST	SINGLE	3	555	575	6	8.753e-05	{Y}	-4.058	555	569	YYLSYWVGYGLSFSS	IKVSDGAMKL|	YYLSYWVGYGLSFSSYTALCY	|FFPVPGCPVN
sp|P05316|FUR4_YEAST	SINGLE	4	42	70	9	1.181e-04	{S}	-3.928	42	56	SSQSNITTEVYEASS	NNVDLEKEYK|	SSQSNITTEVYEASSFEEKVSSEKPQYSS	|FWKKIYYEYV
sp|P05316|FUR4_YEAST	SINGLE	5	243	257	5	1.842e-04	{F}	-3.735	243	257	EFMCFFIFWAASLPF	HFGSPNATTY|	EFMCFFIFWAASLPF	|LLVPPHKIRH
sp|P05316|FUR4_YEAST	SINGLE	6	6	25	7	2.968e-04	{S}	-3.528	6	20	SLHLSGSSKRLNSRQ	MPDNL|	SLHLSGSSKRLNSRQLMESS	|NETFAPNNVD
sp|P05316|FUR4_YEAST	WHOLE	1	1	633	49	3.603e-06	{F}
sp|P05316|FUR4_YEAST	WHOLE	2	1	633	22	1.761e-04	{W}
sp|P05317|RLA0_YEAST	SINGLE	1	274	296	14	1.299e-10	{A}	-9.886	274	288	AAAAPAATSAASGDA	VDRIENPEKY|	AAAAPAATSAASGDAAPAEEAAA	|EEEEESDDDM
sp|P05317|RLA0_YEAST	SINGLE	2	287	301	7	1.843e-05	{E}	-4.735	287	301	DAAPAEEAAAEEEEE	APAATSAASG|	DAAPAEEAAAEEEEE	|SDDDMGFGLF
sp|P05317|RLA0_YEAST	SINGLE	3	106	123	7	2.360e-04	{A}	-3.627	106	120	AAPARAGAVAPEDIW	IKNVIVSNRV|	AAPARAGAVAPEDIWVRA	|VNTGMEPGKT
sp|P05317|RLA0_YEAST	SINGLE	4	42	64	6	5.293e-04	{R}	-3.276	42	56	RKELRGRAVVLMGKN	NVSSQQMHEV|	RKELRGRAVVLMGKNTMVRRAIR	|GFLSDLPDFE
sp|P05317|RLA0_YEAST	MULTIPLE	1	274	301	21	7.769e-13	{AE}	-14.621	287	301	DAAPAEEAAAEEEEE	VDRIENPEKY|	AAAAPAATSAASGDAAPAEEAAAEEEEE	|SDDDMGFGLF
sp|P05318|RLA1_YEAST	SINGLE	1	79	95	10	1.636e-08	{E}	-7.786	81	95	GEAEAEKEEEEAKEE	AGVAGGVAGG|	EAGEAEAEKEEEEAKEE	|SDDDMGFGLF
sp|P05318|RLA1_YEAST	SINGLE	2	63	85	10	3.473e-06	{A}	-5.459	63	77	AGAAAPAGVAGGVAG	NLKDLLVNFS|	AGAAAPAGVAGGVAGGEAGEAEA	|EKEEEEAKEE
sp|P05318|RLA1_YEAST	SINGLE	3	64	81	7	8.425e-05	{G}	-4.074	64	78	GAAAPAGVAGGVAGG	LKDLLVNFSA|	GAAAPAGVAGGVAGGEAG	|EAEAEKEEEE
sp|P05318|RLA1_YEAST	MULTIPLE	1	63	95	28	7.398e-15	{EAG}	-17.320	72	86	AGGVAGGEAGEAEAE	NLKDLLVNFS|	AGAAAPAGVAGGVAGGEAGEAEAEKEEEEAKEE	|SDDDMGFGLF
sp|P05318|RLA1_YEAST	WHOLE	1	1	106	20	1.336e-04	{A}
sp|P05319|RLA2_YEAST	SINGLE	1	62	84	13	2.138e-09	{A}	-8.670	70	84	ASAGGAAAASGDAAA	ELITEGNEKL|	AAVPAAGPASAGGAAAASGDAAA	|EEEKEEEAAE
sp|P05319|RLA2_YEAST	SINGLE	2	81	95	8	1.281e-06	{E}	-5.892	81	95	DAAAEEEKEEEAAEE	SAGGAAAASG|	DAAAEEEKEEEAAEE	|SDDDMGFGLF
sp|P05319|RLA2_YEAST	MULTIPLE	1	62	95	23	2.078e-12	{AE}	-14.562	81	95	DAAAEEEKEEEAAEE	ELITEGNEKL|	AAVPAAGPASAGGAAAASGDAAAEEEKEEEAAEE	|SDDDMGFGLF
sp|P05319|RLA2_YEAST	WHOLE	1	1	106	22	1.530e-05	{A}
sp|P05319|RLA2_YEAST	WHOLE	2	1	106	16	8.832e-04	{E}
sp|P05373|HEM2_YEAST	SINGLE	1	129	143	4	7.491e-05	{C}	-4.125	129	143	ICDVCLCEYTSHGHC	IREYFPELYI|	ICDVCLCEYTSHGHC	|GVLYDDGTIN
sp|P05373|HEM2_YEAST	SINGLE	2	162	177	7	9.989e-05	{A}	-4.000	162	176	AAVAVNYAKAGAHCV	INRERSVSRL|	AAVAVNYAKAGAHCVA	|PSDMIDGRIR
sp|P05374|CHO2_YEAST	SINGLE	1	69	94	8	4.163e-06	{F}	-5.381	69	83	FFICYWVFQRFGLQF	KCIALAIISN|	FFICYWVFQRFGLQFTKYFFLVQYLF	|WRIAYNLGIG
sp|P05374|CHO2_YEAST	SINGLE	2	428	449	7	1.037e-05	{Y}	-4.984	430	444	QVYSYEQWQFIYNYY	WFTRLFLENG|	YTQVYSYEQWQFIYNYYLVLTY	|TLMIIHTGLQ
sp|P05374|CHO2_YEAST	SINGLE	3	132	152	6	1.796e-04	{N}	-3.746	132	146	NKDANSNFSTNSNSF	THAIFSKIPQ|	NKDANSNFSTNSNSFSEKFWN	|FIRKFCQYEI
sp|P05374|CHO2_YEAST	SINGLE	4	251	265	5	1.842e-04	{F}	-3.735	251	265	FFFLEESELIFDGVF	VKDYAWYWGD|	FFFLEESELIFDGVF	|NISPHPMYSI
sp|P05374|CHO2_YEAST	SINGLE	5	273	290	5	3.959e-04	{Y}	-3.402	273	287	YSIGYLGYYGLSLIC	GVFNISPHPM|	YSIGYLGYYGLSLICNDY	|KVLLVSVFGH
sp|P05374|CHO2_YEAST	SINGLE	6	595	609	5	5.275e-04	{I}	-3.278	595	609	RQVSDIVNRIENIII	GKTLLGLKPL|	RQVSDIVNRIENIII	|KSLVDESKNS
sp|P05374|CHO2_YEAST	SINGLE	7	139	157	5	6.080e-04	{F}	-3.216	139	153	FSTNSNSFSEKFWNF	IPQNKDANSN|	FSTNSNSFSEKFWNFIRKF	|CQYEIRSKMP
sp|P05374|CHO2_YEAST	SINGLE	8	529	546	6	6.200e-04	{V}	-3.208	529	543	VLGVVGVWGTVLMTN	IYRYLNHPEA|	VLGVVGVWGTVLMTNFAV	|TNIILAVLWT
sp|P05374|CHO2_YEAST	MULTIPLE	1	132	157	11	2.470e-06	{NF}	-6.962	132	146	NKDANSNFSTNSNSF	THAIFSKIPQ|	NKDANSNFSTNSNSFSEKFWNFIRKF	|CQYEIRSKMP
sp|P05374|CHO2_YEAST	WHOLE	1	1	869	60	1.064e-05	{F}
sp|P05374|CHO2_YEAST	WHOLE	2	1	869	69	3.872e-05	{I}
sp|P05374|CHO2_YEAST	WHOLE	3	1	869	57	5.262e-04	{N}
sp|P05374|CHO2_YEAST	WHOLE	4	1	869	50	9.666e-04	{Y}
sp|P05453|ERF3_YEAST	SINGLE	1	6	95	30	5.879e-19	{Q}	-18.231	10	24	QQNYQQYSQNGNQQQ	MSDSN|	QGNNQQNYQQYSQNGNQQQGNNRYQGYQAYNAQAQPAGGYYQNYQGYSGYQQGGYQQYNPDAGYQQQYNPQGGYQQYNPQGGYQQQFNPQ	|GGRGNYKNFN
sp|P05453|ERF3_YEAST	SINGLE	2	167	216	17	7.073e-09	{E}	-8.150	167	181	ESDKKEEEKSAETKE	ATKKVGTKPA|	ESDKKEEEKSAETKEPTKEPTKVEEPVKKEEKPVQTEEKTEEKSELPKVE	|DLKISESTHN
sp|P05453|ERF3_YEAST	SINGLE	3	29	82	14	8.175e-09	{Y}	-8.088	41	55	PAGGYYQNYQGYSGY	NGNQQQGNNR|	YQGYQAYNAQAQPAGGYYQNYQGYSGYQQGGYQQYNPDAGYQQQYNPQGGYQQY	|NPQGGYQQQF
sp|P05453|ERF3_YEAST	SINGLE	4	131	198	19	1.572e-08	{K}	-7.803	131	145	KQQKQAAPKPKKTLK	SQGMSLNDFQ|	KQQKQAAPKPKKTLKLVSSSGIKLANATKKVGTKPAESDKKEEEKSAETKEPTKEPTKVEEPVKKEEK	|PVQTEEKTEE
sp|P05453|ERF3_YEAST	SINGLE	5	111	135	9	5.383e-07	{Q}	-6.269	111	125	QGYQAGFQPQSQGMS	YKNFNYNNNL|	QGYQAGFQPQSQGMSLNDFQKQQKQ	|AAPKPKKTLK
sp|P05453|ERF3_YEAST	SINGLE	6	5	27	8	3.015e-06	{N}	-5.521	5	19	NQGNNQQNYQQYSQN	MSDS|	NQGNNQQNYQQYSQNGNQQQGNN	|RYQGYQAYNA
sp|P05453|ERF3_YEAST	SINGLE	7	93	109	7	3.459e-06	{N}	-5.461	95	109	QGGRGNYKNFNYNNN	NPQGGYQQQF|	NPQGGRGNYKNFNYNNN	|LQGYQAGFQP
sp|P05453|ERF3_YEAST	SINGLE	8	616	641	9	1.389e-05	{K}	-4.857	627	641	RKSKKPPAFAKKGMK	HTAIEEVHIV|	KLLHKLEKGTNRKSKKPPAFAKKGMK	|VIAVLETEAP
sp|P05453|ERF3_YEAST	SINGLE	9	398	413	6	3.059e-04	{V}	-3.514	398	412	VNKMVVVVNKMDDPT	EHALLAKTQG|	VNKMVVVVNKMDDPTV	|NWSKERYDQC
sp|P05453|ERF3_YEAST	SINGLE	10	604	619	4	3.155e-04	{H}	-3.501	604	618	HVHTAIEEVHIVKLL	IIAAGFSCVM|	HVHTAIEEVHIVKLLH	|KLEKGTNRKS
sp|P05453|ERF3_YEAST	SINGLE	11	77	99	7	4.607e-04	{G}	-3.337	85	99	QGGYQQQFNPQGGRG	AGYQQQYNPQ|	GGYQQYNPQGGYQQQFNPQGGRG	|NYKNFNYNNN
sp|P05453|ERF3_YEAST	SINGLE	12	43	59	6	4.943e-04	{G}	-3.306	43	57	GGYYQNYQGYSGYQQ	QAYNAQAQPA|	GGYYQNYQGYSGYQQGG	|YQQYNPDAGY
sp|P05453|ERF3_YEAST	MULTIPLE	1	5	114	91	4.917e-47	{QYNG}	-40.637	5	19	NQGNNQQNYQQYSQN	MSDS|	NQGNNQQNYQQYSQNGNQQQGNNRYQGYQAYNAQAQPAGGYYQNYQGYSGYQQGGYQQYNPDAGYQQQYNPQGGYQQYNPQGGYQQQFNPQGGRGNYKNFNYNNNLQGYQ	|AGFQPQSQGM
sp|P05453|ERF3_YEAST	MULTIPLE	2	131	222	41	4.024e-14	{EK}	-15.954	167	181	ESDKKEEEKSAETKE	SQGMSLNDFQ|	KQQKQAAPKPKKTLKLVSSSGIKLANATKKVGTKPAESDKKEEEKSAETKEPTKEPTKVEEPVKKEEKPVQTEEKTEEKSELPKVEDLKISE	|STHNTNNANV
sp|P05453|ERF3_YEAST	MULTIPLE	3	604	641	13	5.949e-06	{KH}	-8.358	616	630	KLLHKLEKGTNRKSK	IIAAGFSCVM|	HVHTAIEEVHIVKLLHKLEKGTNRKSKKPPAFAKKGMK	|VIAVLETEAP
sp|P05453|ERF3_YEAST	WHOLE	1	1	685	53	2.204e-05	{Q}
sp|P05453|ERF3_YEAST	WHOLE	2	1	685	66	1.175e-04	{K}
sp|P05626|ATPF_YEAST	SINGLE	1	164	184	7	2.224e-04	{E}	-3.653	164	178	ETVELESEAFELKQK	TTKVLFDVSK|	ETVELESEAFELKQKVELAHE	|AKAVLDSWVR
sp|P05694|METE_YEAST	SINGLE	1	182	204	10	1.417e-05	{L}	-4.849	182	196	LDLEPLSLLEQLLPL	LFLGKADKDS|	LDLEPLSLLEQLLPLYTEILSKL	|ASAGATEVQI
sp|P05694|METE_YEAST	SINGLE	2	468	487	7	1.586e-04	{E}	-3.800	468	482	EEYEKFINSEIEKVI	NKFNKGTISA|	EEYEKFINSEIEKVIRFQEE	|IGLDVLVHGE
sp|P05737|RL7A_YEAST	SINGLE	1	18	50	11	2.209e-05	{A}	-4.656	22	36	TAEQVAAERAARKAA	TPESQLKKSK|	AQQKTAEQVAAERAARKAANKEKRAIILERNAA	|YQKEYETAER
sp|P05737|RL7A_YEAST	SINGLE	2	168	189	7	5.655e-05	{I}	-4.248	175	189	KYGILSIDDLIHEII	KQRVPLSDNA|	IIEANLGKYGILSIDDLIHEII	|TVGPHFKQAN
sp|P05737|RL7A_YEAST	SINGLE	3	133	149	5	2.972e-04	{Y}	-3.527	133	147	YVAYGYPSYSTIRQL	TLELLKLIEP|	YVAYGYPSYSTIRQLVY	|KRGFGKINKQ
sp|P05737|RL7A_YEAST	WHOLE	1	1	244	29	3.294e-04	{K}
sp|P05738|RL9A_YEAST	SINGLE	1	12	28	6	4.421e-04	{V}	-3.354	14	28	EGVTVSIKSRIVKVV	KYIQTEQQIE|	VPEGVTVSIKSRIVKVV	|GPRGTLTKNL
sp|P05738|RL9A_YEAST	WHOLE	1	1	191	27	7.317e-05	{V}
sp|P05739|RL6B_YEAST	SINGLE	1	100	117	7	5.431e-05	{K}	-4.265	103	117	VEYFAKEKLTKKEKK	KVSVEGVNVE|	KFNVEYFAKEKLTKKEKK	|EANLFPEQQT
sp|P05739|RL6B_YEAST	SINGLE	2	79	103	7	6.967e-04	{V}	-3.157	84	98	VIATSTKVSVEGVNV	FKVNGVPLRR|	VNARYVIATSTKVSVEGVNVEKFNV	|EYFAKEKLTK
sp|P05739|RL6B_YEAST	MULTIPLE	1	84	117	14	2.546e-05	{KV}	-7.422	89	103	TKVSVEGVNVEKFNV	VPLRRVNARY|	VIATSTKVSVEGVNVEKFNVEYFAKEKLTKKEKK	|EANLFPEQQT
sp|P05739|RL6B_YEAST	WHOLE	1	1	176	26	2.205e-05	{K}
sp|P05740|RL17A_YEAST	SINGLE	1	121	135	5	4.635e-04	{R}	-3.334	121	135	QAPKQRRRTYRAHGR	KLYVSHIQVN|	QAPKQRRRTYRAHGR	|INKYESSPSH
sp|P05740|RL17A_YEAST	SINGLE	2	167	181	5	4.635e-04	{R}	-3.334	167	181	RLTSRQRGRIAAQKR	VAKAAEKKVV|	RLTSRQRGRIAAQKR	|IAA
sp|P05740|RL17A_YEAST	SINGLE	3	95	109	6	5.574e-04	{A}	-3.254	95	109	LQNAAANAEAKGLDA	AKSVKFVQGL|	LQNAAANAEAKGLDA	|TKLYVSHIQV
sp|P05740|RL17A_YEAST	WHOLE	1	1	184	28	3.165e-04	{A}
sp|P05740|RL17A_YEAST	WHOLE	2	1	184	19	8.668e-04	{R}
sp|P05743|RL26A_YEAST	WHOLE	1	1	127	18	5.379e-04	{K}
sp|P05745|RL36A_YEAST	SINGLE	1	55	76	6	4.110e-04	{R}	-3.386	55	69	RRLIDLIRNSGEKRA	REIAGLSPYE|	RRLIDLIRNSGEKRARKVAKKR	|LGSFTRAKAK
sp|P05745|RL36A_YEAST	SINGLE	2	13	30	6	4.810e-04	{K}	-3.318	13	27	KGKKVTSMTPAPKIS	VKTGIAIGLN|	KGKKVTSMTPAPKISYKK	|GAASNRTKFV
sp|P05745|RL36A_YEAST	SINGLE	3	67	86	6	8.840e-04	{K}	-3.054	67	81	KRARKVAKKRLGSFT	LIDLIRNSGE|	KRARKVAKKRLGSFTRAKAK	|VEEMNNIIAA
sp|P05745|RL36A_YEAST	MULTIPLE	1	55	86	13	1.273e-05	{RK}	-6.440	62	76	RNSGEKRARKVAKKR	REIAGLSPYE|	RRLIDLIRNSGEKRARKVAKKRLGSFTRAKAK	|VEEMNNIIAA
sp|P05747|RL29_YEAST	SINGLE	1	22	44	7	3.042e-04	{K}	-3.517	22	36	KKPKTYKYPSLKGVD	QTRKAHRNGI|	KKPKTYKYPSLKGVDPKFRRNHK	|HALHGTAKAL
sp|P05747|RL29_YEAST	SINGLE	2	43	57	6	5.574e-04	{A}	-3.254	43	57	HKHALHGTAKALAAA	KGVDPKFRRN|	HKHALHGTAKALAAA	|KK
sp|P05747|RL29_YEAST	MULTIPLE	1	22	59	16	1.786e-05	{KA}	-6.771	44	58	KHALHGTAKALAAAK	QTRKAHRNGI|	KKPKTYKYPSLKGVDPKFRRNHKHALHGTAKALAAAKK	|
sp|P05747|RL29_YEAST	WHOLE	1	1	59	13	4.126e-05	{K}
sp|P05748|RL15A_YEAST	SINGLE	1	20	73	15	2.046e-08	{R}	-7.689	59	73	FVIYRVRVRRGNRKR	LQRKKQSDVL|	RFLQRVRVWEYRQKNVIHRAARPTRPDKARRLGYKAKQGFVIYRVRVRRGNRKR	|PVPKGATYGK
sp|P05748|RL15A_YEAST	SINGLE	2	96	114	6	1.731e-04	{R}	-3.762	96	110	RSLRATAEERVGRRA	NQGVNELKYQ|	RSLRATAEERVGRRAANLR	|VLNSYWVNQD
sp|P05748|RL15A_YEAST	SINGLE	3	169	192	7	4.028e-04	{K}	-3.395	169	183	KKSRGINKGHKFNNT	REARGLTATG|	KKSRGINKGHKFNNTKAGRRKTWK	|RQNTLSLWRY
sp|P05748|RL15A_YEAST	SINGLE	4	187	203	5	8.659e-04	{R}	-3.063	187	201	RRKTWKRQNTLSLWR	GHKFNNTKAG|	RRKTWKRQNTLSLWRYR	|K
sp|P05748|RL15A_YEAST	MULTIPLE	1	169	204	14	1.076e-05	{KR}	-6.457	179	193	KFNNTKAGRRKTWKR	REARGLTATG|	KKSRGINKGHKFNNTKAGRRKTWKRQNTLSLWRYRK	|
sp|P05748|RL15A_YEAST	WHOLE	1	1	204	33	7.872e-10	{R}
sp|P05749|RL22A_YEAST	SINGLE	1	102	121	8	1.792e-05	{E}	-4.747	107	121	FYQVTPEEDEEEDEE	WIRFVSTKTN|	EYRLAFYQVTPEEDEEEDEE	|
sp|P05749|RL22A_YEAST	SINGLE	2	70	86	7	3.538e-05	{K}	-4.451	72	86	SGKYLKYLTKKYLKK	GTVVTVVSTA|	KFSGKYLKYLTKKYLKK	|NQLRDWIRFV
sp|P05749|RL22A_YEAST	SINGLE	3	43	66	8	7.912e-05	{V}	-4.102	52	66	NAVTVTEDGTVVTVV	YAKYLIDHIK|	VEGAVGNLGNAVTVTEDGTVVTVV	|STAKFSGKYL
sp|P05750|RS3_YEAST	SINGLE	1	210	232	7	4.101e-04	{E}	-3.387	210	224	EPKEEEPILAPSVKD	KALPDAVTII|	EPKEEEPILAPSVKDYRPAEETE	|AQAEPVEA
sp|P05750|RS3_YEAST	SINGLE	2	122	138	6	4.421e-04	{V}	-3.354	122	136	VVRYVMESGAKGCEV	GLAIRRAAYG|	VVRYVMESGAKGCEVVV	|SGKLRAARAK
sp|P05755|RS9B_YEAST	SINGLE	1	181	195	7	1.843e-05	{E}	-4.735	181	195	AEASGEAAEEAEDEE	RVARRNAARK|	AEASGEAAEEAEDEE	|
sp|P05755|RS9B_YEAST	SINGLE	2	173	191	8	4.395e-05	{A}	-4.357	177	191	AARKAEASGEAAEEA	PFGGARPGRV|	ARRNAARKAEASGEAAEEA	|EDEE
sp|P05755|RS9B_YEAST	SINGLE	3	165	179	5	4.635e-04	{R}	-3.334	165	179	GGARPGRVARRNAAR	HIDFAPTSPF|	GGARPGRVARRNAAR	|KAEASGEAAE
sp|P05755|RS9B_YEAST	SINGLE	4	40	62	6	5.293e-04	{R}	-3.276	40	54	REIYRISFQLSKIRR	LAGEFGLKNK|	REIYRISFQLSKIRRAARDLLTR	|DEKDPKRLFE
sp|P05755|RS9B_YEAST	MULTIPLE	1	167	195	21	6.471e-10	{EAR}	-12.426	177	191	AARKAEASGEAAEEA	DFAPTSPFGG|	ARPGRVARRNAARKAEASGEAAEEAEDEE	|
sp|P05755|RS9B_YEAST	WHOLE	1	1	195	24	1.622e-05	{R}
sp|P05756|RS13_YEAST	SINGLE	1	104	130	7	1.925e-04	{R}	-3.716	113	127	FRLILIESRIHRLAR	KAVSVRKHLE|	RNRKDKDAKFRLILIESRIHRLARYYR	|TVAVLPPNWK
sp|P05756|RS13_YEAST	SINGLE	2	12	32	7	4.131e-04	{S}	-3.384	12	26	SSSAIPYSRNAPAWF	GRMHSAGKGI|	SSSAIPYSRNAPAWFKLSSES	|VIEQIVKYAR
sp|P05759|RS27A_YEAST	SINGLE	1	78	99	12	1.061e-09	{K}	-8.974	78	92	KKRKKKVYTTPKKIK	HLVLRLRGGG|	KKRKKKVYTTPKKIKHKHKKVK	|LAVLSYYKVD
sp|P05759|RS27A_YEAST	SINGLE	2	121	144	4	5.044e-04	{C}	-3.297	121	135	CSNPTCGAGVFLANH	EGKVTKLRRE|	CSNPTCGAGVFLANHKDRLYCGKC	|HSVYKVNA
sp|P05759|RS27A_YEAST	WHOLE	1	1	152	25	5.066e-06	{K}
sp|P06101|CDC37_YEAST	SINGLE	1	434	457	7	1.037e-04	{I}	-3.984	443	457	LEVFNDIDIIGIKAI	LDNINKVFED|	IPIEEAEKLLEVFNDIDIIGIKAI	|LENEKDFQSL
sp|P06101|CDC37_YEAST	SINGLE	2	148	167	6	8.840e-04	{K}	-3.054	153	167	TVEAKKKLDELYKEK	IRDAILKHRA|	KIDSVTVEAKKKLDELYKEK	|NAHISSEDIH
sp|P06101|CDC37_YEAST	SINGLE	3	4	18	5	9.005e-04	{D}	-3.046	4	18	DYSKWDKIELSDDSD	MAI|	DYSKWDKIELSDDSD	|VEVHPNVDKK
sp|P06101|CDC37_YEAST	WHOLE	1	1	506	62	1.616e-07	{K}
sp|P06101|CDC37_YEAST	WHOLE	2	1	506	55	7.121e-05	{E}
sp|P06101|CDC37_YEAST	WHOLE	3	1	506	47	2.200e-04	{D}
sp|P06102|NOT3_YEAST	SINGLE	1	471	488	11	1.236e-08	{A}	-7.908	474	488	SAATAAAVLAAGAAA	SLSLQPDNTG|	ASSSAATAAAVLAAGAAA	|VHQNNQAFYR
sp|P06102|NOT3_YEAST	SINGLE	2	423	440	9	3.699e-07	{T}	-6.432	426	440	NTSTKTPTTAAATTT	KDRKVTSASS|	TISNTSTKTPTTAAATTT	|SSNANSRIGS
sp|P06102|NOT3_YEAST	SINGLE	3	281	300	9	7.656e-06	{A}	-5.116	281	295	AKKAAKLAAKNATGA	KKEQRKLERE|	AKKAAKLAAKNATGAAIPVA	|GPSSTPSPVI
sp|P06102|NOT3_YEAST	SINGLE	4	441	474	11	1.401e-05	{S}	-4.854	460	474	SSLSLQPDNTGASSS	TPTTAAATTT|	SSNANSRIGSALNTPKLSTSSLSLQPDNTGASSS	|AATAAAVLAA
sp|P06102|NOT3_YEAST	SINGLE	5	563	577	7	1.843e-05	{E}	-4.735	563	577	FESDRDSETEPEEEE	VPTFGVFDDD|	FESDRDSETEPEEEE	|QPSTPKYLSL
sp|P06102|NOT3_YEAST	SINGLE	6	364	392	9	3.769e-05	{T}	-4.424	364	378	TPETPTNVHTHIHQT	PSLQKSPSSA|	TPETPTNVHTHIHQTPNGITGATTLKPAT	|LPAKPAGELK
sp|P06102|NOT3_YEAST	SINGLE	7	268	290	8	4.007e-05	{K}	-4.397	268	282	KLSKKEQRKLEREAK	DANESLQDIS|	KLSKKEQRKLEREAKKAAKLAAK	|NATGAAIPVA
sp|P06102|NOT3_YEAST	SINGLE	8	154	171	7	5.431e-05	{K}	-4.265	154	168	KKKKTSSTTNDEKKE	VEIDKLLLLN|	KKKKTSSTTNDEKKEQYK	|RFQARYRWHQ
sp|P06102|NOT3_YEAST	SINGLE	9	807	831	7	6.184e-05	{Q}	-4.209	814	828	QQKQEISHGKQLLKQ	VSVDNNNVND|	QSNVTLEQQKQEISHGKQLLKQLKQ	|GKISV
sp|P06102|NOT3_YEAST	SINGLE	10	530	547	7	7.448e-05	{E}	-4.128	533	547	TKKVMEQKEEESPEE	VATTVNQNGP|	ENTTKKVMEQKEEESPEE	|RNKLQVPTFG
sp|P06102|NOT3_YEAST	SINGLE	11	341	362	8	8.192e-05	{S}	-4.087	341	355	SIKSPRSSADNLLPS	ATKPEEAVKT|	SIKSPRSSADNLLPSLQKSPSS	|ATPETPTNVH
sp|P06102|NOT3_YEAST	SINGLE	12	303	326	8	1.622e-04	{S}	-3.790	312	326	VADASKETERSPSSS	TGAAIPVAGP|	SSTPSPVIPVADASKETERSPSSS	|PIHNATKPEE
sp|P06102|NOT3_YEAST	SINGLE	13	90	110	7	1.639e-04	{K}	-3.785	90	104	KYKAVEKASKEKAYS	YRRSVEIAME|	KYKAVEKASKEKAYSNISLKK	|SETLDPQERE
sp|P06102|NOT3_YEAST	SINGLE	14	795	809	5	2.875e-04	{N}	-3.541	795	809	RDVSVDNNNVNDQSN	QPPVDTASEV|	RDVSVDNNNVNDQSN	|VTLEQQKQEI
sp|P06102|NOT3_YEAST	SINGLE	15	169	183	5	2.936e-04	{Q}	-3.532	169	183	QYKRFQARYRWHQQQ	SSTTNDEKKE|	QYKRFQARYRWHQQQ	|MELALRLLAN
sp|P06102|NOT3_YEAST	SINGLE	16	297	311	5	4.135e-04	{P}	-3.384	297	311	IPVAGPSSTPSPVIP	LAAKNATGAA|	IPVAGPSSTPSPVIP	|VADASKETER
sp|P06102|NOT3_YEAST	SINGLE	17	391	410	7	4.883e-04	{A}	-3.311	393	407	LPAKPAGELKWAVAA	GITGATTLKP|	ATLPAKPAGELKWAVAASQA	|VEKDRKVTSA
sp|P06102|NOT3_YEAST	SINGLE	18	554	568	5	9.005e-04	{D}	-3.046	554	568	PTFGVFDDDFESDRD	SPEERNKLQV|	PTFGVFDDDFESDRD	|SETEPEEEEQ
sp|P06102|NOT3_YEAST	MULTIPLE	1	441	488	24	1.173e-08	{AS}	-12.762	470	484	GASSSAATAAAVLAA	TPTTAAATTT|	SSNANSRIGSALNTPKLSTSSLSLQPDNTGASSSAATAAAVLAAGAAA	|VHQNNQAFYR
sp|P06102|NOT3_YEAST	MULTIPLE	2	268	296	16	2.122e-07	{AK}	-9.513	281	295	AKKAAKLAAKNATGA	DANESLQDIS|	KLSKKEQRKLEREAKKAAKLAAKNATGAA	|IPVAGPSSTP
sp|P06102|NOT3_YEAST	MULTIPLE	3	560	577	12	8.127e-08	{ED}	-7.780	560	574	DDDFESDRDSETEPE	KLQVPTFGVF|	DDDFESDRDSETEPEEEE	|QPSTPKYLSL
sp|P06102|NOT3_YEAST	MULTIPLE	4	154	183	12	2.129e-05	{KQ}	-7.797	154	168	KKKKTSSTTNDEKKE	VEIDKLLLLN|	KKKKTSSTTNDEKKEQYKRFQARYRWHQQQ	|MELALRLLAN
sp|P06102|NOT3_YEAST	MULTIPLE	5	801	828	11	9.254e-06	{QN}	-7.750	801	815	NNNVNDQSNVTLEQQ	ASEVRDVSVD|	NNNVNDQSNVTLEQQKQEISHGKQLLKQ	|LKQGKISV
sp|P06102|NOT3_YEAST	MULTIPLE	6	297	327	15	5.264e-07	{SP}	-7.173	297	311	IPVAGPSSTPSPVIP	LAAKNATGAA|	IPVAGPSSTPSPVIPVADASKETERSPSSSP	|IHNATKPEEA
sp|P06102|NOT3_YEAST	WHOLE	1	1	836	91	2.751e-05	{S}
sp|P06102|NOT3_YEAST	WHOLE	2	1	836	80	1.555e-04	{E}
sp|P06103|EIF3B_YEAST	SINGLE	1	748	763	8	2.395e-06	{E}	-5.621	748	762	EEIVEEVLEETKEKV	EDASDDFTTI|	EEIVEEVLEETKEKVE	|
sp|P06103|EIF3B_YEAST	SINGLE	2	47	62	6	1.335e-04	{D}	-3.874	47	61	DIKLEDIPVDDIDFS	IIQMTTETFE|	DIKLEDIPVDDIDFSD	|LEEQYKVTEE
sp|P06103|EIF3B_YEAST	SINGLE	3	422	439	6	6.200e-04	{V}	-3.208	422	436	VPRGRVLKTVNLVQV	NSACTATIAE|	VPRGRVLKTVNLVQVSNV	|TLHWQNQAEF
sp|P06103|EIF3B_YEAST	SINGLE	4	193	207	5	9.005e-04	{D}	-3.046	193	207	LMDDKVRDQFVLQDD	FVPSSSLKSW|	LMDDKVRDQFVLQDD	|VKTSVFWNSM
sp|P06103|EIF3B_YEAST	WHOLE	1	1	763	47	7.365e-04	{F}
sp|P06104|UBC2_YEAST	SINGLE	1	151	169	17	7.072e-20	{D}	-19.150	154	168	DDMDDDDDDDDDDDD	VKETVEKSWE|	DDMDDMDDDDDDDDDDDDD	|EAD
sp|P06104|UBC2_YEAST	SINGLE	2	1	15	5	4.635e-04	{R}	-3.334	1	15	MSTPARRRLMRDFKR	|	MSTPARRRLMRDFKR	|MKEDAPPGVS
sp|P06104|UBC2_YEAST	WHOLE	1	1	172	28	2.429e-07	{D}
sp|P06105|SC160_YEAST	SINGLE	1	21	38	7	5.542e-05	{T}	-4.256	21	35	TVTTIDSPSTTASTI	PPSTVEGSVE|	TVTTIDSPSTTASTIAAT	|AEEHPQLEKK
sp|P06105|SC160_YEAST	SINGLE	2	76	93	6	1.085e-04	{P}	-3.965	76	90	PNMKPAVSNSPSPSP	AFANVKVSWG|	PNMKPAVSNSPSPSPSAP	|SLTTGLGAKR
sp|P06105|SC160_YEAST	SINGLE	3	384	401	7	1.415e-04	{S}	-3.849	384	398	SSSKSYVVESLDISK	KVGEAITYAR|	SSSKSYVVESLDISKAHS	|KNLTHAKNLI
sp|P06105|SC160_YEAST	SINGLE	4	1060	1093	9	2.025e-04	{E}	-3.694	1070	1084	TEGENAEKTKFTIEE	KANKLARAPI|	EIPLEKVCGSTEGENAEKTKFTIEEVGAPTSSEE	|GDITMRLTYE
sp|P06105|SC160_YEAST	SINGLE	5	80	94	6	3.585e-04	{S}	-3.445	80	94	PAVSNSPSPSPSAPS	VKVSWGPNMK|	PAVSNSPSPSPSAPS	|LTTGLGAKRM
sp|P06105|SC160_YEAST	SINGLE	6	543	558	5	4.001e-04	{N}	-3.398	543	557	NKANESLNSLRTKQN	PSIEEIQASL|	NKANESLNSLRTKQNN	|METKTYEFSE
sp|P06105|SC160_YEAST	SINGLE	7	43	59	5	7.743e-04	{P}	-3.111	43	57	PQLEKKPTPLPSLKD	STIAATAEEH|	PQLEKKPTPLPSLKDLP	|SLGSNAAFAN
sp|P06105|SC160_YEAST	MULTIPLE	1	73	94	13	1.496e-07	{PS}	-7.410	80	94	PAVSNSPSPSPSAPS	SNAAFANVKV|	SWGPNMKPAVSNSPSPSPSAPS	|LTTGLGAKRM
sp|P06105|SC160_YEAST	WHOLE	1	1	1222	120	2.473e-07	{K}
sp|P06105|SC160_YEAST	WHOLE	2	1	1222	99	6.527e-07	{I}
sp|P06105|SC160_YEAST	WHOLE	3	1	1222	120	2.449e-06	{E}
sp|P06106|MET17_YEAST	SINGLE	1	72	98	10	1.847e-05	{A}	-4.733	72	86	AALEGGAAALAVSSG	PTSNVLEERI|	AALEGGAAALAVSSGQAAQTLAIQGLA	|HTGDNIVSTS
sp|P06106|MET17_YEAST	SINGLE	2	212	226	6	2.293e-04	{G}	-3.640	212	226	GGHGTTIGGIIVDSG	IVTHSATKWI|	GGHGTTIGGIIVDSG	|KFPWKDYPEK
sp|P06106|MET17_YEAST	SINGLE	3	414	428	5	5.275e-04	{I}	-3.278	414	428	LIRVSVGIEFIDDII	EKLASGVTKD|	LIRVSVGIEFIDDII	|ADFQQSFETV
sp|P06106|MET17_YEAST	SINGLE	4	269	286	7	6.140e-04	{L}	-3.212	272	286	DLGPLMNPFASFLLL	LAYIVHVRTE|	LLRDLGPLMNPFASFLLL	|QGVETLSLRA
sp|P06115|CATT_YEAST	SINGLE	1	471	493	6	1.508e-04	{Y}	-3.822	471	485	YYYVYGISPLDFEQP	EHIVDAKINQ|	YYYVYGISPLDFEQPRALYEKVY	|NDEQKKLFVH
sp|P06115|CATT_YEAST	SINGLE	2	498	519	7	2.255e-04	{K}	-3.647	505	519	VVCHACKIKDPKVKK	LYEKVYNDEQ|	KKLFVHNVVCHACKIKDPKVKK	|RVTQYFGLLN
sp|P06115|CATT_YEAST	SINGLE	3	136	153	5	4.662e-04	{F}	-3.331	136	150	FNNTPVFFLRDAIKF	YTEWGNHDWV|	FNNTPVFFLRDAIKFPVF	|IHSQKRDPQS
sp|P06168|ILV5_YEAST	SINGLE	1	18	36	8	4.395e-05	{A}	-4.357	22	36	FALATRAAAYSRPAA	RLICNSRVIT|	AKRTFALATRAAAYSRPAA	|RFVKPMITTR
sp|P06168|ILV5_YEAST	SINGLE	2	84	106	7	4.607e-04	{G}	-3.337	84	98	GYGSQGYGQGLNLRD	YFKNDTFALI|	GYGSQGYGQGLNLRDNGLNVIIG	|VRKDGASWKA
sp|P06169|PDC1_YEAST	SINGLE	1	338	361	9	4.300e-05	{A}	-4.367	347	361	VAVPARTPANAAVPA	FVLQKLLTTI|	ADAAKGYKPVAVPARTPANAAVPA	|STPLKQEWMW
sp|P06169|PDC1_YEAST	SINGLE	2	46	62	7	1.565e-04	{A}	-3.805	46	60	AGNANELNAAYAADG	KIYEVEGMRW|	AGNANELNAAYAADGYA	|RIKGMSCIIT
sp|P06174|HEM4_YEAST	SINGLE	1	55	81	7	2.287e-04	{I}	-3.641	55	69	IPNYLNTINYIIITS	IQDFRNVLNT|	IPNYLNTINYIIITSQRTVESLNEAII	|PTLTSEQKAA
sp|P06174|HEM4_YEAST	SINGLE	2	49	63	5	2.875e-04	{N}	-3.541	49	63	RNVLNTIPNYLNTIN	IKHTHVIQDF|	RNVLNTIPNYLNTIN	|YIIITSQRTV
sp|P06174|HEM4_YEAST	SINGLE	3	126	140	5	5.275e-04	{I}	-3.278	126	140	SILADIIIDDLSTDI	VKGGEDAGNG|	SILADIIIDDLSTDI	|KACPPSELLF
sp|P06174|HEM4_YEAST	MULTIPLE	1	45	81	14	2.172e-06	{IN}	-7.182	53	67	NTIPNYLNTINYIII	FVPLIKHTHV|	IQDFRNVLNTIPNYLNTINYIIITSQRTVESLNEAII	|PTLTSEQKAA
sp|P06174|HEM4_YEAST	WHOLE	1	1	275	26	6.812e-04	{I}
sp|P06182|CCHL_YEAST	SINGLE	1	21	40	10	3.319e-07	{S}	-6.479	21	35	SSMSGCPVMHESSSS	TGKDIGGAAV|	SSMSGCPVMHESSSSSPPSS	|ECPVMQGDND
sp|P06182|CCHL_YEAST	SINGLE	2	253	267	6	3.585e-04	{S}	-3.445	253	267	RFLDRMISGPSSSSS	SLDNAKDRMT|	RFLDRMISGPSSSSS	|AP
sp|P06182|CCHL_YEAST	WHOLE	1	1	269	25	5.228e-04	{P}
sp|P06208|LEU1_YEAST	SINGLE	1	587	602	5	7.294e-04	{I}	-3.137	587	601	IFATINNIIHSGDVS	EDVGDSSVRA|	IFATINNIIHSGDVSI	|PSLAEVEGKN
sp|P06243|CDC7_YEAST	SINGLE	1	271	285	6	3.887e-05	{R}	-4.410	271	285	RRIKRANRAGTRGFR	LTKGYPKNET|	RRIKRANRAGTRGFR	|APEVLMKCGA
sp|P06243|CDC7_YEAST	SINGLE	2	480	501	7	1.188e-04	{D}	-3.925	485	499	DEDDVVSSSEADLLD	NELNENTYLL|	DGESTDEDDVVSSSEADLLDKD	|VLLISE
sp|P06244|KAPA_YEAST	SINGLE	1	20	53	11	5.336e-06	{E}	-5.273	20	34	EESQKGETSERETTA	GQKSLDDRQG|	EESQKGETSERETTATESGNESKSVEKEGGETQE	|KPKQPHVTYY
sp|P06245|KAPB_YEAST	SINGLE	1	9	56	20	2.601e-15	{Q}	-14.585	34	48	LQQRQQQQQQRQHQQ	MEFVAERA|	QPVGQTIQQQNVNTYGQGVLQPHHDLQQRQQQQQQRQHQQLLTSQLPQ	|KSLVSKGKYT
sp|P06245|KAPB_YEAST	SINGLE	2	220	239	6	8.986e-04	{T}	-3.046	220	234	TVTWTLCGTPDYIAP	TDFGFAKEVQ|	TVTWTLCGTPDYIAPEVITT	|KPYNKSVDWW
sp|P06245|KAPB_YEAST	WHOLE	1	1	380	33	8.046e-05	{Q}
sp|P06367|RS14A_YEAST	SINGLE	1	111	136	7	1.498e-04	{R}	-3.825	122	136	PSDSTRKKGGRRGRR	ALRALARSGL|	RIGRIEDVTPVPSDSTRKKGGRRGRR	|L
sp|P06367|RS14A_YEAST	SINGLE	2	50	69	7	4.883e-04	{A}	-3.311	55	69	SSPYAAMLAAQDVAA	ARVTGGMKVK|	ADRDESSPYAAMLAAQDVAA	|KCKEVGITAV
sp|P06633|HIS7_YEAST	SINGLE	1	56	91	7	1.031e-05	{H}	-4.987	56	70	HTGIGFLDHMIHALA	QATQSQVINV|	HTGIGFLDHMIHALAKHSGWSLIVECIGDLHIDDHH	|TTEDCGIALG
sp|P06633|HIS7_YEAST	SINGLE	2	11	34	6	7.779e-04	{I}	-3.109	11	25	ITNETKIQIAISLKG	MTEQKALVKR|	ITNETKIQIAISLKGGPLAIEHSI	|FPEKEAEAVA
sp|P06634|DED1_YEAST	SINGLE	1	45	86	19	3.747e-12	{G}	-11.426	63	77	GGYGNGGFFGGNNGG	NNSSNYNNNN|	GGYNGGRGGGSFFSNNRRGGYGNGGFFGGNNGGSRSNGRSGG	|RWIDGKHVPA
sp|P06634|DED1_YEAST	SINGLE	2	10	81	19	1.294e-10	{N}	-9.888	34	48	RNNSSNYNNNNGGYN	MAELSEQVQ|	NLSINDNNENGYVPPHLRGKPRSARNNSSNYNNNNGGYNGGRGGGSFFSNNRRGGYGNGGFFGGNNGGSRSN	|GRSGGRWIDG
sp|P06634|DED1_YEAST	SINGLE	3	546	597	16	1.222e-07	{G}	-6.913	579	593	GGSGWGSDSKSSGWG	APGSRSNSRR|	GGFGRNNNRDYRKAGGASAGGWGSSRSRDNSFRGGSGWGSDSKSSGWGNSGG	|SNNSSWW
sp|P06634|DED1_YEAST	SINGLE	4	569	602	13	2.743e-07	{S}	-6.562	576	590	SFRGGSGWGSDSKSS	AGGASAGGWG|	SSRSRDNSFRGGSGWGSDSKSSGWGNSGGSNNSS	|WW
sp|P06634|DED1_YEAST	SINGLE	5	441	460	9	7.656e-06	{A}	-5.116	441	455	ALAAFRSGAATLLVA	GDRTQSERER|	ALAAFRSGAATLLVATAVAA	|RGLDIPNVTH
sp|P06634|DED1_YEAST	SINGLE	6	540	557	6	1.244e-04	{R}	-3.905	540	554	RSNSRRGGFGRNNNR	KDAMMSAPGS|	RSNSRRGGFGRNNNRDYR	|KAGGASAGGW
sp|P06634|DED1_YEAST	MULTIPLE	1	14	86	39	4.798e-19	{GN}	-21.314	39	53	NYNNNNGGYNGGRGG	LSEQVQNLSI|	NDNNENGYVPPHLRGKPRSARNNSSNYNNNNGGYNGGRGGGSFFSNNRRGGYGNGGFFGGNNGGSRSNGRSGG	|RWIDGKHVPA
sp|P06634|DED1_YEAST	MULTIPLE	2	560	598	25	6.328e-13	{GS}	-13.475	579	593	GGSGWGSDSKSSGWG	RNNNRDYRKA|	GGASAGGWGSSRSRDNSFRGGSGWGSDSKSSGWGNSGGS	|NNSSWW
sp|P06634|DED1_YEAST	WHOLE	1	1	604	69	4.386e-06	{G}
sp|P06634|DED1_YEAST	WHOLE	2	1	604	46	8.490e-05	{N}
sp|P06700|SIR2_YEAST	SINGLE	1	531	548	7	5.431e-05	{K}	-4.265	531	545	KKWNDLKNKNFKCQE	AQKCGWTIPH|	KKWNDLKNKNFKCQEKDK	|GVYVVTSDEH
sp|P06700|SIR2_YEAST	SINGLE	2	144	166	6	1.508e-04	{Y}	-3.822	152	166	DTYLPEDLNSLYIYY	ESLNARMFLK|	YYGAHKFLDTYLPEDLNSLYIYY	|LIKLLGFEVK
sp|P06700|SIR2_YEAST	SINGLE	3	476	493	6	6.200e-04	{V}	-3.208	476	490	VAPVSEIVNMVPSHV	LLICIGTSLK|	VAPVSEIVNMVPSHVPQV	|LINRDPVKHA
sp|P06701|SIR3_YEAST	SINGLE	1	268	309	14	6.673e-07	{S}	-6.176	286	300	SSASPSALTSPTDSS	NGNIPSQRGT|	STTHGSISPQEESVSPNISSASPSALTSPTDSSKILQKRSIS	|KELIVSEEIP
sp|P06701|SIR3_YEAST	SINGLE	2	759	794	9	1.470e-05	{N}	-4.833	759	773	NNIREGQNQKIPDNV	VNDKKEMTIY|	NNIREGQNQKIPDNVIVINHKINNKITQLIAKNVAN	|VSGSTEKAFK
sp|P06701|SIR3_YEAST	SINGLE	3	930	944	7	1.824e-05	{V}	-4.739	930	944	SVVNDLVGEKLVVVV	IEKLKQFSWI|	SVVNDLVGEKLVVVV	|LEEPSASIMV
sp|P06701|SIR3_YEAST	SINGLE	4	20	34	6	3.887e-05	{R}	-4.410	20	34	GRVIDDNNRRRSRKR	GWQVIITDDQ|	GRVIDDNNRRRSRKR	|GGENVFLKRI
sp|P06701|SIR3_YEAST	SINGLE	5	757	788	8	1.091e-04	{I}	-3.962	774	788	IVINHKINNKITQLI	VKVNDKKEMT|	IYNNIREGQNQKIPDNVIVINHKINNKITQLI	|AKNVANVSGS
sp|P06701|SIR3_YEAST	SINGLE	6	233	247	6	1.570e-04	{K}	-3.804	233	247	SSKRLAKKPSMKKIK	QVMHKMGVER|	SSKRLAKKPSMKKIK	|IEPSADDDVN
sp|P06701|SIR3_YEAST	SINGLE	7	374	388	6	2.062e-04	{E}	-3.686	374	388	LEEETDEVSSESSDE	NNPEVSDDGG|	LEEETDEVSSESSDE	|AIIPVNKRRG
sp|P06701|SIR3_YEAST	SINGLE	8	7	25	6	3.810e-04	{D}	-3.419	7	21	DLDGWQVIITDDQGR	MAKTLK|	DLDGWQVIITDDQGRVIDD	|NNRRRSRKRG
sp|P06701|SIR3_YEAST	SINGLE	9	457	474	6	4.810e-04	{K}	-3.318	460	474	AKMIDFATLSKLKKK	HSMNENPTPE|	KGNAKMIDFATLSKLKKK	|YQIILDRFAP
sp|P06701|SIR3_YEAST	SINGLE	10	311	334	7	5.412e-04	{E}	-3.267	316	330	EEIPINSSEQESDYE	KILQKRSISK|	ELIVSEEIPINSSEQESDYEPNNE	|TSVLSSKPGS
sp|P06701|SIR3_YEAST	SINGLE	11	322	344	7	7.500e-04	{S}	-3.125	322	336	SSEQESDYEPNNETS	LIVSEEIPIN|	SSEQESDYEPNNETSVLSSKPGS	|KPEKTSTELV
sp|P06701|SIR3_YEAST	SINGLE	12	889	908	6	8.840e-04	{K}	-3.054	894	908	LRDNPGYKASKEIKK	HTLALETVLI|	KMVKMLRDNPGYKASKEIKK	|VICGAWEPAI
sp|P06701|SIR3_YEAST	MULTIPLE	1	757	794	17	9.802e-09	{NI}	-8.795	768	782	KIPDNVIVINHKINN	VKVNDKKEMT|	IYNNIREGQNQKIPDNVIVINHKINNKITQLIAKNVAN	|VSGSTEKAFK
sp|P06701|SIR3_YEAST	MULTIPLE	2	7	34	12	8.003e-06	{RD}	-7.829	16	30	TDDQGRVIDDNNRRR	MAKTLK|	DLDGWQVIITDDQGRVIDDNNRRRSRKR	|GGENVFLKRI
sp|P06701|SIR3_YEAST	MULTIPLE	3	307	352	20	6.678e-07	{ES}	-6.392	313	327	IVSEEIPINSSEQES	TDSSKILQKR|	SISKELIVSEEIPINSSEQESDYEPNNETSVLSSKPGSKPEKTSTE	|LVDGRENFVY
sp|P06701|SIR3_YEAST	WHOLE	1	1	978	87	6.925e-08	{I}
sp|P06701|SIR3_YEAST	WHOLE	2	1	978	95	5.091e-06	{K}
sp|P06701|SIR3_YEAST	WHOLE	3	1	978	65	1.931e-04	{N}
sp|P06701|SIR3_YEAST	WHOLE	4	1	978	89	3.410e-04	{E}
sp|P06704|CDC31_YEAST	SINGLE	1	124	153	9	7.226e-05	{E}	-4.141	126	140	GETLTDEELRAMIEE	SIKNLRRVAK|	ELGETLTDEELRAMIEEFDLDGDGEINENE	|FIAICTDS
sp|P06738|PHSG_YEAST	SINGLE	1	584	607	7	4.028e-04	{K}	-3.395	584	598	KEFLKKWNQVKLNNK	LTQLGKYVED|	KEFLKKWNQVKLNNKIRLVDLIKK	|ENDGVDIINR
sp|P06738|PHSG_YEAST	SINGLE	2	805	820	6	5.323e-04	{S}	-3.274	805	819	SSLDSVLSYIESGQF	NHQYHPQDLP|	SSLDSVLSYIESGQFS	|PENPNEFKPL
sp|P06773|DCTD_YEAST	SINGLE	1	210	231	5	2.099e-05	{C}	-4.678	210	224	CFNGGCPRCNDGDSR	YNGTPRHLTN|	CFNGGCPRCNDGDSRNLHTCLC	|LHAEENALLE
sp|P06773|DCTD_YEAST	SINGLE	2	249	263	4	7.491e-05	{C}	-4.125	249	263	QNATLYCDTCPCLTC	LLEAGRDRVG|	QNATLYCDTCPCLTC	|SVKIVQTGIS
sp|P06773|DCTD_YEAST	SINGLE	3	116	134	6	1.731e-04	{R}	-3.762	120	134	HLRFKIVNEDRRGRR	HDFQPEGIKL|	REKSHLRFKIVNEDRRGRR	|QSLINNITTQ
sp|P06773|DCTD_YEAST	WHOLE	1	1	312	14	4.167e-04	{C}
sp|P06774|HAP2_YEAST	SINGLE	1	120	144	18	1.009e-19	{Q}	-18.996	120	134	QQQQQQQQQQQQQQL	AVTTLPPPPH|	QQQQQQQQQQQQQQLVVQAQYTQNQ	|PNLQSDVLGT
sp|P06774|HAP2_YEAST	SINGLE	2	170	213	12	6.396e-07	{R}	-6.194	199	213	RHKHAMRRPRGEGGR	PFYVNAKQYY|	RILKRRYARAKLEEKLRISRERKPYLHESRHKHAMRRPRGEGGR	|FLTAAEIKAM
sp|P06774|HAP2_YEAST	SINGLE	3	89	109	8	5.617e-05	{S}	-4.251	89	103	SQYTSSSVSTMEPSA	VMDSLEPQQQ|	SQYTSSSVSTMEPSADFTSFS	|AVTTLPPPPH
sp|P06774|HAP2_YEAST	SINGLE	4	76	90	5	2.936e-04	{Q}	-3.532	76	90	QNRVMDSLEPQQQSQ	LFLFNRLRAS|	QNRVMDSLEPQQQSQ	|YTSSSVSTME
sp|P06774|HAP2_YEAST	SINGLE	5	16	30	6	5.574e-04	{A}	-3.254	16	30	DLQSDTAAATSTAAA	TDAKFHPLET|	DLQSDTAAATSTAAA	|SRSPSLQEKP
sp|P06774|HAP2_YEAST	SINGLE	6	226	240	5	9.005e-04	{D}	-3.046	226	240	KKSGASDDPDDSHED	TAAEIKAMKS|	KKSGASDDPDDSHED	|KKITTKIIQE
sp|P06774|HAP2_YEAST	MULTIPLE	1	75	109	15	2.397e-06	{SQ}	-7.783	81	95	DSLEPQQQSQYTSSS	DLFLFNRLRA|	SQNRVMDSLEPQQQSQYTSSSVSTMEPSADFTSFS	|AVTTLPPPPH
sp|P06774|HAP2_YEAST	WHOLE	1	1	265	31	4.422e-07	{Q}
sp|P06775|HIP1_YEAST	SINGLE	1	242	283	13	1.670e-06	{G}	-5.777	249	263	VLSCGGGPHGGYIGG	LSMIKILSII|	GFTILGIVLSCGGGPHGGYIGGKYWHDPGAFVGHSSGTQFKG	|LCSVFVTAAF
sp|P06775|HIP1_YEAST	SINGLE	2	234	248	6	4.559e-05	{I}	-4.341	234	248	MIKILSIIGFTILGI	SFGETEFVLS|	MIKILSIIGFTILGI	|VLSCGGGPHG
sp|P06775|HIP1_YEAST	SINGLE	3	173	187	7	1.659e-04	{L}	-3.780	173	187	LNYLAQWLVLLPLEL	IEPSFAFAVN|	LNYLAQWLVLLPLEL	|VAASITIKYW
sp|P06775|HIP1_YEAST	SINGLE	4	101	120	7	1.789e-04	{G}	-3.747	101	115	GGAIGTGLYVNTGAA	SVRHLLTLAV|	GGAIGTGLYVNTGAALSTGG	|PASLVIDWVI
sp|P06775|HIP1_YEAST	SINGLE	5	578	597	6	2.355e-04	{R}	-3.628	578	592	RREEMRIERETLAKR	TGRKQVDLTL|	RREEMRIERETLAKRSFVTR	|FLHFWC
sp|P06775|HIP1_YEAST	SINGLE	6	364	384	6	3.649e-04	{I}	-3.438	370	384	GIKGLPSLMNAIILI	SVDAASSPLV|	IAIENGGIKGLPSLMNAIILI	|AVVSVANSAV
sp|P06775|HIP1_YEAST	MULTIPLE	1	235	278	19	1.026e-07	{GI}	-10.119	235	249	IKILSIIGFTILGIV	FGETEFVLSM|	IKILSIIGFTILGIVLSCGGGPHGGYIGGKYWHDPGAFVGHSSG	|TQFKGLCSVF
sp|P06776|PDE2_YEAST	SINGLE	1	485	507	7	1.809e-05	{F}	-4.742	485	499	FFINTFAEVFFNALS	DHPHIPNGQI|	FFINTFAEVFFNALSQKFSGLKF	|LSDNVKINKE
sp|P06776|PDE2_YEAST	SINGLE	2	240	254	7	1.659e-04	{L}	-3.780	240	254	VLIADNKLLLLLFTL	LIKKLSKDAK|	VLIADNKLLLLLFTL	|ESSYHQVNKF
sp|P06776|PDE2_YEAST	SINGLE	3	114	128	4	2.419e-04	{H}	-3.616	114	128	RNRITRINHWMYHHH	ECVERENSIC|	RNRITRINHWMYHHH	|DDTPDGINKN
sp|P06776|PDE2_YEAST	SINGLE	4	310	333	6	3.904e-04	{N}	-3.408	310	324	NNQLLCNCESEVAQN	IGHDVGHPGT|	NNQLLCNCESEVAQNFKNVSILEN	|FHRELFQQLL
sp|P06776|PDE2_YEAST	SINGLE	5	389	410	6	4.771e-04	{I}	-3.321	389	403	ITLISLIIKAADISN	RLMHENPMKQ|	ITLISLIIKAADISNVTRTLSI	|SARWAYLITL
sp|P06776|PDE2_YEAST	SINGLE	6	69	87	5	6.080e-04	{F}	-3.216	73	87	VRQLDVLFKRFFPSF	VSIVLYDPSK|	FQLSVRQLDVLFKRFFPSF	|NISAIDHTRE
sp|P06776|PDE2_YEAST	SINGLE	7	506	524	6	6.596e-04	{K}	-3.181	510	524	DNVKINKEYWMKHKK	NALSQKFSGL|	KFLSDNVKINKEYWMKHKK	|PQ
sp|P06776|PDE2_YEAST	SINGLE	8	472	487	5	7.294e-04	{I}	-3.137	472	486	IIKDHPHIPNGQIFF	ILVNVTDPDD|	IIKDHPHIPNGQIFFI	|NTFAEVFFNA
sp|P06776|PDE2_YEAST	MULTIPLE	1	472	524	21	8.925e-06	{FKI}	-11.060	472	486	IIKDHPHIPNGQIFF	ILVNVTDPDD|	IIKDHPHIPNGQIFFINTFAEVFFNALSQKFSGLKFLSDNVKINKEYWMKHKK	|PQ
sp|P06776|PDE2_YEAST	WHOLE	1	1	526	25	1.758e-04	{H}
sp|P06776|PDE2_YEAST	WHOLE	2	1	526	42	7.498e-04	{I}
sp|P06777|RAD1_YEAST	SINGLE	1	1063	1077	7	1.843e-05	{E}	-4.735	1063	1077	EKEEQEQESTDENLE	TDRIYYFLRT|	EKEEQEQESTDENLE	|SPGKTTDDNA
sp|P06777|RAD1_YEAST	SINGLE	2	169	183	6	8.836e-05	{D}	-4.054	169	183	NTGKDDDDTAVESDD	EALEELSWFS|	NTGKDDDDTAVESDD	|ELFERPFNVV
sp|P06777|RAD1_YEAST	SINGLE	3	35	70	9	1.020e-04	{D}	-3.991	43	57	LNEVENEDSKVLDDD	ASQSSKIKNE|	DEPDDSNHLNEVENEDSKVLDDDAVLYPLIPNEPDD	|IETSKPNIND
sp|P06777|RAD1_YEAST	SINGLE	4	475	489	4	2.419e-04	{H}	-3.616	475	489	IHILHDISHERMTNH	LEENPKWEQL|	IHILHDISHERMTNH	|LQGPTLVACS
sp|P06777|RAD1_YEAST	SINGLE	5	712	731	6	2.742e-04	{I}	-3.562	712	726	IIMFEPDISFIRQIE	CSLQEMMPSY|	IIMFEPDISFIRQIEVYKAI	|VKDLQPKVYF
sp|P06777|RAD1_YEAST	SINGLE	6	527	543	6	3.418e-04	{K}	-3.466	527	541	KLKWYRKQREETKKL	KRGVRQVLLN|	KLKWYRKQREETKKLVK	|EVQSQDTFPE
sp|P06777|RAD1_YEAST	SINGLE	7	200	228	7	3.632e-04	{I}	-3.440	207	221	YISGGILSITSRILI	FNVVTADSLS|	IEKRRKLYISGGILSITSRILIVDLLSGI	|VHPNRVTGML
sp|P06777|RAD1_YEAST	SINGLE	8	1019	1037	6	6.596e-04	{K}	-3.181	1023	1037	FNLRKKIKSFNKLQK	KRLLNVPGVS|	KIDYFNLRKKIKSFNKLQK	|LSWNEINELI
sp|P06777|RAD1_YEAST	SINGLE	9	622	640	6	8.541e-04	{E}	-3.068	622	636	EENAANDSKIFEIQE	GSGDDLDDGQ|	EENAANDSKIFEIQEQENE	|ILIDDGDAEF
sp|P06777|RAD1_YEAST	WHOLE	1	1	1100	76	2.252e-05	{N}
sp|P06777|RAD1_YEAST	WHOLE	2	1	1100	96	7.220e-04	{E}
sp|P06778|RAD52_YEAST	SINGLE	1	247	278	13	5.685e-09	{D}	-8.245	259	273	DQDDLLDDSLMFSDD	EANSKNSSNK|	DTDLKSLDASKQDQDDLLDDSLMFSDDFQDDD	|LINMGNTNSN
sp|P06778|RAD52_YEAST	SINGLE	2	422	448	8	2.024e-05	{P}	-4.694	422	436	PPAAAPRFAPPSKVV	TPIKTNATAF|	PPAAAPRFAPPSKVVHPNGNGAVPAVP	|QQRSTRREVG
sp|P06778|RAD52_YEAST	SINGLE	3	189	203	5	2.936e-04	{Q}	-3.532	189	203	HENQEQQQYPNKRRQ	ISESSRTNTL|	HENQEQQQYPNKRRQ	|LTKVTNTNPD
sp|P06778|RAD52_YEAST	SINGLE	4	150	168	6	3.810e-04	{D}	-3.419	150	164	DKDFLAKIDKVKFDP	FGNALGNCLY|	DKDFLAKIDKVKFDPPDFD	|ENNLFRPTDE
sp|P06778|RAD52_YEAST	SINGLE	5	416	430	6	5.574e-04	{A}	-3.254	416	430	TNATAFPPAAAPRFA	QVPRETTPIK|	TNATAFPPAAAPRFA	|PPSKVVHPNG
sp|P06778|RAD52_YEAST	MULTIPLE	1	413	448	17	3.054e-07	{PA}	-7.948	418	432	ATAFPPAAAPRFAPP	AGNQVPRETT|	PIKTNATAFPPAAAPRFAPPSKVVHPNGNGAVPAVP	|QQRSTRREVG
sp|P06778|RAD52_YEAST	SINGLE	1	247	278	13	5.685e-09	{D}	-8.245	259	273	DQDDLLDDSLMFSDD	EANSKNSSNK|	DTDLKSLDASKQDQDDLLDDSLMFSDDFQDDD	|LINMGNTNSN
sp|P06778|RAD52_YEAST	SINGLE	2	422	448	8	2.024e-05	{P}	-4.694	422	436	PPAAAPRFAPPSKVV	TPIKTNATAF|	PPAAAPRFAPPSKVVHPNGNGAVPAVP	|QQRSTRREVG
sp|P06778|RAD52_YEAST	SINGLE	3	189	203	5	2.936e-04	{Q}	-3.532	189	203	HENQEQQQYPNKRRQ	ISESSRTNTL|	HENQEQQQYPNKRRQ	|LTKVTNTNPD
sp|P06778|RAD52_YEAST	SINGLE	4	150	168	6	3.810e-04	{D}	-3.419	150	164	DKDFLAKIDKVKFDP	FGNALGNCLY|	DKDFLAKIDKVKFDPPDFD	|ENNLFRPTDE
sp|P06778|RAD52_YEAST	SINGLE	5	416	430	6	5.574e-04	{A}	-3.254	416	430	TNATAFPPAAAPRFA	QVPRETTPIK|	TNATAFPPAAAPRFA	|PPSKVVHPNG
sp|P06778|RAD52_YEAST	MULTIPLE	1	413	448	17	3.054e-07	{PA}	-7.948	418	432	ATAFPPAAAPRFAPP	AGNQVPRETT|	PIKTNATAFPPAAAPRFAPPSKVVHPNGNGAVPAVP	|QQRSTRREVG
sp|P06779|RAD7_YEAST	SINGLE	1	147	161	7	2.514e-06	{R}	-5.600	147	161	RRRKRKRAADLLDRR	RQNTAKIIQN|	RRRKRKRAADLLDRR	|VNKVSSLQSL
sp|P06779|RAD7_YEAST	SINGLE	2	38	59	7	2.255e-04	{K}	-3.647	45	59	QSKKQEDATDEKKGK	REEGISAENI|	KQKWYQRQSKKQEDATDEKKGK	|AEDDSFTAEI
sp|P06779|RAD7_YEAST	SINGLE	3	475	495	8	2.978e-04	{L}	-3.526	475	489	LLLNGARDSLRSLNL	LQLGDMAIIE|	LLLNGARDSLRSLNLNSLKEL	|TKEAFVALAC
sp|P06779|RAD7_YEAST	SINGLE	4	209	224	5	4.001e-04	{N}	-3.398	209	223	NLNNLAKALSKNRAL	RDVLGGVSTA|	NLNNLAKALSKNRALN	|DHTLQLFLKT
sp|P06779|RAD7_YEAST	SINGLE	5	68	90	7	4.101e-04	{E}	-3.387	68	82	EISRVVEDEEIDEIG	GKAEDDSFTA|	EISRVVEDEEIDEIGTGSGTETE	|RAQVSYDARM
sp|P06779|RAD7_YEAST	WHOLE	1	1	565	77	1.398e-04	{L}
sp|P06780|RHO1_YEAST	SINGLE	1	187	205	10	4.228e-08	{K}	-7.374	191	205	NGKAKKNTTEKKKKK	EAATRASLMG|	KSKTNGKAKKNTTEKKKKK	|CVLL
sp|P06780|RHO1_YEAST	SINGLE	2	131	155	8	6.296e-06	{Q}	-5.201	131	145	QTIEQLRQEGQQPVT	GCKVDLRNDP|	QTIEQLRQEGQQPVTSQEGQSVADQ	|IGATGYYECS
sp|P06780|RHO1_YEAST	SINGLE	3	38	58	7	2.204e-04	{V}	-3.657	38	52	VYVPTVFENYVADVE	IVFSKGQFPE|	VYVPTVFENYVADVEVDGRRV	|ELALWDTAGQ
sp|P06782|SNF1_YEAST	SINGLE	1	18	32	14	8.034e-23	{H}	-22.095	18	32	HHHHHHHHHHHHHGH	NTAPANANSS|	HHHHHHHHHHHHHGH	|GGSNSTLNNP
sp|P06782|SNF1_YEAST	SINGLE	2	1	15	6	2.158e-05	{N}	-4.666	1	15	MSSNNNTNTAPANAN	|	MSSNNNTNTAPANAN	|SSHHHHHHHH
sp|P06782|SNF1_YEAST	SINGLE	3	412	428	6	5.013e-05	{Q}	-4.300	412	426	QSPPTFQQQSKSHQK	VSDELDTFLS|	QSPPTFQQQSKSHQKSQ	|VDHETAKQHA
sp|P06782|SNF1_YEAST	SINGLE	4	331	346	6	1.335e-04	{D}	-3.874	331	345	DSKKDGSSPDNDEID	PHPEEENENN|	DSKKDGSSPDNDEIDD	|NLVNILSSTM
sp|P06782|SNF1_YEAST	SINGLE	5	115	132	6	1.453e-04	{I}	-3.838	115	129	IIKLYDVIKSKDEII	SYLRLLRHPH|	IIKLYDVIKSKDEIIMVI	|EYAGNELFDY
sp|P06782|SNF1_YEAST	SINGLE	6	309	323	5	4.135e-04	{P}	-3.384	309	323	DLPEYLLPPDLKPHP	EIMQDDWFKV|	DLPEYLLPPDLKPHP	|EEENENNDSK
sp|P06782|SNF1_YEAST	SINGLE	7	169	188	4	7.691e-04	{H}	-3.114	169	183	HRHKIVHRDLKPENL	QQIISAVEYC|	HRHKIVHRDLKPENLLLDEH	|LNVKIADFGL
sp|P06782|SNF1_YEAST	WHOLE	1	1	633	31	2.161e-05	{H}
sp|P06783|STE3_YEAST	SINGLE	1	436	464	11	2.462e-06	{S}	-5.609	445	459	SLCYSPASKEENSSS	TLDYSEKLHN|	SASSNFEGESLCYSPASKEENSSSNEHSS	|ENTAGP
sp|P06783|STE3_YEAST	SINGLE	2	206	228	6	1.831e-04	{F}	-3.737	209	223	LLIFCFIIILVMFPF	CTNSGLNLTR|	FARLLIFCFIIILVMFPFSVYTF	|VQDLQQVEGH
sp|P06783|STE3_YEAST	SINGLE	3	71	97	7	2.287e-04	{I}	-3.641	71	85	IVIKLQVGANIGISC	TRWDGKGWCD|	IVIKLQVGANIGISCAVTNIIYNLHTI	|LKADSVLPDL
sp|P06783|STE3_YEAST	SINGLE	4	31	53	6	6.136e-04	{I}	-3.212	31	45	IPAIILITWLLTMNL	PLAWHSHTKN|	IPAIILITWLLTMNLTCIVDAAI	|WSDDDFLTRW
sp|P06783|STE3_YEAST	SINGLE	5	50	70	6	6.796e-04	{D}	-3.168	50	64	DAAIWSDDDFLTRWD	LLTMNLTCIV|	DAAIWSDDDFLTRWDGKGWCD	|IVIKLQVGAN
sp|P06783|STE3_YEAST	SINGLE	6	383	397	5	9.005e-04	{D}	-3.046	383	397	LFADKETDDILDEID	RKSQNKSKKY|	LFADKETDDILDEID	|LKESRHIPYV
sp|P06783|STE3_YEAST	MULTIPLE	1	31	73	14	6.156e-05	{ID}	-6.380	44	58	NLTCIVDAAIWSDDD	PLAWHSHTKN|	IPAIILITWLLTMNLTCIVDAAIWSDDDFLTRWDGKGWCDIVI	|KLQVGANIGI
sp|P06783|STE3_YEAST	WHOLE	1	1	470	42	9.109e-05	{I}
sp|P06784|STE7_YEAST	SINGLE	1	100	139	16	5.563e-09	{S}	-8.255	100	114	SSLSQSPCVSSSSSL	QPQNEPVLVL|	SSLSQSPCVSSSSSLSTPCIIDAYSNNFGLSPSSTNSTPS	|TIQGLSNIAT
sp|P06784|STE7_YEAST	SINGLE	2	468	508	12	3.855e-06	{K}	-5.414	482	496	CRKIKSKIKEDKRIK	HELLHHDLIM|	KYVSPSKDDKFRHWCRKIKSKIKEDKRIKREALDRAKLEKK	|QSERSTH
sp|P06784|STE7_YEAST	SINGLE	3	251	269	6	2.019e-04	{I}	-3.695	255	269	YGAYYNQHINNEIII	IVKNVKPHEN|	IITFYGAYYNQHINNEIII	|LMEYSDCGSL
sp|P06784|STE7_YEAST	SINGLE	4	44	58	5	2.875e-04	{N}	-3.541	44	58	GHVMSNINAIQNNSN	ETHQGQSRIE|	GHVMSNINAIQNNSN	|LFLRRGIKKK
sp|P06784|STE7_YEAST	SINGLE	5	11	26	5	4.001e-04	{N}	-3.398	11	25	NLKGLNLNLHPDVGN	MFQRKTLQRR|	NLKGLNLNLHPDVGNN	|GQLQEKTETH
sp|P06784|STE7_YEAST	WHOLE	1	1	515	47	2.429e-05	{I}
sp|P06784|STE7_YEAST	WHOLE	2	1	515	38	5.070e-04	{N}
sp|P06785|TYSY_YEAST	SINGLE	1	275	291	6	1.949e-04	{D}	-3.710	275	289	DVKDIDDFKLTDFEI	RPFPKLKIKR|	DVKDIDDFKLTDFEIED	|YNPHPRIQMK
sp|P06785|TYSY_YEAST	WHOLE	1	1	304	30	9.232e-04	{D}
sp|P06786|TOP2_YEAST	SINGLE	1	1184	1249	22	2.775e-11	{K}	-10.557	1206	1220	KKNKKSTARKGKKIK	AEARGGNVPN|	KGSKTKGKGKRKLVDDEDYDPSKKNKKSTARKGKKIKLEDKNFERILLEQKLVTKSKAPTKIKKEK	|TPSVSETKTE
sp|P06786|TOP2_YEAST	SINGLE	2	326	341	9	9.624e-08	{K}	-7.017	326	340	KKISEILKKKKKKSV	HVNYITDQIV|	KKISEILKKKKKKSVK	|SFQIKNNMFI
sp|P06786|TOP2_YEAST	SINGLE	3	1323	1348	10	1.555e-06	{K}	-5.808	1323	1337	KKNQTTAKKTAVKPK	NTPEQDDVAT|	KKNQTTAKKTAVKPKLAKKPVRKQQK	|VVELSGESDL
sp|P06786|TOP2_YEAST	SINGLE	4	1089	1108	8	1.792e-05	{E}	-4.747	1089	1103	EEDEESSHEDTENVI	INDVKGATSD|	EEDEESSHEDTENVINGPEE	|LYGTYEYLLG
sp|P06786|TOP2_YEAST	SINGLE	5	1252	1272	8	5.617e-05	{S}	-4.251	1258	1272	TEEEENAPSSTSSSS	PTKIKKEKTP|	SVSETKTEEEENAPSSTSSSS	|IFDIKKEDKD
sp|P06786|TOP2_YEAST	SINGLE	6	1357	1376	7	6.053e-05	{D}	-4.218	1362	1376	DSYTDREDSNKDEDD	QKVVELSGES|	DLEILDSYTDREDSNKDEDD	|AIPQRSRRQR
sp|P06786|TOP2_YEAST	SINGLE	7	1277	1295	7	8.069e-05	{K}	-4.093	1281	1295	KDEGELSKISNKFKK	STSSSSIFDI|	KKEDKDEGELSKISNKFKK	|ISTIFDKMGS
sp|P06786|TOP2_YEAST	SINGLE	8	104	120	6	1.019e-04	{I}	-3.992	104	118	IPIEIHNKENIYIPE	TIEVKNDGKG|	IPIEIHNKENIYIPEMI	|FGHLLTSSNY
sp|P06786|TOP2_YEAST	SINGLE	9	1248	1262	6	2.062e-04	{E}	-3.686	1248	1262	EKTPSVSETKTEEEE	KSKAPTKIKK|	EKTPSVSETKTEEEE	|NAPSSTSSSS
sp|P06786|TOP2_YEAST	SINGLE	10	1400	1427	8	2.582e-04	{E}	-3.588	1402	1416	LELSDDSFIEDDEEE	AASVPKKSYV|	ETLELSDDSFIEDDEEENQGSDVSFNEE	|D
sp|P06786|TOP2_YEAST	SINGLE	11	1375	1389	5	4.635e-04	{R}	-3.334	1375	1389	DDAIPQRSRRQRSSR	TDREDSNKDE|	DDAIPQRSRRQRSSR	|AASVPKKSYV
sp|P06786|TOP2_YEAST	SINGLE	12	987	1005	5	5.171e-04	{Y}	-3.286	991	1005	NEILSEFYYVRLEYY	AFDPHGKIKK|	YNSVNEILSEFYYVRLEYY	|QKRKDHMSER
sp|P06786|TOP2_YEAST	SINGLE	13	766	780	6	5.574e-04	{A}	-3.254	766	780	AFGTRATGGKDAAAA	NNIYLLLPNG|	AFGTRATGGKDAAAA	|RYIYTELNKL
sp|P06786|TOP2_YEAST	SINGLE	14	670	692	6	6.136e-04	{I}	-3.212	670	684	IPISDFINKELILFS	GTVLDPTLKE|	IPISDFINKELILFSLADNIRSI	|PNVLDGFKPG
sp|P06786|TOP2_YEAST	MULTIPLE	1	1252	1272	13	3.782e-07	{SE}	-7.936	1258	1272	TEEEENAPSSTSSSS	PTKIKKEKTP|	SVSETKTEEEENAPSSTSSSS	|IFDIKKEDKD
sp|P06786|TOP2_YEAST	MULTIPLE	2	1362	1389	12	8.003e-06	{DR}	-7.552	1362	1376	DSYTDREDSNKDEDD	LSGESDLEIL|	DSYTDREDSNKDEDDAIPQRSRRQRSSR	|AASVPKKSYV
sp|P06786|TOP2_YEAST	WHOLE	1	1	1428	159	6.040e-13	{K}
sp|P06786|TOP2_YEAST	WHOLE	2	1	1428	116	7.986e-08	{I}
sp|P06786|TOP2_YEAST	WHOLE	3	1	1428	133	9.474e-06	{E}
sp|P06787|CALM_YEAST	SINGLE	1	27	45	7	2.079e-04	{S}	-3.682	27	41	SISSSELATVMRSLG	FALFDKDNNG|	SISSSELATVMRSLGLSPS	|EAEVNDLMNE
sp|P06838|RAD10_YEAST	SINGLE	1	42	64	7	3.446e-05	{Q}	-4.463	42	56	QQQEPQTSRRINSNQ	QSLEIDASKL|	QQQEPQTSRRINSNQVINAFNQQ	|KPEEWTDSKA
sp|P06838|RAD10_YEAST	SINGLE	2	160	179	6	1.341e-04	{N}	-3.873	160	174	NENNILIFIVDDNNS	ISRRMQPLSR|	NENNILIFIVDDNNSEDTLN	|DITKLCMFNG
sp|P06838|RAD10_YEAST	WHOLE	1	1	210	21	2.077e-04	{N}
sp|P06839|RAD3_YEAST	SINGLE	1	759	776	8	7.119e-06	{E}	-5.148	759	773	ENENKEGEQDEDEDE	NSRKDQGGFI|	ENENKEGEQDEDEDEDIE	|MQ
sp|P06839|RAD3_YEAST	SINGLE	2	146	168	8	5.701e-05	{E}	-4.244	146	160	EEDPEANVELCEYHE	MTNGQAKRKL|	EEDPEANVELCEYHENLYNIEVE	|DYLPKGVFSF
sp|P06839|RAD3_YEAST	SINGLE	3	193	207	5	5.275e-04	{I}	-3.278	193	207	YFIVRRMISLCNIII	KYCEEKTLCP|	YFIVRRMISLCNIII	|YSYHYLLDPK
sp|P06839|RAD3_YEAST	SINGLE	4	668	690	6	5.293e-04	{R}	-3.276	676	690	YGVMVLADRRFSRKR	AMRHAAQCLG|	RVLRGKDDYGVMVLADRRFSRKR	|SQLPKWIAQG
sp|P06839|RAD3_YEAST	SINGLE	5	4	24	5	8.379e-04	{Y}	-3.077	10	24	VLFPYPKIYPEQYNY	MKF|	YIDDLPVLFPYPKIYPEQYNY	|MCDIKKTLDV
sp|P06839|RAD3_YEAST	WHOLE	1	1	778	57	8.589e-04	{I}
sp|P06839|RAD3_YEAST	WHOLE	2	1	778	71	9.564e-04	{E}
sp|P06843|SPT2_YEAST	SINGLE	1	228	246	10	1.559e-08	{D}	-7.807	228	242	DDYDEEDNDMDDFIE	ESRKQKSRYQ|	DDYDEEDNDMDDFIEDDED	|EGYHSKSKHS
sp|P06843|SPT2_YEAST	SINGLE	2	278	324	16	1.901e-08	{E}	-7.721	287	301	DDMEANEMEILEEEE	AMFNRGKKRS|	EYDYDELEDDDMEANEMEILEEEEMARKMARLEDKREEAWLKKHEEE	|KRRRKKGIRF
sp|P06843|SPT2_YEAST	SINGLE	3	61	85	8	7.779e-05	{K}	-4.109	61	75	KNGALAKKSGVKRKR	LKELRRQELL|	KNGALAKKSGVKRKRGTSSGSEKKK	|IERNDDDEGG
sp|P06843|SPT2_YEAST	SINGLE	4	179	193	6	3.585e-04	{S}	-3.445	179	193	RGVSSGGNSIKSSDS	QKKASPGATL|	RGVSSGGNSIKSSDS	|PKPVKLNLPT
sp|P06843|SPT2_YEAST	SINGLE	5	289	306	4	5.076e-04	{M}	-3.294	289	303	MEANEMEILEEEEMA	YDYDELEDDD|	MEANEMEILEEEEMARKM	|ARLEDKREEA
sp|P06843|SPT2_YEAST	SINGLE	6	304	328	6	8.417e-04	{R}	-3.075	304	318	RKMARLEDKREEAWL	MEILEEEEMA|	RKMARLEDKREEAWLKKHEEEKRRR	|KKGIR
sp|P06843|SPT2_YEAST	SINGLE	7	274	288	5	9.005e-04	{D}	-3.046	274	288	KKRSEYDYDELEDDD	DEIWAMFNRG|	KKRSEYDYDELEDDD	|MEANEMEILE
sp|P06843|SPT2_YEAST	MULTIPLE	1	278	328	32	7.682e-12	{EMRD}	-17.136	280	294	DYDELEDDDMEANEM	AMFNRGKKRS|	EYDYDELEDDDMEANEMEILEEEEMARKMARLEDKREEAWLKKHEEEKRRR	|KKGIR
sp|P06843|SPT2_YEAST	WHOLE	1	1	333	50	4.623e-09	{K}
sp|P06843|SPT2_YEAST	WHOLE	2	1	333	39	1.519e-04	{E}
sp|P06844|SPT3_YEAST	SINGLE	1	99	129	11	2.336e-06	{G}	-5.631	99	113	GVASGTGNPGAGGED	KNAKDQDASA|	GVASGTGNPGAGGEDDLKKAGGGEKDEKDGG	|NMMKVKKSQI
sp|P06844|SPT3_YEAST	SINGLE	2	254	271	7	5.580e-06	{Q}	-5.253	254	268	QREQVLQTQKDKSQQ	SLTETALKIK|	QREQVLQTQKDKSQQSSQ	|DNTNFEFASS
sp|P06844|SPT3_YEAST	SINGLE	3	116	140	8	7.779e-05	{K}	-4.109	122	136	EKDEKDGGNMMKVKK	NPGAGGEDDL|	KKAGGGEKDEKDGGNMMKVKKSQIK	|LPWELQFMFN
sp|P06844|SPT3_YEAST	SINGLE	4	152	166	6	8.836e-05	{D}	-4.054	152	166	HPLENNDDNDDMDED	PWELQFMFNE|	HPLENNDDNDDMDED	|EREANIVTLK
sp|P06844|SPT3_YEAST	SINGLE	5	1	15	4	2.419e-04	{M}	-3.616	1	15	MMDKHKYRVEIQQMM	|	MMDKHKYRVEIQQMM	|FVSGEINDPP
sp|P06844|SPT3_YEAST	MULTIPLE	1	103	136	17	1.529e-07	{GK}	-9.741	115	129	LKKAGGGEKDEKDGG	DQDASAGVAS|	GTGNPGAGGEDDLKKAGGGEKDEKDGGNMMKVKK	|SQIKLPWELQ
sp|P07143|CY1_YEAST	SINGLE	1	39	75	13	2.123e-06	{A}	-5.673	59	73	AEAMTAAEHGLHAPA	SGKLTQKLVT|	AGVAAAGITASTLLYADSLTAEAMTAAEHGLHAPAYA	|WSHNGPFETF
sp|P07143|CY1_YEAST	SINGLE	2	199	219	7	2.883e-05	{P}	-4.540	199	213	PDEPPAGVALPPGSN	DYIFSLLTGY|	PDEPPAGVALPPGSNYNPYFP	|GGSIAMARVL
sp|P07143|CY1_YEAST	SINGLE	3	123	140	7	7.448e-05	{E}	-4.128	123	137	EEVRNMAEEFEYDDE	RTLVGVSHTN|	EEVRNMAEEFEYDDEPDE	|QGNPKKRPGK
sp|P07143|CY1_YEAST	SINGLE	4	138	160	6	4.644e-04	{P}	-3.333	144	158	PKKRPGKLSDYIPGP	MAEEFEYDDE|	PDEQGNPKKRPGKLSDYIPGPYP	|NEQAARAANQ
sp|P07143|CY1_YEAST	SINGLE	5	67	87	4	9.292e-04	{H}	-3.032	67	81	HGLHAPAYAWSHNGP	LTAEAMTAAE|	HGLHAPAYAWSHNGPFETFDH	|ASIRRGYQVY
sp|P07143|CY1_YEAST	MULTIPLE	1	39	78	16	5.149e-07	{AH}	-8.705	59	73	AEAMTAAEHGLHAPA	SGKLTQKLVT|	AGVAAAGITASTLLYADSLTAEAMTAAEHGLHAPAYAWSH	|NGPFETFDHA
sp|P07149|FAS1_YEAST	SINGLE	1	1368	1393	9	2.040e-05	{V}	-4.690	1368	1382	VGDVVSTTAVIESVV	KMIPGAKPLQ|	VGDVVSTTAVIESVVNQPTGKIVDVV	|GTLSRNGKPV
sp|P07149|FAS1_YEAST	SINGLE	2	1113	1137	9	3.248e-05	{S}	-4.488	1113	1127	SQVDSSSVSEDSAVF	FGGESPVDVQ|	SQVDSSSVSEDSAVFKATSSTDEES	|WFKALAGSEI
sp|P07149|FAS1_YEAST	SINGLE	3	505	524	7	1.789e-04	{G}	-3.747	505	519	GPGGASGLGVLTHRN	QFKATHILDF|	GPGGASGLGVLTHRNKDGTG	|VRVIVAGTLD
sp|P07149|FAS1_YEAST	SINGLE	4	1986	2002	6	3.418e-04	{K}	-3.466	1986	2000	KPFKSFLKKNIIKEN	FHSTYLMNGV|	KPFKSFLKKNIIKENVK	|VARLAGKYIP
sp|P07149|FAS1_YEAST	SINGLE	5	590	604	5	4.135e-04	{P}	-3.384	590	604	PPLLVPGMTPCTVSP	ETKFSKLIGR|	PPLLVPGMTPCTVSP	|DFVAATTNAG
sp|P07149|FAS1_YEAST	SINGLE	6	568	585	6	4.810e-04	{K}	-3.318	568	582	KLIKNKSGKIFVETK	NPNWLEEYHP|	KLIKNKSGKIFVETKFSK	|LIGRPPLLVP
sp|P07149|FAS1_YEAST	SINGLE	7	1800	1819	7	4.883e-04	{A}	-3.311	1800	1814	ADATFAGHSLGEYAA	EDLKSKGLIP|	ADATFAGHSLGEYAALASLA	|DVMSIESLVE
sp|P07149|FAS1_YEAST	SINGLE	8	1066	1082	5	9.825e-04	{I}	-3.008	1066	1080	IDEPIKSIMDGIHDG	GPVAAQFTKV|	IDEPIKSIMDGIHDGHI	|KKLLHQYYGD
sp|P07149|FAS1_YEAST	WHOLE	1	1	2051	112	1.101e-04	{F}
sp|P07149|FAS1_YEAST	WHOLE	2	1	2051	136	1.141e-04	{I}
sp|P07170|KAD1_YEAST	SINGLE	1	154	173	6	5.140e-04	{D}	-3.289	156	170	KDDVTGEALVQRSDD	YHKIFNPPKE|	DMKDDVTGEALVQRSDDNAD	|ALKKRLAAYH
sp|P07213|TOM70_YEAST	SINGLE	1	40	64	9	9.680e-06	{K}	-5.014	40	54	KKNTINKDEKKDTKD	NQLQQQQQRG|	KKNTINKDEKKDTKDSQKETEGAKK	|STAPSNPPIY
sp|P07213|TOM70_YEAST	SINGLE	2	23	37	6	2.215e-05	{Q}	-4.655	23	37	IGAYYYYNQLQQQQQ	LATVAATGTA|	IGAYYYYNQLQQQQQ	|RGKKNTINKD
sp|P07213|TOM70_YEAST	SINGLE	3	68	82	5	4.135e-04	{P}	-3.384	68	82	PSNPPIYPVSSNGEP	ETEGAKKSTA|	PSNPPIYPVSSNGEP	|DFSNKANFTA
sp|P07213|TOM70_YEAST	SINGLE	4	11	25	6	5.574e-04	{A}	-3.254	11	25	AILATVAATGTAIGA	MKSFITRNKT|	AILATVAATGTAIGA	|YYYYNQLQQQ
sp|P07213|TOM70_YEAST	SINGLE	5	382	401	5	6.634e-04	{Y}	-3.178	382	396	YYNYFDKALKLDSNN	IMADRNDSTE|	YYNYFDKALKLDSNNSSVYY	|HRGQMNFILQ
sp|P07213|TOM70_YEAST	WHOLE	1	1	617	68	1.790e-06	{K}
sp|P07236|SYTM_YEAST	SINGLE	1	69	86	5	4.662e-04	{F}	-3.331	72	86	LIEFMKLQQKFKFGF	MFFLPNGAKI|	FNKLIEFMKLQQKFKFGF	|NEVVTPLIYK
sp|P07244|PUR2_YEAST	SINGLE	1	155	177	6	6.136e-04	{I}	-3.212	155	169	IAAGKGVIIPSSIDE	DKAFVIKADG|	IAAGKGVIIPSSIDESVQAIKDI	|MVTKQFGEEA
sp|P07244|PUR2_YEAST	WHOLE	1	1	802	79	7.010e-05	{V}
sp|P07244|PUR2_YEAST	WHOLE	2	1	802	76	4.473e-04	{G}
sp|P07245|C1TC_YEAST	SINGLE	1	418	432	7	2.093e-05	{G}	-4.679	418	432	LGPTLGVKGGAAGGG	PAIANVRQPS|	LGPTLGVKGGAAGGG	|YSQVIPMDEF
sp|P07245|C1TC_YEAST	SINGLE	2	594	610	7	4.822e-05	{V}	-4.317	594	608	VVVAADVNRSPVTVE	LRDMKERIGR|	VVVAADVNRSPVTVEDV	|GCTGALTALL
sp|P07245|C1TC_YEAST	SINGLE	3	306	321	6	5.149e-05	{P}	-4.288	306	320	PLQIPPLPLKLLTPV	AKRQMEESSK|	PLQIPPLPLKLLTPVP	|SDIDISRAQQ
sp|P07245|C1TC_YEAST	SINGLE	4	780	794	7	6.097e-05	{A}	-4.215	780	794	AAIRKAALEAGAFEA	KFETDTEGEI|	AAIRKAALEAGAFEA	|VTSNHWAEGG
sp|P07245|C1TC_YEAST	SINGLE	5	483	504	6	4.110e-04	{R}	-3.386	487	501	RKNGKRKFTPSMQRR	TQKNDATFYN|	RLVPRKNGKRKFTPSMQRRLNR	|LGIQKTNPDD
sp|P07245|C1TC_YEAST	SINGLE	6	283	300	4	5.076e-04	{M}	-3.294	283	297	MTVAMLMQNTLIAAK	ITPVPGGVGP|	MTVAMLMQNTLIAAKRQM	|EESSKPLQIP
sp|P07245|C1TC_YEAST	SINGLE	7	449	463	6	5.574e-04	{A}	-3.254	449	463	DIHAIGAANNLLAAA	MDEFNLHLTG|	DIHAIGAANNLLAAA	|IDTRMFHETT
sp|P07245|C1TC_YEAST	WHOLE	1	1	946	72	9.289e-05	{I}
sp|P07246|ADH3_YEAST	SINGLE	1	125	139	4	7.491e-05	{C}	-4.125	125	139	CMTCEFCESGHESNC	LAGIKWLNGS|	CMTCEFCESGHESNC	|PDADLSGYTH
sp|P07246|ADH3_YEAST	SINGLE	2	293	313	7	2.204e-04	{V}	-3.657	293	307	VVLVGLPANAYVKSE	STEYVRPCGT|	VVLVGLPANAYVKSEVFSHVV	|KSINIKGSYV
sp|P07246|ADH3_YEAST	SINGLE	3	92	113	7	3.432e-04	{G}	-3.464	92	106	GGHEGAGVVVKLGSN	WPLPVKLPLV|	GGHEGAGVVVKLGSNVKGWKVG	|DLAGIKWLNG
sp|P07246|ADH3_YEAST	SINGLE	4	154	169	5	4.085e-04	{Q}	-3.389	154	168	QQFATADAIQAAKIQ	LSGYTHDGSF|	QQFATADAIQAAKIQQ	|GTDLAEVAPI
sp|P07246|ADH3_YEAST	SINGLE	5	157	177	7	6.750e-04	{A}	-3.171	157	171	ATADAIQAAKIQQGT	YTHDGSFQQF|	ATADAIQAAKIQQGTDLAEVA	|PILCAGVTVY
sp|P07246|ADH3_YEAST	MULTIPLE	1	154	177	12	6.015e-06	{QA}	-6.559	154	168	QQFATADAIQAAKIQ	LSGYTHDGSF|	QQFATADAIQAAKIQQGTDLAEVA	|PILCAGVTVY
sp|P07248|ADR1_YEAST	SINGLE	1	279	297	7	8.205e-06	{N}	-5.086	279	293	NMNLDLNLNLDSNFN	NPELDSSFDL|	NMNLDLNLNLDSNFNIALN	|RSDSSGSTMN
sp|P07248|ADR1_YEAST	SINGLE	2	404	418	6	2.158e-05	{N}	-4.666	404	418	VAIDNNSNNNKVSDN	LKDSRSSSWT|	VAIDNNSNNNKVSDN	|QPDFVDFQEL
sp|P07248|ADR1_YEAST	SINGLE	3	72	93	7	2.433e-05	{N}	-4.614	72	86	NNNMNSKINKQLDKL	RTPDGKIITT|	NNNMNSKINKQLDKLPENLRLN	|GRTPSGKLRS
sp|P07248|ADR1_YEAST	SINGLE	4	805	822	6	7.013e-05	{N}	-4.154	808	822	PTISANSEKSINNNN	LSALCSTIRS|	NCLPTISANSEKSINNNN	|EPLTFGSPLQ
sp|P07248|ADR1_YEAST	SINGLE	5	230	246	7	9.321e-05	{S}	-4.031	232	246	SAQSASSYALPDQSS	KYLKKLTRRA|	SFSAQSASSYALPDQSS	|LEQHPKDRVK
sp|P07248|ADR1_YEAST	SINGLE	6	971	994	7	1.037e-04	{I}	-3.984	971	985	IAILIDDTIILKNNL	NDNMAATNKN|	IAILIDDTIILKNNLMSMRFIKQI	|DRSFTEKVRK
sp|P07248|ADR1_YEAST	SINGLE	7	847	861	5	1.842e-04	{F}	-3.735	847	861	YDFCQFLKCFFHIKF	ESKIRCTLMA|	YDFCQFLKCFFHIKF	|DLSIKEKDVE
sp|P07248|ADR1_YEAST	SINGLE	8	40	58	7	2.079e-04	{S}	-3.682	40	54	SPILLMSSSASRENS	KQEIEMETDD|	SPILLMSSSASRENSNTFS	|VIQRTPDGKI
sp|P07248|ADR1_YEAST	SINGLE	9	661	678	6	2.760e-04	{D}	-3.559	661	675	DLDLDSLQRYTNEDG	HFPIIHPSLL|	DLDLDSLQRYTNEDGYDD	|AENAQLFDRL
sp|P07248|ADR1_YEAST	SINGLE	10	961	984	6	3.904e-04	{N}	-3.408	961	975	NDNMAATNKNIAILI	ERSLDTSSYG|	NDNMAATNKNIAILIDDTIILKNN	|LMSMRFIKQI
sp|P07248|ADR1_YEAST	SINGLE	11	739	753	5	4.635e-04	{R}	-3.334	739	753	RRILHSFLETKRRCR	SQTIELYEMS|	RRILHSFLETKRRCR	|STTVNDSYQN
sp|P07248|ADR1_YEAST	SINGLE	12	1301	1318	4	5.076e-04	{H}	-3.294	1301	1315	HCHMLDKMASDFHTL	FFTNVKENYI|	HCHMLDKMASDFHTLENH	|LKGNS
sp|P07248|ADR1_YEAST	SINGLE	13	492	511	6	5.140e-04	{D}	-3.289	497	511	SFGLDHPSNREDDLD	LIYKNKEGTN|	DDMLISFGLDHPSNREDDLD	|KLCNMTRDVQ
sp|P07248|ADR1_YEAST	SINGLE	14	1105	1127	8	5.917e-04	{L}	-3.228	1110	1124	IELRSLANSILLPTL	LDFEATPNFK|	LLRIFIELRSLANSILLPTLSRL	|YPQEFSGFPD
sp|P07248|ADR1_YEAST	SINGLE	15	349	371	7	7.500e-04	{S}	-3.125	349	363	SSSYWIKAYNDHLFS	NASFNDADLL|	SSSYWIKAYNDHLFSVSESDETS	|PMNSELNDTK
sp|P07248|ADR1_YEAST	SINGLE	16	610	626	6	7.634e-04	{S}	-3.117	610	624	SHDSSESVMDSNPNL	IKVLRYYEKF|	SHDSSESVMDSNPNLLS	|KELLMPAVSE
sp|P07248|ADR1_YEAST	SINGLE	17	265	288	8	8.059e-04	{L}	-3.094	272	286	LDSSFDLNMNLDLNL	VKFSTPELVP|	LDLKNPELDSSFDLNMNLDLNLNL	|DSNFNIALNR
sp|P07248|ADR1_YEAST	MULTIPLE	1	262	297	18	1.497e-07	{NL}	-8.180	277	291	DLNMNLDLNLNLDSN	KDRVKFSTPE|	LVPLDLKNPELDSSFDLNMNLDLNLNLDSNFNIALN	|RSDSSGSTMN
sp|P07248|ADR1_YEAST	MULTIPLE	2	961	994	13	4.337e-06	{IN}	-7.393	970	984	NIAILIDDTIILKNN	ERSLDTSSYG|	NDNMAATNKNIAILIDDTIILKNNLMSMRFIKQI	|DRSFTEKVRK
sp|P07248|ADR1_YEAST	WHOLE	1	1	1323	120	2.916e-14	{N}
sp|P07248|ADR1_YEAST	WHOLE	2	1	1323	151	1.032e-08	{S}
sp|P07248|ADR1_YEAST	WHOLE	3	1	1323	75	3.896e-04	{F}
sp|P07249|ARGR1_YEAST	SINGLE	1	59	79	9	1.846e-06	{T}	-5.734	59	73	TSTPTPTITKTKDSS	EDDDDKFSVS|	TSTPTPTITKTKDSSDTSTVT	|RRKQPIRYIE
sp|P07249|ARGR1_YEAST	SINGLE	2	39	53	7	6.688e-06	{D}	-5.175	39	53	EQDQEGDFDEEDDDD	PIRRLSTPSP|	EQDQEGDFDEEDDDD	|KFSVSTSTPT
sp|P07249|ARGR1_YEAST	SINGLE	3	80	102	7	6.468e-05	{R}	-4.189	80	94	RRKQPIRYIENKTRR	KDSSDTSTVT|	RRKQPIRYIENKTRRHVTFSKRR	|HGIMKKAYEL
sp|P07249|ARGR1_YEAST	SINGLE	4	112	130	7	8.828e-04	{L}	-3.054	112	126	LSVLTGANILLLILA	RHGIMKKAYE|	LSVLTGANILLLILANSGL	|VYTFTTPKLE
sp|P07249|ARGR1_YEAST	WHOLE	1	1	177	24	1.636e-04	{T}
sp|P07250|IPMK_YEAST	SINGLE	1	282	301	17	4.452e-19	{D}	-18.351	286	300	DDDDDDDDNDDDDDD	LLNDVDKLMR|	DDFIDDDDDDDDNDDDDDDD	|AEGSSEGPKD
sp|P07250|IPMK_YEAST	WHOLE	1	1	355	43	1.032e-06	{D}
sp|P07251|ATPA_YEAST	SINGLE	1	21	40	9	7.656e-06	{A}	-5.116	21	35	AARPAAAALASTRRL	LSRTLINSTK|	AARPAAAALASTRRLASTKA	|QPTEVSSILE
sp|P07251|ATPA_YEAST	SINGLE	2	270	288	8	4.395e-05	{A}	-4.357	270	284	AATASEAAPLQYLAP	HDAMKYSIIV|	AATASEAAPLQYLAPFTAA	|SIGEWFRDNG
sp|P07252|CBP1_YEAST	SINGLE	1	5	31	8	2.421e-05	{R}	-4.616	5	19	RLVRYRTERFIKMVP	MFLP|	RLVRYRTERFIKMVPTRTLRRINHSSR	|DPIQKQVLAL
sp|P07252|CBP1_YEAST	SINGLE	2	514	538	8	7.779e-05	{K}	-4.109	514	528	KKLCHYKKRDGKFVA	LWNVVSALYI|	KKLCHYKKRDGKFVANAKKDIDLAK	|LLYINAAKRS
sp|P07252|CBP1_YEAST	WHOLE	1	1	654	49	7.935e-05	{N}
sp|P07252|CBP1_YEAST	WHOLE	2	1	654	54	8.842e-05	{I}
sp|P07252|CBP1_YEAST	WHOLE	3	1	654	60	6.495e-04	{K}
sp|P07253|CBP6_YEAST	SINGLE	1	52	67	6	2.357e-04	{K}	-3.628	52	66	KGKSIKEKKPSLDEI	RVAGLPNVDD|	KGKSIKEKKPSLDEIK	|SIINRTSGPL
sp|P07253|CBP6_YEAST	SINGLE	2	119	136	5	3.959e-04	{Y}	-3.402	119	133	YYDIGDKLYKPAGNP	STIMNNKFRN|	YYDIGDKLYKPAGNPQYY	|QRLINAVDGK
sp|P07253|CBP6_YEAST	WHOLE	1	1	162	21	6.429e-04	{K}
sp|P07256|QCR1_YEAST	SINGLE	1	61	75	6	2.158e-05	{N}	-4.666	61	75	NENPYNNGVSNLWKN	VGVVFGSGAA|	NENPYNNGVSNLWKN	|IFLSKENSAV
sp|P07256|QCR1_YEAST	SINGLE	2	94	116	8	1.165e-04	{S}	-3.934	94	108	SSNISRDFQSYIVSS	AVAAKEGLAL|	SSNISRDFQSYIVSSLPGSTDKS	|LDFLNQSFIQ
sp|P07256|QCR1_YEAST	SINGLE	3	441	455	4	2.419e-04	{M}	-3.616	441	455	GLLDYMRIRSDMSMM	IAIAGTGQIE|	GLLDYMRIRSDMSMM	|RW
sp|P07256|QCR1_YEAST	SINGLE	4	198	213	5	4.001e-04	{N}	-3.398	198	212	NNHFLNSNAVVVGTG	LVVADLESFA|	NNHFLNSNAVVVGTGN	|IKHEDLVNSI
sp|P07256|QCR1_YEAST	WHOLE	1	1	457	36	2.288e-04	{N}
sp|P07257|QCR2_YEAST	SINGLE	1	302	324	7	3.042e-04	{K}	-3.517	302	316	KKIVADLKKGKDLSP	QDSAVVSSNI|	KKIVADLKKGKDLSPAINYTKLK	|NAVQNESVSS
sp|P07258|CARA_YEAST	SINGLE	1	377	398	7	5.623e-04	{S}	-3.250	377	391	SQAKSSISLKVTYST	FDNIEKYQLQ|	SQAKSSISLKVTYSTDKSRLQS	|INVTKLAKER
sp|P07259|PYR1_YEAST	SINGLE	1	162	180	8	2.423e-05	{S}	-4.616	166	180	SGSDRTISRSSSWRS	RDAGSMLGRL|	SLEKSGSDRTISRSSSWRS	|AFDVPEWVDP
sp|P07259|PYR1_YEAST	SINGLE	2	2200	2214	4	2.419e-04	{M}	-3.616	2200	2214	FVRMALLAMVMGVDM	AYFRQMKYGL|	FVRMALLAMVMGVDM	|
sp|P07259|PYR1_YEAST	SINGLE	3	465	485	6	3.649e-04	{I}	-3.438	471	485	EGIYTILINPNIATI	GEFDYSGSQA|	IKALKEEGIYTILINPNIATI	|QTSKGLADKV
sp|P07259|PYR1_YEAST	SINGLE	4	445	461	6	4.943e-04	{G}	-3.306	445	459	GSGGLSIGQAGEFDY	RIEAKKVLVL|	GSGGLSIGQAGEFDYSG	|SQAIKALKEE
sp|P07259|PYR1_YEAST	SINGLE	5	796	811	6	5.323e-04	{S}	-3.274	796	810	STELSSSMKSVGEVM	RWDLKKFTRV|	STELSSSMKSVGEVMS	|IGRTFEEAIQ
sp|P07259|PYR1_YEAST	SINGLE	6	838	852	5	9.005e-04	{D}	-3.046	838	852	DLDIDIDYELNNPTD	EYANLGFNET|	DLDIDIDYELNNPTD	|MRVFAIANAF
sp|P07259|PYR1_YEAST	WHOLE	1	1	2214	191	1.540e-05	{V}
sp|P07259|PYR1_YEAST	WHOLE	2	1	2214	145	1.227e-04	{I}
sp|P07261|GCR1_YEAST	SINGLE	1	497	518	10	1.000e-06	{S}	-6.000	504	518	NNSKKVNEDSPSSSS	QHSPDFVVGG|	SSSSTTENNSKKVNEDSPSSSS	|KLAERPRLPN
sp|P07261|GCR1_YEAST	SINGLE	2	732	764	9	6.876e-06	{N}	-5.163	750	764	NNKEICIFENFKNWN	LVGDLEKFRI|	NNGLTLNSLSLYFRNLTKNNKEICIFENFKNWN	|VRSMTEEEKL
sp|P07261|GCR1_YEAST	SINGLE	3	228	246	7	8.205e-06	{N}	-5.086	228	242	NSNNNALNNVTGIET	EEFKGIGSIK|	NSNNNALNNVTGIETQFLN	|PSTEEVSQKV
sp|P07261|GCR1_YEAST	SINGLE	4	110	130	7	1.734e-05	{N}	-4.761	114	128	LNSNPLLYIQNQNPN	NFTTVPLLDS|	NFISLNSNPLLYIQNQNPNSN	|SSVKVSRSQT
sp|P07261|GCR1_YEAST	SINGLE	5	354	371	6	7.192e-05	{Q}	-4.143	354	368	QAQTHQRGPKGQSHA	IDPNHSKPNG|	QAQTHQRGPKGQSHAQVQ	|STNSPALAPI
sp|P07261|GCR1_YEAST	SINGLE	6	412	448	8	2.182e-04	{P}	-3.661	421	435	ATGSPFSPSPVGESP	PQDIVQKRKL|	PLPGSIASAATGSPFSPSPVGESPYSKRFKLDDKPTP	|SQTALDSLLT
sp|P07261|GCR1_YEAST	SINGLE	7	330	352	6	3.060e-04	{N}	-3.514	330	344	NSINSNVLSNLVQSI	TGGGILILDK|	NSINSNVLSNLVQSIDPNHSKPN	|GQAQTHQRGP
sp|P07261|GCR1_YEAST	SINGLE	8	416	437	7	5.623e-04	{S}	-3.250	416	430	SIASAATGSPFSPSP	VQKRKLPLPG|	SIASAATGSPFSPSPVGESPYS	|KRFKLDDKPT
sp|P07261|GCR1_YEAST	SINGLE	9	596	618	7	7.500e-04	{S}	-3.125	602	616	SSGTVTKTAPSFPQS	KPVPISNIHN|	STEAANSSGTVTKTAPSFPQSSS	|KFEIINKKDT
sp|P07261|GCR1_YEAST	MULTIPLE	1	412	449	16	2.167e-06	{PS}	-6.911	423	437	GSPFSPSPVGESPYS	PQDIVQKRKL|	PLPGSIASAATGSPFSPSPVGESPYSKRFKLDDKPTPS	|QTALDSLLTK
sp|P07261|GCR1_YEAST	WHOLE	1	1	785	101	8.096e-09	{S}
sp|P07261|GCR1_YEAST	WHOLE	2	1	785	69	1.803e-08	{N}
sp|P07261|GCR1_YEAST	WHOLE	3	1	785	56	5.348e-04	{P}
sp|P07262|DHE4_YEAST	SINGLE	1	103	119	7	5.515e-05	{G}	-4.258	103	117	GLDMGGGKGGLCVDL	FEQIFKNSLT|	GLDMGGGKGGLCVDLKG	|RSNNEIRRIC
sp|P07262|DHE4_YEAST	SINGLE	2	149	163	6	2.293e-04	{G}	-3.640	149	163	GDIGVGGREIGYLFG	HIGQDTDVPA|	GDIGVGGREIGYLFG	|AYRSYKNSWE
sp|P07262|DHE4_YEAST	SINGLE	3	174	196	7	4.607e-04	{G}	-3.337	174	188	GVLTGKGLNWGGSLI	AYRSYKNSWE|	GVLTGKGLNWGGSLIRPEATGYG	|LVYYTQAMID
sp|P07262|DHE4_YEAST	WHOLE	1	1	454	48	4.591e-04	{G}
sp|P07263|SYH_YEAST	SINGLE	1	24	45	11	1.977e-07	{A}	-6.704	24	38	ATAAATSAPTANAAN	KSSSIIRMSS|	ATAAATSAPTANAANALKASKA	|PKKGKLQVSL
sp|P07263|SYH_YEAST	SINGLE	2	41	62	8	2.786e-05	{K}	-4.555	41	55	KASKAPKKGKLQVSL	APTANAANAL|	KASKAPKKGKLQVSLKTPKGTK	|DWADSDMVIR
sp|P07263|SYH_YEAST	SINGLE	3	3	23	8	5.617e-05	{S}	-4.251	3	17	SRSLNKVVTSIKSSS	ML|	SRSLNKVVTSIKSSSIIRMSS	|ATAAATSAPT
sp|P07263|SYH_YEAST	SINGLE	4	246	261	6	3.084e-04	{E}	-3.511	246	260	EAVKKEMTEEKGQSE	AVDKLDKSPW|	EAVKKEMTEEKGQSEE	|TADKIGEYVK
sp|P07263|SYH_YEAST	WHOLE	1	1	546	54	2.236e-04	{K}
sp|P07264|LEUC_YEAST	SINGLE	1	667	681	6	4.559e-05	{I}	-4.341	667	681	IRLDQQIIIDKLIPI	NNSFKNGLLP|	IRLDQQIIIDKLIPI	|ANKGGKLCVD
sp|P07264|LEUC_YEAST	SINGLE	2	226	245	5	5.484e-05	{M}	-4.261	226	240	MEARMSMCNMAIEAG	FAGEAIEALS|	MEARMSMCNMAIEAGARAGM	|IKPDETTFQY
sp|P07264|LEUC_YEAST	SINGLE	3	452	470	7	3.444e-04	{A}	-3.463	456	470	THLMSPAMAAAAGIA	SNRNFEGRQG|	ALSRTHLMSPAMAAAAGIA	|GHFVDIREFE
sp|P07264|LEUC_YEAST	SINGLE	4	202	218	6	4.943e-04	{G}	-3.306	202	216	GLIGTAGGTGCVIEF	TSKDLILYII|	GLIGTAGGTGCVIEFAG	|EAIEALSMEA
sp|P07264|LEUC_YEAST	SINGLE	5	516	535	6	5.140e-04	{D}	-3.289	516	530	DAPQDIANDELKDIP	YDHAEPVQPE|	DAPQDIANDELKDIPVKSDD	|TPAKPSSSGM
sp|P07264|LEUC_YEAST	SINGLE	6	190	204	5	5.275e-04	{I}	-3.278	190	204	GITSKDLILYIIGLI	RITVNGKLSP|	GITSKDLILYIIGLI	|GTAGGTGCVI
sp|P07264|LEUC_YEAST	SINGLE	7	478	502	7	7.029e-04	{E}	-3.153	488	502	SPKVEVTSEDEKELE	GIAGHFVDIR|	EFEYKDQDQSSPKVEVTSEDEKELE	|SAAYDHAEPV
sp|P07264|LEUC_YEAST	MULTIPLE	1	190	221	14	3.932e-06	{GI}	-6.584	197	211	ILYIIGLIGTAGGTG	RITVNGKLSP|	GITSKDLILYIIGLIGTAGGTGCVIEFAGEAI	|EALSMEARMS
sp|P07267|CARP_YEAST	SINGLE	1	1	15	7	1.659e-04	{L}	-3.780	1	15	MFSLKALLPLALLLV	|	MFSLKALLPLALLLV	|SANQVAAKVH
sp|P07267|CARP_YEAST	SINGLE	2	329	345	5	5.425e-04	{N}	-3.266	329	343	NTRDNLPDLIFNFNG	GWTGQYTLDC|	NTRDNLPDLIFNFNGYN	|FTIGPYDYTL
sp|P07269|PHO2_YEAST	SINGLE	1	23	52	19	4.161e-19	{Q}	-18.381	23	37	QHDQQQQQQQQHDQQ	THFATDLDYL|	QHDQQQQQQQQHDQQHNQQQQPQPQPIQTQ	|NLEHDHDQHT
sp|P07269|PHO2_YEAST	SINGLE	2	294	333	15	4.399e-11	{N}	-10.357	294	308	NSNNTSDKNNSNTNN	LTLETDDDII|	NSNNTSDKNNSNTNNDDDNDDNSNEDNDNSSEDKRNAKDN	|FGELKLTVTR
sp|P07269|PHO2_YEAST	SINGLE	3	470	527	17	1.983e-10	{N}	-9.703	495	509	TVNSNNNHNANNEEN	DHDLLSSSIT|	NTNNGQGSNNGRQASKDDTLNLLDTTVNSNNNHNANNEENHLAQEHLSNDADIVANPN	|DHLLSLPTDS
sp|P07269|PHO2_YEAST	SINGLE	4	289	332	13	4.277e-07	{D}	-6.369	307	321	NNDDDNDDNSNEDND	VTNCSLTLET|	DDDIINSNNTSDKNNSNTNNDDDNDDNSNEDNDNSSEDKRNAKD	|NFGELKLTVT
sp|P07269|PHO2_YEAST	SINGLE	5	432	452	6	1.796e-04	{N}	-3.746	438	452	LNTNSSATDSNPNTN	AIPTAAVPQQ|	NIAPPFLNTNSSATDSNPNTN	|LEDSLFFDHD
sp|P07269|PHO2_YEAST	SINGLE	6	350	364	5	2.875e-04	{N}	-3.541	350	364	YFLNNAPDEDPNLNN	TVTRSPTFAV|	YFLNNAPDEDPNLNN	|QWSICDDFSE
sp|P07269|PHO2_YEAST	SINGLE	7	258	274	5	3.504e-04	{F}	-3.455	258	272	FFSAMANNTKILFRI	ISKKNSEINY|	FFSAMANNTKILFRIFF	|PLSSVTNCSL
sp|P07269|PHO2_YEAST	MULTIPLE	1	289	333	28	1.307e-17	{ND}	-16.726	307	321	NNDDDNDDNSNEDND	VTNCSLTLET|	DDDIINSNNTSDKNNSNTNNDDDNDDNSNEDNDNSSEDKRNAKDN	|FGELKLTVTR
sp|P07269|PHO2_YEAST	WHOLE	1	1	559	78	1.208e-19	{N}
sp|P07269|PHO2_YEAST	WHOLE	2	1	559	54	3.504e-05	{D}
sp|P07270|PHO4_YEAST	SINGLE	1	44	67	9	3.465e-07	{N}	-6.460	51	65	NSQENHNSSENGNEN	TKRHDGREDF|	NEQNDELNSQENHNSSENGNENEN	|EQDSLALDDL
sp|P07270|PHO4_YEAST	SINGLE	2	211	243	12	1.455e-06	{S}	-5.837	229	243	HGSSHSRSLSKRRSS	RRVSPVTAKT|	SSSAEGVVVASESPVIAPHGSSHSRSLSKRRSS	|GALVDDDKRE
sp|P07270|PHO4_YEAST	SINGLE	3	162	196	10	2.740e-06	{P}	-5.562	173	187	LPDSVIPTPKPKPKP	SPYLNKRRGK|	PGPDSATSLFELPDSVIPTPKPKPKPKQYPKVILP	|SNSTRRVSPV
sp|P07270|PHO4_YEAST	SINGLE	4	79	93	4	2.419e-04	{M}	-3.616	79	93	RAFELVEGMDMDWMM	QDSLALDDLD|	RAFELVEGMDMDWMM	|PSHAHHSPAT
sp|P07270|PHO4_YEAST	SINGLE	5	70	90	6	6.796e-04	{D}	-3.168	70	84	DSLALDDLDRAFELV	ENGNENENEQ|	DSLALDDLDRAFELVEGMDMD	|WMMPSHAHHS
sp|P07270|PHO4_YEAST	MULTIPLE	1	75	93	9	4.115e-06	{MD}	-6.784	75	89	DDLDRAFELVEGMDM	NENEQDSLAL|	DDLDRAFELVEGMDMDWMM	|PSHAHHSPAT
sp|P07270|PHO4_YEAST	WHOLE	1	1	312	40	1.578e-04	{S}
sp|P07271|PIF1_YEAST	SINGLE	1	781	800	8	1.247e-05	{K}	-4.904	781	795	KKRKLDYAPGPKYKA	YKQLEADEQV|	KKRKLDYAPGPKYKAKSKSK	|SNSPAPISAT
sp|P07271|PIF1_YEAST	SINGLE	2	65	79	6	8.836e-05	{D}	-4.054	65	79	DLDLLSDSDDWEEPD	LKHPSILSKE|	DLDLLSDSDDWEEPD	|CIQLETEKQE
sp|P07271|PIF1_YEAST	SINGLE	3	298	313	6	3.425e-04	{G}	-3.465	298	312	GGITIHSFAGIGLGK	ASTGLAACNI|	GGITIHSFAGIGLGKG	|DADKLYKKVR
sp|P07271|PIF1_YEAST	SINGLE	4	140	154	6	3.585e-04	{S}	-3.445	140	154	SENSFDQSSQKKSRS	PSIIQPPQLI|	SENSFDQSSQKKSRS	|TGFKNPLRPA
sp|P07271|PIF1_YEAST	SINGLE	5	21	47	8	3.912e-04	{S}	-3.408	28	42	LKNVSHAKLSFSMSS	HIIPRRPFIC|	SFNSFLLLKNVSHAKLSFSMSSRGFRS	|NNFIQAQLKH
sp|P07271|PIF1_YEAST	SINGLE	6	317	331	5	4.635e-04	{R}	-3.334	317	331	KLYKKVRRSRKHLRR	GIGLGKGDAD|	KLYKKVRRSRKHLRR	|WENIGALVVD
sp|P07271|PIF1_YEAST	WHOLE	1	1	859	84	1.236e-05	{K}
sp|P07272|PPR1_YEAST	SINGLE	1	34	61	6	4.432e-06	{C}	-5.353	34	48	CKRCRLKKIKCDQEF	NIGISKSRTA|	CKRCRLKKIKCDQEFPSCKRCAKLEVPC	|VSLDPATGKD
sp|P07272|PPR1_YEAST	SINGLE	2	2	18	6	3.418e-04	{K}	-3.466	2	16	KQKKFNSKKSNRTDL	M|	KQKKFNSKKSNRTDLSK	|RGDSPNIGIS
sp|P07272|PPR1_YEAST	SINGLE	3	146	160	6	3.585e-04	{S}	-3.445	146	160	NSMASSAITSKSMAS	LLADYLVQKG|	NSMASSAITSKSMAS	|PQTINVQRKE
sp|P07272|PPR1_YEAST	SINGLE	4	215	229	6	3.585e-04	{S}	-3.445	215	229	ESSFNSFLGDSSGIS	KEISALGTMR|	ESSFNSFLGDSSGIS	|FAKLVFTATN
sp|P07272|PPR1_YEAST	SINGLE	5	490	505	5	6.419e-04	{R}	-3.193	490	504	REIRRRLFWCVYSLD	KINKNYDAFT|	REIRRRLFWCVYSLDR	|QICSYFGRPF
sp|P07272|PPR1_YEAST	SINGLE	6	794	813	5	7.789e-04	{F}	-3.109	799	813	FEEKAPFDIPLDEFF	FDDGTFDNKV|	FNRTNFEEKAPFDIPLDEFF	|TELEKHSNVS
sp|P07272|PPR1_YEAST	SINGLE	7	238	252	5	9.005e-04	{D}	-3.046	238	252	TNFRQDSGDDVLDED	ISFAKLVFTA|	TNFRQDSGDDVLDED	|IKQREQKYNG
sp|P07272|PPR1_YEAST	WHOLE	1	1	904	92	2.118e-04	{S}
sp|P07272|PPR1_YEAST	WHOLE	2	1	904	58	7.614e-04	{N}
sp|P07273|TFS2_YEAST	SINGLE	1	52	80	9	3.677e-05	{K}	-4.435	52	66	KFKKSTNVEISKLVK	RETKVGVEVN|	KFKKSTNVEISKLVKKMISSWKDAINKNK	|RSRQAQQHHQ
sp|P07273|TFS2_YEAST	WHOLE	1	1	309	39	1.199e-05	{K}
sp|P07276|RAD2_YEAST	SINGLE	1	988	1030	13	1.035e-06	{K}	-5.985	988	1002	KRKKKGKQKRINEFF	ILIPLIRDVN|	KRKKKGKQKRINEFFPREYISGDKKLNTSKRISTATGKLKKRK	|M
sp|P07276|RAD2_YEAST	SINGLE	2	642	671	10	1.055e-05	{E}	-4.977	642	656	EILERESEKESSNDE	YELLTGLNAT|	EILERESEKESSNDENKDDDLEVLSEELFE	|DVPTKSQISK
sp|P07276|RAD2_YEAST	SINGLE	3	308	336	9	1.620e-05	{D}	-4.791	319	333	LDSNAEDGDVLRWDD	GSDAQKAIVI|	DDKDAGALVKQLDSNAEDGDVLRWDDLED	|NSLKIVRHES
sp|P07276|RAD2_YEAST	SINGLE	4	361	376	7	3.063e-05	{E}	-4.514	361	375	EDEGCDSDECEWEEV	TAPQKRSNRS|	EDEGCDSDECEWEEVE	|LKPKNVKFVE
sp|P07276|RAD2_YEAST	SINGLE	5	85	99	6	3.887e-05	{R}	-4.410	85	99	RETIRQRKERRQGKR	VFDGGVPVLK|	RETIRQRKERRQGKR	|ESAKSTARKL
sp|P07276|RAD2_YEAST	SINGLE	6	710	726	7	4.869e-05	{E}	-4.313	712	726	EEDNIVENMIKEQEE	KPLIFDYDFS|	EDEEDNIVENMIKEQEE	|FDTFKNTTLS
sp|P07276|RAD2_YEAST	SINGLE	7	545	573	7	1.636e-04	{N}	-3.786	559	573	NNENSLLFQKNTESN	KGAILTEGEQ|	NLNFISHKIPQFDFNNENSLLFQKNTESN	|VSQEATKEKS
sp|P07276|RAD2_YEAST	SINGLE	8	458	478	7	1.639e-04	{K}	-3.785	458	472	KMEKKPEADDKSKIA	IEMMEAVQLS|	KMEKKPEADDKSKIAKPVTSK	|GTEARPPIVQ
sp|P07276|RAD2_YEAST	SINGLE	9	901	917	6	3.418e-04	{K}	-3.466	903	917	KQETENKFEKDLRKK	KDWYNNGQFD|	KRKQETENKFEKDLRKK	|LVNNEIILDD
sp|P07276|RAD2_YEAST	SINGLE	10	118	132	6	3.585e-04	{S}	-3.445	118	132	SNDNVKNSTPSSGSS	KLLALQLQNG|	SNDNVKNSTPSSGSS	|VQIFKPQDEW
sp|P07276|RAD2_YEAST	SINGLE	11	602	617	5	4.001e-04	{N}	-3.398	602	616	NPYNTTNFVEDKNVR	FSSTASQQLY|	NPYNTTNFVEDKNVRN	|EQESGAETTN
sp|P07276|RAD2_YEAST	SINGLE	12	58	76	5	6.080e-04	{F}	-3.216	58	72	FFRRICKLLYFGIRP	NAVKNSHITG|	FFRRICKLLYFGIRPVFVF	|DGGVPVLKRE
sp|P07276|RAD2_YEAST	SINGLE	13	844	861	7	6.140e-04	{L}	-3.212	844	858	LKLLGLDRKNMIELA	YVEFYDAESI|	LKLLGLDRKNMIELAQLL	|GSDYTNGLKG
sp|P07276|RAD2_YEAST	SINGLE	14	926	946	6	6.796e-04	{D}	-3.168	926	940	DDDFPSVMVYDAYMR	KKLVNNEIIL|	DDDFPSVMVYDAYMRPEVDHD	|TTPFVWGVPD
sp|P07276|RAD2_YEAST	SINGLE	15	226	246	5	9.823e-04	{F}	-3.008	232	246	FSRFQIDMVKRRNFF	GYSKEQLETI|	FPNSMDFSRFQIDMVKRRNFF	|TQKLINTTGF
sp|P07276|RAD2_YEAST	WHOLE	1	1	1031	97	1.339e-05	{K}
sp|P07276|RAD2_YEAST	WHOLE	2	1	1031	100	2.075e-05	{E}
sp|P07276|RAD2_YEAST	WHOLE	3	1	1031	83	2.104e-04	{D}
sp|P07276|RAD2_YEAST	WHOLE	4	1	1031	66	4.225e-04	{N}
sp|P07277|KIME_YEAST	SINGLE	1	342	356	6	2.293e-04	{G}	-3.640	342	356	LRIGSTKLTGAGGGG	LELIKNLSDD|	LRIGSTKLTGAGGGG	|CSLTLLRRDI
sp|P07277|KIME_YEAST	SINGLE	2	91	106	7	2.677e-04	{L}	-3.572	91	105	LSQELVSLLDPLLAQ	LAKAQQATDG|	LSQELVSLLDPLLAQL	|SESFHYHAAF
sp|P07277|KIME_YEAST	SINGLE	3	135	155	7	4.131e-04	{S}	-3.384	141	155	PIGAGLGSSASISVS	LCPHAKNIKF|	SLKSTLPIGAGLGSSASISVS	|LALAMAYLGG
sp|P07277|KIME_YEAST	WHOLE	1	1	443	61	4.201e-04	{L}
sp|P07278|KAPR_YEAST	SINGLE	1	68	84	8	9.053e-06	{S}	-5.043	70	84	SRPQSAQSQSRSRSS	NIVLFPEPEE|	SFSRPQSAQSQSRSRSS	|VMFKSPFVNE
sp|P07278|KAPR_YEAST	SINGLE	2	109	123	6	2.215e-05	{Q}	-4.655	109	123	PHEQDTHQQAQEEQQ	NVFKSGFNLD|	PHEQDTHQQAQEEQQ	|HTREKTSTPP
sp|P07284|SYSC_YEAST	SINGLE	1	54	104	16	3.483e-08	{K}	-7.458	54	68	KKFNKLQKDIGLKFK	KTRFELDELN|	KKFNKLQKDIGLKFKNKEDASGLLAEKEKLTQQKKELTEKEQQEDKDLKKK	|VFQVGNIVHP
sp|P07284|SYSC_YEAST	SINGLE	2	299	325	9	2.896e-05	{E}	-4.538	301	315	IEQFVITEPEKSWEE	AWGVFRVHAF|	EKIEQFVITEPEKSWEEFEKMISYSEE	|FYKSLKLPYR
sp|P07284|SYSC_YEAST	SINGLE	3	447	461	6	1.570e-04	{K}	-3.804	447	461	ELPKNSTSSKDKKKK	GEPEFLPFVN|	ELPKNSTSSKDKKKK	|N
sp|P07284|SYSC_YEAST	SINGLE	4	104	118	6	2.045e-04	{V}	-3.689	104	118	KVFQVGNIVHPSVVV	EQQEDKDLKK|	KVFQVGNIVHPSVVV	|SNDEENNELV
sp|P07284|SYSC_YEAST	SINGLE	5	79	97	6	8.541e-04	{E}	-3.068	79	93	EKEKLTQQKKELTEK	NKEDASGLLA|	EKEKLTQQKKELTEKEQQE	|DKDLKKKVFQ
sp|P07284|SYSC_YEAST	MULTIPLE	1	48	104	25	4.904e-09	{KE}	-10.527	79	93	EKEKLTQQKKELTEK	DYKDWVKTRF|	ELDELNKKFNKLQKDIGLKFKNKEDASGLLAEKEKLTQQKKELTEKEQQEDKDLKKK	|VFQVGNIVHP
sp|P07284|SYSC_YEAST	WHOLE	1	1	462	50	4.865e-05	{K}
sp|P07284|SYSC_YEAST	WHOLE	2	1	462	51	8.347e-05	{E}
sp|P07285|TRPD_YEAST	SINGLE	1	13	36	9	1.452e-04	{L}	-3.838	22	36	STDLHDALLVILSLL	EATLLSYTKK|	LLASPPQLSSTDLHDALLVILSLL	|QKCDTNSDES
sp|P07286|GPT_YEAST	SINGLE	1	416	438	6	6.136e-04	{I}	-3.212	423	437	IGILALLGRHAIGAI	PMREDKLCNT|	ILKLQFCIGILALLGRHAIGAII	|FGHDNLWTVR
sp|P07286|GPT_YEAST	SINGLE	2	233	250	7	6.140e-04	{L}	-3.212	233	247	LAILALLNDLLYFSM	NGLEVGQCIV|	LAILALLNDLLYFSMGPL	|ATRDSHRFSA
sp|P07286|GPT_YEAST	WHOLE	1	1	448	41	6.730e-05	{I}
sp|P07286|GPT_YEAST	WHOLE	2	1	448	65	7.741e-05	{L}
sp|P07286|GPT_YEAST	WHOLE	3	1	448	31	8.857e-04	{F}
sp|P07342|ILVB_YEAST	SINGLE	1	48	72	8	1.085e-05	{P}	-4.965	48	62	PLPASKRPEPAPSFN	SSSSRYYSAS|	PLPASKRPEPAPSFNVDPLEQPAEP	|SKLAKKLRAE
sp|P07342|ILVB_YEAST	SINGLE	2	38	52	7	3.582e-05	{S}	-4.446	38	52	SSSSRYYSASPLPAS	RSVALAQRFY|	SSSSRYYSASPLPAS	|KRPEPAPSFN
sp|P07342|ILVB_YEAST	SINGLE	3	520	534	6	2.293e-04	{G}	-3.640	520	534	GGLGTMGYGLPAAIG	WRNPHTFITS|	GGLGTMGYGLPAAIG	|AQVAKPESLV
sp|P07342|ILVB_YEAST	SINGLE	4	633	655	7	4.064e-04	{V}	-3.391	637	651	GPVLLEVEVDKKVPV	EELDAKLKEF|	VSTKGPVLLEVEVDKKVPVLPMV	|AGGSGLDEFI
sp|P07342|ILVB_YEAST	MULTIPLE	1	38	73	17	1.454e-07	{PS}	-9.410	38	52	SSSSRYYSASPLPAS	RSVALAQRFY|	SSSSRYYSASPLPASKRPEPAPSFNVDPLEQPAEPS	|KLAKKLRAEP
sp|P07347|ARD1_YEAST	SINGLE	1	53	75	7	1.612e-04	{D}	-3.793	53	67	DCEDSDEQDENDKLE	ASFVATTTTL|	DCEDSDEQDENDKLELTLDGTND	|GRTIKLDPTY
sp|P07347|ARD1_YEAST	SINGLE	2	211	226	6	3.084e-04	{E}	-3.511	211	225	ENEEKLEDDLESDLL	ISNFTHRRLK|	ENEEKLEDDLESDLLE	|DIIKQGVNDI
sp|P07347|ARD1_YEAST	SINGLE	3	4	27	6	3.904e-04	{N}	-3.408	9	23	TINDIICMQNANLHN	MPI|	NIRRATINDIICMQNANLHNLPEN	|YMMKYYMYHI
sp|P07347|ARD1_YEAST	SINGLE	4	1	15	5	5.275e-04	{I}	-3.278	1	15	MPINIRRATINDIIC	|	MPINIRRATINDIIC	|MQNANLHNLP
sp|P07347|ARD1_YEAST	SINGLE	5	16	34	4	6.290e-04	{M}	-3.201	16	30	MQNANLHNLPENYMM	RRATINDIIC|	MQNANLHNLPENYMMKYYM	|YHILSWPEAS
sp|P07347|ARD1_YEAST	MULTIPLE	1	1	37	17	1.344e-07	{NIM}	-9.888	1	15	MPINIRRATINDIIC	|	MPINIRRATINDIICMQNANLHNLPENYMMKYYMYHI	|LSWPEASFVA
sp|P07390|PT494_YEAST	WHOLE	1	1	489	36	7.132e-04	{N}
sp|P07560|SEC4_YEAST	SINGLE	1	198	212	6	3.585e-04	{S}	-3.445	198	212	GNISINSGSGNSSKS	KLVGVGNGKE|	GNISINSGSGNSSKS	|NCC
sp|P07560|SEC4_YEAST	SINGLE	2	191	207	6	4.943e-04	{G}	-3.306	191	205	GVGNGKEGNISINSG	QEKIDSNKLV|	GVGNGKEGNISINSGSG	|NSSKSNCC
sp|P07560|SEC4_YEAST	SINGLE	3	50	64	5	5.275e-04	{I}	-3.278	50	64	ITTIGIDFKIKTVDI	FVEDKFNPSF|	ITTIGIDFKIKTVDI	|NGKKVKLQLW
sp|P07560|SEC4_YEAST	MULTIPLE	1	191	212	12	7.201e-06	{SG}	-6.751	198	212	GNISINSGSGNSSKS	QEKIDSNKLV|	GVGNGKEGNISINSGSGNSSKS	|NCC
sp|P07702|LYS2_YEAST	SINGLE	1	1213	1227	7	1.824e-05	{V}	-4.739	1213	1227	SVNMVPVDHVARVVV	QLGKIPDIEN|	SVNMVPVDHVARVVV	|ATSLNPPKEN
sp|P07702|LYS2_YEAST	SINGLE	2	88	115	7	1.297e-04	{N}	-3.887	96	110	NELYSTINNELNKLN	YIANNKILRF|	NIQPTWSFNELYSTINNELNKLNSIEAN	|FSFDELAEKI
sp|P07702|LYS2_YEAST	SINGLE	3	163	184	6	2.364e-04	{N}	-3.626	163	177	NLDTSNNAHVLNLIY	FKHHLVDFAL|	NLDTSNNAHVLNLIYNSLLYSN	|ERVTIVADQF
sp|P07702|LYS2_YEAST	SINGLE	4	615	635	7	2.506e-04	{G}	-3.601	615	629	GIGEIGEIYVRAGGL	VNRNDRTQIC|	GIGEIGEIYVRAGGLAEGYRG	|LPELNKEKFV
sp|P07702|LYS2_YEAST	SINGLE	5	1255	1271	5	2.972e-04	{Y}	-3.527	1255	1269	YLYTLHDYGYDVEIE	TGHPRILFKD|	YLYTLHDYGYDVEIESY	|SKWKKSLEAS
sp|P07702|LYS2_YEAST	SINGLE	6	648	670	4	3.281e-04	{W}	-3.484	648	662	WFVEKDHWNYLDKDN	ELNKEKFVNN|	WFVEKDHWNYLDKDNGEPWRQFW	|LGPRDRLYRT
sp|P07702|LYS2_YEAST	SINGLE	7	1353	1367	5	4.135e-04	{P}	-3.384	1353	1367	GFLPPPTHNDKLPLP	GIYIAFLNKV|	GFLPPPTHNDKLPLP	|SIELTQAQIS
sp|P07702|LYS2_YEAST	SINGLE	8	1161	1175	5	4.635e-04	{R}	-3.334	1161	1175	IRRAGERGLRGCIVR	GQSKWAAEYI|	IRRAGERGLRGCIVR	|PGYVTGASAN
sp|P07702|LYS2_YEAST	SINGLE	9	362	383	6	4.771e-04	{I}	-3.321	362	376	INDELEIVSRINSIA	GQLDQLVEDY|	INDELEIVSRINSIAIQENGTI	|EGGKLDNGED
sp|P07702|LYS2_YEAST	SINGLE	10	27	43	5	5.538e-04	{Q}	-3.257	27	41	QQEPYTKQATYSLQL	SVLPHDFLRP|	QQEPYTKQATYSLQLPQ	|LDVPHDSFSN
sp|P07702|LYS2_YEAST	SINGLE	11	506	524	6	6.706e-04	{T}	-3.174	506	520	TVTHLTPAMGQLLTA	LAEWMSKYGC|	TVTHLTPAMGQLLTAQATT	|PFPKLHHAFF
sp|P07703|RPAC1_YEAST	SINGLE	1	109	128	6	5.140e-04	{D}	-3.289	109	123	DPDMLTWVDSNLPDD	HRIGLVPLKV|	DPDMLTWVDSNLPDDEKFTD	|ENTIVLSLNV
sp|P07806|SYV_YEAST	SINGLE	1	75	117	17	2.243e-10	{K}	-9.649	75	89	KTPKEIEKEKKKAEK	INPLKEDGSP|	KTPKEIEKEKKKAEKLLKFAAKQAKKNAAATTGASQKKPKKKK	|EVEPIPEFID
sp|P07806|SYV_YEAST	SINGLE	2	1040	1054	7	1.330e-05	{K}	-4.876	1040	1054	IAKVQKKLEKAKKSK	VKGHVDIDAE|	IAKVQKKLEKAKKSK	|NGIEQTINSK
sp|P07806|SYV_YEAST	SINGLE	3	94	108	7	6.097e-05	{A}	-4.215	94	108	AAKQAKKNAAATTGA	KKKAEKLLKF|	AAKQAKKNAAATTGA	|SQKKPKKKKE
sp|P07806|SYV_YEAST	SINGLE	4	558	573	4	7.491e-05	{W}	-4.125	558	572	WLGNIQDWCISRQLW	PKSSEAEYFH|	WLGNIQDWCISRQLWW	|GHRCPVYFIN
sp|P07806|SYV_YEAST	SINGLE	5	169	190	6	3.601e-04	{P}	-3.444	176	190	KVKPEGVFCIPAPPP	DWWIKTGVFE|	PEFTADGKVKPEGVFCIPAPPP	|NVTGALHIGH
sp|P07806|SYV_YEAST	SINGLE	6	394	410	4	4.036e-04	{H}	-3.394	394	408	HPDDDRYKHLHGKFI	TIFGDTAVAV|	HPDDDRYKHLHGKFIQH	|PFLPRKIPII
sp|P07806|SYV_YEAST	MULTIPLE	1	78	117	24	1.865e-11	{KA}	-13.864	82	96	KEKKKAEKLLKFAAK	LKEDGSPKTP|	KEIEKEKKKAEKLLKFAAKQAKKNAAATTGASQKKPKKKK	|EVEPIPEFID
sp|P07806|SYV_YEAST	WHOLE	1	1	1104	113	7.202e-08	{K}
sp|P07806|SYV_YEAST	SINGLE	1	75	117	17	2.243e-10	{K}	-9.649	75	89	KTPKEIEKEKKKAEK	INPLKEDGSP|	KTPKEIEKEKKKAEKLLKFAAKQAKKNAAATTGASQKKPKKKK	|EVEPIPEFID
sp|P07806|SYV_YEAST	SINGLE	2	1040	1054	7	1.330e-05	{K}	-4.876	1040	1054	IAKVQKKLEKAKKSK	VKGHVDIDAE|	IAKVQKKLEKAKKSK	|NGIEQTINSK
sp|P07806|SYV_YEAST	SINGLE	3	94	108	7	6.097e-05	{A}	-4.215	94	108	AAKQAKKNAAATTGA	KKKAEKLLKF|	AAKQAKKNAAATTGA	|SQKKPKKKKE
sp|P07806|SYV_YEAST	SINGLE	4	558	573	4	7.491e-05	{W}	-4.125	558	572	WLGNIQDWCISRQLW	PKSSEAEYFH|	WLGNIQDWCISRQLWW	|GHRCPVYFIN
sp|P07806|SYV_YEAST	SINGLE	5	169	190	6	3.601e-04	{P}	-3.444	176	190	KVKPEGVFCIPAPPP	DWWIKTGVFE|	PEFTADGKVKPEGVFCIPAPPP	|NVTGALHIGH
sp|P07806|SYV_YEAST	SINGLE	6	394	410	4	4.036e-04	{H}	-3.394	394	408	HPDDDRYKHLHGKFI	TIFGDTAVAV|	HPDDDRYKHLHGKFIQH	|PFLPRKIPII
sp|P07806|SYV_YEAST	MULTIPLE	1	78	117	24	1.865e-11	{KA}	-13.864	82	96	KEKKKAEKLLKFAAK	LKEDGSPKTP|	KEIEKEKKKAEKLLKFAAKQAKKNAAATTGASQKKPKKKK	|EVEPIPEFID
sp|P07806|SYV_YEAST	WHOLE	1	1	1104	113	7.202e-08	{K}
sp|P07834|CDC4_YEAST	SINGLE	1	744	769	11	6.882e-07	{S}	-6.162	753	767	SNPVNSSSSSLESIS	GQSFLEILDF|	SKASKINYVSNPVNSSSSSLESISTS	|LGLTRTTIIP
sp|P07834|CDC4_YEAST	SINGLE	2	187	203	7	3.611e-05	{T}	-4.442	187	201	TASSPGTTTPLAKTT	MEEGALPLSP|	TASSPGTTTPLAKTTKT	|INNNNNIADL
sp|P07834|CDC4_YEAST	SINGLE	3	155	175	6	1.796e-04	{N}	-3.746	161	175	GSDVSNNVNSATINN	SHNVAAPTTV|	NAATITGSDVSNNVNSATINN	|PMEEGALPLS
sp|P07834|CDC4_YEAST	SINGLE	4	195	209	5	2.875e-04	{N}	-3.541	195	209	TPLAKTTKTINNNNN	SPTASSPGTT|	TPLAKTTKTINNNNN	|IADLIESKDS
sp|P07834|CDC4_YEAST	SINGLE	5	235	253	5	9.333e-04	{N}	-3.030	235	249	NNNLPHAYFKNLLFR	YLSDEIFSAI|	NNNLPHAYFKNLLFRLVAN	|MDRSELSDLG
sp|P07834|CDC4_YEAST	MULTIPLE	1	193	209	11	1.099e-07	{TN}	-7.984	193	207	TTTPLAKTTKTINNN	PLSPTASSPG|	TTTPLAKTTKTINNNNN	|IADLIESKDS
sp|P07834|CDC4_YEAST	WHOLE	1	1	779	59	1.368e-05	{N}
sp|P07834|CDC4_YEAST	WHOLE	2	1	779	86	2.734e-05	{S}
sp|P07866|LTE1_YEAST	SINGLE	1	346	367	10	1.000e-06	{S}	-6.000	353	367	NNSNSNSRSNTSSMS	NEQSGTLQGT|	STTSSLDNNSNSNSRSNTSSMS	|VLHRSAIGLL
sp|P07866|LTE1_YEAST	SINGLE	2	642	667	10	6.090e-06	{S}	-5.215	653	667	ESITYSYDSELSSSS	LKNVLPDLKE|	SSPLNDSREDTESITYSYDSELSSSS	|PPRDTVTKKS
sp|P07866|LTE1_YEAST	SINGLE	3	829	854	9	4.610e-05	{S}	-4.336	829	843	SALYSDTSSTVISIS	EPLNLEYNKK|	SALYSDTSSTVISISTSKLFESAQNS	|PLKQTQNPQR
sp|P07866|LTE1_YEAST	SINGLE	4	417	439	8	1.165e-04	{S}	-3.934	417	431	SISSLNRKSSKEEEE	EMDAFVKYVV|	SISSLNRKSSKEEEEEFLNSDSS	|KFDILSARTI
sp|P07866|LTE1_YEAST	SINGLE	5	238	262	8	2.213e-04	{S}	-3.655	238	252	SSNSSKNQRSPSMLL	DVFRLPEKLQ|	SSNSSKNQRSPSMLLFPDNTSNVYS	|KHRIAKEPSV
sp|P07866|LTE1_YEAST	SINGLE	6	76	95	6	2.355e-04	{R}	-3.628	81	95	IREITTNAAKAKRRR	PQDLHDLLIY|	RFRWCIREITTNAAKAKRRR	|IGEVALVRTF
sp|P07866|LTE1_YEAST	SINGLE	7	528	542	5	2.875e-04	{N}	-3.541	528	542	LTNTLNKQLQNNESN	VSSIAQSVIS|	LTNTLNKQLQNNESN	|MQPSPSYDAL
sp|P07866|LTE1_YEAST	SINGLE	8	348	362	5	2.875e-04	{N}	-3.541	348	362	TSSLDNNSNSNSRSN	QSGTLQGTST|	TSSLDNNSNSNSRSN	|TSSMSVLHRS
sp|P07866|LTE1_YEAST	SINGLE	9	131	151	6	3.649e-04	{I}	-3.438	137	151	KHIEQYPKIISSCII	LPNITLRLRL|	IEFLNDKHIEQYPKIISSCII	|NLKKNWVHCS
sp|P07866|LTE1_YEAST	SINGLE	10	1037	1053	5	5.425e-04	{N}	-3.266	1037	1051	NKKNLNEIANMLDDS	NSESAFTGSL|	NKKNLNEIANMLDDSIN	|DDPITVALMK
sp|P07866|LTE1_YEAST	SINGLE	11	571	587	6	7.634e-04	{S}	-3.117	573	587	SAESMRLFDKDNSSS	TTAYYNKMHG|	SYSAESMRLFDKDNSSS	|RTDENGPQRL
sp|P07866|LTE1_YEAST	MULTIPLE	1	349	367	14	4.572e-10	{SN}	-9.541	353	367	NNSNSNSRSNTSSMS	SGTLQGTSTT|	SSLDNNSNSNSRSNTSSMS	|VLHRSAIGLL
sp|P07866|LTE1_YEAST	WHOLE	1	1	1435	191	2.399e-16	{S}
sp|P07866|LTE1_YEAST	WHOLE	2	1	1435	117	4.539e-11	{N}
sp|P07866|LTE1_YEAST	WHOLE	3	1	1435	101	9.853e-05	{I}
sp|P07884|MOD5_YEAST	SINGLE	1	61	86	5	2.039e-04	{H}	-3.691	61	75	HPLQEREGIPHHVMN	YKDIPIITNK|	HPLQEREGIPHHVMNHVDWSEEYYSH	|RFETECMNAI
sp|P07884|MOD5_YEAST	WHOLE	1	1	428	46	1.044e-04	{K}
sp|P07884|MOD5_YEAST	SINGLE	1	61	86	5	2.039e-04	{H}	-3.691	61	75	HPLQEREGIPHHVMN	YKDIPIITNK|	HPLQEREGIPHHVMNHVDWSEEYYSH	|RFETECMNAI
sp|P07884|MOD5_YEAST	WHOLE	1	1	428	46	1.044e-04	{K}
sp|P07991|OAT_YEAST	SINGLE	1	83	101	6	5.773e-05	{F}	-4.239	87	101	VYAQFAKFVTEFFGF	AQTLTLSSRA|	FHNDVYAQFAKFVTEFFGF	|ETVLPMNTGA
sp|P07991|OAT_YEAST	SINGLE	2	21	37	4	4.036e-04	{H}	-3.394	21	35	HNYHPLPVVFHKAKG	TIEWENKYSA|	HNYHPLPVVFHKAKGAH	|VWDPEGKLYL
sp|P07991|OAT_YEAST	WHOLE	1	1	424	20	7.342e-04	{H}
sp|P08004|CHS1_YEAST	SINGLE	1	795	816	8	9.995e-07	{F}	-6.000	795	809	FFYLFFNTLISWFSL	IGRKLLLTVE|	FFYLFFNTLISWFSLSSFFLVF	|RILTVSIALA
sp|P08004|CHS1_YEAST	SINGLE	2	308	330	9	1.863e-06	{D}	-5.730	311	325	EYDKDDFSRDDEYDD	DSVKSGYSHR|	DLGEYDKDDFSRDDEYDDLNTID	|KLQFQANGVP
sp|P08004|CHS1_YEAST	SINGLE	3	72	88	7	3.459e-06	{N}	-5.461	72	86	NMLYNGDDGNNNTIN	LQFPEQSQQT|	NMLYNGDDGNNNTINDN	|ERDIYGGFVN
sp|P08004|CHS1_YEAST	SINGLE	4	342	358	8	9.053e-06	{S}	-5.043	342	356	SSSVSSIGSKESDII	LQFQANGVPA|	SSSVSSIGSKESDIIVS	|NDNLTANRAL
sp|P08004|CHS1_YEAST	SINGLE	5	203	223	7	1.734e-05	{N}	-4.761	203	217	NNNMNSGNIPQYHDQ	QEARPILEQP|	NNNMNSGNIPQYHDQPFGYNN	|GYHGLQAKDY
sp|P08004|CHS1_YEAST	SINGLE	6	1044	1068	7	1.370e-04	{I}	-3.863	1044	1058	IIFWVITNFIIVAVV	GYYANVRSLV|	IIFWVITNFIIVAVVLETGGIADYI	|AMKSISTDDT
sp|P08004|CHS1_YEAST	SINGLE	7	232	248	6	1.949e-04	{D}	-3.710	234	248	YDDPEGGYIDQRGDD	NNGYHGLQAK|	DYYDDPEGGYIDQRGDD	|YQINSYLGRN
sp|P08004|CHS1_YEAST	SINGLE	8	5	26	6	2.364e-04	{N}	-3.626	5	19	NNRSRNEYHSNRKNE	MSDQ|	NNRSRNEYHSNRKNEPSYELQN	|AHSGLFHSSN
sp|P08004|CHS1_YEAST	SINGLE	9	872	886	4	2.419e-04	{M}	-3.616	872	886	FAVMMIYMIFCSIFM	EKFYVLTCVI|	FAVMMIYMIFCSIFM	|SVKSFQNILK
sp|P08004|CHS1_YEAST	SINGLE	10	49	70	6	2.422e-04	{Q}	-3.616	56	70	FTPVQSLQFPEQSQQ	LTNRNQRYTN|	QNASMGSFTPVQSLQFPEQSQQ	|TNMLYNGDDG
sp|P08004|CHS1_YEAST	SINGLE	11	162	176	5	2.875e-04	{N}	-3.541	162	176	RPFFNENDYYYNNRN	GSQTMATPIE|	RPFFNENDYYYNNRN	|SRTSPSIASS
sp|P08004|CHS1_YEAST	SINGLE	12	36	50	5	2.875e-04	{N}	-3.541	36	50	NEELTNRNQRYTNQN	NAHSGLFHSS|	NEELTNRNQRYTNQN	|ASMGSFTPVQ
sp|P08004|CHS1_YEAST	SINGLE	13	173	187	6	3.585e-04	{S}	-3.445	173	187	NNRNSRTSPSIASSS	PFFNENDYYY|	NNRNSRTSPSIASSS	|DGYADQEARP
sp|P08004|CHS1_YEAST	SINGLE	14	214	234	5	8.379e-04	{Y}	-3.077	220	234	GYNNGYHGLQAKDYY	NNMNSGNIPQ|	YHDQPFGYNNGYHGLQAKDYY	|DDPEGGYIDQ
sp|P08004|CHS1_YEAST	SINGLE	15	112	130	5	9.333e-04	{N}	-3.030	116	130	NTNSQQLPSEHQYNN	QRPPPATAEY|	NDVFNTNSQQLPSEHQYNN	|VPSYPLPSIN
sp|P08004|CHS1_YEAST	MULTIPLE	1	203	234	12	3.243e-06	{NY}	-7.838	203	217	NNNMNSGNIPQYHDQ	QEARPILEQP|	NNNMNSGNIPQYHDQPFGYNNGYHGLQAKDYY	|DDPEGGYIDQ
sp|P08004|CHS1_YEAST	MULTIPLE	2	36	88	19	3.428e-08	{QN}	-7.157	36	50	NEELTNRNQRYTNQN	NAHSGLFHSS|	NEELTNRNQRYTNQNASMGSFTPVQSLQFPEQSQQTNMLYNGDDGNNNTINDN	|ERDIYGGFVN
sp|P08004|CHS1_YEAST	MULTIPLE	3	168	187	10	2.236e-05	{NS}	-6.987	173	187	NNRNSRTSPSIASSS	TPIERPFFNE|	NDYYYNNRNSRTSPSIASSS	|DGYADQEARP
sp|P08004|CHS1_YEAST	WHOLE	1	1	1131	92	4.648e-09	{N}
sp|P08004|CHS1_YEAST	WHOLE	2	1	1131	66	3.891e-04	{F}
sp|P08004|CHS1_YEAST	WHOLE	3	1	1131	78	7.209e-04	{I}
sp|P08004|CHS1_YEAST	WHOLE	4	1	1131	62	9.423e-04	{Y}
sp|P08018|PBS2_YEAST	SINGLE	1	132	170	11	1.453e-05	{T}	-4.838	142	156	IDTTKITATTIGVNT	TLKNVLDNQE|	TQNITDVNINIDTTKITATTIGVNTGLPATDITPSVSNT	|ASATHKAQLL
sp|P08018|PBS2_YEAST	SINGLE	2	103	121	8	2.423e-05	{S}	-4.616	107	121	SQRMSSQVVQASSKS	KPLPPLPVAG|	SSKVSQRMSSQVVQASSKS	|TLKNVLDNQE
sp|P08018|PBS2_YEAST	SINGLE	3	329	353	9	3.248e-05	{S}	-4.488	339	353	SLSSKGIDFSNGSSS	ANFSKYVDIK|	SGSLNFAGKLSLSSKGIDFSNGSSS	|RITLDELEFL
sp|P08018|PBS2_YEAST	SINGLE	4	182	213	8	7.551e-05	{P}	-4.122	182	196	PNRRAPRRPLSTQHP	SATHKAQLLN|	PNRRAPRRPLSTQHPTRPNVAPHKAPAIINTP	|KQSLSARRGL
sp|P08018|PBS2_YEAST	SINGLE	5	281	300	7	1.188e-04	{T}	-3.925	283	297	TSSSTEGPHDTVGTT	PGSLINGVQS|	TSTSSSTEGPHDTVGTTPRT	|GNSNNSSNSG
sp|P08018|PBS2_YEAST	SINGLE	6	563	588	7	1.284e-04	{P}	-3.891	574	588	SQLSAIVDGPPPRLP	SILEMALGRY|	PYPPETYDNIFSQLSAIVDGPPPRLP	|SDKFSSDAQD
sp|P08018|PBS2_YEAST	SINGLE	7	66	83	7	1.415e-04	{S}	-3.849	66	80	SASVGSNQSEQDKGS	AFQEQRALKR|	SASVGSNQSEQDKGSSQS	|PKHIQQIVNK
sp|P08018|PBS2_YEAST	SINGLE	8	269	286	7	1.415e-04	{S}	-3.849	272	286	GSLINGVQSTSTSSS	SNSKVVEGKR|	SNPGSLINGVQSTSTSSS	|TEGPHDTVGT
sp|P08018|PBS2_YEAST	SINGLE	9	303	322	7	2.968e-04	{S}	-3.528	303	317	SNNSSNSGSSGGGGL	TVGTTPRTGN|	SNNSSNSGSSGGGGLFANFS	|KYVDIKSGSL
sp|P08018|PBS2_YEAST	SINGLE	10	301	316	6	3.425e-04	{G}	-3.465	301	315	GNSNNSSNSGSSGGG	HDTVGTTPRT|	GNSNNSSNSGSSGGGG	|LFANFSKYVD
sp|P08018|PBS2_YEAST	SINGLE	11	27	41	6	3.585e-04	{S}	-3.445	27	41	SDNGSAVKRTSSTSS	SSIQLNEQTG|	SDNGSAVKRTSSTSS	|HYNNINADLH
sp|P08018|PBS2_YEAST	SINGLE	12	637	651	5	4.635e-04	{R}	-3.334	637	651	ITERLERRNKILRER	RNQDVHMSEY|	ITERLERRNKILRER	|GENGLSKNVP
sp|P08018|PBS2_YEAST	SINGLE	13	184	198	5	4.635e-04	{R}	-3.334	184	198	RRAPRRPLSTQHPTR	THKAQLLNPN|	RRAPRRPLSTQHPTR	|PNVAPHKAPA
sp|P08018|PBS2_YEAST	SINGLE	14	125	141	5	5.425e-04	{N}	-3.266	125	139	NVLDNQETQNITDVN	VQASSKSTLK|	NVLDNQETQNITDVNIN	|IDTTKITATT
sp|P08018|PBS2_YEAST	SINGLE	15	73	89	5	5.538e-04	{Q}	-3.257	75	89	EQDKGSSQSPKHIQQ	LKRSASVGSN|	QSEQDKGSSQSPKHIQQ	|IVNKPLPPLP
sp|P08018|PBS2_YEAST	SINGLE	16	226	249	6	5.903e-04	{P}	-3.229	235	249	PTKTAQQPQQFAPSP	SLSARRGLKL|	PPGGMSLKMPTKTAQQPQQFAPSP	|SNKKHIETLS
sp|P08018|PBS2_YEAST	MULTIPLE	1	122	174	20	1.402e-07	{TN}	-8.103	131	145	ETQNITDVNINIDTT	SQVVQASSKS|	TLKNVLDNQETQNITDVNINIDTTKITATTIGVNTGLPATDITPSVSNTASAT	|HKAQLLNPNR
sp|P08018|PBS2_YEAST	MULTIPLE	2	182	207	12	1.234e-06	{PR}	-7.456	182	196	PNRRAPRRPLSTQHP	SATHKAQLLN|	PNRRAPRRPLSTQHPTRPNVAPHKAP	|AIINTPKQSL
sp|P08018|PBS2_YEAST	MULTIPLE	3	280	297	11	2.929e-06	{TS}	-7.774	280	294	STSTSSSTEGPHDTV	NPGSLINGVQ|	STSTSSSTEGPHDTVGTT	|PRTGNSNNSS
sp|P08018|PBS2_YEAST	MULTIPLE	4	66	89	12	3.463e-06	{SQ}	-7.106	68	82	SVGSNQSEQDKGSSQ	AFQEQRALKR|	SASVGSNQSEQDKGSSQSPKHIQQ	|IVNKPLPPLP
sp|P08018|PBS2_YEAST	MULTIPLE	5	301	322	13	8.898e-07	{SG}	-6.993	301	315	GNSNNSSNSGSSGGG	HDTVGTTPRT|	GNSNNSSNSGSSGGGGLFANFS	|KYVDIKSGSL
sp|P08018|PBS2_YEAST	WHOLE	1	1	668	79	5.663e-06	{S}
sp|P08018|PBS2_YEAST	WHOLE	2	1	668	46	6.228e-04	{N}
sp|P08019|AMYG_YEAST	SINGLE	1	206	220	5	5.275e-04	{I}	-3.278	206	220	PALRSIAILKIIDYI	EDWGRPQNDG|	PALRSIAILKIIDYI	|KQSGTDLGAK
sp|P08067|UCRI_YEAST	SINGLE	1	159	180	4	3.587e-04	{C}	-3.445	159	173	CTHLGCVPIGEAGDF	DPQWLIMLGI|	CTHLGCVPIGEAGDFGGWFCPC	|HGSHYDISGR
sp|P08067|UCRI_YEAST	SINGLE	2	16	32	6	7.634e-04	{S}	-3.117	16	30	SLTSKRLISQSLLAS	SSVKTCFKPM|	SLTSKRLISQSLLASKS	|TYRTPNFDDV
sp|P08067|UCRI_YEAST	SINGLE	3	157	175	6	9.446e-04	{G}	-3.025	161	175	HLGCVPIGEAGDFGG	VKDPQWLIML|	GICTHLGCVPIGEAGDFGG	|WFCPCHGSHY
sp|P08067|UCRI_YEAST	MULTIPLE	1	157	182	11	2.499e-06	{CG}	-6.470	168	182	GEAGDFGGWFCPCHG	VKDPQWLIML|	GICTHLGCVPIGEAGDFGGWFCPCHG	|SHYDISGRIR
sp|P08153|SWI5_YEAST	SINGLE	1	178	212	13	1.048e-09	{Q}	-8.979	178	192	QQQQELREQLRAQQE	FDRNLGELLL|	QQQQELREQLRAQQEANKKLELELKQTQYKQQQLQ	|ATLENSDGPQ
sp|P08153|SWI5_YEAST	SINGLE	2	53	74	7	2.433e-05	{N}	-4.614	53	67	NILNLNYGETNEVIM	YKTLATDDLG|	NILNLNYGETNEVIMNEINDLN	|LPLGPLSDEK
sp|P08153|SWI5_YEAST	SINGLE	3	103	127	7	6.009e-05	{N}	-4.221	103	117	NFDLENNSREVTLNA	ELIGNDWQSM|	NFDLENNSREVTLNATSLLNENRLN	|QDSGMTVYQK
sp|P08153|SWI5_YEAST	SINGLE	4	458	479	6	2.364e-04	{N}	-3.626	458	472	NDLDPNVLTKNTDNE	QQARHREGVF|	NDLDPNVLTKNTDNEGDDNEEN	|EPESRFVISE
sp|P08153|SWI5_YEAST	SINGLE	5	517	532	6	2.398e-04	{T}	-3.620	517	531	TYTTNSPSKITRKLT	QFGTHIKEIN|	TYTTNSPSKITRKLTT	|LPRGSIDKYV
sp|P08153|SWI5_YEAST	SINGLE	6	244	263	7	2.968e-04	{S}	-3.528	244	258	SLSPMISPPMSNTSF	SENVEDVYAN|	SLSPMISPPMSNTSFTGSPS	|RRNNRQKYCL
sp|P08153|SWI5_YEAST	SINGLE	7	640	654	5	4.635e-04	{R}	-3.334	640	654	NVVIKRSPRKRGRPR	MICSGGKKYE|	NVVIKRSPRKRGRPR	|KDGTSSVSSS
sp|P08153|SWI5_YEAST	SINGLE	8	397	412	6	5.323e-04	{S}	-3.274	397	411	SVNNTPSVNKVSLSS	SVDIMPTIPG|	SVNNTPSVNKVSLSSS	|YIDQYTPRGK
sp|P08153|SWI5_YEAST	SINGLE	9	334	350	5	5.425e-04	{N}	-3.266	334	348	NSANITPNNLRLDFK	PKSRVSSATS|	NSANITPNNLRLDFKIN	|VEDQESEYSE
sp|P08153|SWI5_YEAST	SINGLE	10	472	489	6	6.250e-04	{E}	-3.204	472	486	EGDDNEENEPESRFV	PNVLTKNTDN|	EGDDNEENEPESRFVISE	|TPSPVLKSQS
sp|P08153|SWI5_YEAST	SINGLE	11	313	335	7	7.500e-04	{S}	-3.125	321	335	PFTPKSRVSSATSNS	KIRSNPNENL|	SSKTKFITPFTPKSRVSSATSNS	|ANITPNNLRL
sp|P08153|SWI5_YEAST	MULTIPLE	1	463	482	10	1.282e-05	{NE}	-6.831	468	482	NTDNEGDDNEENEPE	REGVFNDLDP|	NVLTKNTDNEGDDNEENEPE	|SRFVISETPS
sp|P08153|SWI5_YEAST	MULTIPLE	2	326	342	9	3.263e-05	{NS}	-6.391	328	342	VSSATSNSANITPNN	TKFITPFTPK|	SRVSSATSNSANITPNN	|LRLDFKINVE
sp|P08153|SWI5_YEAST	WHOLE	1	1	709	63	4.728e-08	{N}
sp|P08153|SWI5_YEAST	WHOLE	2	1	709	83	5.109e-06	{S}
sp|P08425|SYFM_YEAST	SINGLE	1	278	300	6	8.558e-07	{W}	-6.068	282	296	YFPWTAPSWEIEVWW	NNTPKELKVR|	WINAYFPWTAPSWEIEVWWQGEW	|LELCGCGLIR
sp|P08425|SYFM_YEAST	SINGLE	2	257	275	6	6.596e-04	{K}	-3.181	257	271	KKISSMIKNKANNTP	IELIVSEVFN|	KKISSMIKNKANNTPKELK	|VRWINAYFPW
sp|P08431|GAL7_YEAST	SINGLE	1	225	239	6	2.045e-04	{V}	-3.689	225	239	KSRVVVENESFIVVV	ADYVKLESRE|	KSRVVVENESFIVVV	|PYWAIWPFET
sp|P08432|DCOR_YEAST	SINGLE	1	38	54	8	5.235e-05	{L}	-4.281	40	54	NLLLELKNNQDLELL	KKQYYKDGET|	LHNLLLELKNNQDLELL	|PHEQAHPKIF
sp|P08432|DCOR_YEAST	SINGLE	2	364	379	4	3.155e-04	{H}	-3.501	364	378	HQEPHPRTLYHNLEF	YGNMNCILFD|	HQEPHPRTLYHNLEFH	|YDDFESTTAV
sp|P08432|DCOR_YEAST	SINGLE	3	2	23	7	5.623e-04	{S}	-3.250	2	16	SSTQVGNALSSSTTT	M|	SSTQVGNALSSSTTTLVDLSNS	|TVTQKKQYYK
sp|P08456|PSS_YEAST	SINGLE	1	235	261	7	2.287e-04	{I}	-3.641	235	249	IFDNIPFGIFREDQI	GMAYCVRKGL|	IFDNIPFGIFREDQILEFHPIILVFFI	|HGCGMISKSL
sp|P08456|PSS_YEAST	SINGLE	2	74	88	4	2.419e-04	{M}	-3.616	74	88	FSMMRNLHMADYITM	IQKFTSDEHH|	FSMMRNLHMADYITM	|LNGFSGFYSI
sp|P08456|PSS_YEAST	SINGLE	3	165	181	5	3.504e-04	{F}	-3.455	167	181	IGFQTTFDVMILSFF	SFGVAPAAIA|	FAIGFQTTFDVMILSFF	|VLCGLARLAR
sp|P08456|PSS_YEAST	SINGLE	4	241	260	5	7.789e-04	{F}	-3.109	241	255	FGIFREDQILEFHPI	RKGLIFDNIP|	FGIFREDQILEFHPIILVFF	|IHGCGMISKS
sp|P08456|PSS_YEAST	SINGLE	5	151	166	6	8.219e-04	{A}	-3.085	151	165	ADLVSFGVAPAAIAF	SLMGQELDSL|	ADLVSFGVAPAAIAFA	|IGFQTTFDVM
sp|P08456|PSS_YEAST	MULTIPLE	1	235	261	13	1.105e-07	{IF}	-6.749	235	249	IFDNIPFGIFREDQI	GMAYCVRKGL|	IFDNIPFGIFREDQILEFHPIILVFFI	|HGCGMISKSL
sp|P08456|PSS_YEAST	MULTIPLE	2	156	173	9	6.738e-05	{FA}	-6.541	156	170	FGVAPAAIAFAIGFQ	ELDSLADLVS|	FGVAPAAIAFAIGFQTTF	|DVMILSFFVL
sp|P08456|PSS_YEAST	WHOLE	1	1	276	26	2.486e-05	{F}
sp|P08458|SPS1_YEAST	SINGLE	1	411	430	7	1.165e-04	{K}	-3.934	411	425	KKHKKNDIQALKIEK	TEIVPLSNHN|	KKHKKNDIQALKIEKFDYLK	|NIVSHILNRM
sp|P08458|SPS1_YEAST	SINGLE	2	215	235	6	2.747e-04	{P}	-3.561	221	235	DPMKVMTNLPKRKPP	ITTYELLKGL|	PPLSKYDPMKVMTNLPKRKPP	|KLQGPFSDAA
sp|P08458|SPS1_YEAST	SINGLE	3	32	49	6	6.200e-04	{V}	-3.208	35	49	AVDRVTQEIVAIKVV	SCIGRGNFGD|	VYKAVDRVTQEIVAIKVV	|NLEHSDEDIE
sp|P08459|SPS2_YEAST	SINGLE	1	234	252	7	8.205e-06	{N}	-5.086	234	248	NNVKKVDIFNINNNR	DTALTSIDYF|	NNVKKVDIFNINNNRFLEN	|LFASLESVTK
sp|P08459|SPS2_YEAST	SINGLE	2	204	222	7	1.944e-05	{I}	-4.711	208	222	VVINGNIKKIKNIII	VETVDWRVLP|	ILSSVVINGNIKKIKNIII	|SDTALTSIDY
sp|P08459|SPS2_YEAST	SINGLE	3	130	164	9	3.263e-05	{I}	-4.486	141	155	IDLGLIREIEGDLII	QAKCWKVVGN|	IEISSNYSGSLIDLGLIREIEGDLIIKNNKHIFRI	|QGYNLESLGK
sp|P08459|SPS2_YEAST	SINGLE	4	456	472	7	3.538e-05	{K}	-4.451	456	470	KKEKGKNGAKSQGSS	GKQETDNDNG|	KKEKGKNGAKSQGSSKK	|MENSAPKNIF
sp|P08459|SPS2_YEAST	SINGLE	5	35	51	7	4.133e-04	{L}	-3.384	35	49	LNQLNTILRFLFLFL	VSTKKEKDSM|	LNQLNTILRFLFLFLQL	|IKSSAAVEPN
sp|P08459|SPS2_YEAST	SINGLE	6	300	315	6	5.323e-04	{S}	-3.274	300	314	SSVNSSLEFIENQFS	DVSEIKLAKL|	SSVNSSLEFIENQFSS	|LELPLLAKVQ
sp|P08459|SPS2_YEAST	SINGLE	7	61	77	5	5.425e-04	{N}	-3.266	61	75	NGGPNILDHNIMLVN	LIKSSAAVEP|	NGGPNILDHNIMLVNTN	|ATIPKKEQTD
sp|P08459|SPS2_YEAST	SINGLE	8	316	339	8	8.059e-04	{L}	-3.094	316	330	LELPLLAKVQGTLGL	LEFIENQFSS|	LELPLLAKVQGTLGLIDNKNLKKL	|NFSNATDIQG
sp|P08459|SPS2_YEAST	WHOLE	1	1	502	49	3.229e-06	{I}
sp|P08459|SPS2_YEAST	WHOLE	2	1	502	44	5.239e-06	{N}
sp|P08459|SPS2_YEAST	WHOLE	3	1	502	52	1.018e-04	{K}
sp|P08465|MET2_YEAST	SINGLE	1	303	325	12	1.171e-08	{S}	-7.931	303	317	SVVSTASSSDSLNSS	IAGISGQKGQ|	SVVSTASSSDSLNSSTSMTSVSS	|VTGEVKDIKP
sp|P08465|MET2_YEAST	SINGLE	2	28	46	6	8.474e-04	{V}	-3.072	32	46	RIVQVPELVLESGVV	IKETNPLLKL|	VQGQRIVQVPELVLESGVV	|INNFPIAYKT
sp|P08465|MET2_YEAST	SINGLE	3	367	381	5	9.005e-04	{D}	-3.046	367	381	RKLDTHDLARDRVDD	FDANCYIAIT|	RKLDTHDLARDRVDD	|ITEVLSTIQQ
sp|P08465|MET2_YEAST	SINGLE	4	163	183	4	9.292e-04	{M}	-3.032	163	177	MGGMLSLEWAAMYGK	KSIACVIGGS|	MGGMLSLEWAAMYGKEYVKNM	|VALATSARHS
sp|P08465|MET2_YEAST	SINGLE	5	382	398	5	9.825e-04	{I}	-3.008	382	396	ITEVLSTIQQPSLII	HDLARDRVDD|	ITEVLSTIQQPSLIIGI	|QSDGLFTYSE
sp|P08466|NUC1_YEAST	SINGLE	1	6	24	8	1.342e-04	{L}	-3.872	10	24	LVGLGAGTGLTYLLL	MCSRI|	LLSGLVGLGAGTGLTYLLL	|NKHSPTQIIE
sp|P08466|NUC1_YEAST	SINGLE	2	235	251	7	1.565e-04	{A}	-3.805	237	251	APTANPAREDIAVAA	VPTHFFKLIV|	AEAPTANPAREDIAVAA	|FVLPNEPISN
sp|P08466|NUC1_YEAST	SINGLE	3	29	43	5	4.135e-04	{P}	-3.384	29	43	PTQIIETPYPPTQKP	LTYLLLNKHS|	PTQIIETPYPPTQKP	|NSNIQSHSFN
sp|P08466|NUC1_YEAST	WHOLE	1	1	329	29	4.771e-04	{P}
sp|P08468|PT111_YEAST	SINGLE	1	775	800	9	2.064e-05	{E}	-4.685	786	800	ERKMKLFEENKKEEE	LTLFLKEWFD|	EEISLLKLEQNERKMKLFEENKKEEE	|
sp|P08468|PT111_YEAST	SINGLE	2	671	685	4	2.419e-04	{M}	-3.616	671	685	WMMYYMTSLKLASRM	KNLDTSNNKQ|	WMMYYMTSLKLASRM	|HESERFSRIL
sp|P08468|PT111_YEAST	SINGLE	3	40	56	6	3.418e-04	{K}	-3.466	40	54	KKKHKEDIEDWVKAQ	KVRYYSTELI|	KKKHKEDIEDWVKAQLK	|DSSTISGVYE
sp|P08468|PT111_YEAST	WHOLE	1	1	800	60	4.007e-04	{I}
sp|P08518|RPB2_YEAST	SINGLE	1	674	718	14	4.993e-07	{E}	-6.302	685	699	LNEGLVEYIDAEEEE	TEYQDIEGGF|	EDVEEYTWSSLLNEGLVEYIDAEEEESILIAMQPEDLEPAEANEE	|NDLDVDPAKR
sp|P08518|RPB2_YEAST	SINGLE	2	276	301	9	2.276e-06	{I}	-5.643	278	292	QDIPIVIIFRALGII	ARTIKATLPY|	IKQDIPIVIIFRALGIIPDGEILEHI	|CYDVNDWQML
sp|P08518|RPB2_YEAST	SINGLE	3	391	407	6	1.949e-04	{D}	-3.710	391	405	DRKDQDDRDHFGKKR	MINRLLLCAL|	DRKDQDDRDHFGKKRLD	|LAGPLLAQLF
sp|P08518|RPB2_YEAST	SINGLE	4	730	744	4	2.419e-04	{H}	-3.616	730	744	RVSHHATTFTHCEIH	DLDVDPAKRI|	RVSHHATTFTHCEIH	|PSMILGVAAS
sp|P08518|RPB2_YEAST	SINGLE	5	146	161	6	3.084e-04	{E}	-3.511	146	160	ELKYELIAEESEDDS	TYEAIDVPGR|	ELKYELIAEESEDDSE	|SGKVFIGRLP
sp|P08518|RPB2_YEAST	SINGLE	6	1163	1185	4	4.271e-04	{C}	-3.369	1163	1177	CGICGLMTVIAKLNH	EASDAFRVHI|	CGICGLMTVIAKLNHNQFECKGC	|DNKIDIYQIH
sp|P08518|RPB2_YEAST	SINGLE	7	591	605	5	4.635e-04	{R}	-3.334	591	605	RNPARLMETLRTLRR	FVNGVWHGVH|	RNPARLMETLRTLRR	|KGDINPEVSM
sp|P08518|RPB2_YEAST	SINGLE	8	1106	1129	6	6.720e-04	{R}	-3.173	1115	1129	TRQPVEGRSRDGGLR	RHMVDDKIHA|	RARGPMQVLTRQPVEGRSRDGGLR	|FGEMERDCMI
sp|P08518|RPB2_YEAST	SINGLE	9	773	792	4	7.691e-04	{M}	-3.114	778	792	MGVFLTNYNVRMDTM	QSPRNTYQSA|	MGKQAMGVFLTNYNVRMDTM	|ANILYYPQKP
sp|P08518|RPB2_YEAST	SINGLE	10	406	424	7	8.828e-04	{L}	-3.054	406	420	LDLAGPLLAQLFKTL	DDRDHFGKKR|	LDLAGPLLAQLFKTLFKKL	|TKDIFRYMQR
sp|P08518|RPB2_YEAST	WHOLE	1	1	1224	91	3.478e-05	{I}
sp|P08524|FPPS_YEAST	SINGLE	1	289	306	6	4.810e-04	{K}	-3.318	289	303	KKDSVAEAKCKKIFN	QRKTLDENYG|	KKDSVAEAKCKKIFNDLK	|IEQLYHEYEE
sp|P08525|QCR8_YEAST	SINGLE	1	41	56	5	2.574e-04	{F}	-3.589	41	55	FHNAVFNSFRRFKSQ	PYAQKPLQGI|	FHNAVFNSFRRFKSQF	|LYVLIPAGIY
sp|P08525|QCR8_YEAST	SINGLE	2	2	23	7	3.432e-04	{G}	-3.464	5	19	SGKTYMGWWGHMGGP	M|	GPPSGKTYMGWWGHMGGPKQKG	|ITSYAVSPYA
sp|P08536|MET3_YEAST	SINGLE	1	352	366	5	4.635e-04	{R}	-3.334	352	366	RTLNISGTELRRRLR	PIDQIDTTKT|	RTLNISGTELRRRLR	|VGGEIPEWFS
sp|P08536|MET3_YEAST	SINGLE	2	190	213	6	6.720e-04	{R}	-3.173	196	210	TRNPMHRAHRELTVR	RLEFQSRQWD|	RVVAFQTRNPMHRAHRELTVRAAR	|EANAKVLIHP
sp|P08539|GPA1_YEAST	SINGLE	1	44	64	8	2.978e-04	{L}	-3.526	44	58	LLLLGAGESGKSTVL	EKQRDKNEIK|	LLLLGAGESGKSTVLKQLKLL	|HQGGFSHQER
sp|P08539|GPA1_YEAST	SINGLE	2	81	109	7	3.632e-04	{I}	-3.440	81	95	IWADAIQSMKILIIQ	HQERLQYAQV|	IWADAIQSMKILIIQARKLGIQLDCDDPI	|NNKDLFACKR
sp|P08539|GPA1_YEAST	SINGLE	3	149	163	5	4.635e-04	{R}	-3.334	149	163	SERYETRRRVQSTGR	DFLNDYVLKY|	SERYETRRRVQSTGR	|AKAAFDEDGN
sp|P08566|ARO1_YEAST	SINGLE	1	340	372	11	2.388e-06	{K}	-5.622	358	372	KKMSIDKKNEGSKKK	AYGLPVSPDE|	KWFKELTLHKKTPLDILLKKMSIDKKNEGSKKK	|VVILESIGKC
sp|P08566|ARO1_YEAST	SINGLE	2	1453	1488	9	4.136e-05	{I}	-4.383	1474	1488	FNIIGIESTKSIEEI	YALHSLGCKK|	IFIINRTTSKLKPLIESLPSEFNIIGIESTKSIEEI	|KEHVGVAVSC
sp|P08566|ARO1_YEAST	SINGLE	3	208	237	7	2.042e-04	{N}	-3.690	208	222	NASLFLNVVNGAKNV	NADEFTRLES|	NASLFLNVVNGAKNVKVTNQLTNEIDEISN	|TDIEAMLDHT
sp|P08566|ARO1_YEAST	SINGLE	4	635	650	5	2.180e-04	{Y}	-3.662	635	649	YTYYIPKGHYINPSE	INVETSTTEP|	YTYYIPKGHYINPSEY	|VIESDASSAT
sp|P08566|ARO1_YEAST	SINGLE	5	702	717	6	2.398e-04	{T}	-3.620	702	716	TQTATSTTVSGPPVG	DVLKPMGCKI|	TQTATSTTVSGPPVGT	|LKPLKHVDME
sp|P08566|ARO1_YEAST	SINGLE	6	16	32	4	4.036e-04	{H}	-3.394	16	30	HVGYNIHDHLVETII	KVPILGNDII|	HVGYNIHDHLVETIIKH	|CPSSTYVICN
sp|P08566|ARO1_YEAST	SINGLE	7	938	954	6	4.457e-04	{E}	-3.351	938	952	ENGWEKFREEETRIF	NNQSVKQFVV|	ENGWEKFREEETRIFKE	|VIQNYGDDGY
sp|P08566|ARO1_YEAST	SINGLE	8	9	30	6	4.771e-04	{I}	-3.321	9	23	ILGNDIIHVGYNIHD	MVQLAKVP|	ILGNDIIHVGYNIHDHLVETII	|KHCPSSTYVI
sp|P08566|ARO1_YEAST	SINGLE	9	1036	1056	5	9.823e-04	{F}	-3.008	1036	1050	FSFFAPHCSAEAEFQ	REGWYKECSN|	FSFFAPHCSAEAEFQALRRSF	|SKYIATITGV
sp|P08566|ARO1_YEAST	MULTIPLE	1	14	32	9	2.052e-06	{HI}	-6.715	14	28	IIHVGYNIHDHLVET	LAKVPILGND|	IIHVGYNIHDHLVETIIKH	|CPSSTYVICN
sp|P08566|ARO1_YEAST	WHOLE	1	1	1588	106	3.743e-04	{I}
sp|P08566|ARO1_YEAST	WHOLE	2	1	1588	131	8.635e-04	{V}
sp|P08593|MSS18_YEAST	SINGLE	1	162	179	7	7.448e-05	{E}	-4.128	164	178	EGVDISSEEFFRLEE	ERPVRYVSTT|	EGEGVDISSEEFFRLEEE	|QCRRNYDVLV
sp|P08593|MSS18_YEAST	SINGLE	2	94	109	6	2.398e-04	{T}	-3.620	94	108	TKGEEPTLTTMTSVQ	LFNLKALIMN|	TKGEEPTLTTMTSVQT	|NEEKNDNLEQ
sp|P08593|MSS18_YEAST	SINGLE	3	224	241	4	5.076e-04	{M}	-3.294	224	238	MSMKFWLNGLEDDET	SLYHTYSSLP|	MSMKFWLNGLEDDETTMM	|NIDEKSAENL
sp|P08638|LEUR_YEAST	SINGLE	1	679	697	16	8.043e-17	{E}	-16.095	679	693	EEEEEDEDEEGEEEE	TKVSTAYNVD|	EEEEEDEDEEGEEEEEEEE	|LSSKVPENMD
sp|P08638|LEUR_YEAST	SINGLE	2	37	67	6	8.254e-06	{C}	-5.083	37	51	CVECRQQKSKCDAHE	GMNARKRKFA|	CVECRQQKSKCDAHERAPEPCTKCAKKNVPC	|ILKRDFRRTY
sp|P08638|LEUR_YEAST	SINGLE	3	71	94	7	8.692e-05	{R}	-4.061	71	85	RDFRRTYKRARNEAI	AKKNVPCILK|	RDFRRTYKRARNEAIEKRFKELTR	|TLTNLTSDEI
sp|P08638|LEUR_YEAST	SINGLE	4	153	172	7	2.968e-04	{S}	-3.528	158	172	RRHTDSSPLTLLSSS	SYKTLRGEPI|	SYSTNRRHTDSSPLTLLSSS	|TNFDPVHSTN
sp|P08638|LEUR_YEAST	SINGLE	5	744	763	7	2.968e-04	{S}	-3.528	744	758	STSSGSSLTTPNSQV	PLDPNPINAG|	STSSGSSLTTPNSQVANTIS	|YRGILNKMSP
sp|P08638|LEUR_YEAST	SINGLE	6	5	20	6	5.323e-04	{S}	-3.274	5	19	SDFVATSQSGSEMSH	MEGR|	SDFVATSQSGSEMSHS	|ETRNRTGMNA
sp|P08638|LEUR_YEAST	SINGLE	7	435	451	5	5.538e-04	{Q}	-3.257	435	449	QEEKQPLLHVLNQQL	TPASVTGMVS|	QEEKQPLLHVLNQQLSQ	|LEISLEENNL
sp|P08638|LEUR_YEAST	SINGLE	8	799	814	5	5.733e-04	{P}	-3.242	799	813	PLPIGRNAEHPANQP	DIKDTEAVNE|	PLPIGRNAEHPANQPP	|LSITQMQENT
sp|P08638|LEUR_YEAST	WHOLE	1	1	886	95	3.260e-05	{S}
sp|P08638|LEUR_YEAST	WHOLE	2	1	886	60	1.969e-04	{N}
sp|P08640|MUC1_YEAST	SINGLE	1	318	916	244	1.381e-116	{S}	-115.860	843	857	SSSTTESSSAPVSSS	KKTTTPVPTP|	SSSTTESSSAPVPTPSSSTTESSSAPVTSSTTESSSAPVPTPSSSTTESSSAPVTSSTTESSSAPVTSSTTESSSAPVPTPSSSTTESSSAPVTSSTTESSSAPVTSSTTESSSAPVTSSTTESSSAPVTSSTTESSSAPVPTPSSSTTESSSAPVTSSTTESSSAPVPTPSSSTTESSSAPVTSSTTESSSAPVPTPSSSTTESSSAPAPTPSSSTTESSSAPVTSSTTESSSAPVPTPSSSTTESSSTPVTSSTTESSSAPVPTPSSSTTESSSAPVPTPSSSTTESSSAPAPTPSSSTTESSSAPVTSSTTESSSAPVPTPSSSTTESSSAPVPTPSSSTTESSSAPVPTPSSSTTESSSAPVTSSTTESSSAPVTSSTTESSSAPVPTPSSSTTESSSAPVPTPSSSTTESSSAPVPTPSSSTTESSSAPVTSSTTESSSAPVPTPSSSTTESSSAPVPTPSSSTTESSSAPVPTPSSSTTESSVAPVPTPSSSSNITSSAPSSTPFSSSTESSSVPVPTPSSSTTESSSAPVSSSTTESSVAPVPTPSSSSNITSSAPSSIPFSSTTESFSTGTTVTPSSSKYPGSQTETSVSS	|TTETTIVPTK
sp|P08640|MUC1_YEAST	SINGLE	2	888	1208	128	2.960e-68	{T}	-67.529	927	941	TTTSVTTPSTTTITT	SAPSSIPFSS|	TTESFSTGTTVTPSSSKYPGSQTETSVSSTTETTIVPTKTTTSVTTPSTTTITTTVCSTGTNSAGETTSGCSPKTVTTTVPTTTTTSVTTSSTTTITTTVCSTGTNSAGETTSGCSPKTITTTVPCSTSPSETASESTTTSPTTPVTTVVSTTVVTTEYSTSTKPGGEITTTFVTKNIPTTYLTTIAPTPSVTTVTNFTPTTITTTVCSTGTNSAGETTSGCSPKTVTTTVPCSTGTGEYTTEATTLVTTAVTTTVVTTESSTGTNSAGKTTTGYTTKSVPTTYVTTLAPSAPVTPATNAVPTTITTTECSAATNAAGETT	|SVCSAKTIVS
sp|P08640|MUC1_YEAST	SINGLE	3	208	349	51	9.814e-26	{T}	-25.008	298	312	KKTTTSKTCTKKTTT	NIDCDNNCGG|	TKSSTTTSSTSESSTTTSSTSESSTTTSSTSESSTTTSSTSESSTSSSTTAPATPTTTSCTKEKPTPPTTTSCTKEKPTPPHHDTTPCTKKKTTTSKTCTKKTTTPVPTPSSSTTESSSAPVPTPSSSTTESSSAPVTSSTT	|ESSSAPVPTP
sp|P08640|MUC1_YEAST	SINGLE	4	210	255	25	4.051e-17	{S}	-16.392	240	254	SSTTTSSTSESSTSS	DCDNNCGGTK|	SSTTTSSTSESSTTTSSTSESSTTTSSTSESSTTTSSTSESSTSSS	|TTAPATPTTT
sp|P08640|MUC1_YEAST	SINGLE	5	1226	1305	26	9.710e-13	{T}	-12.013	1231	1245	TTPVTTAIPTTVITT	IVSSASAGEN|	TAPSATTPVTTAIPTTVITTESSVGTNSAGETTTGYTTKSIPTTYITTLIPGSNGAKNYETVATATNPISIKTTSQLATT	|ASASSVAPVV
sp|P08640|MUC1_YEAST	SINGLE	6	397	451	15	7.073e-07	{T}	-6.150	401	415	STTESSSAPVTSSTT	TTESSSAPVP|	TPSSSTTESSSAPVTSSTTESSSAPVTSSTTESSSAPVTSSTTESSSAPVTSSTT	|ESSSAPVPTP
sp|P08640|MUC1_YEAST	SINGLE	7	763	812	12	2.122e-06	{P}	-5.673	763	777	PVPTPSSSTTESSSA	TSSTTESSSA|	PVPTPSSSTTESSSAPVPTPSSSTTESSSAPVPTPSSSTTESSVAPVPTP	|SSSSNITSSA
sp|P08640|MUC1_YEAST	SINGLE	8	1307	1342	12	4.099e-06	{S}	-5.387	1328	1342	SGSAVATYSVPSISS	KTTSQLATTA|	SASSVAPVVTSPSLTGPLQSASGSAVATYSVPSISS	|TYQGAANIKV
sp|P08640|MUC1_YEAST	SINGLE	9	706	740	9	2.151e-05	{P}	-4.667	706	720	PVPTPSSSTTESSSA	TSSTTESSSA|	PVPTPSSSTTESSSAPVPTPSSSTTESSSAPVPTP	|SSSTTESSSA
sp|P08640|MUC1_YEAST	SINGLE	10	637	671	9	2.151e-05	{P}	-4.667	637	651	PVPTPSSSTTESSSA	TSSTTESSSA|	PVPTPSSSTTESSSAPVPTPSSSTTESSSAPVPTP	|SSSTTESSSA
sp|P08640|MUC1_YEAST	SINGLE	11	580	614	9	2.151e-05	{P}	-4.667	580	594	PVPTPSSSTTESSSA	TSSTTESSSA|	PVPTPSSSTTESSSAPVPTPSSSTTESSSAPAPTP	|SSSTTESSSA
sp|P08640|MUC1_YEAST	SINGLE	12	556	589	10	2.369e-05	{T}	-4.625	560	574	STTESSSTPVTSSTT	TTESSSAPVP|	TPSSSTTESSSTPVTSSTTESSSAPVPTPSSSTT	|ESSSAPVPTP
sp|P08640|MUC1_YEAST	SINGLE	13	259	294	9	2.734e-05	{P}	-4.563	274	288	PPTTTSCTKEKPTPP	ESSTSSSTTA|	PATPTTTSCTKEKPTPPTTTSCTKEKPTPPHHDTTP	|CTKKKTTTSK
sp|P08640|MUC1_YEAST	SINGLE	14	670	700	9	6.675e-05	{T}	-4.176	674	688	STTESSSAPVTSSTT	TTESSSAPVP|	TPSSSTTESSSAPVTSSTTESSSAPVTSSTT	|ESSSAPVPTP
sp|P08640|MUC1_YEAST	SINGLE	15	358	388	9	6.675e-05	{T}	-4.176	362	376	STTESSSAPVTSSTT	TTESSSAPVP|	TPSSSTTESSSAPVTSSTTESSSAPVTSSTT	|ESSSAPVPTP
sp|P08640|MUC1_YEAST	SINGLE	16	295	309	6	1.570e-04	{K}	-3.804	295	309	CTKKKTTTSKTCTKK	PTPPHHDTTP|	CTKKKTTTSKTCTKK	|TTTPVPTPSS
sp|P08640|MUC1_YEAST	SINGLE	17	6	20	7	1.659e-04	{L}	-3.780	6	20	LLAYLVLSLLFNSAL	MQRPF|	LLAYLVLSLLFNSAL	|GFPTALVPRG
sp|P08640|MUC1_YEAST	SINGLE	18	511	530	6	2.058e-04	{P}	-3.687	511	525	PVPTPSSSTTESSSA	TSSTTESSSA|	PVPTPSSSTTESSSAPAPTP	|SSSTTESSSA
sp|P08640|MUC1_YEAST	SINGLE	19	313	332	6	2.058e-04	{P}	-3.687	313	327	PVPTPSSSTTESSSA	SKTCTKKTTT|	PVPTPSSSTTESSSAPVPTP	|SSSTTESSSA
sp|P08640|MUC1_YEAST	SINGLE	20	1014	1028	6	3.585e-04	{S}	-3.445	1014	1028	STSPSETASESTTTS	PKTITTTVPC|	STSPSETASESTTTS	|PTTPVTTVVS
sp|P08640|MUC1_YEAST	SINGLE	21	613	631	6	6.706e-04	{T}	-3.174	617	631	STTESSSAPVTSSTT	TTESSSAPAP|	TPSSSTTESSSAPVTSSTT	|ESSSAPVPTP
sp|P08640|MUC1_YEAST	SINGLE	22	529	547	6	6.706e-04	{T}	-3.174	533	547	STTESSSAPVTSSTT	TTESSSAPAP|	TPSSSTTESSSAPVTSSTT	|ESSSAPVPTP
sp|P08640|MUC1_YEAST	SINGLE	23	739	757	6	6.706e-04	{T}	-3.174	743	757	STTESSSAPVTSSTT	TTESSSAPVP|	TPSSSTTESSSAPVTSSTT	|ESSSAPVPTP
sp|P08640|MUC1_YEAST	SINGLE	24	487	505	6	6.706e-04	{T}	-3.174	491	505	STTESSSAPVTSSTT	TTESSSAPVP|	TPSSSTTESSSAPVTSSTT	|ESSSAPVPTP
sp|P08640|MUC1_YEAST	SINGLE	25	460	478	6	6.706e-04	{T}	-3.174	464	478	STTESSSAPVTSSTT	TTESSSAPVP|	TPSSSTTESSSAPVTSSTT	|ESSSAPVPTP
sp|P08640|MUC1_YEAST	MULTIPLE	1	208	1209	721	5.884e-304	{STP}	-214.070	243	257	TTSSTSESSTSSSTT	NIDCDNNCGG|	TKSSTTTSSTSESSTTTSSTSESSTTTSSTSESSTTTSSTSESSTSSSTTAPATPTTTSCTKEKPTPPTTTSCTKEKPTPPHHDTTPCTKKKTTTSKTCTKKTTTPVPTPSSSTTESSSAPVPTPSSSTTESSSAPVTSSTTESSSAPVPTPSSSTTESSSAPVTSSTTESSSAPVTSSTTESSSAPVPTPSSSTTESSSAPVTSSTTESSSAPVTSSTTESSSAPVTSSTTESSSAPVTSSTTESSSAPVPTPSSSTTESSSAPVTSSTTESSSAPVPTPSSSTTESSSAPVTSSTTESSSAPVPTPSSSTTESSSAPAPTPSSSTTESSSAPVTSSTTESSSAPVPTPSSSTTESSSTPVTSSTTESSSAPVPTPSSSTTESSSAPVPTPSSSTTESSSAPAPTPSSSTTESSSAPVTSSTTESSSAPVPTPSSSTTESSSAPVPTPSSSTTESSSAPVPTPSSSTTESSSAPVTSSTTESSSAPVTSSTTESSSAPVPTPSSSTTESSSAPVPTPSSSTTESSSAPVPTPSSSTTESSSAPVTSSTTESSSAPVPTPSSSTTESSSAPVPTPSSSTTESSSAPVPTPSSSTTESSVAPVPTPSSSSNITSSAPSSTPFSSSTESSSVPVPTPSSSTTESSSAPVSSSTTESSVAPVPTPSSSSNITSSAPSSIPFSSTTESFSTGTTVTPSSSKYPGSQTETSVSSTTETTIVPTKTTTSVTTPSTTTITTTVCSTGTNSAGETTSGCSPKTVTTTVPTTTTTSVTTSSTTTITTTVCSTGTNSAGETTSGCSPKTITTTVPCSTSPSETASESTTTSPTTPVTTVVSTTVVTTEYSTSTKPGGEITTTFVTKNIPTTYLTTIAPTPSVTTVTNFTPTTITTTVCSTGTNSAGETTSGCSPKTVTTTVPCSTGTGEYTTEATTLVTTAVTTTVVTTESSTGTNSAGKTTTGYTTKSVPTTYVTTLAPSAPVTPATNAVPTTITTTECSAATNAAGETTS	|VCSAKTIVSS
sp|P08640|MUC1_YEAST	MULTIPLE	2	706	757	22	5.369e-09	{PT}	-7.841	706	720	PVPTPSSSTTESSSA	TSSTTESSSA|	PVPTPSSSTTESSSAPVPTPSSSTTESSSAPVPTPSSSTTESSSAPVTSSTT	|ESSSAPVPTP
sp|P08640|MUC1_YEAST	MULTIPLE	3	637	700	26	6.640e-10	{PT}	-8.843	637	651	PVPTPSSSTTESSSA	TSSTTESSSA|	PVPTPSSSTTESSSAPVPTPSSSTTESSSAPVPTPSSSTTESSSAPVTSSTTESSSAPVTSSTT	|ESSSAPVPTP
sp|P08640|MUC1_YEAST	MULTIPLE	4	553	631	33	1.477e-12	{PT}	-12.466	553	567	PVPTPSSSTTESSST	TSSTTESSSA|	PVPTPSSSTTESSSTPVTSSTTESSSAPVPTPSSSTTESSSAPVPTPSSSTTESSSAPAPTPSSSTTESSSAPVTSSTT	|ESSSAPVPTP
sp|P08640|MUC1_YEAST	MULTIPLE	5	511	547	16	4.365e-07	{PT}	-6.860	511	525	PVPTPSSSTTESSSA	TSSTTESSSA|	PVPTPSSSTTESSSAPAPTPSSSTTESSSAPVTSSTT	|ESSSAPVPTP
sp|P08640|MUC1_YEAST	WHOLE	1	1	1367	338	4.668e-107	{T}
sp|P08640|MUC1_YEAST	WHOLE	2	1	1367	347	1.865e-95	{S}
sp|P08640|MUC1_YEAST	WHOLE	3	1	1367	143	5.934e-19	{P}
sp|P08678|CYAA_YEAST	SINGLE	1	577	601	16	5.555e-13	{S}	-12.255	577	591	SSTSSSLPSSSISSE	PSNLDGDYDT|	SSTSSSLPSSSISSEDTSSCSDSSS	|YTNAYMEANR
sp|P08678|CYAA_YEAST	SINGLE	2	268	338	25	8.959e-12	{S}	-11.048	286	300	STSSSSSRRGSNVSS	AVAQSENTLH|	SSDVPNSKRSHRKSFLLGSTSSSSSRRGSNVSSMTNSDSASMATSGSHVLQHNVSNVSPTTKSKDSVNSES	|ADHTNNKSEK
sp|P08678|CYAA_YEAST	SINGLE	3	141	158	9	4.433e-11	{H}	-10.353	144	158	TSTHNHHDGHHDHHH	HGYALNSSKT|	HNYTSTHNHHDGHHDHHH	|VQFFPNRKPS
sp|P08678|CYAA_YEAST	SINGLE	4	685	699	7	1.358e-05	{T}	-4.867	685	699	TDDTFTTLSCTPATT	KRHYAIRIFN|	TDDTFTTLSCTPATT	|VEEIIPALKR
sp|P08678|CYAA_YEAST	SINGLE	5	12	26	6	2.215e-05	{Q}	-4.655	12	26	SGPQRQEEQEQQIEQ	SSKPDTGSEI|	SGPQRQEEQEQQIEQ	|SSPTEANDRS
sp|P08678|CYAA_YEAST	SINGLE	6	1267	1296	8	2.644e-05	{N}	-4.578	1271	1285	YNISNYHYDWNWRNN	SQLSVFDVGA|	NQLKYNISNYHYDWNWRNNKELKYLNFSGN	|RRFEIKSFIS
sp|P08678|CYAA_YEAST	SINGLE	7	343	365	7	3.347e-05	{N}	-4.475	351	365	PEYNENIPENSNSDN	SVNSESADHT|	NNKSEKVTPEYNENIPENSNSDN	|KREATTPTIE
sp|P08678|CYAA_YEAST	SINGLE	8	1136	1166	10	3.498e-05	{S}	-4.456	1136	1150	SLNISSNAFGNSSLE	VDGMENLELT|	SLNISSNAFGNSSLENSFYHNMSYGSKLSKS	|LMFFIAADNQ
sp|P08678|CYAA_YEAST	SINGLE	9	395	423	9	3.769e-05	{T}	-4.424	395	409	TDITKTVPPTAVNST	FRLDTNLEDV|	TDITKTVPPTAVNSTLNSTHGTETASPKT	|VIMPEGPRKS
sp|P08678|CYAA_YEAST	SINGLE	10	52	78	9	6.418e-05	{S}	-4.193	52	66	SGHKSRRNSAYSYYS	PKVKKRHEQN|	SGHKSRRNSAYSYYSPRSLSMTKSRES	|ITPNGMDDVS
sp|P08678|CYAA_YEAST	SINGLE	11	1838	1861	8	7.996e-05	{E}	-4.097	1842	1856	EVYGEEIIGEVLERE	KYHERVVKGK|	ESLKEVYGEEIIGEVLEREIAMLE	|SIGWAFFDFG
sp|P08678|CYAA_YEAST	SINGLE	12	468	482	6	1.570e-04	{K}	-3.804	468	482	VETKRKKTKPKGRSK	SQWVAPQSWD|	VETKRKKTKPKGRSK	|SRRSSIDADE
sp|P08678|CYAA_YEAST	SINGLE	13	767	781	5	1.842e-04	{F}	-3.735	767	781	FVFKFLFHPVTPSHF	LHIMGIEDLS|	FVFKFLFHPVTPSHF	|TPEQEQRIMR
sp|P08678|CYAA_YEAST	SINGLE	14	1186	1200	5	2.875e-04	{N}	-3.541	1186	1200	NCFVNLKVLNLSYNN	QFDDAMWPLF|	NCFVNLKVLNLSYNN	|FSDVSHMKLE
sp|P08678|CYAA_YEAST	SINGLE	15	1059	1079	8	2.978e-04	{L}	-3.526	1059	1073	LLTKLSFLEKLELNQ	KAQLSSIPGE|	LLTKLSFLEKLELNQNNLTRL	|PQEISKLTKL
sp|P08678|CYAA_YEAST	SINGLE	16	632	646	6	3.585e-04	{S}	-3.445	632	646	SSSVNMNSPDGAQSS	KTKSYTKKFT|	SSSVNMNSPDGAQSS	|GLLLQDEKDD
sp|P08678|CYAA_YEAST	SINGLE	17	1404	1418	5	5.275e-04	{I}	-3.278	1404	1418	NISRIVRDIYDKILI	SKNQNADYGH|	NISRIVRDIYDKILI	|RQLERYGDET
sp|P08678|CYAA_YEAST	SINGLE	18	995	1011	5	5.425e-04	{N}	-3.266	995	1009	NASNLQNLFLTDNRI	RYNRISSIKT|	NASNLQNLFLTDNRISN	|FEDTLPKLRA
sp|P08678|CYAA_YEAST	SINGLE	19	178	200	7	7.500e-04	{S}	-3.125	178	192	SGSNSHDGNKSGKES	SLAETLFKRF|	SGSNSHDGNKSGKESKVANLSLS	|TVNPAPANRK
sp|P08678|CYAA_YEAST	SINGLE	20	1169	1188	5	7.789e-04	{F}	-3.109	1169	1183	FFIAADNQFDDAMWP	YGSKLSKSLM|	FFIAADNQFDDAMWPLFNCF	|VNLKVLNLSY
sp|P08678|CYAA_YEAST	SINGLE	21	652	673	6	8.827e-04	{D}	-3.054	652	666	DEKDDEVECQLEHYY	GAQSSGLLLQ|	DEKDDEVECQLEHYYKDFSDLD	|PKRHYAIRIF
sp|P08678|CYAA_YEAST	SINGLE	22	898	916	7	8.828e-04	{L}	-3.054	900	914	SLPAGFVELKNLQLL	LTILNLQCNE|	LESLPAGFVELKNLQLLDL	|SSNKFMHYPE
sp|P08678|CYAA_YEAST	SINGLE	23	1444	1462	5	9.333e-04	{N}	-3.030	1444	1458	NKEINGMLNSVDNGA	TALRFSFLQL|	NKEINGMLNSVDNGADVAN	|LSYADLLSGA
sp|P08678|CYAA_YEAST	SINGLE	24	1138	1156	5	9.333e-04	{N}	-3.030	1138	1152	NISSNAFGNSSLENS	GMENLELTSL|	NISSNAFGNSSLENSFYHN	|MSYGSKLSKS
sp|P08678|CYAA_YEAST	MULTIPLE	1	1136	1166	15	3.542e-07	{SN}	-7.486	1138	1152	NISSNAFGNSSLENS	VDGMENLELT|	SLNISSNAFGNSSLENSFYHNMSYGSKLSKS	|LMFFIAADNQ
sp|P08678|CYAA_YEAST	MULTIPLE	2	1169	1201	12	5.575e-06	{NF}	-6.650	1185	1199	FNCFVNLKVLNLSYN	YGSKLSKSLM|	FFIAADNQFDDAMWPLFNCFVNLKVLNLSYNNF	|SDVSHMKLES
sp|P08678|CYAA_YEAST	WHOLE	1	1	2026	241	1.589e-14	{S}
sp|P08678|CYAA_YEAST	WHOLE	2	1	2026	155	5.825e-12	{N}
sp|P08679|CISY2_YEAST	SINGLE	1	254	268	4	2.419e-04	{H}	-3.616	254	268	HSDHEGGNVSAHTSH	VDLMRLYLTI|	HSDHEGGNVSAHTSH	|LVGSALSSPY
sp|P08679|CISY2_YEAST	SINGLE	2	263	283	7	4.131e-04	{S}	-3.384	263	277	SAHTSHLVGSALSSP	IHSDHEGGNV|	SAHTSHLVGSALSSPYLSLAS	|GLNGLAGPLH
sp|P08679|CISY2_YEAST	MULTIPLE	1	254	283	12	6.890e-06	{HS}	-7.000	254	268	HSDHEGGNVSAHTSH	VDLMRLYLTI|	HSDHEGGNVSAHTSHLVGSALSSPYLSLAS	|GLNGLAGPLH
sp|P08964|MYO1_YEAST	SINGLE	1	1076	1110	11	4.532e-06	{K}	-5.344	1080	1094	FKKEKAALNNQLKNK	LVTENSDLRS|	KNENFKKEKAALNNQLKNKESELLKMKEKIDNHKK	|ELATFSKQRD
sp|P08964|MYO1_YEAST	SINGLE	2	344	368	8	1.598e-05	{I}	-4.797	351	365	QIRWIFQVVAIILLI	NFKELLSALN|	IIGFSKDQIRWIFQVVAIILLIGNI	|EFVSDRAEQA
sp|P08964|MYO1_YEAST	SINGLE	3	864	893	9	4.929e-05	{K}	-4.307	871	885	NKLKNDLQEMESKKK	LTSSNDMTRT|	KKFNEQINKLKNDLQEMESKKKFLEEKNQK	|TVNELENTQD
sp|P08964|MYO1_YEAST	SINGLE	4	199	219	8	5.617e-05	{S}	-4.251	201	215	TSGSPSNIAPVSGSS	NTKKILQYLA|	SITSGSPSNIAPVSGSSIVES	|FEMKILQSNP
sp|P08964|MYO1_YEAST	SINGLE	5	1274	1288	6	1.570e-04	{K}	-3.804	1274	1288	FEDQKIKAQMKKLKK	FTETRLASSS|	FEDQKIKAQMKKLKK	|LIQDMDPSIP
sp|P08964|MYO1_YEAST	SINGLE	6	608	631	8	1.622e-04	{S}	-3.790	608	622	SLLSSSQNDIISKLF	NKDPLNDNLL|	SLLSSSQNDIISKLFQPEGEKSSS	|AGVEANISNQ
sp|P08964|MYO1_YEAST	SINGLE	7	1346	1364	7	2.079e-04	{S}	-3.682	1350	1364	SKFRKIQGESSLSSS	RAHYDAENAI|	SALHSKFRKIQGESSLSSS	|DIYKLKFEAS
sp|P08964|MYO1_YEAST	SINGLE	8	1203	1221	7	2.079e-04	{S}	-3.682	1203	1217	SGNSVETNISSTRRS	SLNQYLNKRI|	SGNSVETNISSTRRSTSYS	|DDPLDKEDII
sp|P08964|MYO1_YEAST	SINGLE	9	116	137	6	2.364e-04	{N}	-3.626	116	130	NPYHNLNLYSEDHIN	TYSGLFLVAI|	NPYHNLNLYSEDHINLYHNKHN	|RLSKSRLDEN
sp|P08964|MYO1_YEAST	SINGLE	10	473	494	6	2.364e-04	{N}	-3.626	473	487	NNSFEQLCINYTNEK	LDIAGFEIFE|	NNSFEQLCINYTNEKLQQFFNN	|HMFVLEQSEY
sp|P08964|MYO1_YEAST	SINGLE	11	1470	1484	5	2.936e-04	{Q}	-3.532	1470	1484	QKELLSSTIKQQKQQ	LQKDLESTER|	QKELLSSTIKQQKQQ	|FENCMDDLQG
sp|P08964|MYO1_YEAST	SINGLE	12	1070	1093	6	3.904e-04	{N}	-3.408	1075	1089	SKNENFKKEKAALNN	MSRLQSLVTE|	NSDLRSKNENFKKEKAALNNQLKN	|KESELLKMKE
sp|P08964|MYO1_YEAST	SINGLE	13	119	136	4	5.076e-04	{H}	-3.294	119	133	HNLNLYSEDHINLYH	GLFLVAINPY|	HNLNLYSEDHINLYHNKH	|NRLSKSRLDE
sp|P08964|MYO1_YEAST	SINGLE	14	228	244	5	5.425e-04	{N}	-3.266	230	244	ILESFGNAQTVRNNN	ESFEMKILQS|	NPILESFGNAQTVRNNN	|SSRFGKFIKI
sp|P08964|MYO1_YEAST	SINGLE	15	1514	1532	6	6.596e-04	{K}	-3.181	1518	1532	SIIEKLKTQNKQKEK	HALKQAEEDV|	KNMASIIEKLKTQNKQKEK	|LIWEREMERN
sp|P08964|MYO1_YEAST	SINGLE	16	1771	1789	7	8.828e-04	{L}	-3.054	1771	1785	LQKLNTDLQLQLKNL	NIDLYEENQT|	LQKLNTDLQLQLKNLHERL	|SDTTEKNAWL
sp|P08964|MYO1_YEAST	SINGLE	17	1222	1236	5	9.005e-04	{D}	-3.046	1222	1236	DDPLDKEDIIKKYYD	SSTRRSTSYS|	DDPLDKEDIIKKYYD	|LQLAFTEITR
sp|P08964|MYO1_YEAST	MULTIPLE	1	1076	1110	17	1.392e-08	{KN}	-8.752	1076	1090	KNENFKKEKAALNNQ	LVTENSDLRS|	KNENFKKEKAALNNQLKNKESELLKMKEKIDNHKK	|ELATFSKQRD
sp|P08964|MYO1_YEAST	MULTIPLE	2	116	137	10	3.832e-07	{NH}	-6.921	116	130	NPYHNLNLYSEDHIN	TYSGLFLVAI|	NPYHNLNLYSEDHINLYHNKHN	|RLSKSRLDEN
sp|P08964|MYO1_YEAST	WHOLE	1	1	1928	208	5.778e-15	{K}
sp|P08964|MYO1_YEAST	WHOLE	2	1	1928	151	1.995e-12	{N}
sp|P08964|MYO1_YEAST	WHOLE	3	1	1928	204	5.255e-12	{E}
sp|P08964|MYO1_YEAST	WHOLE	4	1	1928	229	1.341e-05	{L}
sp|P08964|MYO1_YEAST	WHOLE	5	1	1928	133	2.915e-05	{I}
sp|P08964|MYO1_YEAST	WHOLE	6	1	1928	182	4.368e-05	{S}
sp|P08964|MYO1_YEAST	WHOLE	7	1	1928	110	7.129e-04	{Q}
sp|P09007|SRD1_YEAST	SINGLE	1	141	155	6	1.570e-04	{K}	-3.804	141	155	KKYSKKTTSRPKREK	QGTSRSASIT|	KKYSKKTTSRPKREK	|RQTILPNGEI
sp|P09007|SRD1_YEAST	SINGLE	2	199	214	6	2.357e-04	{K}	-3.628	199	213	KRLKKENEKKRQAAD	LCSPCGLAYG|	KRLKKENEKKRQAADK	|RIDRNNP
sp|P09007|SRD1_YEAST	SINGLE	3	19	43	7	5.249e-04	{K}	-3.280	29	43	LNREIDDWKSNDKKK	SGSSFLTRVV|	KKSDMEKTLLLNREIDDWKSNDKKK	|AYKERGRVYA
sp|P09007|SRD1_YEAST	WHOLE	1	1	221	28	1.526e-04	{K}
sp|P09032|EI2BG_YEAST	SINGLE	1	316	330	9	1.803e-08	{D}	-7.744	316	330	TTDDDEDRNHDDDDD	TGNQQQQNPP|	TTDDDEDRNHDDDDD	|YKPSATSIQP
sp|P09032|EI2BG_YEAST	SINGLE	2	525	573	15	3.379e-08	{D}	-7.471	547	561	EETDSDDRSDEDSDD	KGETLANVYL|	DEDEEDELIYDDSVIAGESEIAEETDSDDRSDEDSDDSEYTDEYEYEDD	|GLFER
sp|P09032|EI2BG_YEAST	SINGLE	3	207	221	7	1.289e-06	{Q}	-5.890	207	221	SSIDKKQQQKQKQQQ	MTIYYKNSLD|	SSIDKKQQQKQKQQQ	|FFTVYSENED
sp|P09032|EI2BG_YEAST	SINGLE	4	526	571	13	4.095e-06	{E}	-5.388	557	571	EDSDDSEYTDEYEYE	GETLANVYLD|	EDEEDELIYDDSVIAGESEIAEETDSDDRSDEDSDDSEYTDEYEYE	|DDGLFER
sp|P09032|EI2BG_YEAST	SINGLE	5	293	312	6	1.375e-04	{Q}	-3.862	298	312	QASFKDPFTGNQQQQ	ELCQLLKLGP|	QSMSRQASFKDPFTGNQQQQ	|NPPTTDDDED
sp|P09032|EI2BG_YEAST	SINGLE	6	388	405	5	7.186e-04	{N}	-3.144	388	402	NETLFIRANNLNAYM	REPIGIFILP|	NETLFIRANNLNAYMDAN	|RFVLKIKSQT
sp|P09032|EI2BG_YEAST	MULTIPLE	1	525	573	28	4.981e-14	{DE}	-12.859	547	561	EETDSDDRSDEDSDD	KGETLANVYL|	DEDEEDELIYDDSVIAGESEIAEETDSDDRSDEDSDDSEYTDEYEYEDD	|GLFER
sp|P09032|EI2BG_YEAST	WHOLE	1	1	578	52	2.287e-04	{D}
sp|P09064|IF2B_YEAST	SINGLE	1	16	102	25	4.926e-11	{K}	-10.307	16	30	KKKKKTKKVIPDDFD	AAELGFDPAL|	KKKKKTKKVIPDDFDAAVNGKENGSGDDLFAGLKKKKKKSKSVSADAEAEKEPTDDIAEALGELSLKKKKKKTKDSSVDAFEKELAK	|AGLDNVDAES
sp|P09064|IF2B_YEAST	WHOLE	1	1	285	40	7.697e-07	{K}
sp|P09119|CDC6_YEAST	SINGLE	1	474	488	7	1.330e-05	{K}	-4.876	474	488	KKTKCKGKTKRFVDK	ILETCGLVSI|	KKTKCKGKTKRFVDK	|IDVDLDMREF
sp|P09119|CDC6_YEAST	SINGLE	2	5	27	6	4.644e-04	{P}	-3.333	13	27	RRNLFDDAPATPPRP	MSAI|	PITPTKRIRRNLFDDAPATPPRP	|LKRKKLQFTD
sp|P09119|CDC6_YEAST	SINGLE	3	407	422	5	7.294e-04	{I}	-3.137	407	421	IAKLNIQQKLILCTI	FVNNNSTRTR|	IAKLNIQQKLILCTII	|QSLKLNSDAT
sp|P09119|CDC6_YEAST	SINGLE	4	486	500	5	9.005e-04	{D}	-3.046	486	500	VDKIDVDLDMREFYD	TKCKGKTKRF|	VDKIDVDLDMREFYD	|EMTKISILKP
sp|P09119|CDC6_YEAST	MULTIPLE	1	474	494	11	5.907e-06	{KD}	-7.922	474	488	KKTKCKGKTKRFVDK	ILETCGLVSI|	KKTKCKGKTKRFVDKIDVDLD	|MREFYDEMTK
sp|P09201|F16P_YEAST	SINGLE	1	34	54	5	9.823e-04	{F}	-3.008	40	54	DFTLVLNALQFAFKF	PRFIIEHQKQ|	FKNATGDFTLVLNALQFAFKF	|VSHTIRRAEL
sp|P09232|PRTB_YEAST	SINGLE	1	117	154	16	2.474e-10	{K}	-9.607	131	145	KVEEKKMKGKKVKGK	ESSNDDDNDD|	KKKKPHHKGGCHENKVEEKKMKGKKVKGKKHHEKTLEK	|GRHHNRLAPL
sp|P09232|PRTB_YEAST	SINGLE	2	404	418	6	1.570e-04	{K}	-3.804	404	418	KAHQKEAQEKKKGFK	DVVKGVEYAA|	KAHQKEAQEKKKGFK	|GSTANMSLGG
sp|P09232|PRTB_YEAST	SINGLE	3	63	78	6	2.357e-04	{K}	-3.628	63	77	KEHGKFHKKGRKGQD	DDEEPSDSED|	KEHGKFHKKGRKGQDK	|ESPEFNGKRA
sp|P09232|PRTB_YEAST	SINGLE	4	27	41	4	2.419e-04	{H}	-3.616	27	41	NAADHHELINKEDHH	SAALVIPNLE|	NAADHHELINKEDHH	|ERPRKVEFTK
sp|P09232|PRTB_YEAST	SINGLE	5	144	158	4	2.419e-04	{H}	-3.616	144	158	GKKHHEKTLEKGRHH	EKKMKGKKVK|	GKKHHEKTLEKGRHH	|NRLAPLVSTA
sp|P09232|PRTB_YEAST	SINGLE	6	378	399	7	3.023e-04	{V}	-3.520	378	392	VVAVKVLRSNGSGTM	KHYGVAKNAN|	VVAVKVLRSNGSGTMSDVVKGV	|EYAAKAHQKE
sp|P09232|PRTB_YEAST	SINGLE	7	175	196	6	4.771e-04	{I}	-3.321	175	189	ISKIIPNRYIIVFKR	VSTAQFNPDA|	ISKIIPNRYIIVFKRGAPQEEI	|DFHKENVQQA
sp|P09232|PRTB_YEAST	SINGLE	8	433	452	7	4.883e-04	{A}	-3.311	437	451	AVNAAVEVGIHFAVA	NMSLGGGKSP|	ALDLAVNAAVEVGIHFAVAA	|GNENQDACNT
sp|P09232|PRTB_YEAST	SINGLE	9	85	101	6	4.943e-04	{G}	-3.306	85	99	GKRASGSHGSAHEGG	GQDKESPEFN|	GKRASGSHGSAHEGGKG	|MKPKHESSND
sp|P09232|PRTB_YEAST	SINGLE	10	193	209	5	5.538e-04	{Q}	-3.257	193	207	QEEIDFHKENVQQAQ	YIIVFKRGAP|	QEEIDFHKENVQQAQLQ	|SVENLSAEDA
sp|P09232|PRTB_YEAST	SINGLE	11	102	116	5	9.005e-04	{D}	-3.046	102	116	MKPKHESSNDDDNDD	HGSAHEGGKG|	MKPKHESSNDDDNDD	|KKKKPHHKGG
sp|P09232|PRTB_YEAST	SINGLE	12	48	62	5	9.005e-04	{D}	-3.046	48	62	EFTKDDDEEPSDSED	EDHHERPRKV|	EFTKDDDEEPSDSED	|KEHGKFHKKG
sp|P09232|PRTB_YEAST	MULTIPLE	1	117	158	23	1.382e-14	{KH}	-13.223	134	148	EKKMKGKKVKGKKHH	ESSNDDDNDD|	KKKKPHHKGGCHENKVEEKKMKGKKVKGKKHHEKTLEKGRHH	|NRLAPLVSTA
sp|P09232|PRTB_YEAST	MULTIPLE	2	175	209	11	1.739e-04	{IQ}	-6.578	175	189	ISKIIPNRYIIVFKR	VSTAQFNPDA|	ISKIIPNRYIIVFKRGAPQEEIDFHKENVQQAQLQ	|SVENLSAEDA
sp|P09232|PRTB_YEAST	WHOLE	1	1	635	60	3.304e-04	{K}
sp|P09232|PRTB_YEAST	WHOLE	2	1	635	27	5.144e-04	{H}
sp|P09368|PUT1_YEAST	SINGLE	1	79	104	7	1.782e-04	{I}	-3.749	90	104	NTIIKLFPYIPIPVI	PKKELFQLGF|	IGIATLNSFFLNTIIKLFPYIPIPVI	|KFFVSSLYCG
sp|P09368|PUT1_YEAST	SINGLE	2	49	63	5	2.875e-04	{N}	-3.541	49	63	NANGNSVMAPPNSIN	ANLMVETPAA|	NANGNSVMAPPNSIN	|FLQTLPKKEL
sp|P09368|PUT1_YEAST	SINGLE	3	164	192	7	3.632e-04	{I}	-3.440	164	178	ISSVHNILLPNIIGQ	TPVDQIVKET|	ISSVHNILLPNIIGQLESKPINDIAPGYI	|ALKPSALVDN
sp|P09368|PUT1_YEAST	WHOLE	1	1	476	43	6.126e-05	{I}
sp|P09368|PUT1_YEAST	WHOLE	2	1	476	37	2.401e-04	{N}
sp|P09435|HSP73_YEAST	SINGLE	1	610	642	14	7.052e-09	{G}	-8.152	610	624	GAGAGAGPGAGESGG	IANPIMTKFY|	GAGAGAGPGAGESGGFPGSMPNSGATGGGEDTG	|PTVEEVD
sp|P09435|HSP73_YEAST	SINGLE	2	256	270	6	3.887e-05	{R}	-4.410	256	270	RSLRRLRTAAERAKR	KTKKDISNNQ|	RSLRRLRTAAERAKR	|ALSSSSQTSI
sp|P09435|HSP73_YEAST	SINGLE	3	270	284	6	3.585e-04	{S}	-3.445	270	284	RALSSSSQTSIEIDS	RLRTAAERAK|	RALSSSSQTSIEIDS	|LFEGMDFYTS
sp|P09435|HSP73_YEAST	SINGLE	4	362	376	6	5.574e-04	{A}	-3.254	362	376	NPDEAVAYGAAVQAA	FNGKEPNRSI|	NPDEAVAYGAAVQAA	|ILTGDQSTKT
sp|P09435|HSP73_YEAST	MULTIPLE	1	256	279	12	5.200e-06	{RS}	-7.856	256	270	RSLRRLRTAAERAKR	KTKKDISNNQ|	RSLRRLRTAAERAKRALSSSSQTS	|IEIDSLFEGM
sp|P09436|SYIC_YEAST	SINGLE	1	263	281	8	7.972e-06	{K}	-5.098	267	281	KKPKNEKYKIVEKIK	RYFILLESLI|	KTLYKKPKNEKYKIVEKIK	|GSDLVGLKYE
sp|P09436|SYIC_YEAST	SINGLE	2	901	915	7	1.330e-05	{K}	-4.876	901	915	PVLGKKLKKDAKKVK	GVEYKAVADW|	PVLGKKLKKDAKKVK	|DALPSVTSEQ
sp|P09436|SYIC_YEAST	SINGLE	3	449	471	4	3.281e-04	{W}	-3.484	449	463	WIANARDWNVSRNRY	NTIKEKRFAN|	WIANARDWNVSRNRYWGTPIPLW	|VSDDFEEVVC
sp|P09436|SYIC_YEAST	SINGLE	4	759	775	5	3.504e-04	{F}	-3.455	759	773	FDALFTFVRAMAPFT	EDCLKALNSL|	FDALFTFVRAMAPFTPF	|LSESIYLRLK
sp|P09436|SYIC_YEAST	SINGLE	5	76	93	4	5.076e-04	{H}	-3.294	76	90	HHVERRFGWDTHGVP	IVPRYATMTG|	HHVERRFGWDTHGVPIEH	|IIDKKLGITG
sp|P09436|SYIC_YEAST	SINGLE	6	679	693	5	9.005e-04	{D}	-3.046	679	693	DFQYDDSVKSDNVMD	IALLKKMSNI|	DFQYDDSVKSDNVMD	|RWILASMQSL
sp|P09436|SYIC_YEAST	WHOLE	1	1	1072	93	2.490e-04	{K}
sp|P09440|C1TM_YEAST	SINGLE	1	442	456	7	2.093e-05	{G}	-4.679	442	456	LGPTLGVKGGAAGGG	PSIANVRQPS|	LGPTLGVKGGAAGGG	|YAQVIPMDEF
sp|P09440|C1TM_YEAST	SINGLE	2	507	528	6	4.110e-04	{R}	-3.386	511	525	RKKGIRKFTPSMQRR	TQKNDSTFYK|	RLVPRKKGIRKFTPSMQRRLKR	|LDIEKEDPDA
sp|P09440|C1TM_YEAST	SINGLE	3	331	345	5	4.135e-04	{P}	-3.384	331	345	PVIKPLPLHLESPVP	KRQFVESEKL|	PVIKPLPLHLESPVP	|SDIDISRAQS
sp|P09440|C1TM_YEAST	SINGLE	4	473	487	6	5.574e-04	{A}	-3.254	473	487	DIHAISAANNLLAAA	MDEFNLHLTG|	DIHAISAANNLLAAA	|IDTRMFHEAT
sp|P09440|C1TM_YEAST	SINGLE	5	574	593	6	8.986e-04	{T}	-3.046	574	588	TIGEAATEKGFTRTT	DINDRMLRQI|	TIGEAATEKGFTRTTGFDIT	|VASELMAILA
sp|P09440|C1TM_YEAST	SINGLE	6	358	378	4	9.292e-04	{H}	-3.032	358	372	HIKQVAEELGIHSHE	IDISRAQSPK|	HIKQVAEELGIHSHELELYGH	|YKAKISPNIF
sp|P09440|C1TM_YEAST	WHOLE	1	1	975	77	1.951e-05	{I}
sp|P09457|ATPO_YEAST	SINGLE	1	11	53	14	2.434e-06	{A}	-5.614	11	25	ASSLRAAASKAAAPP	MFNRVFTRSF|	ASSLRAAASKAAAPPPVRLFGVEGTYATALYQAAAKNSSIDAA	|FQSLQKVEST
sp|P09547|SWI1_YEAST	SINGLE	1	5	104	51	2.607e-42	{N}	-41.584	23	37	NNNNTNNNNTNNNNN	MDFF|	NLNNNNNNNNTTTTTTTTNNNNTNNNNTNNNNNPANNTNNNNSTGHSSNTNNNTNNNNTNTGASGVDDFQNFFDPKPFDQNLDSNNNNSNSNNNDNNNSN	|TVASSTNFTS
sp|P09547|SWI1_YEAST	SINGLE	2	337	385	34	3.545e-35	{Q}	-34.450	348	362	QQQQQQQQNQQQQNQ	SERAAMFAAL|	QQKQQQRFQALQQQQQQQQNQQQQNQQPQQQQQQQQNPKFLQSQRQQQQ	|RSILQSLNPA
sp|P09547|SWI1_YEAST	SINGLE	3	134	323	54	5.240e-29	{N}	-28.281	281	295	NNNNSNNHNMRNNSN	PANVTGGKAA|	NFIQNQSPQFNSPYDSNNSNTNLNSLSPQAILAKNSIIDSSNLPLQAQQQLYGGNNNNNSTGIANDNVITPHFITNVQSISQNSSSSTPNTNSNSTPNANQQFLPFNNSASNNGNLTSNQLISNYAASNSMDRSSSASNEFVPNTSDNNNNSNNHNMRNNSNNKTSNNNNVTAVPAATPANTNNSTSNAN	|TVFSERAAMF
sp|P09547|SWI1_YEAST	SINGLE	4	1053	1107	20	5.288e-14	{N}	-13.277	1090	1104	NLYNDNNKNNNNRHN	LAKLFSLEKP|	NLNYFKSILLNKNTGNNLYDRNSNNNHKDKKLLRRLLNLYNDNNKNNNNRHNLLN	|DVVSFLFSAI
sp|P09547|SWI1_YEAST	SINGLE	5	1167	1188	10	8.431e-09	{N}	-8.074	1167	1181	NNSDSNSNNNGNKDS	LSNEVFEISE|	NNSDSNSNNNGNKDSSFNFNKN	|LPFVWLSSEE
sp|P09547|SWI1_YEAST	SINGLE	6	569	586	9	1.678e-08	{N}	-7.775	572	586	KSLNSNININVNNNN	TEAGIVPVSA|	NTPKSLNSNININVNNNN	|IGQQQVKKPR
sp|P09547|SWI1_YEAST	SINGLE	7	15	32	10	2.201e-08	{T}	-7.657	15	29	TTTTTTTTNNNNTNN	NLNNNNNNNN|	TTTTTTTTNNNNTNNNNT	|NNNNNPANNT
sp|P09547|SWI1_YEAST	SINGLE	8	509	524	8	1.116e-07	{Q}	-6.952	509	523	QQFLQELLKKVQQQQ	KETQAKRIFL|	QQFLQELLKKVQQQQQ	|AAALANANNN
sp|P09547|SWI1_YEAST	SINGLE	9	525	561	14	3.095e-07	{A}	-6.509	525	539	AAALANANNNINSAS	LLKKVQQQQQ|	AAALANANNNINSASSAPTPAAPGASVPATAAPGTEA	|GIVPVSANTP
sp|P09547|SWI1_YEAST	SINGLE	10	619	644	9	7.876e-07	{Q}	-6.104	619	633	QKRQQKLLEDQQRQQ	ELERKEREDF|	QKRQQKLLEDQQRQQKLLLETKLRQQ	|YEIELKKLPK
sp|P09547|SWI1_YEAST	SINGLE	11	592	606	8	8.760e-07	{K}	-6.057	592	606	VKKPRKQRVKKKTKK	VNNNNIGQQQ|	VKKPRKQRVKKKTKK	|ELELERKERE
sp|P09547|SWI1_YEAST	SINGLE	12	212	228	8	9.053e-06	{S}	-5.043	212	226	SISQNSSSSTPNTNS	ITPHFITNVQ|	SISQNSSSSTPNTNSNS	|TPNANQQFLP
sp|P09547|SWI1_YEAST	SINGLE	13	448	476	8	2.094e-05	{Q}	-4.679	448	462	QKFGGADQVTRTQQW	INLFYLYMLV|	QKFGGADQVTRTQQWSMVAQRLQISDYQQ	|LESIYFRILL
sp|P09547|SWI1_YEAST	SINGLE	14	770	788	6	4.727e-05	{Y}	-4.325	774	788	TSDYYYEDAGSNQYY	LSNLSQNVVP|	YHRNTSDYYYEDAGSNQYY	|VTQHDKMVDK
sp|P09547|SWI1_YEAST	SINGLE	15	251	271	8	5.617e-05	{S}	-4.251	255	269	ISNYAASNSMDRSSS	NSASNNGNLT|	SNQLISNYAASNSMDRSSSAS	|NEFVPNTSDN
sp|P09547|SWI1_YEAST	SINGLE	16	1241	1258	4	1.600e-04	{C}	-3.796	1241	1255	CVQLIKCLVEKSICF	KVLLPSINIS|	CVQLIKCLVEKSICFENC	|LNNDPEILKK
sp|P09547|SWI1_YEAST	SINGLE	17	977	1002	7	1.782e-04	{I}	-3.749	988	1002	IASSIDCLLILILVI	KILNFKKDLV|	IVLSNISHLLEIASSIDCLLILILVI	|SFGQPKLNPM
sp|P09547|SWI1_YEAST	SINGLE	18	748	763	7	2.677e-04	{L}	-3.572	748	762	LLDSLAILGMNLLSN	LKISLVKYPE|	LLDSLAILGMNLLSNL	|SQNVVPYHRN
sp|P09547|SWI1_YEAST	SINGLE	19	522	536	5	2.875e-04	{N}	-3.541	522	536	QQQAAALANANNNIN	LQELLKKVQQ|	QQQAAALANANNNIN	|SASSAPTPAA
sp|P09547|SWI1_YEAST	SINGLE	20	801	815	5	2.875e-04	{N}	-3.541	801	815	EKVNNNATLTPNDSN	QHDKMVDKIF|	EKVNNNATLTPNDSN	|DEKVTILVDS
sp|P09547|SWI1_YEAST	SINGLE	21	1003	1022	7	2.968e-04	{S}	-3.528	1008	1022	KLNPMASSSSFGSES	DCLLILILVI|	SFGQPKLNPMASSSSFGSES	|LTFNEFQLQW
sp|P09547|SWI1_YEAST	SINGLE	22	1213	1228	5	4.001e-04	{N}	-3.398	1213	1227	NINNSTSKNTLLQQQ	GLLKLSEIIL|	NINNSTSKNTLLQQQN	|YSKVLLPSIN
sp|P09547|SWI1_YEAST	SINGLE	23	542	557	5	5.733e-04	{P}	-3.242	542	556	PTPAAPGASVPATAA	NNNINSASSA|	PTPAAPGASVPATAAP	|GTEAGIVPVS
sp|P09547|SWI1_YEAST	SINGLE	24	1124	1146	7	7.500e-04	{S}	-3.125	1124	1138	SQSADPSLLIDQFSP	FSAIPLQQVL|	SQSADPSLLIDQFSPVISQSLTS	|ILVIVQKILP
sp|P09547|SWI1_YEAST	SINGLE	25	679	695	5	9.825e-04	{I}	-3.008	679	693	INYISKIGEKIDSNK	NRLKHYNGYD|	INYISKIGEKIDSNKPI	|FLFAPELGAI
sp|P09547|SWI1_YEAST	MULTIPLE	1	138	323	87	4.732e-33	{NS}	-33.324	281	295	NNNNSNNHNMRNNSN	TGGKAANFIQ|	NQSPQFNSPYDSNNSNTNLNSLSPQAILAKNSIIDSSNLPLQAQQQLYGGNNNNNSTGIANDNVITPHFITNVQSISQNSSSSTPNTNSNSTPNANQQFLPFNNSASNNGNLTSNQLISNYAASNSMDRSSSASNEFVPNTSDNNNNSNNHNMRNNSNNKTSNNNNVTAVPAATPANTNNSTSNAN	|TVFSERAAMF
sp|P09547|SWI1_YEAST	MULTIPLE	2	525	557	23	2.294e-11	{ANP}	-13.292	525	539	AAALANANNNINSAS	LLKKVQQQQQ|	AAALANANNNINSASSAPTPAAPGASVPATAAP	|GTEAGIVPVS
sp|P09547|SWI1_YEAST	WHOLE	1	1	1314	214	6.271e-62	{N}
sp|P09547|SWI1_YEAST	WHOLE	2	1	1314	111	2.330e-11	{Q}
sp|P09547|SWI1_YEAST	WHOLE	3	1	1314	132	3.054e-05	{S}
sp|P09620|KEX1_YEAST	SINGLE	1	545	578	23	2.089e-21	{D}	-20.680	547	561	DGDDDNDNDDDDEDD	EEGKEKEGNK|	DKDGDDDNDNDDDDEDDHNSEGDDDDDDDDDEDD	|NNEKQSNQGL
sp|P09620|KEX1_YEAST	SINGLE	2	597	611	10	2.889e-09	{E}	-8.539	597	611	EYEQEEEEVEEFAEE	GLEDSRHKSS|	EYEQEEEEVEEFAEE	|ISMYKHKAVV
sp|P09620|KEX1_YEAST	SINGLE	3	523	541	10	6.792e-08	{E}	-7.168	523	537	ENLEEEEQEAQNEEG	ATTESGDKPK|	ENLEEEEQEAQNEEGKEKE	|GNKDKDGDDD
sp|P09620|KEX1_YEAST	SINGLE	4	697	711	8	8.760e-07	{K}	-6.057	697	711	SNKAGSKLKTKKKKK	LEGGAPISST|	SNKAGSKLKTKKKKK	|YTSLPNTEID
sp|P09620|KEX1_YEAST	SINGLE	5	620	634	7	1.824e-05	{V}	-4.739	620	634	VVVTIVTFLIVVLGV	EEISMYKHKA|	VVVTIVTFLIVVLGV	|YAYDRRVRRK
sp|P09620|KEX1_YEAST	SINGLE	6	505	519	6	8.836e-05	{D}	-4.054	505	519	TDDDSDQDATTESGD	DNNGKNVMIT|	TDDDSDQDATTESGD	|KPKENLEEEE
sp|P09620|KEX1_YEAST	SINGLE	7	260	278	6	9.809e-05	{N}	-4.008	260	274	NPNFKHLTNAHENCQ	AMEKKLIDES|	NPNFKHLTNAHENCQNLIN	|SASTDEAAHF
sp|P09620|KEX1_YEAST	SINGLE	8	639	656	6	1.244e-04	{R}	-3.905	639	653	RRVRRKARHTILVDP	IVVLGVYAYD|	RRVRRKARHTILVDPNNR	|QHDSPNKTVS
sp|P09620|KEX1_YEAST	SINGLE	9	80	96	5	5.425e-04	{N}	-3.266	80	94	NNDSNGNVDRPLIIW	DLEYFFWKFT|	NNDSNGNVDRPLIIWLN	|GGPGCSSMDG
sp|P09620|KEX1_YEAST	WHOLE	1	1	729	85	1.004e-10	{D}
sp|P09620|KEX1_YEAST	WHOLE	2	1	729	55	2.733e-05	{N}
sp|P09624|DLDH_YEAST	SINGLE	1	211	227	6	4.943e-04	{G}	-3.306	211	225	GGGIIGLEMGSVYSR	KEIPKRLTII|	GGGIIGLEMGSVYSRLG	|SKVTVVEFQP
sp|P09624|DLDH_YEAST	SINGLE	2	253	277	7	5.249e-04	{K}	-3.280	253	267	KFLKKQGLDFKLSTK	MDGEVAKATQ|	KFLKKQGLDFKLSTKVISAKRNDDK	|NVVEIVVEDT
sp|P09624|DLDH_YEAST	SINGLE	3	201	215	5	5.275e-04	{I}	-3.278	201	215	KEIPKRLTIIGGGII	IVSSTGALSL|	KEIPKRLTIIGGGII	|GLEMGSVYSR
sp|P09624|DLDH_YEAST	SINGLE	4	451	472	7	9.125e-04	{A}	-3.040	454	468	MIAEAGLALEYGASA	ILGAHIIGPN|	AGEMIAEAGLALEYGASAEDVA	|RVCHAHPTLS
sp|P09624|DLDH_YEAST	MULTIPLE	1	201	227	11	8.998e-05	{GI}	-6.584	202	216	EIPKRLTIIGGGIIG	IVSSTGALSL|	KEIPKRLTIIGGGIIGLEMGSVYSRLG	|SKVTVVEFQP
sp|P09624|DLDH_YEAST	WHOLE	1	1	499	40	9.000e-04	{I}
sp|P09733|TBA1_YEAST	SINGLE	1	412	446	12	1.012e-06	{E}	-5.995	412	426	EGMEEGEFTEAREDL	KRAFVHWYVG|	EGMEEGEFTEAREDLAALERDYIEVGADSYAEEEE	|F
sp|P09733|TBA1_YEAST	SINGLE	2	132	151	8	2.065e-05	{G}	-4.685	135	149	GFLFTHSLGGGTGSG	RIRKLADQCD|	GLQGFLFTHSLGGGTGSGLG	|SLLLEELSAE
sp|P09733|TBA1_YEAST	SINGLE	3	188	202	6	1.598e-04	{T}	-3.796	188	202	TVLTTHTTLEHADCT	VSTSVVEPYN|	TVLTTHTTLEHADCT	|FMVDNEAIYD
sp|P09733|TBA1_YEAST	SINGLE	4	272	290	7	2.079e-04	{S}	-3.682	272	286	SYSPVLSKSKAFHES	PYPRIHFPLV|	SYSPVLSKSKAFHESNSVS	|EITNACFEPG
sp|P09733|TBA1_YEAST	SINGLE	5	324	345	7	3.023e-04	{V}	-3.520	324	338	VVTRDVQRAVEQVKN	MATCLLYRGD|	VVTRDVQRAVEQVKNKKTVQLV	|DWCPTGFKIG
sp|P09734|TBA3_YEAST	SINGLE	1	132	151	8	2.065e-05	{G}	-4.685	135	149	GFLFTHSLGGGTGSG	RIRKMADQCD|	GLQGFLFTHSLGGGTGSGLG	|SLLLENLSYE
sp|P09734|TBA3_YEAST	SINGLE	2	412	435	8	7.996e-05	{E}	-4.097	412	426	EGMEEGEFTEAREDL	KRAFVHWYVG|	EGMEEGEFTEAREDLAALERDYIE	|VGADSYAEEF
sp|P09734|TBA3_YEAST	SINGLE	3	188	202	6	1.598e-04	{T}	-3.796	188	202	TVLTTHTTLEHADCT	LSTSVVEPYN|	TVLTTHTTLEHADCT	|FMVDNEAIYD
sp|P09734|TBA3_YEAST	SINGLE	4	324	345	7	3.023e-04	{V}	-3.520	324	338	VVTRDVQRAVEQVKN	MANCLLYRGD|	VVTRDVQRAVEQVKNKKTVQMV	|DWCPTGFKIG
sp|P09798|CDC16_YEAST	SINGLE	1	206	220	10	1.830e-09	{T}	-8.738	206	220	GPLTTTTLTTTTTAT	NDRESKLGHN|	GPLTTTTLTTTTTAT	|QLDVSELSAI
sp|P09798|CDC16_YEAST	SINGLE	2	122	139	8	3.354e-07	{N}	-6.474	122	136	NSNSNSNSITGNVVN	NIMTPHQPSA|	NSNSNSNSITGNVVNDNN	|LLASMSKNSM
sp|P09798|CDC16_YEAST	SINGLE	3	1	15	5	2.680e-06	{C}	-5.572	1	15	MKFCLYCCHCYIVIC	|	MKFCLYCCHCYIVIC	|GKATHYYKSS
sp|P09798|CDC16_YEAST	SINGLE	4	645	664	8	1.247e-05	{K}	-4.904	645	659	KKNEFVKAKKYLKKA	VLNEMGVMYF|	KKNEFVKAKKYLKKALEVVK	|DLDPSSRTTI
sp|P09798|CDC16_YEAST	SINGLE	5	331	345	6	2.158e-05	{N}	-4.666	331	345	TTAANTMSNNGNNSN	EYNPFSEDPS|	TTAANTMSNNGNNSN	|TSQPVTDGGI
sp|P09798|CDC16_YEAST	SINGLE	6	180	196	6	4.887e-05	{N}	-4.311	182	196	EDVHNNGDAAANANN	SVDGVVRDED|	NDEDVHNNGDAAANANN	|DRESKLGHNG
sp|P09798|CDC16_YEAST	SINGLE	7	472	486	4	7.491e-05	{C}	-4.125	472	486	ICYTQCKFNECLELC	NVDVVRSKVD|	ICYTQCKFNECLELC	|ETVLENDEFN
sp|P09798|CDC16_YEAST	SINGLE	8	169	189	7	8.574e-05	{D}	-4.067	169	183	DSVDGVVRDEDNDED	RKVSLQREYK|	DSVDGVVRDEDNDEDVHNNGD	|AAANANNDRE
sp|P09798|CDC16_YEAST	SINGLE	9	821	836	6	1.335e-04	{D}	-3.874	821	835	DSKTGSNNADDDFDA	NNKALRKGGH|	DSKTGSNNADDDFDAD	|MELE
sp|P09798|CDC16_YEAST	SINGLE	10	275	295	6	1.796e-04	{N}	-3.746	275	289	NNNQYVRAVELITRN	DAFWLGQVYY|	NNNQYVRAVELITRNNLDGVN	|ILCRYLLGLS
sp|P09798|CDC16_YEAST	SINGLE	11	598	612	4	2.419e-04	{M}	-3.616	598	612	MHLPKLFLGMQFMAM	YSTASRFFPG|	MHLPKLFLGMQFMAM	|NSLNLAESYF
sp|P09798|CDC16_YEAST	SINGLE	12	71	85	5	2.936e-04	{Q}	-3.532	71	85	QQSLPTDAQNDRLQQ	FVSNVSAART|	QQSLPTDAQNDRLQQ	|PWNRTNTATS
sp|P09798|CDC16_YEAST	SINGLE	13	44	66	7	7.500e-04	{S}	-3.125	44	58	SPSEQHSQHNSTLAA	SNRVLMRNPM|	SPSEQHSQHNSTLAASPFVSNVS	|AARTQQSLPT
sp|P09798|CDC16_YEAST	MULTIPLE	1	169	197	14	1.359e-07	{ND}	-8.378	175	189	VRDEDNDEDVHNNGD	RKVSLQREYK|	DSVDGVVRDEDNDEDVHNNGDAAANANND	|RESKLGHNGP
sp|P09798|CDC16_YEAST	WHOLE	1	1	840	78	2.216e-10	{N}
sp|P09880|TRNL_YEAST	SINGLE	1	706	721	7	2.126e-06	{N}	-5.672	706	720	NNNRIENAQGSGNNQ	NRYTDQITEY|	NNNRIENAQGSGNNQN	|TQVKTTDKLN
sp|P09880|TRNL_YEAST	SINGLE	2	430	449	7	1.165e-04	{K}	-3.934	432	446	KSQLMKKSLELLSKK	GHIQNDDITG|	KDKSQLMKKSLELLSKKEIK	|CVIVDRNNHQ
sp|P09880|TRNL_YEAST	SINGLE	3	757	781	4	5.908e-04	{C}	-3.229	757	771	CIIDENNEKIKGLCC	VVELSKDKDG|	CIIDENNEKIKGLCCQNKIPHITLC	|KLESGVKAVY
sp|P09880|TRNL_YEAST	SINGLE	4	787	811	7	6.967e-04	{V}	-3.157	787	801	VKAVYSNVLCEKVES	HITLCKLESG|	VKAVYSNVLCEKVESAEVDENIKVV	|KLDNSKEFVG
sp|P09880|TRNL_YEAST	SINGLE	5	743	766	6	7.779e-04	{I}	-3.109	743	757	IIAIVVELSKDKDGC	RLEKLCWDEK|	IIAIVVELSKDKDGCIIDENNEKI	|KGLCCQNKIP
sp|P09880|TRNL_YEAST	SINGLE	6	626	649	6	7.779e-04	{I}	-3.109	628	642	PTYISAKIENYDEII	NNNQQKTPKL|	IKPTYISAKIENYDEIIELVKRCI	|ASDAELTEKF
sp|P09880|TRNL_YEAST	SINGLE	7	268	287	5	7.789e-04	{F}	-3.109	273	287	HLKSTEKPFFFKYKF	GSFEGQEIEG|	FVIRCHLKSTEKPFFFKYKF	|EEPYLMYRQW
sp|P09880|TRNL_YEAST	MULTIPLE	1	738	781	13	2.512e-06	{CI}	-6.338	757	771	CIIDENNEKIKGLCC	DKLNFRLEKL|	CWDEKIIAIVVELSKDKDGCIIDENNEKIKGLCCQNKIPHITLC	|KLESGVKAVY
sp|P09880|TRNL_YEAST	WHOLE	1	1	827	87	5.897e-07	{K}
sp|P09880|TRNL_YEAST	WHOLE	2	1	827	58	1.084e-04	{N}
sp|P09880|TRNL_YEAST	WHOLE	3	1	827	61	5.242e-04	{I}
sp|P09932|HO_YEAST	SINGLE	1	466	489	5	3.280e-05	{C}	-4.484	466	480	CRGCCVGEQLKISQK	LLGNKIEVKS|	CRGCCVGEQLKISQKKNLKHCVAC	|PRKGIKYFYK
sp|P09932|HO_YEAST	SINGLE	2	508	525	4	1.600e-04	{C}	-3.796	508	522	CARCYGRYKFSGHHC	YKDWSGKNRV|	CARCYGRYKFSGHHCINC	|KYVPEAREVK
sp|P09932|HO_YEAST	SINGLE	3	57	76	6	2.355e-04	{R}	-3.628	57	71	RAFEGEPGRLDPRRR	IYNIQQKTKH|	RAFEGEPGRLDPRRRTVYQR	|LALQCTAGHK
sp|P09932|HO_YEAST	SINGLE	4	476	499	7	4.028e-04	{K}	-3.395	476	490	KISQKKNLKHCVACP	CRGCCVGEQL|	KISQKKNLKHCVACPRKGIKYFYK	|DWSGKNRVCA
sp|P09932|HO_YEAST	SINGLE	5	526	543	6	4.810e-04	{K}	-3.318	526	540	KYVPEAREVKKAKDK	KFSGHHCINC|	KYVPEAREVKKAKDKGEK	|LGITPEGLPV
sp|P09932|HO_YEAST	MULTIPLE	1	460	516	18	1.438e-07	{CK}	-7.879	475	489	LKISQKKNLKHCVAC	EGHKNFLLGN|	KIEVKSCRGCCVGEQLKISQKKNLKHCVACPRKGIKYFYKDWSGKNRVCARCYGRYK	|FSGHHCINCK
sp|P09932|HO_YEAST	WHOLE	1	1	586	21	3.806e-04	{C}
sp|P09937|SPS4_YEAST	SINGLE	1	102	116	7	1.824e-05	{V}	-4.739	102	116	KVVVSRPVQAVAPVV	ILAQTKPRID|	KVVVSRPVQAVAPVV	|NFFDKMANST
sp|P09937|SPS4_YEAST	SINGLE	2	4	29	7	7.868e-05	{N}	-4.104	15	29	EENKNFLHKNTNEPN	MPS|	NLNIVKVTKPQEENKNFLHKNTNEPN	|EMEQSQTQEA
sp|P09937|SPS4_YEAST	SINGLE	3	70	92	6	6.136e-04	{I}	-3.212	78	92	ETEEIAKKIALTRII	GRLNLKTVDH|	IETYPIVQETEEIAKKIALTRII	|LAQTKPRIDK
sp|P09937|SPS4_YEAST	WHOLE	1	1	338	27	9.149e-04	{N}
sp|P09938|RIR2_YEAST	SINGLE	1	70	84	6	2.062e-04	{E}	-3.686	70	84	KEMEKEEPLLNEDKE	KSHQVHRHKL|	KEMEKEEPLLNEDKE	|RTVLFPIKYH
sp|P09938|RIR2_YEAST	SINGLE	2	53	67	4	2.419e-04	{H}	-3.616	53	67	ENHKAYLKSHQVHRH	MLKEKLSKDA|	ENHKAYLKSHQVHRH	|KLKEMEKEEP
sp|P09938|RIR2_YEAST	SINGLE	3	235	251	5	3.504e-04	{F}	-3.455	235	249	FASIEGVFFSGSFAS	DALFGERLVA|	FASIEGVFFSGSFASIF	|WLKKRGMMPG
sp|P09938|RIR2_YEAST	WHOLE	1	1	399	45	1.241e-04	{E}
sp|P09938|RIR2_YEAST	WHOLE	2	1	399	30	3.111e-04	{F}
sp|P09950|HEM1_YEAST	SINGLE	1	26	62	21	2.104e-14	{A}	-13.677	47	61	ATASSTHAAAAAAAA	VSTLNRLSTT|	AAPHAKNGYATATGAGAAAATATASSTHAAAAAAAAA	|NHSTQESGFD
sp|P09950|HEM1_YEAST	SINGLE	2	209	228	4	7.691e-04	{H}	-3.114	214	228	VGIKHANVKKHIFKH	DLVIFSDELN|	HASMIVGIKHANVKKHIFKH	|NDLNELEQLL
sp|P09950|HEM1_YEAST	WHOLE	1	1	548	63	6.135e-04	{A}
sp|P09959|SWI6_YEAST	SINGLE	1	621	640	8	1.792e-05	{E}	-4.747	626	640	LKAGIEEEEESFREE	QLKDEYSLMQ|	EQLTNLKAGIEEEEESFREE	|SKKLGIIADE
sp|P09959|SWI6_YEAST	SINGLE	2	575	604	9	7.226e-05	{E}	-4.141	583	597	EKLEKLHKELNEQRE	NLLNSISKDY|	ENETVQYNEKLEKLHKELNEQREELANSRE	|QLANVKQLKD
sp|P09959|SWI6_YEAST	SINGLE	3	181	207	7	1.017e-04	{N}	-3.993	188	202	NDDINKGPSGDNENN	VIDAESDSTP|	NTARGKPNDDINKGPSGDNENNGTDDN	|DRTAGPIITF
sp|P09959|SWI6_YEAST	SINGLE	4	80	99	8	2.030e-04	{L}	-3.692	80	94	LWIELEKCLQLLNML	IAVNTDDRGE|	LWIELEKCLQLLNMLNLFGL	|FQDAFEFEEP
sp|P09959|SWI6_YEAST	SINGLE	5	102	116	6	2.062e-04	{E}	-3.686	102	116	DAFEFEEPETDQDEE	NMLNLFGLFQ|	DAFEFEEPETDQDEE	|DPSHSKLPEN
sp|P09959|SWI6_YEAST	SINGLE	6	270	284	5	2.875e-04	{N}	-3.541	270	284	NNDSSNRNSEGGSSN	PEIQEMPTSL|	NNDSSNRNSEGGSSN	|QQQQHVSFDS
sp|P09959|SWI6_YEAST	SINGLE	7	283	297	5	2.936e-04	{Q}	-3.532	283	297	SNQQQQHVSFDSLLQ	SSNRNSEGGS|	SNQQQQHVSFDSLLQ	|EVNDAFPNTQ
sp|P09959|SWI6_YEAST	SINGLE	8	268	294	8	3.912e-04	{S}	-3.408	268	282	SLNNDSSNRNSEGGS	LFPEIQEMPT|	SLNNDSSNRNSEGGSSNQQQQHVSFDS	|LLQEVNDAFP
sp|P09959|SWI6_YEAST	SINGLE	9	527	544	6	4.810e-04	{K}	-3.318	530	544	SKGDYDGQKNGKAKK	QNTNGGDENS|	KMVSKGDYDGQKNGKAKK	|IRSQLLKNPP
sp|P09959|SWI6_YEAST	SINGLE	10	189	208	6	5.140e-04	{D}	-3.289	194	208	GPSGDNENNGTDDND	TPNTARGKPN|	DDINKGPSGDNENNGTDDND	|RTAGPIITFT
sp|P09959|SWI6_YEAST	SINGLE	11	382	397	5	7.294e-04	{I}	-3.137	382	396	ILEDSMNRTILHHII	ALLDYLYPCL|	ILEDSMNRTILHHIII	|TSGMTGCSAA
sp|P09959|SWI6_YEAST	SINGLE	12	775	796	6	8.827e-04	{D}	-3.054	782	796	SSEDPQDIDTDEMQD	IDENKVDNML|	DGLLQAISSEDPQDIDTDEMQD	|FLKKHAS
sp|P09959|SWI6_YEAST	MULTIPLE	1	188	208	12	9.859e-08	{ND}	-7.282	188	202	NDDINKGPSGDNENN	STPNTARGKP|	NDDINKGPSGDNENNGTDDND	|RTAGPIITFT
sp|P09959|SWI6_YEAST	MULTIPLE	2	268	291	16	2.934e-08	{NQS}	-10.481	273	287	SSNRNSEGGSSNQQQ	LFPEIQEMPT|	SLNNDSSNRNSEGGSSNQQQQHVS	|FDSLLQEVND
sp|P09959|SWI6_YEAST	WHOLE	1	1	803	71	9.167e-09	{N}
sp|P09959|SWI6_YEAST	WHOLE	2	1	803	68	1.821e-04	{D}
sp|P0C0T4|RS25B_YEAST	SINGLE	1	4	33	11	8.164e-07	{K}	-6.088	19	33	GGKKSKKKWSKKSMK	MPP|	KQQLSKAAKAAAALAGGKKSKKKWSKKSMK	|DRAQHAVILD
sp|P0C0T4|RS25B_YEAST	SINGLE	2	4	18	7	6.097e-05	{A}	-4.215	4	18	KQQLSKAAKAAAALA	MPP|	KQQLSKAAKAAAALA	|GGKKSKKKWS
sp|P0C0T4|RS25B_YEAST	MULTIPLE	1	9	30	16	6.718e-10	{KA}	-10.303	9	23	KAAKAAAALAGGKKS	MPPKQQLS|	KAAKAAAALAGGKKSKKKWSKK	|SMKDRAQHAV
sp|P0C0T4|RS25B_YEAST	WHOLE	1	1	108	18	7.728e-05	{K}
sp|P0C0W9|RL11A_YEAST	SINGLE	1	129	143	5	4.635e-04	{R}	-3.334	129	143	VVMNRPGARVTRRKR	SIGIFGMDFY|	VVMNRPGARVTRRKR	|CKGTVGNSHK
sp|P0C0W9|RL11A_YEAST	SINGLE	2	106	122	5	9.825e-04	{I}	-3.008	106	120	IDEHIDLGIKYDPSI	FSATGNFGFG|	IDEHIDLGIKYDPSIGI	|FGMDFYVVMN
sp|P0C0X0|RS28B_YEAST	WHOLE	1	1	67	10	9.610e-04	{R}
sp|P0C155|CBPS2_YEAST	SINGLE	1	28	42	7	1.659e-04	{L}	-3.780	28	42	KKFGLPLIGLLTLLL	QPTSSTYSKC|	KKFGLPLIGLLTLLL	|AYISSFTKPV
sp|P0C155|CBPS2_YEAST	SINGLE	2	300	314	4	2.419e-04	{H}	-3.616	300	314	SIHGHGGHSSVQPDH	AEKGYVDVRI|	SIHGHGGHSSVQPDH	|TTIGVASELI
sp|P0C155|CBPS2_YEAST	SINGLE	3	51	73	6	4.644e-04	{P}	-3.333	51	65	PVPNSTFDVPASPQC	LLAYISSFTK|	PVPNSTFDVPASPQCKKPQVYRP	|SFNKSVNLIL
sp|P0C155|CBPS2_YEAST	SINGLE	4	82	106	6	9.729e-04	{I}	-3.012	88	102	FKIDSIRKLSGAIQI	RPSFNKSVNL|	ILNDKQFKIDSIRKLSGAIQIPTEI	|SDTNPLPNDD
sp|P0C155|CBPS2_YEAST	WHOLE	1	1	581	25	6.586e-04	{H}
sp|P0C2H7|RL27B_YEAST	SINGLE	1	52	73	9	2.854e-06	{K}	-5.545	55	69	KKHGAKKVAKRTKIK	LVAGIERYPS|	KVTKKHGAKKVAKRTKIKPFIK	|VVNYNHLLPT
sp|P0C2H7|RL27B_YEAST	SINGLE	2	10	26	7	4.822e-05	{V}	-4.317	10	24	VAVVVRGRYAGKKVV	MAKFLKAGK|	VAVVVRGRYAGKKVVIV	|KPHDEGSKSH
sp|P0C2H7|RL27B_YEAST	WHOLE	1	1	136	23	7.305e-06	{K}
sp|P0C2I2|YD14B_YEAST	SINGLE	1	107	146	12	1.575e-07	{P}	-6.803	110	124	IPYTPYQMSPMYFPP	NPSGWSFYGH|	PSMIPYTPYQMSPMYFPPGPQSQFPQYPSSVGTPLSTPSP	|ESGNTFTDSS
sp|P0C2I2|YD14B_YEAST	SINGLE	2	1132	1153	9	2.822e-07	{P}	-6.549	1132	1146	PLPDLPPESPTEFPD	NTEESIIADL|	PLPDLPPESPTEFPDPFKELPP	|INSHQTNSSL
sp|P0C2I2|YD14B_YEAST	SINGLE	3	58	86	10	3.983e-07	{P}	-6.400	72	86	PQPASVPPPQNGPYP	TKANSQQTTT|	PASSAVPENPHHASPQPASVPPPQNGPYP	|QQCMMTQNQA
sp|P0C2I2|YD14B_YEAST	SINGLE	4	292	306	6	2.158e-05	{N}	-4.666	292	306	NIIDRLNNNGIHINN	PADAFETKVT|	NIIDRLNNNGIHINN	|KVACQLIMRG
sp|P0C2I2|YD14B_YEAST	SINGLE	5	1032	1055	9	2.241e-05	{S}	-4.650	1032	1046	SQSNTHESSHASKSK	KLNVPLLAPM|	SQSNTHESSHASKSKDFRHSDSYS	|ENETNHTNVP
sp|P0C2I2|YD14B_YEAST	SINGLE	6	135	164	10	2.554e-05	{S}	-4.593	135	149	SSVGTPLSTPSPESG	GPQSQFPQYP|	SSVGTPLSTPSPESGNTFTDSSSADSDMTS	|TKKYVRPPPM
sp|P0C2I2|YD14B_YEAST	SINGLE	7	404	420	7	9.321e-05	{S}	-4.031	404	418	STSNNSPSTDNDSIS	KSKTARAHNV|	STSNNSPSTDNDSISKS	|TTEPIQLNNK
sp|P0C2I2|YD14B_YEAST	SINGLE	8	386	414	7	1.636e-04	{N}	-3.786	400	414	AHNVSTSNNSPSTDN	NTTKPKVIAR|	NPQKTNNSKSKTARAHNVSTSNNSPSTDN	|DSISKSTTEP
sp|P0C2I2|YD14B_YEAST	SINGLE	9	1521	1535	6	2.062e-04	{E}	-3.686	1521	1535	ELEIDEDEYKEKVHE	GQPGLYIDQD|	ELEIDEDEYKEKVHE	|MQKLIGLASY
sp|P0C2I2|YD14B_YEAST	SINGLE	10	993	1017	8	2.213e-04	{S}	-3.655	993	1007	SESNILPSKKRSSTP	RAPREVDPNI|	SESNILPSKKRSSTPQISNIESTGS	|GGMHKLNVPL
sp|P0C2I2|YD14B_YEAST	SINGLE	11	81	95	5	2.936e-04	{Q}	-3.532	81	95	QNGPYPQQCMMTQNQ	SPQPASVPPP|	QNGPYPQQCMMTQNQ	|ANPSGWSFYG
sp|P0C2I2|YD14B_YEAST	SINGLE	12	168	182	5	4.135e-04	{P}	-3.384	168	182	YVRPPPMLTSPNDFP	ADSDMTSTKK|	YVRPPPMLTSPNDFP	|NWVKTYIKFL
sp|P0C2I2|YD14B_YEAST	SINGLE	13	431	449	4	6.290e-04	{H}	-3.201	431	445	HDLHLGQKLTESTVN	TTEPIQLNNK|	HDLHLGQKLTESTVNHTNH	|SDDELPGHLL
sp|P0C2I2|YD14B_YEAST	SINGLE	14	1057	1074	5	7.186e-04	{N}	-3.144	1060	1074	NHTNVPISSTGGTNN	DFRHSDSYSE|	NETNHTNVPISSTGGTNN	|KTVPQISDQE
sp|P0C2I2|YD14B_YEAST	SINGLE	15	457	476	4	7.691e-04	{H}	-3.114	462	476	SGASRTLIRSAHHIH	TNHSDDELPG|	HLLLDSGASRTLIRSAHHIH	|SASSNPDINV
sp|P0C2I2|YD14B_YEAST	SINGLE	16	1678	1694	5	9.825e-04	{I}	-3.008	1680	1694	KGLLTDSKSTISIII	HLVQELNKKP|	ITKGLLTDSKSTISIII	|SNNEEKFRNR
sp|P0C2I2|YD14B_YEAST	MULTIPLE	1	107	160	24	1.971e-09	{PS}	-11.395	134	148	PSSVGTPLSTPSPES	NPSGWSFYGH|	PSMIPYTPYQMSPMYFPPGPQSQFPQYPSSVGTPLSTPSPESGNTFTDSSSADS	|DMTSTKKYVR
sp|P0C2I2|YD14B_YEAST	MULTIPLE	2	72	88	11	2.206e-08	{PQ}	-9.932	72	86	PQPASVPPPQNGPYP	AVPENPHHAS|	PQPASVPPPQNGPYPQQ	|CMMTQNQANP
sp|P0C2I2|YD14B_YEAST	MULTIPLE	3	391	420	15	2.066e-07	{SN}	-7.817	402	416	NVSTSNNSPSTDNDS	KVIARNPQKT|	NNSKSKTARAHNVSTSNNSPSTDNDSISKS	|TTEPIQLNNK
sp|P0C2I2|YD14B_YEAST	WHOLE	1	1	1755	130	1.619e-09	{N}
sp|P0C2I2|YD14B_YEAST	WHOLE	2	1	1755	177	1.894e-06	{S}
sp|P0C2I2|YD14B_YEAST	WHOLE	3	1	1755	129	2.506e-06	{I}
sp|P0C2I2|YD14B_YEAST	WHOLE	4	1	1755	63	5.360e-05	{H}
sp|P0C2I2|YD14B_YEAST	WHOLE	5	1	1755	114	1.079e-04	{P}
sp|P0C2I3|YD15B_YEAST	SINGLE	1	107	146	12	1.575e-07	{P}	-6.803	110	124	IPYTPYQMSPMYFPP	NPSGWSFYGH|	PSMIPYTPYQMSPMYFPPGPQSQFPQYPSSVGTPLSTPSP	|ESGNTFTDSS
sp|P0C2I3|YD15B_YEAST	SINGLE	2	1132	1153	9	2.822e-07	{P}	-6.549	1132	1146	PLPDLPPESPTEFPD	NTEESIIADL|	PLPDLPPESPTEFPDPFKELPP	|INSRQTNSSL
sp|P0C2I3|YD15B_YEAST	SINGLE	3	58	86	10	3.983e-07	{P}	-6.400	72	86	PQPASVPPPQNGPYP	TKANSQQTTT|	PASSAVPENPHHASPQPASVPPPQNGPYP	|QQCMMTQNQA
sp|P0C2I3|YD15B_YEAST	SINGLE	4	292	306	6	2.158e-05	{N}	-4.666	292	306	NIIDRLNNNGIHINN	PADAFETKVT|	NIIDRLNNNGIHINN	|KVACQLIMRG
sp|P0C2I3|YD15B_YEAST	SINGLE	5	1032	1055	9	2.241e-05	{S}	-4.650	1032	1046	SQSNTHESSHASKSK	KLNVPLLAPM|	SQSNTHESSHASKSKDFRHSDSYS	|ENETNHTNVP
sp|P0C2I3|YD15B_YEAST	SINGLE	6	135	164	10	2.554e-05	{S}	-4.593	135	149	SSVGTPLSTPSPESG	GPQSQFPQYP|	SSVGTPLSTPSPESGNTFTDSSSADSDMTS	|TKKYVRPPPM
sp|P0C2I3|YD15B_YEAST	SINGLE	7	404	420	7	9.321e-05	{S}	-4.031	404	418	STSNNSPSTDNDSIS	KSKTARAHNV|	STSNNSPSTDNDSISKS	|TTEPIQLNNK
sp|P0C2I3|YD15B_YEAST	SINGLE	8	386	414	7	1.636e-04	{N}	-3.786	400	414	AHNVSTSNNSPSTDN	NTTKPKVIAR|	NPQKTNNSKSKTARAHNVSTSNNSPSTDN	|DSISKSTTEP
sp|P0C2I3|YD15B_YEAST	SINGLE	9	1521	1535	6	2.062e-04	{E}	-3.686	1521	1535	ELEIDEDEYKEKVHE	GQPGLYIDQD|	ELEIDEDEYKEKVHE	|MQKLIGLASY
sp|P0C2I3|YD15B_YEAST	SINGLE	10	993	1017	8	2.213e-04	{S}	-3.655	993	1007	SESNILPSKKRSSTP	RAPREVDPNI|	SESNILPSKKRSSTPQISNIESTGS	|GGMHKLNVPL
sp|P0C2I3|YD15B_YEAST	SINGLE	11	81	95	5	2.936e-04	{Q}	-3.532	81	95	QNGPYPQQCMMTQNQ	SPQPASVPPP|	QNGPYPQQCMMTQNQ	|ANPSGWSFYG
sp|P0C2I3|YD15B_YEAST	SINGLE	12	3	23	7	4.131e-04	{S}	-3.384	3	17	SQQLSQHSPISHGSA	ME|	SQQLSQHSPISHGSACASVTS	|KEVHTNQDPL
sp|P0C2I3|YD15B_YEAST	SINGLE	13	168	182	5	4.135e-04	{P}	-3.384	168	182	YVRPPPMLTSPNDFP	ADSDMTSTKK|	YVRPPPMLTSPNDFP	|NWVKTYIKFL
sp|P0C2I3|YD15B_YEAST	SINGLE	14	431	449	4	6.290e-04	{H}	-3.201	431	445	HDLHLGQELTESTVN	TTEPIQLNNK|	HDLHLGQELTESTVNHTNH	|SDDELPGHLL
sp|P0C2I3|YD15B_YEAST	SINGLE	15	1057	1074	5	7.186e-04	{N}	-3.144	1060	1074	NHTNVPISSTGGTNN	DFRHSDSYSE|	NETNHTNVPISSTGGTNN	|KTVPQISDQE
sp|P0C2I3|YD15B_YEAST	SINGLE	16	1678	1693	5	7.294e-04	{I}	-3.137	1678	1692	IIKGLLTDSRSTISI	HLVQELNKKP|	IIKGLLTDSRSTISII	|KSTNEEKFRN
sp|P0C2I3|YD15B_YEAST	SINGLE	17	457	476	4	7.691e-04	{H}	-3.114	462	476	SGASRTLIRSAHHIH	TNHSDDELPG|	HLLLDSGASRTLIRSAHHIH	|SASSNPDINV
sp|P0C2I3|YD15B_YEAST	MULTIPLE	1	107	160	24	1.971e-09	{PS}	-11.395	134	148	PSSVGTPLSTPSPES	NPSGWSFYGH|	PSMIPYTPYQMSPMYFPPGPQSQFPQYPSSVGTPLSTPSPESGNTFTDSSSADS	|DMTSTKKYVR
sp|P0C2I3|YD15B_YEAST	MULTIPLE	2	72	88	11	2.206e-08	{PQ}	-9.932	72	86	PQPASVPPPQNGPYP	AVPENPHHAS|	PQPASVPPPQNGPYPQQ	|CMMTQNQANP
sp|P0C2I3|YD15B_YEAST	MULTIPLE	3	391	420	15	2.066e-07	{SN}	-7.817	402	416	NVSTSNNSPSTDNDS	KVIARNPQKT|	NNSKSKTARAHNVSTSNNSPSTDNDSISKS	|TTEPIQLNNK
sp|P0C2I3|YD15B_YEAST	WHOLE	1	1	1755	128	4.977e-09	{N}
sp|P0C2I3|YD15B_YEAST	WHOLE	2	1	1755	178	1.279e-06	{S}
sp|P0C2I3|YD15B_YEAST	WHOLE	3	1	1755	127	5.720e-06	{I}
sp|P0C2I3|YD15B_YEAST	WHOLE	4	1	1755	113	1.509e-04	{P}
sp|P0C2I3|YD15B_YEAST	WHOLE	5	1	1755	59	3.735e-04	{H}
sp|P0C2I5|YL12B_YEAST	SINGLE	1	107	146	12	1.575e-07	{P}	-6.803	110	124	IPYTPYQMSPMYFPP	NPSGWSFYGH|	PSMIPYTPYQMSPMYFPPGPQSQFPQYPSSVGTPLSTPSP	|ESGNTFTDSS
sp|P0C2I5|YL12B_YEAST	SINGLE	2	1132	1153	9	2.822e-07	{P}	-6.549	1132	1146	PLPDLPPESPTEFPD	NTEESIIADL|	PLPDLPPESPTEFPDPFKELPP	|INSRQTNSSL
sp|P0C2I5|YL12B_YEAST	SINGLE	3	58	86	10	3.983e-07	{P}	-6.400	72	86	PQPASVPPPQNGPYP	TKANSQQTTT|	PASSAVPENPHHASPQPASVPPPQNGPYP	|QQCMMTQNQA
sp|P0C2I5|YL12B_YEAST	SINGLE	4	292	306	6	2.158e-05	{N}	-4.666	292	306	NIIDRLNNNGIHINN	PADAFETKVT|	NIIDRLNNNGIHINN	|KVACQLIMRG
sp|P0C2I5|YL12B_YEAST	SINGLE	5	1032	1055	9	2.241e-05	{S}	-4.650	1032	1046	SQSNTHESSHASKSK	KLNVPLLAPM|	SQSNTHESSHASKSKDFRHSDSYS	|ENETNHTNVP
sp|P0C2I5|YL12B_YEAST	SINGLE	6	135	164	10	2.554e-05	{S}	-4.593	135	149	SSVGTPLSTPSPESG	GPQSQFPQYP|	SSVGTPLSTPSPESGNTFTDSSSADSDMTS	|TKKYVRPPPM
sp|P0C2I5|YL12B_YEAST	SINGLE	7	404	420	7	9.321e-05	{S}	-4.031	404	418	STSNNSPSTDNDSIS	KSKTARAHNV|	STSNNSPSTDNDSISKS	|TTEPIQLNNK
sp|P0C2I5|YL12B_YEAST	SINGLE	8	386	414	7	1.636e-04	{N}	-3.786	400	414	AHNVSTSNNSPSTDN	NTTKPKVIAR|	NPQKTNNSKSKTARAHNVSTSNNSPSTDN	|DSISKSTTEP
sp|P0C2I5|YL12B_YEAST	SINGLE	9	1521	1535	6	2.062e-04	{E}	-3.686	1521	1535	ELEIDEDEYKEKVHE	GQPGLYIDQD|	ELEIDEDEYKEKVHE	|MQKLIGLASY
sp|P0C2I5|YL12B_YEAST	SINGLE	10	993	1017	8	2.213e-04	{S}	-3.655	993	1007	SESNILPSKKRSSTP	RAPREVDPNI|	SESNILPSKKRSSTPQISNIESTGS	|GGMHKLNVPL
sp|P0C2I5|YL12B_YEAST	SINGLE	11	81	95	5	2.936e-04	{Q}	-3.532	81	95	QNGPYPQQCMMTQNQ	SPQPASVPPP|	QNGPYPQQCMMTQNQ	|ANPSGWSFYG
sp|P0C2I5|YL12B_YEAST	SINGLE	12	3	23	7	4.131e-04	{S}	-3.384	3	17	SQQLSQHSPISHGSA	ME|	SQQLSQHSPISHGSACASVTS	|KEVHTNQDPL
sp|P0C2I5|YL12B_YEAST	SINGLE	13	168	182	5	4.135e-04	{P}	-3.384	168	182	YVRPPPMLTSPNDFP	ADSDMTSTKK|	YVRPPPMLTSPNDFP	|NWVKTYIKFL
sp|P0C2I5|YL12B_YEAST	SINGLE	14	431	449	4	6.290e-04	{H}	-3.201	431	445	HDLHLGQELTESTVN	TTEPIQLNNK|	HDLHLGQELTESTVNHTNH	|SDDELPGHLL
sp|P0C2I5|YL12B_YEAST	SINGLE	15	1057	1074	5	7.186e-04	{N}	-3.144	1060	1074	NHTNVPISSTGGTNN	DFRHSDSYSE|	NETNHTNVPISSTGGTNN	|KTVPQISDQE
sp|P0C2I5|YL12B_YEAST	SINGLE	16	1678	1693	5	7.294e-04	{I}	-3.137	1678	1692	IIKGLLTDSRSTISI	YLIQELNKKP|	IIKGLLTDSRSTISII	|KSTNEEKFRN
sp|P0C2I5|YL12B_YEAST	SINGLE	17	457	476	4	7.691e-04	{H}	-3.114	462	476	SGASRTLIRSAHHIH	TNHSDDELPG|	HLLLDSGASRTLIRSAHHIH	|SASSNPDINV
sp|P0C2I5|YL12B_YEAST	MULTIPLE	1	107	160	24	1.971e-09	{PS}	-11.395	134	148	PSSVGTPLSTPSPES	NPSGWSFYGH|	PSMIPYTPYQMSPMYFPPGPQSQFPQYPSSVGTPLSTPSPESGNTFTDSSSADS	|DMTSTKKYVR
sp|P0C2I5|YL12B_YEAST	MULTIPLE	2	72	88	11	2.206e-08	{PQ}	-9.932	72	86	PQPASVPPPQNGPYP	AVPENPHHAS|	PQPASVPPPQNGPYPQQ	|CMMTQNQANP
sp|P0C2I5|YL12B_YEAST	MULTIPLE	3	391	420	15	2.066e-07	{SN}	-7.817	402	416	NVSTSNNSPSTDNDS	KVIARNPQKT|	NNSKSKTARAHNVSTSNNSPSTDNDSISKS	|TTEPIQLNNK
sp|P0C2I5|YL12B_YEAST	WHOLE	1	1	1755	128	4.977e-09	{N}
sp|P0C2I5|YL12B_YEAST	WHOLE	2	1	1755	178	1.279e-06	{S}
sp|P0C2I5|YL12B_YEAST	WHOLE	3	1	1755	129	2.506e-06	{I}
sp|P0C2I5|YL12B_YEAST	WHOLE	4	1	1755	114	1.079e-04	{P}
sp|P0C2I5|YL12B_YEAST	WHOLE	5	1	1755	59	3.735e-04	{H}
sp|P0C2I6|YL13B_YEAST	SINGLE	1	107	146	12	1.575e-07	{P}	-6.803	110	124	IPYTPYQMSPMYFPP	NPSGWSFYGH|	PSMIPYTPYQMSPMYFPPGPQSQFPQYPSSVGTPLSTPSP	|ESGNTFTDSS
sp|P0C2I6|YL13B_YEAST	SINGLE	2	1132	1153	9	2.822e-07	{P}	-6.549	1132	1146	PLPDPPPEPPTELSD	NTEESIIADL|	PLPDPPPEPPTELSDSFKELPP	|INSRQTNSSL
sp|P0C2I6|YL13B_YEAST	SINGLE	3	58	86	10	3.983e-07	{P}	-6.400	72	86	PQPASVPPPQNGPYP	TKANSQQTTT|	PASSAVPENPHHASPQPASVPPPQNGPYP	|QQCMMTQNQA
sp|P0C2I6|YL13B_YEAST	SINGLE	4	292	306	6	2.158e-05	{N}	-4.666	292	306	NIIDRLNNNGIHINN	PADAFETKVT|	NIIDRLNNNGIHINN	|KVACQLIMRG
sp|P0C2I6|YL13B_YEAST	SINGLE	5	1032	1055	9	2.241e-05	{S}	-4.650	1032	1046	SQSNTHESSHASKSK	KLNVPLLAPM|	SQSNTHESSHASKSKDFRHSDSYS	|NNETNHTNVP
sp|P0C2I6|YL13B_YEAST	SINGLE	6	135	164	10	2.554e-05	{S}	-4.593	135	149	SSVGTPLSTPSPESG	GPQSQFPQYP|	SSVGTPLSTPSPESGNTFTDSSSADSDMTS	|TKKYVRPPPM
sp|P0C2I6|YL13B_YEAST	SINGLE	7	404	420	7	9.321e-05	{S}	-4.031	404	418	STSNNSPSTDNDSIS	KSKTARAHNV|	STSNNSPSTDNDSISKS	|TTEPIQLNNK
sp|P0C2I6|YL13B_YEAST	SINGLE	8	1056	1074	6	9.809e-05	{N}	-4.008	1056	1070	NNETNHTNVPISSTG	KDFRHSDSYS|	NNETNHTNVPISSTGGTNN	|KTVPQISDQE
sp|P0C2I6|YL13B_YEAST	SINGLE	9	386	414	7	1.636e-04	{N}	-3.786	400	414	AHNVSTSNNSPSTDN	NTTKPKVIAR|	NPQKTNNSKSKTARAHNVSTSNNSPSTDN	|DSISKSTTEP
sp|P0C2I6|YL13B_YEAST	SINGLE	10	1521	1535	6	2.062e-04	{E}	-3.686	1521	1535	ELEIDEDEYKEKVHE	GQPGLYIDQD|	ELEIDEDEYKEKVHE	|MQKLIGLASY
sp|P0C2I6|YL13B_YEAST	SINGLE	11	993	1017	8	2.213e-04	{S}	-3.655	993	1007	SESNILPSKKRSSTP	RAPREVDPNI|	SESNILPSKKRSSTPQISNIESTGS	|GGMHKLNVPL
sp|P0C2I6|YL13B_YEAST	SINGLE	12	81	95	5	2.936e-04	{Q}	-3.532	81	95	QNGPYPQQCMMTQNQ	SPQPASVPPP|	QNGPYPQQCMMTQNQ	|ANPSGWSFYG
sp|P0C2I6|YL13B_YEAST	SINGLE	13	3	23	7	4.131e-04	{S}	-3.384	3	17	SQQLSQHSHISHGSA	ME|	SQQLSQHSHISHGSACASVTS	|KEVHTNQDPL
sp|P0C2I6|YL13B_YEAST	SINGLE	14	168	182	5	4.135e-04	{P}	-3.384	168	182	YVRPPPMLTSPNDFP	ADSDMTSTKK|	YVRPPPMLTSPNDFP	|NWVKTYIKFL
sp|P0C2I6|YL13B_YEAST	SINGLE	15	431	449	4	6.290e-04	{H}	-3.201	431	445	HDLHLGQELTESTVN	TTEPIQLNNK|	HDLHLGQELTESTVNHTNH	|SDDELPGHLL
sp|P0C2I6|YL13B_YEAST	SINGLE	16	9	27	4	6.290e-04	{H}	-3.201	9	23	HSHISHGSACASVTS	MESQQLSQ|	HSHISHGSACASVTSKEVH	|TNQDPLDVSA
sp|P0C2I6|YL13B_YEAST	SINGLE	17	1678	1693	5	7.294e-04	{I}	-3.137	1678	1692	IIKGLLTDSRSTISI	HLVQELNKKP|	IIKGLLTDSRSTISII	|KSTNEEKFRN
sp|P0C2I6|YL13B_YEAST	SINGLE	18	457	476	4	7.691e-04	{H}	-3.114	462	476	SGASRTLIRSAHHIH	TNHSDDELPG|	HLLLDSGASRTLIRSAHHIH	|SASSNPDINV
sp|P0C2I6|YL13B_YEAST	MULTIPLE	1	107	160	24	1.971e-09	{PS}	-11.395	134	148	PSSVGTPLSTPSPES	NPSGWSFYGH|	PSMIPYTPYQMSPMYFPPGPQSQFPQYPSSVGTPLSTPSPESGNTFTDSSSADS	|DMTSTKKYVR
sp|P0C2I6|YL13B_YEAST	MULTIPLE	2	72	88	11	2.206e-08	{PQ}	-9.932	72	86	PQPASVPPPQNGPYP	AVPENPHHAS|	PQPASVPPPQNGPYPQQ	|CMMTQNQANP
sp|P0C2I6|YL13B_YEAST	MULTIPLE	3	391	420	15	2.066e-07	{SN}	-7.817	402	416	NVSTSNNSPSTDNDS	KVIARNPQKT|	NNSKSKTARAHNVSTSNNSPSTDNDSISKS	|TTEPIQLNNK
sp|P0C2I6|YL13B_YEAST	MULTIPLE	4	3	27	11	5.608e-06	{SH}	-6.585	3	17	SQQLSQHSHISHGSA	ME|	SQQLSQHSHISHGSACASVTSKEVH	|TNQDPLDVSA
sp|P0C2I6|YL13B_YEAST	WHOLE	1	1	1755	129	2.881e-09	{N}
sp|P0C2I6|YL13B_YEAST	WHOLE	2	1	1755	178	1.279e-06	{S}
sp|P0C2I6|YL13B_YEAST	WHOLE	3	1	1755	129	2.506e-06	{I}
sp|P0C2I6|YL13B_YEAST	WHOLE	4	1	1755	62	8.921e-05	{H}
sp|P0C2I6|YL13B_YEAST	WHOLE	5	1	1755	113	1.509e-04	{P}
sp|P0C2I8|YL14A_YEAST	SINGLE	1	107	146	12	1.575e-07	{P}	-6.803	110	124	IPYTPYQMSPMYFPP	NPSGWSFYGH|	PSMIPYTPYQMSPMYFPPGPQSQFPQYPSSVGTPLSTPSP	|ESGNTFTDSS
sp|P0C2I8|YL14A_YEAST	SINGLE	2	58	86	10	3.983e-07	{P}	-6.400	72	86	PQPASVPPPQNGPYP	TKANSQQTTT|	PASSAVPENPHHASPQPASVPPPQNGPYP	|QQCMMTQNQA
sp|P0C2I8|YL14A_YEAST	SINGLE	3	292	306	6	2.158e-05	{N}	-4.666	292	306	NIIDRLNNNGIHINN	PADAFETKVT|	NIIDRLNNNGIHINN	|KVACQLIMRG
sp|P0C2I8|YL14A_YEAST	SINGLE	4	135	164	10	2.554e-05	{S}	-4.593	135	149	SSVGTPLSTPSPESG	GPQSQFPQYP|	SSVGTPLSTPSPESGNTFTDSSSADSDMTS	|TKKYVRPPPM
sp|P0C2I8|YL14A_YEAST	SINGLE	5	404	420	7	9.321e-05	{S}	-4.031	404	418	STSNNSPSTDNDSIS	KSKTARAHNV|	STSNNSPSTDNDSISKS	|TTEPIQLNNK
sp|P0C2I8|YL14A_YEAST	SINGLE	6	386	414	7	1.636e-04	{N}	-3.786	400	414	AHNVSTSNNSPSTDN	NTTKPKVIAR|	NPQKTNNSKSKTARAHNVSTSNNSPSTDN	|DSISKSTTEP
sp|P0C2I8|YL14A_YEAST	SINGLE	7	81	95	5	2.936e-04	{Q}	-3.532	81	95	QNGPYPQQCMMTQNQ	SPQPASVPPP|	QNGPYPQQCMMTQNQ	|ANPSGWSFYG
sp|P0C2I8|YL14A_YEAST	SINGLE	8	168	182	5	4.135e-04	{P}	-3.384	168	182	YVRPPPMLTSPNDFP	ADSDMTSTKK|	YVRPPPMLTSPNDFP	|NWVKTYIKFL
sp|P0C2I8|YL14A_YEAST	SINGLE	9	9	27	4	6.290e-04	{H}	-3.201	9	23	HPHISHGSACASVTS	MESQQLSQ|	HPHISHGSACASVTSKEVH	|TNQDPLDVSA
sp|P0C2I8|YL14A_YEAST	MULTIPLE	1	107	160	24	1.971e-09	{PS}	-11.395	134	148	PSSVGTPLSTPSPES	NPSGWSFYGH|	PSMIPYTPYQMSPMYFPPGPQSQFPQYPSSVGTPLSTPSPESGNTFTDSSSADS	|DMTSTKKYVR
sp|P0C2I8|YL14A_YEAST	MULTIPLE	2	72	88	11	2.206e-08	{PQ}	-9.932	72	86	PQPASVPPPQNGPYP	AVPENPHHAS|	PQPASVPPPQNGPYPQQ	|CMMTQNQANP
sp|P0C2I8|YL14A_YEAST	MULTIPLE	3	391	420	15	2.066e-07	{SN}	-7.817	402	416	NVSTSNNSPSTDNDS	KVIARNPQKT|	NNSKSKTARAHNVSTSNNSPSTDNDSISKS	|TTEPIQLNNK
sp|P0C2I8|YL14A_YEAST	WHOLE	1	1	440	41	1.504e-05	{P}
sp|P0C2I8|YL14A_YEAST	WHOLE	2	1	440	37	5.730e-05	{N}
sp|P0C2I8|YL14A_YEAST	WHOLE	3	1	440	52	1.561e-04	{S}
sp|P0C2I9|YP12B_YEAST	SINGLE	1	107	146	12	1.575e-07	{P}	-6.803	110	124	IPYTPYQMSPMYFPP	NPSGWSFYGH|	PSMIPYTPYQMSPMYFPPGPQSQFPQYPSSVGTPLSTPSP	|ESGNTFTDSS
sp|P0C2I9|YP12B_YEAST	SINGLE	2	1132	1153	9	2.822e-07	{P}	-6.549	1132	1146	PLPDLPPESPTEFPD	NTEESIIADL|	PLPDLPPESPTEFPDPFKELPP	|INSHQTNSSL
sp|P0C2I9|YP12B_YEAST	SINGLE	3	292	306	6	2.158e-05	{N}	-4.666	292	306	NIIDRLNNNGIHINN	PADAFETKVT|	NIIDRLNNNGIHINN	|KVACQLIMRG
sp|P0C2I9|YP12B_YEAST	SINGLE	4	1032	1055	9	2.241e-05	{S}	-4.650	1032	1046	SQSNTHESSHASKSK	KLNVPLLAPM|	SQSNTHESSHASKSKDFRHSDSYS	|ENETNHTNVP
sp|P0C2I9|YP12B_YEAST	SINGLE	5	135	164	10	2.554e-05	{S}	-4.593	135	149	SSVGTPLSTPSPESG	GPQSQFPQYP|	SSVGTPLSTPSPESGNTFTDSSSADSDMTS	|TKKYVRPPPM
sp|P0C2I9|YP12B_YEAST	SINGLE	6	73	95	7	3.446e-05	{Q}	-4.463	81	95	QNGPYPQQCMMTQNQ	VPENPHHASP|	QTAQSHSPQNGPYPQQCMMTQNQ	|ANPSGWSFYG
sp|P0C2I9|YP12B_YEAST	SINGLE	7	404	420	7	9.321e-05	{S}	-4.031	404	418	STSNNSPSTDNDSIS	KSKTARAHNV|	STSNNSPSTDNDSISKS	|TTEPIQLNNK
sp|P0C2I9|YP12B_YEAST	SINGLE	8	386	414	7	1.636e-04	{N}	-3.786	400	414	AHNVSTSNNSPSTDN	NTTKPKVIAR|	NPQKTNNSKSKTARAHNVSTSNNSPSTDN	|DSISKSTTEP
sp|P0C2I9|YP12B_YEAST	SINGLE	9	1521	1535	6	2.062e-04	{E}	-3.686	1521	1535	ELEIDEDEYKEKVHE	GQPGLYIDQD|	ELEIDEDEYKEKVHE	|MQKLIGLASY
sp|P0C2I9|YP12B_YEAST	SINGLE	10	993	1017	8	2.213e-04	{S}	-3.655	993	1007	SESNILPSKKRSSTP	RAPREVDPNI|	SESNILPSKKRSSTPQISNIESTGS	|GGMHKLNVPL
sp|P0C2I9|YP12B_YEAST	SINGLE	11	3	23	7	4.131e-04	{S}	-3.384	3	17	SQQLSQHSPISHGSA	ME|	SQQLSQHSPISHGSACASVTS	|KEVHTNQDPL
sp|P0C2I9|YP12B_YEAST	SINGLE	12	168	182	5	4.135e-04	{P}	-3.384	168	182	YVRPPPMLTSPNDFP	ADSDMTSTKK|	YVRPPPMLTSPNDFP	|NWVKTYIKFL
sp|P0C2I9|YP12B_YEAST	SINGLE	13	64	86	6	4.644e-04	{P}	-3.333	72	86	PQTAQSHSPQNGPYP	QTTTPASSAV|	PENPHHASPQTAQSHSPQNGPYP	|QQCMMTQNQA
sp|P0C2I9|YP12B_YEAST	SINGLE	14	431	449	4	6.290e-04	{H}	-3.201	431	445	HDLHLGQKLTESTVN	TTEPIQLNNK|	HDLHLGQKLTESTVNHTNH	|SDDELPGHLL
sp|P0C2I9|YP12B_YEAST	SINGLE	15	1057	1074	5	7.186e-04	{N}	-3.144	1060	1074	NHTNVPISSTGGTNN	DFRHSDSYSE|	NETNHTNVPISSTGGTNN	|KTVPQISDQE
sp|P0C2I9|YP12B_YEAST	SINGLE	16	1678	1693	5	7.294e-04	{I}	-3.137	1678	1692	IIKGLLTDSRSTISI	HLVQELNKKP|	IIKGLLTDSRSTISII	|KSTNEEKFRN
sp|P0C2I9|YP12B_YEAST	SINGLE	17	457	476	4	7.691e-04	{H}	-3.114	462	476	SGASRTLIRSAHHIH	TNHSDDELPG|	HLLLDSGASRTLIRSAHHIH	|SASSNPDINV
sp|P0C2I9|YP12B_YEAST	MULTIPLE	1	107	160	24	1.971e-09	{PS}	-11.395	134	148	PSSVGTPLSTPSPES	NPSGWSFYGH|	PSMIPYTPYQMSPMYFPPGPQSQFPQYPSSVGTPLSTPSPESGNTFTDSSSADS	|DMTSTKKYVR
sp|P0C2I9|YP12B_YEAST	MULTIPLE	2	64	98	14	7.324e-07	{QP}	-7.796	72	86	PQTAQSHSPQNGPYP	QTTTPASSAV|	PENPHHASPQTAQSHSPQNGPYPQQCMMTQNQANP	|SGWSFYGHPS
sp|P0C2I9|YP12B_YEAST	MULTIPLE	3	391	420	15	2.066e-07	{SN}	-7.817	402	416	NVSTSNNSPSTDNDS	KVIARNPQKT|	NNSKSKTARAHNVSTSNNSPSTDNDSISKS	|TTEPIQLNNK
sp|P0C2I9|YP12B_YEAST	WHOLE	1	1	1755	128	4.977e-09	{N}
sp|P0C2I9|YP12B_YEAST	WHOLE	2	1	1755	177	1.894e-06	{S}
sp|P0C2I9|YP12B_YEAST	WHOLE	3	1	1755	128	3.760e-06	{I}
sp|P0C2I9|YP12B_YEAST	WHOLE	4	1	1755	63	5.360e-05	{H}
sp|P0C2I9|YP12B_YEAST	WHOLE	5	1	1755	111	2.962e-04	{P}
sp|P0C2I9|YP12B_YEAST	WHOLE	6	1	1755	137	9.591e-04	{T}
sp|P0C2J1|YP14B_YEAST	SINGLE	1	107	146	12	1.575e-07	{P}	-6.803	110	124	IPYTPYQMSPMYFPP	NPSGWSFYGH|	PSMIPYTPYQMSPMYFPPGPQSQFPQYPSSVGTPLSTPSP	|ESGNTFTDSS
sp|P0C2J1|YP14B_YEAST	SINGLE	2	1132	1153	9	2.822e-07	{P}	-6.549	1132	1146	PLPDPPPEPPTELSD	NTEESIIADL|	PLPDPPPEPPTELSDSFKELPP	|INSRQTNSSL
sp|P0C2J1|YP14B_YEAST	SINGLE	3	58	86	10	3.983e-07	{P}	-6.400	72	86	PQPASVPPPQNGPYP	TKANSQQTTT|	PASSAVPENPHHASPQPASVPPPQNGPYP	|QQCMMTQNQA
sp|P0C2J1|YP14B_YEAST	SINGLE	4	292	306	6	2.158e-05	{N}	-4.666	292	306	NIIDRLNNNGIHINN	PADAFETKVT|	NIIDRLNNNGIHINN	|KVACQLIMRG
sp|P0C2J1|YP14B_YEAST	SINGLE	5	1032	1055	9	2.241e-05	{S}	-4.650	1032	1046	SQSNTHESSHASKSK	KLNVPLLAPM|	SQSNTHESSHASKSKDFRHSDSYS	|NNETNHTNVP
sp|P0C2J1|YP14B_YEAST	SINGLE	6	135	164	10	2.554e-05	{S}	-4.593	135	149	SSVGTPLSTPSPESG	GPQSQFPQYP|	SSVGTPLSTPSPESGNTFTDSSSADSDMTS	|TKKYVRPPPM
sp|P0C2J1|YP14B_YEAST	SINGLE	7	404	420	7	9.321e-05	{S}	-4.031	404	418	STSNNSPSTDNDSIS	KSKTARAHNV|	STSNNSPSTDNDSISKS	|TTEPIQLNNK
sp|P0C2J1|YP14B_YEAST	SINGLE	8	1056	1074	6	9.809e-05	{N}	-4.008	1056	1070	NNETNHTNVPISSTG	KDFRHSDSYS|	NNETNHTNVPISSTGGTNN	|KTVPQISDQE
sp|P0C2J1|YP14B_YEAST	SINGLE	9	386	414	7	1.636e-04	{N}	-3.786	400	414	AHNVSTSNNSPSTDN	NTTKPKVIAR|	NPQKTNNSKSKTARAHNVSTSNNSPSTDN	|DSISKSTTEP
sp|P0C2J1|YP14B_YEAST	SINGLE	10	1521	1535	6	2.062e-04	{E}	-3.686	1521	1535	ELEIDEDEYKEKVHE	GQPGLYIDQD|	ELEIDEDEYKEKVHE	|MQKLIGLASY
sp|P0C2J1|YP14B_YEAST	SINGLE	11	993	1017	8	2.213e-04	{S}	-3.655	993	1007	SESNILPSKKRSSTP	RAPREVDPNI|	SESNILPSKKRSSTPQISNIESTGS	|GGMHKLNVPL
sp|P0C2J1|YP14B_YEAST	SINGLE	12	81	95	5	2.936e-04	{Q}	-3.532	81	95	QNGPYPQQCMMTQNQ	SPQPASVPPP|	QNGPYPQQCMMTQNQ	|ANPSGWSFYG
sp|P0C2J1|YP14B_YEAST	SINGLE	13	3	23	7	4.131e-04	{S}	-3.384	3	17	SQQLSNYSPISHGSA	ME|	SQQLSNYSPISHGSACASVTS	|KEVHTNQDPL
sp|P0C2J1|YP14B_YEAST	SINGLE	14	168	182	5	4.135e-04	{P}	-3.384	168	182	YVRPPPMLTSPNDFP	ADSDMTSTKK|	YVRPPPMLTSPNDFP	|NWVKTYIKFL
sp|P0C2J1|YP14B_YEAST	SINGLE	15	431	449	4	6.290e-04	{H}	-3.201	431	445	HDLHLGQELTESTVN	TTEPIQLNNK|	HDLHLGQELTESTVNHTNH	|SDDELPGHLL
sp|P0C2J1|YP14B_YEAST	SINGLE	16	457	476	4	7.691e-04	{H}	-3.114	462	476	SGASRTLIRSAHHIH	TNHSDDELPG|	HLLLDSGASRTLIRSAHHIH	|SASSNPDINV
sp|P0C2J1|YP14B_YEAST	SINGLE	17	1678	1694	5	9.825e-04	{I}	-3.008	1680	1694	KGLLTDSKSTISIII	HLVQELNKKP|	ITKGLLTDSKSTISIII	|SNNEEKFRNR
sp|P0C2J1|YP14B_YEAST	MULTIPLE	1	107	160	24	1.971e-09	{PS}	-11.395	134	148	PSSVGTPLSTPSPES	NPSGWSFYGH|	PSMIPYTPYQMSPMYFPPGPQSQFPQYPSSVGTPLSTPSPESGNTFTDSSSADS	|DMTSTKKYVR
sp|P0C2J1|YP14B_YEAST	MULTIPLE	2	72	88	11	2.206e-08	{PQ}	-9.932	72	86	PQPASVPPPQNGPYP	AVPENPHHAS|	PQPASVPPPQNGPYPQQ	|CMMTQNQANP
sp|P0C2J1|YP14B_YEAST	MULTIPLE	3	391	420	15	2.066e-07	{SN}	-7.817	402	416	NVSTSNNSPSTDNDS	KVIARNPQKT|	NNSKSKTARAHNVSTSNNSPSTDNDSISKS	|TTEPIQLNNK
sp|P0C2J1|YP14B_YEAST	WHOLE	1	1	1755	129	2.881e-09	{N}
sp|P0C2J1|YP14B_YEAST	WHOLE	2	1	1755	179	8.796e-07	{S}
sp|P0C2J1|YP14B_YEAST	WHOLE	3	1	1755	129	2.506e-06	{I}
sp|P0C2J1|YP14B_YEAST	WHOLE	4	1	1755	62	8.921e-05	{H}
sp|P0C2J1|YP14B_YEAST	WHOLE	5	1	1755	114	1.079e-04	{P}
sp|P0C2J3|YL21B_YEAST	SINGLE	1	119	144	9	1.464e-06	{P}	-5.835	122	136	YQPDPHYPLPQYIPP	MMTCSHYQTS|	PAYYQPDPHYPLPQYIPPLSTSSPDP	|IDLKNQHSEI
sp|P0C2J3|YL21B_YEAST	SINGLE	2	58	80	7	5.525e-05	{P}	-4.258	66	80	NHHHVSPQPASVPPP	TKVNSQQETT|	PGTSAVPENHHHVSPQPASVPPP	|QNGQYQQHGM
sp|P0C2J3|YL21B_YEAST	SINGLE	3	369	386	7	5.542e-05	{T}	-4.256	369	383	TSPNTTNTKVTTRNY	QHSEYKNVSR|	TSPNTTNTKVTTRNYHRT	|NSSKPRAAKA
sp|P0C2J3|YL21B_YEAST	SINGLE	4	90	110	5	7.041e-05	{M}	-4.152	90	104	MMTPNKAMASNWAHY	PQNGQYQQHG|	MMTPNKAMASNWAHYQQPSMM	|TCSHYQTSPA
sp|P0C2J3|YL21B_YEAST	SINGLE	5	738	758	7	1.671e-04	{T}	-3.777	744	758	KFFTNRGITACYTTT	VIQMDRGSEY|	TNKTLHKFFTNRGITACYTTT	|ADSRAHGVAE
sp|P0C2J3|YL21B_YEAST	SINGLE	6	1536	1550	6	2.062e-04	{E}	-3.686	1536	1550	ELEIDEDEYKEKVHE	GQPGHYIDQD|	ELEIDEDEYKEKVHE	|MQKLIGLASY
sp|P0C2J3|YL21B_YEAST	SINGLE	7	73	87	5	2.936e-04	{Q}	-3.532	73	87	QPASVPPPQNGQYQQ	VPENHHHVSP|	QPASVPPPQNGQYQQ	|HGMMTPNKAM
sp|P0C2J3|YL21B_YEAST	SINGLE	8	1079	1098	7	2.968e-04	{S}	-3.528	1079	1093	STPSIDDRSSNSEST	DTNIKYRTTN|	STPSIDDRSSNSESTTPIIS	|IETKAVCDNT
sp|P0C2J3|YL21B_YEAST	SINGLE	9	1417	1438	4	3.587e-04	{C}	-3.445	1417	1431	CCDMQEVRGWSCVFK	YETIKSYLIN|	CCDMQEVRGWSCVFKNSQVTIC	|LFVDDMILFS
sp|P0C2J3|YL21B_YEAST	SINGLE	10	887	905	6	3.810e-04	{D}	-3.419	891	905	KLDQFNYDTLTFDDD	VDTTNYVILQ|	DNQSKLDQFNYDTLTFDDD	|LNRLTAHNQS
sp|P0C2J3|YL21B_YEAST	SINGLE	11	1383	1399	7	4.133e-04	{L}	-3.384	1383	1397	LGLNDKLLRLRKSLY	EELYIRPPPH|	LGLNDKLLRLRKSLYGL	|KQSGANWYET
sp|P0C2J3|YL21B_YEAST	SINGLE	12	115	133	5	5.171e-04	{Y}	-3.286	115	129	YQTSPAYYQPDPHYP	QQPSMMTCSH|	YQTSPAYYQPDPHYPLPQY	|IPPLSTSSPD
sp|P0C2J3|YL21B_YEAST	SINGLE	13	1693	1708	5	7.294e-04	{I}	-3.137	1693	1707	IIKGLLTDSRSTISI	HLVQELNKKP|	IIKGLLTDSRSTISII	|KSTNEEKFRN
sp|P0C2J3|YL21B_YEAST	SINGLE	14	1144	1165	6	8.827e-04	{D}	-3.054	1144	1158	DDLPLPDLTHKSPTD	SKNVTADSIL|	DDLPLPDLTHKSPTDTSDVSKD	|IPHIHSRQTN
sp|P0C2J3|YL21B_YEAST	MULTIPLE	1	119	136	11	2.657e-08	{PY}	-9.121	119	133	PAYYQPDPHYPLPQY	MMTCSHYQTS|	PAYYQPDPHYPLPQYIPP	|LSTSSPDPID
sp|P0C2J3|YL21B_YEAST	MULTIPLE	2	64	87	11	2.299e-06	{PQ}	-7.790	72	86	PQPASVPPPQNGQYQ	QETTPGTSAV|	PENHHHVSPQPASVPPPQNGQYQQ	|HGMMTPNKAM
sp|P0C2J3|YL21B_YEAST	WHOLE	1	1	1770	134	2.504e-10	{N}
sp|P0C2J3|YL21B_YEAST	WHOLE	2	1	1770	127	8.280e-06	{I}
sp|P0C2J3|YL21B_YEAST	WHOLE	3	1	1770	65	2.304e-05	{H}
sp|P0C2J3|YL21B_YEAST	WHOLE	4	1	1770	163	2.431e-04	{S}
sp|P0C2J7|YH41B_YEAST	SINGLE	1	1736	1764	10	4.843e-06	{K}	-5.315	1743	1757	KTEIIKEKIKEKSIK	QGLNRSYQQP|	KEKFTWIKTEIIKEKIKEKSIKLLKITGK	|GNIADLLTKP
sp|P0C2J7|YH41B_YEAST	SINGLE	2	182	219	10	9.735e-06	{I}	-5.012	182	196	IIEIDPRENEILCKI	YQFDDVFEND|	IIEIDPRENEILCKIIKEGLGESLDIMNTNTTDIFRII	|DGLKNKYRSL
sp|P0C2J7|YH41B_YEAST	SINGLE	3	392	409	7	5.431e-05	{K}	-4.265	395	409	NKTQKKSNKVYNSKK	NNLSPVQNEQ|	KSWNKTQKKSNKVYNSKK	|LVIIDTGSGV
sp|P0C2J7|YH41B_YEAST	SINGLE	4	491	514	8	5.639e-05	{K}	-4.249	500	514	KYTRLGNKIIKIKTK	STIISCYDLA|	KKTKMVLSRKYTRLGNKIIKIKTK	|IVNGVIHVKM
sp|P0C2J7|YH41B_YEAST	SINGLE	5	340	354	4	7.491e-05	{C}	-4.125	340	354	SCMYCKSVFHCSINC	SPIADDQIEN|	SCMYCKSVFHCSINC	|KKKPNRELGL
sp|P0C2J7|YH41B_YEAST	SINGLE	6	381	406	7	7.868e-05	{N}	-4.104	381	395	NNNLSPVQNEQKSWN	KPIIYKVHRD|	NNNLSPVQNEQKSWNKTQKKSNKVYN	|SKKLVIIDTG
sp|P0C2J7|YH41B_YEAST	SINGLE	7	1742	1767	7	1.782e-04	{I}	-3.749	1742	1756	IKTEIIKEKIKEKSI	YQQPKEKFTW|	IKTEIIKEKIKEKSIKLLKITGKGNI	|ADLLTKPVSA
sp|P0C2J7|YH41B_YEAST	SINGLE	8	150	164	5	2.875e-04	{N}	-3.541	150	164	YRTNNVENIPILLNN	RFYPKDCVFD|	YRTNNVENIPILLNN	|FKKFIKKYQF
sp|P0C2J7|YH41B_YEAST	SINGLE	9	508	528	6	3.649e-04	{I}	-3.438	508	522	IIKIKTKIVNGVIHV	SRKYTRLGNK|	IIKIKTKIVNGVIHVKMNELI	|ERPSDDSKIN
sp|P0C2J7|YH41B_YEAST	SINGLE	10	1023	1043	6	3.649e-04	{I}	-3.438	1023	1037	IKINDENRISDRIRS	QEKLVGSKNT|	IKINDENRISDRIRSKNIGSI	|LNTGLSRCVD
sp|P0C2J7|YH41B_YEAST	SINGLE	11	1603	1629	6	3.793e-04	{Y}	-3.421	1608	1622	VFYMIYKIIQYLVRY	AVKKVARLVN|	YPHERVFYMIYKIIQYLVRYKDIGIHY	|DRDCNKDKKV
sp|P0C2J7|YH41B_YEAST	SINGLE	12	1361	1376	5	4.001e-04	{N}	-3.398	1361	1375	NHNHIKIFLMIANNR	TYSVITTESL|	NHNHIKIFLMIANNRN	|MFMKTLDINH
sp|P0C2J7|YH41B_YEAST	SINGLE	13	1612	1627	5	7.294e-04	{I}	-3.137	1612	1626	IYKIIQYLVRYKDIG	NYPHERVFYM|	IYKIIQYLVRYKDIGI	|HYDRDCNKDK
sp|P0C2J7|YH41B_YEAST	SINGLE	14	1126	1145	4	7.691e-04	{H}	-3.114	1126	1140	HHSNDYSTNKVEKFE	PIKTLESINN|	HHSNDYSTNKVEKFEKENHH	|PPPIEDIVDM
sp|P0C2J7|YH41B_YEAST	SINGLE	15	1492	1506	5	9.005e-04	{D}	-3.046	1492	1506	TLIDDVLDTDILGMD	KSNFELKITG|	TLIDDVLDTDILGMD	|LVYNKRLGTI
sp|P0C2J7|YH41B_YEAST	MULTIPLE	1	1736	1767	17	5.788e-09	{KI}	-9.064	1742	1756	IKTEIIKEKIKEKSI	QGLNRSYQQP|	KEKFTWIKTEIIKEKIKEKSIKLLKITGKGNI	|ADLLTKPVSA
sp|P0C2J7|YH41B_YEAST	MULTIPLE	2	381	409	14	2.874e-07	{KN}	-8.369	395	409	NKTQKKSNKVYNSKK	KPIIYKVHRD|	NNNLSPVQNEQKSWNKTQKKSNKVYNSKK	|LVIIDTGSGV
sp|P0C2J7|YH41B_YEAST	MULTIPLE	3	491	523	14	3.814e-06	{KI}	-7.687	506	520	NKIIKIKTKIVNGVI	STIISCYDLA|	KKTKMVLSRKYTRLGNKIIKIKTKIVNGVIHVK	|MNELIERPSD
sp|P0C2J7|YH41B_YEAST	MULTIPLE	4	1610	1629	10	1.847e-06	{YI}	-6.558	1610	1624	YMIYKIIQYLVRYKD	LVNYPHERVF|	YMIYKIIQYLVRYKDIGIHY	|DRDCNKDKKV
sp|P0C2J7|YH41B_YEAST	WHOLE	1	1	1802	160	1.535e-17	{N}
sp|P0C2J7|YH41B_YEAST	WHOLE	2	1	1802	164	5.823e-14	{I}
sp|P0C2J7|YH41B_YEAST	WHOLE	3	1	1802	182	4.983e-11	{K}
sp|P0C5E0|YD193_YEAST	SINGLE	1	31	68	10	6.113e-06	{P}	-5.214	31	45	PVLPVLVPNWGIPNA	VFPKALIDVL|	PVLPVLVPNWGIPNAEVVVPPVIVFAVPKLGLPNALPP	|MLLVLAALFV
sp|P0C5E0|YD193_YEAST	SINGLE	2	29	57	10	7.420e-06	{V}	-5.130	43	57	PNAEVVVPPVIVFAV	LLVFPKALID|	VLPVLPVLVPNWGIPNAEVVVPPVIVFAV	|PKLGLPNALP
sp|P0C5E0|YD193_YEAST	SINGLE	3	60	91	12	1.205e-05	{L}	-4.919	60	74	LGLPNALPPMLLVLA	PPVIVFAVPK|	LGLPNALPPMLLVLAALFVKGLIPLVLERLGL	|APDVNGLPKA
sp|P0C5E0|YD193_YEAST	MULTIPLE	1	29	95	41	3.320e-13	{PVL}	-15.262	29	43	VLPVLPVLVPNWGIP	LLVFPKALID|	VLPVLPVLVPNWGIPNAEVVVPPVIVFAVPKLGLPNALPPMLLVLAALFVKGLIPLVLERLGLAPDV	|NGLPKADITV
sp|P0C5E0|YD193_YEAST	WHOLE	1	1	132	20	2.233e-04	{V}
sp|P0C5E0|YD193_YEAST	WHOLE	2	1	132	25	2.395e-04	{L}
sp|P0C5E0|YD193_YEAST	WHOLE	3	1	132	16	3.141e-04	{P}
sp|P0C5E1|YP059_YEAST	SINGLE	1	25	46	6	3.601e-04	{P}	-3.444	32	46	SMVGPNPLKKAPIPP	IANSKVAKVA|	PLAGAALSMVGPNPLKKAPIPP	|LAYKVLATLE
sp|P0C5E1|YP059_YEAST	SINGLE	2	16	30	6	5.574e-04	{A}	-3.254	16	30	ANSKVAKVAPLAGAA	YRNYQPNNLI|	ANSKVAKVAPLAGAA	|LSMVGPNPLK
sp|P0C5E1|YP059_YEAST	MULTIPLE	1	16	48	14	1.486e-05	{PA}	-6.697	16	30	ANSKVAKVAPLAGAA	YRNYQPNNLI|	ANSKVAKVAPLAGAALSMVGPNPLKKAPIPPLA	|YKVLATLEIE
sp|P0C5R6|YP074_YEAST	SINGLE	1	36	52	7	6.888e-06	{R}	-5.162	38	52	CERNGKRRRHFSERR	KKIFHLSNFS|	RDCERNGKRRRHFSERR	|LENK
sp|P0CD90|AQY2_YEAST	SINGLE	1	97	122	8	4.163e-06	{F}	-5.381	108	122	FWWGFEPSRFSLFVF	PGQLIMIALG|	FGFSVMFSIWCFWWGFEPSRFSLFVF	|GQSHLTSQMC
sp|P0CD90|AQY2_YEAST	SINGLE	2	132	148	4	1.265e-04	{C}	-3.898	132	146	CSDVVSSDHCWDGCW	FGQSHLTSQM|	CSDVVSSDHCWDGCWWC	|R
sp|P0CD90|AQY2_YEAST	SINGLE	3	115	138	7	9.823e-04	{S}	-3.008	124	138	QSHLTSQMCSDVVSS	IWCFWWGFEP|	SRFSLFVFGQSHLTSQMCSDVVSS	|DHCWDGCWWC
sp|P0CD90|AQY2_YEAST	MULTIPLE	1	97	138	17	8.126e-07	{FS}	-8.388	108	122	FWWGFEPSRFSLFVF	PGQLIMIALG|	FGFSVMFSIWCFWWGFEPSRFSLFVFGQSHLTSQMCSDVVSS	|DHCWDGCWWC
sp|P0CD91|AQY1_YEAST	SINGLE	1	249	266	4	1.222e-04	{W}	-3.913	249	263	WIYWIGTLLGSILAW	VAARYFPHYH|	WIYWIGTLLGSILAWSVW	|QLLQILDYTT
sp|P0CD91|AQY1_YEAST	SINGLE	2	5	23	6	3.810e-04	{D}	-3.419	5	19	DSNDTDKQHTRLDPT	MSSN|	DSNDTDKQHTRLDPTGVDD	|AYIPPEQPET
sp|P0CD91|AQY1_YEAST	SINGLE	3	217	241	8	3.852e-04	{A}	-3.414	227	241	TGVNPARSLGAAVAA	ALPIGISLFI|	AHVALTAYTGTGVNPARSLGAAVAA	|RYFPHYHWIY
sp|P0CD91|AQY1_YEAST	SINGLE	4	146	165	7	4.883e-04	{A}	-3.311	146	160	AGMAAGGAASAMTPG	CVVMWVSQIV|	AGMAAGGAASAMTPGEVLFA	|NSLGLGCSRT
sp|P0CD91|AQY1_YEAST	WHOLE	1	1	305	40	4.729e-04	{A}
sp|P0CD99|MPH2_YEAST	SINGLE	1	196	228	5	1.584e-04	{C}	-3.800	204	218	VGQALCGMPWGCFQC	LAAFTFILYF|	CNSLGMIAVGQALCGMPWGCFQCLTVSYASEIC	|PLALRYYLTT
sp|P0CD99|MPH2_YEAST	SINGLE	2	181	195	5	1.842e-04	{F}	-3.735	181	195	IALFFLAAFTFILYF	DLVGNRYTLI|	IALFFLAAFTFILYF	|CNSLGMIAVG
sp|P0CD99|MPH2_YEAST	SINGLE	3	520	540	4	2.285e-04	{W}	-3.641	520	534	WNWGAKSGFFWGVLC	LILYQLNSKK|	WNWGAKSGFFWGVLCFCTLIW	|AVVDLPETAG
sp|P0CD99|MPH2_YEAST	SINGLE	4	443	458	6	3.425e-04	{G}	-3.465	443	457	GGLGCSSTHGSKMGS	AFQTIVFFII|	GGLGCSSTHGSKMGSG	|SLLMAVAFFY
sp|P0CD99|MPH2_YEAST	SINGLE	5	298	312	5	4.635e-04	{R}	-3.334	298	312	VKKGRFDEARRSLRR	FFAPESPWWL|	VKKGRFDEARRSLRR	|TLSGKGPEKE
sp|P0CD99|MPH2_YEAST	SINGLE	6	352	375	4	5.044e-04	{C}	-3.297	361	375	RTRITCLCWAGQATC	LTSKEGSYSD|	CFEDKINRRRTRITCLCWAGQATC	|GSILIGYSTY
sp|P0CD99|MPH2_YEAST	SINGLE	7	422	440	5	6.080e-04	{F}	-3.216	426	440	DLYAFGLAFQTIVFF	TFLSWWASKY|	FGRYDLYAFGLAFQTIVFF	|IIGGLGCSST
sp|P0CE00|MPH3_YEAST	SINGLE	1	196	228	5	1.584e-04	{C}	-3.800	204	218	VGQALCGMPWGCFQC	LAAFTFILYF|	CNSLGMIAVGQALCGMPWGCFQCLTVSYASEIC	|PLALRYYLTT
sp|P0CE00|MPH3_YEAST	SINGLE	2	181	195	5	1.842e-04	{F}	-3.735	181	195	IALFFLAAFTFILYF	DLVGNRYTLI|	IALFFLAAFTFILYF	|CNSLGMIAVG
sp|P0CE00|MPH3_YEAST	SINGLE	3	520	540	4	2.285e-04	{W}	-3.641	520	534	WNWGAKSGFFWGVLC	LILYQLNSKK|	WNWGAKSGFFWGVLCFCTLIW	|AVVDLPETAG
sp|P0CE00|MPH3_YEAST	SINGLE	4	443	458	6	3.425e-04	{G}	-3.465	443	457	GGLGCSSTHGSKMGS	AFQTIVFFII|	GGLGCSSTHGSKMGSG	|SLLMAVAFFY
sp|P0CE00|MPH3_YEAST	SINGLE	5	298	312	5	4.635e-04	{R}	-3.334	298	312	VKKGRFDEARRSLRR	FFAPESPWWL|	VKKGRFDEARRSLRR	|TLSGKGPEKE
sp|P0CE00|MPH3_YEAST	SINGLE	6	352	375	4	5.044e-04	{C}	-3.297	361	375	RTRITCLCWAGQATC	LTSKEGSYSD|	CFEDKINRRRTRITCLCWAGQATC	|GSILIGYSTY
sp|P0CE00|MPH3_YEAST	SINGLE	7	422	440	5	6.080e-04	{F}	-3.216	426	440	DLYAFGLAFQTIVFF	TFLSWWASKY|	FGRYDLYAFGLAFQTIVFF	|IIGGLGCSST
sp|P0CE68|NFT1_YEAST	SINGLE	1	692	706	8	1.681e-05	{L}	-4.775	692	706	KSSLLLGLLGELNLL	NAIIGPTGSG|	KSSLLLGLLGELNLL	|SGKIYVPTVE
sp|P0CE68|NFT1_YEAST	SINGLE	2	560	585	7	4.307e-05	{F}	-4.366	560	574	FFLNHLIWFFGPTLV	IRLLKKKATI|	FFLNHLIWFFGPTLVSAITFSVFIKF	|QNQTLTPTIA
sp|P0CE68|NFT1_YEAST	SINGLE	3	307	326	6	7.924e-05	{F}	-4.101	307	321	FKAVFISQLFLAFVS	GRLLPNIICY|	FKAVFISQLFLAFVSSFLNF	|VPSLLMPRIL
sp|P0CE68|NFT1_YEAST	SINGLE	4	26	48	6	1.831e-04	{F}	-3.737	26	40	FKFPLFILLTGMIYA	SECARREYIE|	FKFPLFILLTGMIYAFCKVFRAF	|YLRGKNHTNE
sp|P0CE68|NFT1_YEAST	SINGLE	5	195	213	6	2.019e-04	{I}	-3.695	195	209	IGKIKDKIMVKYIIS	LSILPLRSVF|	IGKIKDKIMVKYIISETFI	|DLALLLLLST
sp|P0CE68|NFT1_YEAST	SINGLE	6	926	940	6	2.062e-04	{E}	-3.686	926	940	EVCAEVENFEETKME	GDPEGGNSQD|	EVCAEVENFEETKME	|GSVKFSAYKW
sp|P0CE68|NFT1_YEAST	SINGLE	7	1015	1034	6	2.742e-04	{I}	-3.562	1015	1029	IIIGLVSSFLTSGKV	HSNIYFLLTY|	IIIGLVSSFLTSGKVWIAII	|SGTNVTKKIF
sp|P0CE68|NFT1_YEAST	SINGLE	8	780	795	6	3.425e-04	{G}	-3.465	780	794	GIRTDVGDGGFSLSG	LDKDIKAMTA|	GIRTDVGDGGFSLSGG	|QQQRIALARA
sp|P0CE68|NFT1_YEAST	SINGLE	9	1138	1160	6	6.136e-04	{I}	-3.212	1138	1152	IDNINISPIHQLFAE	YLRASRELKR|	IDNINISPIHQLFAEAIKGVTTI	|RALADERRFI
sp|P0CE68|NFT1_YEAST	SINGLE	10	137	154	7	6.140e-04	{L}	-3.212	140	154	MFLWILLLVVITLRL	DNKKFFHQGF|	LVQMFLWILLLVVITLRL	|ISASQSFRWV
sp|P0CE68|NFT1_YEAST	SINGLE	11	883	900	5	7.186e-04	{N}	-3.144	883	897	NEFLRESINNDSKNT	QGKPSDLIKS|	NEFLRESINNDSKNTTHN	|QIDLKRSTTS
sp|P0CE68|NFT1_YEAST	SINGLE	12	344	360	6	7.634e-04	{S}	-3.117	344	358	SKSWNLVSLYVSSML	RILSYVNDPK|	SKSWNLVSLYVSSMLVS	|KIIATTCRGQ
sp|P0CE68|NFT1_YEAST	WHOLE	1	1	1218	111	4.113e-10	{I}
sp|P0CE68|NFT1_YEAST	WHOLE	2	1	1218	80	3.213e-06	{F}
sp|P0CE68|NFT1_YEAST	WHOLE	3	1	1218	120	1.212e-04	{S}
sp|P0CE68|NFT1_YEAST	WHOLE	4	1	1218	144	3.433e-04	{L}
sp|P0CF16|U5071_YEAST	WHOLE	1	1	290	25	4.988e-04	{N}
sp|P0CF18|YM085_YEAST	SINGLE	1	336	373	10	9.735e-06	{I}	-5.012	352	366	CIDQIIERKGNPIII	VLAVASDNPP|	IIAFATKDAFSPKIASCIDQIIERKGNPIIICNKGHKI	|WEQDKQKGNV
sp|P0CF18|YM085_YEAST	SINGLE	2	252	274	6	6.136e-04	{I}	-3.212	252	266	IIQALTIVPSQIKEV	LVSKIERRKE|	IIQALTIVPSQIKEVLELEPLII	|ELCDKKLKQH
sp|P0CF18|YM085_YEAST	WHOLE	1	1	432	44	3.300e-06	{I}
sp|P0CF19|YO162_YEAST	SINGLE	1	32	76	15	5.457e-06	{L}	-5.263	59	73	LGLSLLQPLYTVPLL	SIGFTTFQAN|	LLAIPNFVLHILLLFGLTWSTEKCNNRLGLSLLQPLYTVPLLAVL	|RFWKGTMFNK
sp|P0CF19|YO162_YEAST	SINGLE	2	91	105	5	5.275e-04	{I}	-3.278	91	105	AIITLILDNPYIHAI	GTMFNKWGTY|	AIITLILDNPYIHAI	|CVSLCSRNSQ
sp|P0CF19|YO162_YEAST	WHOLE	1	1	215	34	6.563e-04	{L}
sp|P0CH63|DDI2_YEAST	SINGLE	1	18	32	6	3.376e-05	{P}	-4.472	18	32	PVVNAPRPRAVVPPP	RVPREVEKAI|	PVVNAPRPRAVVPPP	|NSETARLVRE
sp|P0CH63|DDI2_YEAST	SINGLE	2	7	29	7	4.064e-04	{V}	-3.391	7	21	VRVPREVEKAIPVVN	MSQYGF|	VRVPREVEKAIPVVNAPRPRAVV	|PPPNSETARL
sp|P0CH63|DDI2_YEAST	SINGLE	3	141	158	6	4.891e-04	{T}	-3.311	141	155	TGTGYITTLGLILQI	TEAIIRHQDL|	TGTGYITTLGLILQIATT	|LDNVGSNTDL
sp|P0CH63|DDI2_YEAST	MULTIPLE	1	7	32	14	1.085e-07	{PV}	-7.863	18	32	PVVNAPRPRAVVPPP	MSQYGF|	VRVPREVEKAIPVVNAPRPRAVVPPP	|NSETARLVRE
sp|P0CY11|HMRA1_YEAST	SINGLE	1	10	41	9	5.226e-06	{N}	-5.282	27	41	NLNTNNLYNFIMESN	MDDICSMAE|	NINRTLFNILGTEIDEINLNTNNLYNFIMESN	|LTKVEQHTLH
sp|P0CY11|HMRA1_YEAST	SINGLE	2	48	64	4	4.036e-04	{H}	-3.394	50	64	LHKNISNNRLEIYHH	MESNLTKVEQ|	HTLHKNISNNRLEIYHH	|IKKEKSPKGK
sp|P0CY11|HMRA1_YEAST	WHOLE	1	1	126	14	7.574e-04	{N}
sp|P10080|SSBP1_YEAST	SINGLE	1	126	170	22	1.006e-14	{G}	-13.997	126	140	GGFRGRGGFRGRGGF	RARTPGQMQR|	GGFRGRGGFRGRGGFRGGFRGGYRGGFRGRGNFRGRGGARGGFNG	|QKREKIPLDQ
sp|P10080|SSBP1_YEAST	SINGLE	2	110	165	16	4.491e-09	{R}	-8.348	123	137	MQRGGFRGRGGFRGR	ENYDTKVVKD|	REIHIKRARTPGQMQRGGFRGRGGFRGRGGFRGGFRGGYRGGFRGRGNFRGRGGAR	|GGFNGQKREK
sp|P10080|SSBP1_YEAST	SINGLE	3	277	294	9	5.499e-07	{E}	-6.260	277	291	ENDEEEIEQETGSEE	LTVDVAVIRP|	ENDEEEIEQETGSEEKQE	|
sp|P10080|SSBP1_YEAST	MULTIPLE	1	116	167	37	9.887e-24	{GR}	-22.345	125	139	RGGFRGRGGFRGRGG	VVKDREIHIK|	RARTPGQMQRGGFRGRGGFRGRGGFRGGFRGGYRGGFRGRGNFRGRGGARGG	|FNGQKREKIP
sp|P10080|SSBP1_YEAST	WHOLE	1	1	294	33	8.209e-04	{E}
sp|P10081|IF4A_YEAST	SINGLE	1	228	249	7	3.051e-04	{E}	-3.516	231	245	LEGIKQFYVNVEEEE	NPVRILVKKD|	ELTLEGIKQFYVNVEEEEYKYE	|CLTDLYDSIS
sp|P10081|IF4A_YEAST	SINGLE	2	146	160	5	4.635e-04	{R}	-3.334	146	160	TPGRVFDNIQRRRFR	GLRDAQIVVG|	TPGRVFDNIQRRRFR	|TDKIKMFILD
sp|P10127|ADH4_YEAST	SINGLE	1	264	288	5	1.683e-04	{H}	-3.774	264	278	HALAHQLGGFYHLPH	AFNNASLGYV|	HALAHQLGGFYHLPHGVCNAVLLPH	|VQEANMQCPK
sp|P10127|ADH4_YEAST	SINGLE	2	151	165	5	5.275e-04	{I}	-3.278	151	165	TIISNEEKKIKMAII	AGTASEMTRF|	TIISNEEKKIKMAII	|DNNVTPAVAV
sp|P10127|ADH4_YEAST	WHOLE	1	1	382	49	2.260e-04	{A}
sp|P10355|PT122_YEAST	SINGLE	1	49	63	7	6.097e-05	{A}	-4.215	49	63	MLARAAALAHADTIA	TSVDVELLHT|	MLARAAALAHADTIA	|YMWYQHVMPR
sp|P10355|PT122_YEAST	WHOLE	1	1	254	40	2.853e-04	{L}
sp|P10355|PT122_YEAST	WHOLE	2	1	254	25	3.366e-04	{R}
sp|P10356|YEY2_YEAST	SINGLE	1	212	237	7	3.644e-04	{D}	-3.438	217	231	YDMLIITDDVYDILD	YSLETRRRLI|	DIARKYDMLIITDDVYDILDYTTPSD	|ELPSPPLRMV
sp|P10363|PRI1_YEAST	SINGLE	1	164	207	10	2.973e-05	{R}	-4.527	164	178	RRGAHCWVSDKRARA	YKDFIWVFSG|	RRGAHCWVSDKRARALTDVQRRNVLDYVNVIRDRNTDKRLALKR	|PYHPHLARSL
sp|P10363|PRI1_YEAST	SINGLE	2	119	133	4	7.491e-05	{C}	-4.125	119	133	AFRTCCSGAQVCSKC	VFDIDMDDYD|	AFRTCCSGAQVCSKC	|WKFISLAMKI
sp|P10363|PRI1_YEAST	SINGLE	3	104	118	5	9.005e-04	{D}	-3.046	104	118	LEKELVFDIDMDDYD	DTLLKSELKA|	LEKELVFDIDMDDYD	|AFRTCCSGAQ
sp|P10507|MPPB_YEAST	SINGLE	1	233	249	6	7.586e-05	{P}	-4.120	233	247	PKSESPVPLGSPRGP	QYAQKYFGHV|	PKSESPVPLGSPRGPLP	|VFCRGERFIK
sp|P10507|MPPB_YEAST	SINGLE	2	305	333	9	1.181e-04	{S}	-3.928	313	327	ASQNGSLANSYMSFS	WDRAIGTGTN|	SPSPLAVAASQNGSLANSYMSFSTSYADS	|GLWGMYIVTD
sp|P10566|MRS3_YEAST	SINGLE	1	13	32	6	2.058e-04	{P}	-3.687	13	27	PIPAIPMDLPDYEAL	ENSSSNNSTR|	PIPAIPMDLPDYEALPTHAP	|LYHQLIAGAF
sp|P10566|MRS3_YEAST	SINGLE	2	223	242	4	2.453e-04	{C}	-3.610	223	237	CLCGSISGSTCAAIT	PSNEYNPLIH|	CLCGSISGSTCAAITTPLDC	|IKTVLQIRGS
sp|P10566|MRS3_YEAST	SINGLE	3	279	301	4	3.281e-04	{W}	-3.484	279	293	WKGFWRGWKPRIVAN	AASAIYQVYG|	WKGFWRGWKPRIVANMPATAISW	|TAYECAKHFL
sp|P10566|MRS3_YEAST	SINGLE	4	63	84	7	5.623e-04	{S}	-3.250	68	82	SLSAKNMLSQISHIS	PIDALKTRIQ|	SANAKSLSAKNMLSQISHISTS	|EGTLALWKGV
sp|P10591|HSP71_YEAST	SINGLE	1	609	626	10	4.148e-08	{G}	-7.382	609	623	GGAPGGAAGGAPGGF	NPIMSKLYQA|	GGAPGGAAGGAPGGFPGG	|APPAPEAEGP
sp|P10591|HSP71_YEAST	SINGLE	2	510	529	8	1.792e-05	{E}	-4.747	513	527	EKMVAEAEKFKEEDE	ITNDKGRLSK|	EDIEKMVAEAEKFKEEDEKE	|SQRIASKNQL
sp|P10591|HSP71_YEAST	SINGLE	3	255	269	6	3.887e-05	{R}	-4.410	255	269	RALRRLRTACERAKR	KNKKDLSTNQ|	RALRRLRTACERAKR	|TLSSSAQTSV
sp|P10591|HSP71_YEAST	SINGLE	4	620	636	6	7.586e-05	{P}	-4.120	620	634	PGGFPGGAPPAPEAE	GAPGGAAGGA|	PGGFPGGAPPAPEAEGP	|TVEEVD
sp|P10591|HSP71_YEAST	SINGLE	5	361	375	6	5.574e-04	{A}	-3.254	361	375	NPDEAVAYGAAVQAA	FNGKEPNRSI|	NPDEAVAYGAAVQAA	|ILTGDESSKT
sp|P10591|HSP71_YEAST	MULTIPLE	1	609	636	18	3.570e-11	{GP}	-11.502	612	626	PGGAAGGAPGGFPGG	NPIMSKLYQA|	GGAPGGAAGGAPGGFPGGAPPAPEAEGP	|TVEEVD
sp|P10592|HSP72_YEAST	SINGLE	1	510	529	8	1.792e-05	{E}	-4.747	513	527	EKMVAEAEKFKEEDE	ITNDKGRLSK|	EDIEKMVAEAEKFKEEDEKE	|SQRIASKNQL
sp|P10592|HSP72_YEAST	SINGLE	2	609	623	7	2.093e-05	{G}	-4.679	609	623	GGAPEGAAPGGFPGG	NPIMSKLYQA|	GGAPEGAAPGGFPGG	|APPAPEAEGP
sp|P10592|HSP72_YEAST	SINGLE	3	255	269	6	3.887e-05	{R}	-4.410	255	269	RALRRLRTACERAKR	KNKKDLSTNQ|	RALRRLRTACERAKR	|TLSSSAQTSV
sp|P10592|HSP72_YEAST	SINGLE	4	612	633	7	4.032e-05	{P}	-4.394	612	626	PEGAAPGGFPGGAPP	MSKLYQAGGA|	PEGAAPGGFPGGAPPAPEAEGP	|TVEEVD
sp|P10592|HSP72_YEAST	SINGLE	5	361	375	6	5.574e-04	{A}	-3.254	361	375	NPDEAVAYGAAVQAA	FNGKEPNRSI|	NPDEAVAYGAAVQAA	|ILTGDESSKT
sp|P10592|HSP72_YEAST	MULTIPLE	1	609	633	15	6.162e-09	{GP}	-9.074	609	623	GGAPEGAAPGGFPGG	NPIMSKLYQA|	GGAPEGAAPGGFPGGAPPAPEAEGP	|TVEEVD
sp|P10614|CP51_YEAST	SINGLE	1	29	43	7	3.040e-06	{I}	-5.517	29	43	QRISLIIIIPFIYNI	LSHFLALPLA|	QRISLIIIIPFIYNI	|VWQLLYSLRK
sp|P10614|CP51_YEAST	SINGLE	2	496	516	6	2.747e-04	{P}	-3.561	502	516	PPPDFTSMVTLPTGP	IFIRTLKWHY|	PEGKTVPPPDFTSMVTLPTGP	|AKIIWEKRNP
sp|P10614|CP51_YEAST	SINGLE	3	377	392	4	3.155e-04	{H}	-3.501	377	391	HHPLHSLFRKVMKDM	NQTIKETLRM|	HHPLHSLFRKVMKDMH	|VPNTSYVIPA
sp|P10614|CP51_YEAST	SINGLE	4	190	207	6	4.891e-04	{T}	-3.311	190	204	TTGTIDVMVTQPEMT	DSKNFRLNER|	TTGTIDVMVTQPEMTIFT	|ASRSLLGKEM
sp|P10614|CP51_YEAST	SINGLE	5	113	127	6	5.574e-04	{A}	-3.254	113	127	FNAKLADVSAEAAYA	YLGPKGHEFV|	FNAKLADVSAEAAYA	|HLTTPVFGKG
sp|P10614|CP51_YEAST	SINGLE	6	442	472	8	6.079e-04	{G}	-3.216	442	456	GEEVDYGFGAISKGV	NKDSASSYSV|	GEEVDYGFGAISKGVSSPYLPFGGGRHRCIG	|EHFAYCQLGV
sp|P10622|RLA3_YEAST	SINGLE	1	67	84	11	1.236e-08	{A}	-7.908	69	83	AGAASGAAAAGGDAA	LSGFHNAGPV|	AGAGAASGAAAAGGDAAA	|EEEKEEEAAE
sp|P10622|RLA3_YEAST	SINGLE	2	81	95	8	1.281e-06	{E}	-5.892	81	95	DAAAEEEKEEEAAEE	AASGAAAAGG|	DAAAEEEKEEEAAEE	|SDDDMGFGLF
sp|P10622|RLA3_YEAST	SINGLE	3	59	80	7	3.432e-04	{G}	-3.464	66	80	VAGAGAASGAAAAGG	EGKDLKEILS|	GFHNAGPVAGAGAASGAAAAGG	|DAAAEEEKEE
sp|P10622|RLA3_YEAST	MULTIPLE	1	63	95	28	7.398e-15	{AEG}	-17.265	66	80	VAGAGAASGAAAAGG	LKEILSGFHN|	AGPVAGAGAASGAAAAGGDAAAEEEKEEEAAEE	|SDDDMGFGLF
sp|P10622|RLA3_YEAST	WHOLE	1	1	106	24	1.398e-06	{A}
sp|P10659|METK1_YEAST	SINGLE	1	235	271	12	2.405e-06	{G}	-5.619	257	271	AYGGASSVGGGAFSG	ENTKYFIQPS|	GRFVIGGPQGDAGLTGRKIIVDAYGGASSVGGGAFSG	|KDYSKVDRSA
sp|P10659|METK1_YEAST	SINGLE	2	281	295	7	6.097e-05	{A}	-4.215	281	295	AAYAARWVAKSLVAA	GKDYSKVDRS|	AAYAARWVAKSLVAA	|GLCKRVQVQF
sp|P10662|RT01_YEAST	SINGLE	1	200	225	7	7.868e-05	{N}	-4.104	207	221	PFNFSTSGVMNELNN	DIEYDKLFIL|	NTYNAGTPFNFSTSGVMNELNNQYTN	|MEKQRAKEAG
sp|P10662|RT01_YEAST	SINGLE	2	72	96	8	2.213e-04	{S}	-3.655	72	86	SKSASKKHIVNYASS	KPLETLIHEN|	SKSASKKHIVNYASSLYNLKFSMSS	|LQGCIRTPPE
sp|P10664|RL4A_YEAST	SINGLE	1	78	97	10	1.527e-07	{G}	-6.816	78	92	GGGGTGRSGQGAFGN	GRAVARIPRV|	GGGGTGRSGQGAFGNMCRGG	|RMFAPTKTWR
sp|P10664|RL4A_YEAST	SINGLE	2	121	137	8	1.664e-05	{A}	-4.779	121	135	ATASAIAATAVASLV	VKVNHNEKRY|	ATASAIAATAVASLVLA	|RGHRVEKIPE
sp|P10664|RL4A_YEAST	SINGLE	3	188	203	6	5.920e-05	{R}	-4.228	188	202	RAGKGKYRNRRWTQR	LLKVLKSKKL|	RAGKGKYRNRRWTQRR	|GPLVVYAEDN
sp|P10664|RL4A_YEAST	SINGLE	4	179	193	6	1.570e-04	{K}	-3.804	179	193	LKVLKSKKLRAGKGK	LKAVGAHSDL|	LKVLKSKKLRAGKGK	|YRNRRWTQRR
sp|P10664|RL4A_YEAST	SINGLE	5	280	299	6	2.742e-04	{I}	-3.562	280	294	IISTSDVTRIINSSE	SKVGYTLPSH|	IISTSDVTRIINSSEIQSAI	|RPAGQATQKR
sp|P10664|RL4A_YEAST	SINGLE	6	332	350	6	6.596e-04	{K}	-3.181	332	346	KVFAAEKLGSKKAEK	QVLLRLNPYA|	KVFAAEKLGSKKAEKTGTK	|PAAVFTETLK
sp|P10664|RL4A_YEAST	MULTIPLE	1	183	203	11	3.055e-06	{RK}	-8.032	183	197	KSKKLRAGKGKYRNR	GAHSDLLKVL|	KSKKLRAGKGKYRNRRWTQRR	|GPLVVYAEDN
sp|P10664|RL4A_YEAST	WHOLE	1	1	362	45	6.736e-04	{A}
sp|P10823|GPA2_YEAST	SINGLE	1	35	59	10	3.898e-08	{Q}	-7.409	45	59	NTANQQEKQQQRQQQ	NVGKAKVPPK|	QEPQKTVRTVNTANQQEKQQQRQQQ	|PSPHNVKDRK
sp|P10823|GPA2_YEAST	SINGLE	2	103	119	7	9.321e-05	{S}	-4.031	103	117	SSNVAAQPSLSDASS	INIDSALRDR|	SSNVAAQPSLSDASSGS	|NDKELKVLLL
sp|P10823|GPA2_YEAST	WHOLE	1	1	449	35	3.230e-04	{N}
sp|P10823|GPA2_YEAST	WHOLE	2	1	449	35	3.484e-04	{Q}
sp|P10834|PET54_YEAST	SINGLE	1	41	55	5	2.936e-04	{Q}	-3.532	41	55	NKQQQLQEKKPSVLQ	ATISEKTASV|	NKQQQLQEKKPSVLQ	|YRSYNPYLVK
sp|P10849|MTF2_YEAST	SINGLE	1	38	68	9	9.517e-05	{E}	-4.021	38	52	ERVSNEKTFEQALEE	NLKDRKTHNV|	ERVSNEKTFEQALEEERKVFGELFEAGARVE	|NMRHTNASKI
sp|P10849|MTF2_YEAST	SINGLE	2	158	172	5	2.875e-04	{N}	-3.541	158	172	DNSINKSNRELLNLN	RTLLEKIFDE|	DNSINKSNRELLNLN	|LRKGSGMEAL
sp|P10849|MTF2_YEAST	SINGLE	3	405	427	6	3.060e-04	{N}	-3.514	405	419	NKIVNVGVLWNKDTN	SADEEVSSSA|	NKIVNVGVLWNKDTNNDLLIVEN	|YLKSLKKNLT
sp|P10849|MTF2_YEAST	WHOLE	1	1	440	40	5.743e-06	{N}
sp|P10862|RAD18_YEAST	SINGLE	1	28	65	7	2.055e-06	{C}	-5.687	37	51	VPVLTPCGHTFCSLC	SLYQLDTLLR|	CHICKDFLKVPVLTPCGHTFCSLCIRTHLNNQPNCPLC	|LFEFRESLLR
sp|P10862|RAD18_YEAST	SINGLE	2	101	115	6	3.376e-05	{P}	-4.472	101	115	PKPTPVPENEEVPGP	RSSLLDALRI|	PKPTPVPENEEVPGP	|ENSSWIELIS
sp|P10862|RAD18_YEAST	SINGLE	3	108	128	7	2.224e-04	{E}	-3.653	108	122	ENEEVPGPENSSWIE	LRIPKPTPVP|	ENEEVPGPENSSWIELISESE	|SDSVNAADDD
sp|P10862|RAD18_YEAST	SINGLE	4	430	444	5	2.936e-04	{Q}	-3.532	430	444	QSDQGTEDQQMEKDQ	SNDGDGVEKV|	QSDQGTEDQQMEKDQ	|DTVINEDRVA
sp|P10862|RAD18_YEAST	SINGLE	5	117	131	6	3.585e-04	{S}	-3.445	117	131	NSSWIELISESESDS	PENEEVPGPE|	NSSWIELISESESDS	|VNAADDDLQI
sp|P10862|RAD18_YEAST	SINGLE	6	406	420	6	3.585e-04	{S}	-3.445	406	420	IKTGSSDSSGSVGHS	ARLIREAKMK|	IKTGSSDSSGSVGHS	|NDGDGVEKVQ
sp|P10862|RAD18_YEAST	SINGLE	7	349	369	7	4.131e-04	{S}	-3.384	355	369	ISKLMIMKSNGKSSS	DVSHNKTPQN|	SSNKGGISKLMIMKSNGKSSS	|YRKLLENFKN
sp|P10862|RAD18_YEAST	SINGLE	8	72	93	7	5.623e-04	{S}	-3.250	79	93	LVSEIIQSYTSLRSS	CPLCLFEFRE|	SLLRSEFLVSEIIQSYTSLRSS	|LLDALRIPKP
sp|P10862|RAD18_YEAST	SINGLE	9	163	182	6	8.840e-04	{K}	-3.054	166	180	KRNFAMFRSERIKKK	SMTDILPLSS|	KPSKRNFAMFRSERIKKKSK	|PNEQMAQCPI
sp|P10862|RAD18_YEAST	MULTIPLE	1	101	131	19	1.299e-07	{PES}	-11.570	105	119	PVPENEEVPGPENSS	RSSLLDALRI|	PKPTPVPENEEVPGPENSSWIELISESESDS	|VNAADDDLQI
sp|P10862|RAD18_YEAST	WHOLE	1	1	487	61	1.050e-05	{S}
sp|P10863|TIR1_YEAST	SINGLE	1	114	205	43	6.739e-25	{S}	-24.171	132	146	SSSAAPTSSAASSSS	PALKSLNGDA|	SSSAAPSSSAAPTSSAAPSSSAAPTSSAASSSSEAKSSSAAPSSSEAKSSSAAPSSSEAKSSSAAPSSSEAKSSSAAPSSTEAKITSAAPSS	|TGAKTSAISQ
sp|P10863|TIR1_YEAST	SINGLE	2	113	154	14	1.782e-06	{A}	-5.749	116	130	SAAPSSSAAPTSSAA	EPALKSLNGD|	ASSSAAPSSSAAPTSSAAPSSSAAPTSSAASSSSEAKSSSAA	|PSSSEAKSSS
sp|P10863|TIR1_YEAST	SINGLE	3	42	56	8	2.783e-06	{S}	-5.555	42	56	ISLASDSSSGFSLSS	NDVKSHLQEY|	ISLASDSSSGFSLSS	|MPAGVLDIGM
sp|P10863|TIR1_YEAST	SINGLE	4	235	251	8	1.664e-05	{A}	-4.779	235	249	AAKAFVGMGAGVVAA	KAVSEQTENG|	AAKAFVGMGAGVVAAAA	|MLL
sp|P10863|TIR1_YEAST	SINGLE	5	2	18	8	1.664e-05	{A}	-4.779	2	16	AYTKIALFAAIAALA	M|	AYTKIALFAAIAALASA	|QTQDQINELN
sp|P10863|TIR1_YEAST	MULTIPLE	1	113	205	69	3.863e-37	{SA}	-29.921	132	146	SSSAAPTSSAASSSS	EPALKSLNGD|	ASSSAAPSSSAAPTSSAAPSSSAAPTSSAASSSSEAKSSSAAPSSSEAKSSSAAPSSSEAKSSSAAPSSSEAKSSSAAPSSTEAKITSAAPSS	|TGAKTSAISQ
sp|P10863|TIR1_YEAST	WHOLE	1	1	254	63	2.497e-18	{S}
sp|P10863|TIR1_YEAST	WHOLE	2	1	254	53	3.630e-11	{A}
sp|P10869|AK_YEAST	SINGLE	1	466	490	7	1.370e-04	{I}	-3.863	466	480	INIEMISQGANEINI	TMFTTLAEEG|	INIEMISQGANEINISCVINESDSI	|KALQCIHAKL
sp|P10869|AK_YEAST	SINGLE	2	145	163	4	1.994e-04	{C}	-3.700	145	159	CGEKLSCLFMTALCN	SSRTVDLVMS|	CGEKLSCLFMTALCNDRGC	|KAKYVDLSHI
sp|P10869|AK_YEAST	SINGLE	3	300	321	6	4.771e-04	{I}	-3.321	300	314	IRAKIPIRIKNVQNP	VIHPFTMEQV|	IRAKIPIRIKNVQNPLGNGTII	|YPDNVAKKGE
sp|P10869|AK_YEAST	SINGLE	4	215	231	6	4.943e-04	{G}	-3.306	215	229	GFFGLVPTGLLNGVG	AKERIVPVFT|	GFFGLVPTGLLNGVGRG	|YTDLCAALIA
sp|P10869|AK_YEAST	SINGLE	5	323	338	5	5.733e-04	{P}	-3.242	323	337	PDNVAKKGESTPPHP	NPLGNGTIIY|	PDNVAKKGESTPPHPP	|ENLSSSFYEK
sp|P10869|AK_YEAST	SINGLE	6	85	101	5	9.825e-04	{I}	-3.008	85	99	IIEVIRQDHIDNADR	LASQESEFQD|	IIEVIRQDHIDNADRFI	|LNPALQAKLV
sp|P10870|SNF3_YEAST	SINGLE	1	174	212	11	1.702e-06	{I}	-5.769	174	188	IIFSTIFIFSIGNSL	ISDSYGRKPT|	IIFSTIFIFSIGNSLQVGAGGITLLIVGRVISGIGIGAI	|SAVVPLYQAE
sp|P10870|SNF3_YEAST	SINGLE	2	858	881	8	4.328e-06	{N}	-5.364	867	881	SSEENATNQPVNENN	STSLSVMADT|	NEHNNEILHSSEENATNQPVNENN	|DLK
sp|P10870|SNF3_YEAST	SINGLE	3	400	426	9	2.861e-05	{V}	-4.543	400	414	VNVVFNVPGLFFVEF	SYLVSFITYA|	VNVVFNVPGLFFVEFFGRRKVLVVGGV	|IMTIANFIVA
sp|P10870|SNF3_YEAST	SINGLE	4	365	382	6	4.110e-05	{F}	-4.386	368	382	FSGINFIFYYGVNFF	RMFTGIALQA|	FQQFSGINFIFYYGVNFF	|NKTGVSNSYL
sp|P10870|SNF3_YEAST	SINGLE	5	395	415	6	1.066e-04	{F}	-3.972	401	415	NVVFNVPGLFFVEFF	TGVSNSYLVS|	FITYAVNVVFNVPGLFFVEFF	|GRRKVLVVGG
sp|P10870|SNF3_YEAST	SINGLE	6	40	54	6	1.598e-04	{T}	-3.796	40	54	DHTTDDTTGSIRTPT	IALRRNNSNK|	DHTTDDTTGSIRTPT	|SLQRQNSDRQ
sp|P10870|SNF3_YEAST	SINGLE	7	185	210	8	1.697e-04	{G}	-3.770	185	199	GNSLQVGAGGITLLI	IFSTIFIFSI|	GNSLQVGAGGITLLIVGRVISGIGIG	|AISAVVPLYQ
sp|P10870|SNF3_YEAST	SINGLE	8	696	720	8	2.213e-04	{S}	-3.655	696	710	SLSSDSSEDYTEDEI	GLNTYNRGPP|	SLSSDSSEDYTEDEIGGPSSQGDQS	|NRSTMNDIND
sp|P10870|SNF3_YEAST	SINGLE	9	446	464	7	3.444e-04	{A}	-3.463	446	460	AAAKVMIAFICLFIA	AIVGCSLKTV|	AAAKVMIAFICLFIAAFSA	|TWGGVVWVIS
sp|P10870|SNF3_YEAST	SINGLE	10	655	671	5	7.743e-04	{P}	-3.111	655	669	PVSPSLQDVPIPQTT	SPNKSSGMTV|	PVSPSLQDVPIPQTTEP	|AEIRTKYVDL
sp|P10870|SNF3_YEAST	MULTIPLE	1	174	212	19	9.281e-09	{IG}	-9.540	198	212	LIVGRVISGIGIGAI	ISDSYGRKPT|	IIFSTIFIFSIGNSLQVGAGGITLLIVGRVISGIGIGAI	|SAVVPLYQAE
sp|P10870|SNF3_YEAST	MULTIPLE	2	393	426	16	5.720e-08	{VF}	-8.516	400	414	VNVVFNVPGLFFVEF	NKTGVSNSYL|	VSFITYAVNVVFNVPGLFFVEFFGRRKVLVVGGV	|IMTIANFIVA
sp|P10870|SNF3_YEAST	WHOLE	1	1	884	101	1.741e-06	{S}
sp|P10870|SNF3_YEAST	WHOLE	2	1	884	66	2.640e-04	{I}
sp|P10870|SNF3_YEAST	WHOLE	3	1	884	57	7.659e-04	{N}
sp|P10961|HSF_YEAST	SINGLE	1	422	525	34	4.985e-21	{N}	-20.302	510	524	NTNLANNLSNYNSNN	IMDGLGDPKV|	NNEKLNSANNIGLNRDNTGTIDELKSNDSFINDDRNSFTNATTNARNNMSPNNDDNSIDTASTNTTNRKKNIDENIKNNNDIINDIIFNTNLANNLSNYNSNNN	|AGSPIRPYKQ
sp|P10961|HSF_YEAST	SINGLE	2	280	321	16	7.510e-12	{N}	-11.124	306	320	NNSNNNISSSNSFFN	EKIIRQKGSS|	NNHNSPSGNGNPANGSNIPLDNAAGSNNSNNNISSSNSFFNN	|GHLLQGKTLR
sp|P10961|HSF_YEAST	SINGLE	3	646	688	11	1.339e-06	{N}	-5.873	659	673	PNKSFNNKTSSTNTN	NIDEQDARLQ|	NLENMVHILSPGYPNKSFNNKTSSTNTNSNMESAVNVNSPGFN	|LQDYLTGESN
sp|P10961|HSF_YEAST	SINGLE	4	64	89	9	4.610e-05	{S}	-4.336	64	78	SLDPQSAASPVPSSS	STAIEDIINP|	SLDPQSAASPVPSSSFFHDSRKPSTS	|THLVRRGTPL
sp|P10961|HSF_YEAST	SINGLE	5	493	508	6	6.935e-05	{I}	-4.159	493	507	IDENIKNNNDIINDI	STNTTNRKKN|	IDENIKNNNDIINDII	|FNTNLANNLS
sp|P10961|HSF_YEAST	SINGLE	6	697	713	7	9.321e-05	{S}	-4.031	697	711	SNSPNSVHSVPSNGS	FNLQDYLTGE|	SNSPNSVHSVPSNGSGS	|TPLPMPNDND
sp|P10961|HSF_YEAST	SINGLE	7	560	579	7	1.586e-04	{E}	-3.800	565	579	RKISEIPFDDEEEEE	ENPSLTPFDI|	ESNNDRKISEIPFDDEEEEE	|TDFRPFTSRD
sp|P10961|HSF_YEAST	SINGLE	8	41	55	6	1.598e-04	{T}	-3.796	41	55	IFTTDRTDASTTSST	DIEKILQPND|	IFTTDRTDASTTSST	|AIEDIINPSL
sp|P10961|HSF_YEAST	SINGLE	9	609	631	7	1.612e-04	{D}	-3.793	609	623	DDDLKKDSHTNDNKH	FDPNRFTMLS|	DDDLKKDSHTNDNKHNESDLFWD	|NVHRNIDEQD
sp|P10961|HSF_YEAST	SINGLE	10	1	15	5	2.875e-04	{N}	-3.541	1	15	MNNAANTGTTNESNV	|	MNNAANTGTTNESNV	|SDAPRIEPLP
sp|P10961|HSF_YEAST	SINGLE	11	104	118	5	2.875e-04	{N}	-3.541	104	118	TNLYGHNSRENTNPN	RRGTPLGIYQ|	TNLYGHNSRENTNPN	|STLLSSKLLA
sp|P10961|HSF_YEAST	SINGLE	12	303	317	6	3.585e-04	{S}	-3.445	303	317	AGSNNSNNNISSSNS	NGSNIPLDNA|	AGSNNSNNNISSSNS	|FFNNGHLLQG
sp|P10961|HSF_YEAST	SINGLE	13	29	48	6	5.140e-04	{D}	-3.289	29	43	DDDIEKILQPNDIFT	PRIEPLPSLN|	DDDIEKILQPNDIFTTDRTD	|ASTTSSTAIE
sp|P10961|HSF_YEAST	SINGLE	14	619	636	5	7.186e-04	{N}	-3.144	619	633	NDNKHNESDLFWDNV	DDDLKKDSHT|	NDNKHNESDLFWDNVHRN	|IDEQDARLQN
sp|P10961|HSF_YEAST	MULTIPLE	1	278	321	27	3.909e-15	{NS}	-14.570	303	317	AGSNNSNNNISSSNS	LLEKIIRQKG|	SSNNHNSPSGNGNPANGSNIPLDNAAGSNNSNNNISSSNSFFNN	|GHLLQGKTLR
sp|P10961|HSF_YEAST	MULTIPLE	2	29	59	13	1.785e-05	{TD}	-7.085	38	52	PNDIFTTDRTDASTT	PRIEPLPSLN|	DDDIEKILQPNDIFTTDRTDASTTSSTAIED	|IINPSLDPQS
sp|P10961|HSF_YEAST	MULTIPLE	3	609	641	14	9.466e-07	{DN}	-6.936	609	623	DDDLKKDSHTNDNKH	FDPNRFTMLS|	DDDLKKDSHTNDNKHNESDLFWDNVHRNIDEQD	|ARLQNLENMV
sp|P10961|HSF_YEAST	WHOLE	1	1	833	120	1.699e-30	{N}
sp|P10961|HSF_YEAST	WHOLE	2	1	833	93	9.459e-06	{S}
sp|P10962|MAK16_YEAST	SINGLE	1	195	227	14	5.488e-09	{E}	-8.261	195	209	EEENSQDEEEDWDEE	KVWKKIMGQM|	EEENSQDEEEDWDEEEESDDGEVEYVADDGEGE	|YVDVDDLEKW
sp|P10962|MAK16_YEAST	SINGLE	2	246	263	10	9.128e-08	{S}	-7.040	246	260	SSASESESDSESESD	KWLADSDREA|	SSASESESDSESESDSDS	|DEENKNSAKR
sp|P10962|MAK16_YEAST	SINGLE	3	201	242	12	1.735e-06	{D}	-5.761	201	215	DEEEDWDEEEESDDG	MGQMEEENSQ|	DEEEDWDEEEESDDGEVEYVADDGEGEYVDVDDLEKWLADSD	|REASSASESE
sp|P10962|MAK16_YEAST	SINGLE	4	288	303	8	2.395e-06	{E}	-5.621	288	302	EIEYEEEHEVQNAEQ	TSAKTKRPKV|	EIEYEEEHEVQNAEQE	|VAQ
sp|P10962|MAK16_YEAST	SINGLE	5	123	150	8	3.227e-05	{R}	-4.491	123	137	RRLALREEERHYVGV	TKLTQVMITE|	RRLALREEERHYVGVAPKVKRREQNRER	|KALVAAKIEK
sp|P10962|MAK16_YEAST	SINGLE	6	268	286	7	8.069e-05	{K}	-4.093	272	286	KRRKKGTSAKTKRPK	ESDSDSDEEN|	KNSAKRRKKGTSAKTKRPK	|VEIEYEEEHE
sp|P10962|MAK16_YEAST	SINGLE	7	244	266	7	4.101e-04	{E}	-3.387	244	258	EASSASESESDSESE	LEKWLADSDR|	EASSASESESDSESESDSDSDEE	|NKNSAKRRKK
sp|P10962|MAK16_YEAST	MULTIPLE	1	195	266	38	6.192e-17	{ED}	-17.409	200	214	QDEEEDWDEEEESDD	KVWKKIMGQM|	EEENSQDEEEDWDEEEESDDGEVEYVADDGEGEYVDVDDLEKWLADSDREASSASESESDSESESDSDSDEE	|NKNSAKRRKK
sp|P10962|MAK16_YEAST	WHOLE	1	1	306	45	1.837e-07	{E}
sp|P10964|RPA1_YEAST	SINGLE	1	1096	1119	9	6.603e-06	{K}	-5.180	1096	1110	KYSKKTLKYRKKHSK	IEHLDVESAL|	KYSKKTLKYRKKHSKEPHYKQSVK	|YDPVLAKYNP
sp|P10964|RPA1_YEAST	SINGLE	2	1386	1420	11	7.276e-06	{E}	-5.138	1386	1400	EPDEDEIETMREAEK	KKTKQAVSYD|	EPDEDEIETMREAEKSSDEEGIDSDKESDSDSEDE	|DVDMNEQINK
sp|P10964|RPA1_YEAST	SINGLE	3	1403	1423	8	8.833e-06	{D}	-5.054	1407	1421	IDSDKESDSDSEDED	ETMREAEKSS|	DEEGIDSDKESDSDSEDEDVD	|MNEQINKSIV
sp|P10964|RPA1_YEAST	SINGLE	4	1425	1440	6	3.304e-05	{N}	-4.481	1425	1439	NEQINKSIVEANNNM	SDSEDEDVDM|	NEQINKSIVEANNNMN	|KVQRDRQSAI
sp|P10964|RPA1_YEAST	SINGLE	5	1488	1504	6	1.019e-04	{I}	-3.992	1488	1502	IVEEICRKSIIRQIP	ADTEKLLMVN|	IVEEICRKSIIRQIPHI	|DRCVHPEPEN
sp|P10964|RPA1_YEAST	SINGLE	6	267	283	6	3.418e-04	{K}	-3.466	269	283	FIRQDMIKKQKQAKK	NEKQITNNRV|	KGFIRQDMIKKQKQAKK	|LDGSNEASAN
sp|P10964|RPA1_YEAST	SINGLE	7	385	406	8	4.250e-04	{L}	-3.372	385	399	LLSKVLTTSLLIRDL	EEVHENSQNQ|	LLSKVLTTSLLIRDLNDDLSKL	|QKDKVSLEDR
sp|P10964|RPA1_YEAST	SINGLE	8	62	85	4	5.044e-04	{C}	-3.297	62	76	CSTCGLDEKFCPGHQ	LALGAFLRNL|	CSTCGLDEKFCPGHQGHIELPVPC	|YNPLFFNQLY
sp|P10964|RPA1_YEAST	SINGLE	9	151	172	6	8.827e-04	{D}	-3.054	151	165	DDEAIEDNEDEMDGE	LGSLNSSMYT|	DDEAIEDNEDEMDGEGSKQSKD	|ISSTLLNELK
sp|P10964|RPA1_YEAST	SINGLE	10	634	652	5	9.333e-04	{N}	-3.030	638	652	PQNENARAEALNLAN	YNADFDGDEM|	NMHFPQNENARAEALNLAN	|TDSQYLTPTS
sp|P10964|RPA1_YEAST	MULTIPLE	1	1385	1426	23	2.888e-11	{ED}	-10.192	1385	1399	DEPDEDEIETMREAE	HKKTKQAVSY|	DEPDEDEIETMREAEKSSDEEGIDSDKESDSDSEDEDVDMNE	|QINKSIVEAN
sp|P10964|RPA1_YEAST	WHOLE	1	1	1664	98	4.383e-04	{N}
sp|P11075|SEC7_YEAST	SINGLE	1	78	186	39	2.709e-19	{E}	-18.567	168	182	SEEEEEEEEEEEEEE	NDATNGMKTP|	EETEDTNDKRHDDEGEDGDEDEDEDEDEDEDNGDEDDEDVDSSSSETSSEDGEDSESVSGESTESSSGEDEESDESDGNTSNSSSGDESGSEEEEEEEEEEEEEENAGE	|PAIAHQDSVP
sp|P11075|SEC7_YEAST	SINGLE	2	82	118	17	2.349e-12	{D}	-11.629	94	108	DGDEDEDEDEDEDED	NGMKTPEETE|	DTNDKRHDDEGEDGDEDEDEDEDEDEDNGDEDDEDVD	|SSSSETSSED
sp|P11075|SEC7_YEAST	SINGLE	3	119	168	21	7.989e-12	{S}	-11.098	119	133	SSSSETSSEDGEDSE	NGDEDDEDVD|	SSSSETSSEDGEDSESVSGESTESSSGEDEESDESDGNTSNSSSGDESGS	|EEEEEEEEEE
sp|P11075|SEC7_YEAST	SINGLE	4	771	810	13	2.270e-06	{S}	-5.644	771	785	SSARQESRSSLSNDV	TANKVLLNTT|	SSARQESRSSLSNDVRSSIMTSNDDFKPTYEDEESRSLSS	|QNIDADDPTQ
sp|P11075|SEC7_YEAST	SINGLE	5	694	716	9	1.509e-05	{S}	-4.821	702	716	FSQLPLLTSSNLSSS	TQRSYYDEQI|	SKSLSTYNFSQLPLLTSSNLSSS	|PDVGQVNLLF
sp|P11075|SEC7_YEAST	SINGLE	6	1016	1032	6	5.013e-05	{Q}	-4.300	1018	1032	QAMLSGDTNLVQQQQ	ANNEIKLISE|	QHQAMLSGDTNLVQQQQ	|SAFNFFNSRD
sp|P11075|SEC7_YEAST	SINGLE	7	420	455	10	1.379e-04	{S}	-3.860	420	434	SSVYDKIDLKQSTSS	IAQATLTQII|	SSVYDKIDLKQSTSSAVSLSTKNHQQQSAIELSEAS	|ENAETPAPLT
sp|P11075|SEC7_YEAST	SINGLE	8	535	552	6	1.453e-04	{I}	-3.838	535	549	IIYSIIKDHIDVFLS	AVRSKLLSLH|	IIYSIIKDHIDVFLSHNI	|FLPGKERVCF
sp|P11075|SEC7_YEAST	SINGLE	9	1721	1737	6	1.949e-04	{D}	-3.710	1721	1735	DTSQHSDDDSNDRRE	SSVSHHQTTN|	DTSQHSDDDSNDRREND	|SNISETVERA
sp|P11075|SEC7_YEAST	SINGLE	10	841	856	6	2.357e-04	{K}	-3.628	841	855	KPKKAIPVLIKKGFL	LSECIAIFNN|	KPKKAIPVLIKKGFLK	|DDSPISIAKW
sp|P11075|SEC7_YEAST	SINGLE	11	200	222	7	7.500e-04	{S}	-3.125	204	218	RSTHTRNISLSSNGS	AHQDSVPTND|	STAPRSTHTRNISLSSNGSNTNS	|TIILVKTTLE
sp|P11075|SEC7_YEAST	SINGLE	12	1370	1389	5	7.789e-04	{F}	-3.109	1375	1389	ELSGFEFQHDFLKPF	IDSLRQLSMR|	FLDIEELSGFEFQHDFLKPF	|EYTVQNSGNT
sp|P11075|SEC7_YEAST	MULTIPLE	1	78	182	82	1.468e-38	{EDS}	-41.294	168	182	SEEEEEEEEEEEEEE	NDATNGMKTP|	EETEDTNDKRHDDEGEDGDEDEDEDEDEDEDNGDEDDEDVDSSSSETSSEDGEDSESVSGESTESSSGEDEESDESDGNTSNSSSGDESGSEEEEEEEEEEEEEE	|NAGEPAIAHQ
sp|P11075|SEC7_YEAST	WHOLE	1	1	2009	206	1.206e-07	{S}
sp|P11075|SEC7_YEAST	WHOLE	2	1	2009	132	7.388e-07	{N}
sp|P11075|SEC7_YEAST	WHOLE	3	1	2009	175	2.029e-05	{E}
sp|P11075|SEC7_YEAST	WHOLE	4	1	2009	152	3.221e-05	{D}
sp|P11075|SEC7_YEAST	WHOLE	5	1	2009	128	6.141e-04	{I}
sp|P11154|PYC1_YEAST	SINGLE	1	307	335	9	6.268e-06	{I}	-5.203	319	333	ITEEITGIDIVAAQI	LVDNQNRHYF|	IEINPRIQVEHTITEEITGIDIVAAQIQI	|AAGASLPQLG
sp|P11154|PYC1_YEAST	SINGLE	2	769	784	7	9.989e-05	{A}	-4.000	769	783	AGTAVASMTACALAG	LPIHVHTHDS|	AGTAVASMTACALAGA	|DVVDVAINSM
sp|P11154|PYC1_YEAST	SINGLE	3	180	194	6	2.293e-04	{G}	-3.640	180	194	AFGGGGRGMRVVREG	EYGYPVIIKA|	AFGGGGRGMRVVREG	|DDVADAFQRA
sp|P11154|PYC1_YEAST	SINGLE	4	385	399	6	2.293e-04	{G}	-3.640	385	399	GGNGVRLDGGNAYAG	TGRIEVYRSA|	GGNGVRLDGGNAYAG	|TIISPHYDSM
sp|P11154|PYC1_YEAST	SINGLE	5	853	876	6	3.999e-04	{Q}	-3.398	856	870	IPGGQLTNLLFQAQQ	DLKGPDPEVY|	QHEIPGGQLTNLLFQAQQLGLGEQ	|WAETKRAYRE
sp|P11154|PYC1_YEAST	SINGLE	6	682	698	6	4.421e-04	{V}	-3.354	682	696	VGVDAVKKAGGVVEA	DALNDLEQLK|	VGVDAVKKAGGVVEATV	|CFSGDMLQPG
sp|P11154|PYC1_YEAST	SINGLE	7	423	437	5	4.635e-04	{R}	-3.334	423	437	VRRKMIRALIEFRIR	CSCSGSTYEI|	VRRKMIRALIEFRIR	|GVKTNIPFLL
sp|P11154|PYC1_YEAST	SINGLE	8	954	968	5	4.635e-04	{R}	-3.334	954	968	RSDVLRNKRRKLTCR	QPYGGFPEPF|	RSDVLRNKRRKLTCR	|PGLELEPFDL
sp|P11154|PYC1_YEAST	SINGLE	9	83	98	5	7.294e-04	{I}	-3.137	83	97	IDEIISIAQKHQVDF	QYTPVGAYLA|	IDEIISIAQKHQVDFI	|HPGYGFLSEN
sp|P11325|SYLM_YEAST	SINGLE	1	456	480	7	9.845e-05	{P}	-4.007	466	480	GPVPVPESDLPVKLP	LISRQRYWGT|	PIPIIHCDNCGPVPVPESDLPVKLP	|ELEGLDTKGN
sp|P11325|SYLM_YEAST	SINGLE	2	200	219	7	1.165e-04	{K}	-3.934	200	214	KKQLKQWFLGITKFA	RSWRSGAIVE|	KKQLKQWFLGITKFAPKLKK	|HLNQLKDWPS
sp|P11325|SYLM_YEAST	WHOLE	1	1	894	80	2.469e-04	{K}
sp|P11353|HEM6_YEAST	SINGLE	1	47	68	8	4.570e-05	{G}	-4.340	47	61	GNDGGGGTSMVIQDG	VKFHADTWTR|	GNDGGGGTSMVIQDGTTFEKGG	|VNVSVVYGQL
sp|P11353|HEM6_YEAST	SINGLE	2	214	233	6	5.140e-04	{D}	-3.289	214	228	DDYDERDPQEILKMV	ETRGIGGIFF|	DDYDERDPQEILKMVEDCFD	|AFLPSYLTIV
sp|P11412|G6PD_YEAST	SINGLE	1	299	314	6	1.335e-04	{D}	-3.874	299	313	DGSKPAYVDDDTVDK	VLLGQYGKSE|	DGSKPAYVDDDTVDKD	|SKCVTFAAMT
sp|P11412|G6PD_YEAST	SINGLE	2	457	472	5	5.733e-04	{P}	-3.242	457	471	PDGPTPEIYPYGSRG	FTPLLKHIER|	PDGPTPEIYPYGSRGP	|KGLKEYMQKH
sp|P11433|CDC24_YEAST	SINGLE	1	526	605	31	1.444e-15	{S}	-14.841	563	577	SNSSSSNNIHLSSSS	ILFSEVVTKK|	SASSLILKKKSSTSASISASNITDNNGSPHHSYHKRHSNSSSSNNIHLSSSSAAAIIHSSTNSSDNNSNNSSSSSLFKLS	|ANEPKLDLRG
sp|P11433|CDC24_YEAST	SINGLE	2	710	778	21	7.723e-09	{S}	-8.112	710	724	SRQTHDSMASFSSSH	TTMNTPNHHN|	SRQTHDSMASFSSSHMKRVSDVLPKRRTTSSSFESEIKSISENFKNSIPESSILFRISYNNNSNNTSSS	|EIFTLLVEKV
sp|P11433|CDC24_YEAST	SINGLE	3	681	697	9	7.035e-07	{S}	-6.153	681	695	SSTSTTSSTAKSSSM	KNEQFKARHH|	SSTSTTSSTAKSSSMMS	|PTTTMNTPNH
sp|P11433|CDC24_YEAST	SINGLE	4	752	809	13	7.697e-07	{N}	-6.114	760	774	SSILFRISYNNNSNN	FESEIKSISE|	NFKNSIPESSILFRISYNNNSNNTSSSEIFTLLVEKVWNFDDLIMAINSKISNTHNNN	|ISPITKIKYQ
sp|P11433|CDC24_YEAST	SINGLE	5	100	132	11	1.021e-05	{S}	-4.991	100	114	SSDLAPTLRSSSIST	LLKSNGANRD|	SSDLAPTLRSSSISTATSLMSMEGISYTNSNPS	|ATPNMEDTLL
sp|P11433|CDC24_YEAST	SINGLE	6	683	704	8	2.850e-05	{T}	-4.545	683	697	TSTTSSTAKSSSMMS	EQFKARHHSS|	TSTTSSTAKSSSMMSPTTTMNT	|PNHHNSRQTH
sp|P11433|CDC24_YEAST	SINGLE	7	555	572	5	3.167e-05	{H}	-4.499	555	569	HHSYHKRHSNSSSSN	SNITDNNGSP|	HHSYHKRHSNSSSSNNIH	|LSSSSAAAII
sp|P11433|CDC24_YEAST	SINGLE	8	256	271	6	3.390e-05	{Q}	-4.470	256	270	QQIMNAENQHRHQPQ	PTIFPSKSKT|	QQIMNAENQHRHQPQQ	|SSKKHNEYVK
sp|P11433|CDC24_YEAST	SINGLE	9	587	607	6	1.796e-04	{N}	-3.746	587	601	NSSDNNSNNSSSSSL	SAAAIIHSST|	NSSDNNSNNSSSSSLFKLSAN	|EPKLDLRGRI
sp|P11433|CDC24_YEAST	SINGLE	10	620	634	5	2.875e-04	{N}	-3.541	620	634	MNLNQIIPQNNRSLN	KLDLRGRIMI|	MNLNQIIPQNNRSLN	|ITWESIKEQG
sp|P11433|CDC24_YEAST	SINGLE	11	65	88	6	3.999e-04	{Q}	-3.398	74	88	LSERQSLLLSQKQHQ	EVLPQLKPFL|	QLAYQSSEVLSERQSLLLSQKQHQ	|ELLKSNGANR
sp|P11433|CDC24_YEAST	SINGLE	12	795	816	6	4.771e-04	{I}	-3.321	802	816	ISNTHNNNISPITKI	VEKVWNFDDL|	IMAINSKISNTHNNNISPITKI	|KYQDEDGDFV
sp|P11433|CDC24_YEAST	SINGLE	13	707	724	4	5.076e-04	{H}	-3.294	707	721	HHNSRQTHDSMASFS	SPTTTMNTPN|	HHNSRQTHDSMASFSSSH	|MKRVSDVLPK
sp|P11433|CDC24_YEAST	SINGLE	14	617	640	6	7.779e-04	{I}	-3.109	617	631	IMIMNLNQIIPQNNR	NEPKLDLRGR|	IMIMNLNQIIPQNNRSLNITWESI	|KEQGNFLLKF
sp|P11433|CDC24_YEAST	SINGLE	15	819	833	5	9.005e-04	{D}	-3.046	819	833	QDEDGDFVVLGSDED	NISPITKIKY|	QDEDGDFVVLGSDED	|WNVAKEMLAE
sp|P11433|CDC24_YEAST	MULTIPLE	1	536	600	44	2.853e-23	{SHN}	-23.086	562	576	HSNSSSSNNIHLSSS	SASSLILKKK|	SSTSASISASNITDNNGSPHHSYHKRHSNSSSSNNIHLSSSSAAAIIHSSTNSSDNNSNNSSSSS	|LFKLSANEPK
sp|P11433|CDC24_YEAST	MULTIPLE	2	679	816	83	1.276e-18	{SNTIH}	-25.387	679	693	HHSSTSTTSSTAKSS	DLKNEQFKAR|	HHSSTSTTSSTAKSSSMMSPTTTMNTPNHHNSRQTHDSMASFSSSHMKRVSDVLPKRRTTSSSFESEIKSISENFKNSIPESSILFRISYNNNSNNTSSSEIFTLLVEKVWNFDDLIMAINSKISNTHNNNISPITKI	|KYQDEDGDFV
sp|P11433|CDC24_YEAST	MULTIPLE	3	617	635	10	1.751e-06	{NI}	-6.650	617	631	IMIMNLNQIIPQNNR	NEPKLDLRGR|	IMIMNLNQIIPQNNRSLNI	|TWESIKEQGN
sp|P11433|CDC24_YEAST	WHOLE	1	1	854	127	7.280e-15	{S}
sp|P11433|CDC24_YEAST	WHOLE	2	1	854	70	1.883e-07	{N}
sp|P11433|CDC24_YEAST	WHOLE	3	1	854	62	6.746e-04	{I}
sp|P11484|HSP75_YEAST	SINGLE	1	422	441	8	1.276e-05	{T}	-4.894	422	436	TTVPTIKRRTFTTCA	DMFGIVVPRN|	TTVPTIKRRTFTTCADNQTT	|VQFPVYQGER
sp|P11484|HSP75_YEAST	SINGLE	2	261	275	6	3.887e-05	{R}	-4.410	261	275	RALRRLRTAAERAKR	KTGLDISDDA|	RALRRLRTAAERAKR	|TLSSVTQTTV
sp|P11484|HSP75_YEAST	SINGLE	3	128	143	6	2.357e-04	{K}	-3.628	128	142	KMKEIAEAKIGKKVE	PQEISAMVLT|	KMKEIAEAKIGKKVEK	|AVITVPAYFN
sp|P11484|HSP75_YEAST	SINGLE	4	517	534	6	6.250e-04	{E}	-3.204	517	531	EEIEKMVNQAEEFKA	ISNAVGRLSS|	EEIEKMVNQAEEFKAADE	|AFAKKHEARQ
sp|P11491|PPB_YEAST	SINGLE	1	506	530	7	6.009e-05	{N}	-4.221	506	520	NNLQGNHENTEVGQF	NKKATWSYVL|	NNLQGNHENTEVGQFLENFLELNLN	|EVTDLIRDTK
sp|P11491|PPB_YEAST	SINGLE	2	124	140	7	1.565e-04	{A}	-3.805	124	138	AAGATAFACALKSYN	RSSDSLVTDS|	AAGATAFACALKSYNGA	|IGVDPHHRPC
sp|P11491|PPB_YEAST	SINGLE	3	109	123	6	3.585e-04	{S}	-3.445	109	123	GSSRTRSSDSLVTDS	DILTLDEHFI|	GSSRTRSSDSLVTDS	|AAGATAFACA
sp|P11491|PPB_YEAST	SINGLE	4	17	37	7	4.131e-04	{S}	-3.384	17	31	SDSSSRPKKRRISKR	PSEQTRLVPG|	SDSSSRPKKRRISKRSKIIVS	|TVVCIGLLLV
sp|P11491|PPB_YEAST	SINGLE	5	439	458	6	5.140e-04	{D}	-3.289	444	458	DYTDSDLETLIHLDD	NFIKHEILEK|	DLGIYDYTDSDLETLIHLDD	|NANAIQDKLN
sp|P11491|PPB_YEAST	WHOLE	1	1	566	26	2.214e-04	{H}
sp|P11632|NHP6A_YEAST	SINGLE	1	8	22	6	1.570e-04	{K}	-3.804	8	22	KKRTTRKKKDPNAPK	MVTPREP|	KKRTTRKKKDPNAPK	|RALSAYMFFA
sp|P11632|NHP6A_YEAST	WHOLE	1	1	93	15	3.948e-04	{K}
sp|P11633|NHP6B_YEAST	SINGLE	1	5	22	7	5.431e-05	{K}	-4.265	8	22	KQPKEPKKRTTRRKK	MAAT|	KEAKQPKEPKKRTTRRKK	|DPNAPKRGLS
sp|P11655|SEC12_YEAST	SINGLE	1	11	37	8	2.251e-04	{G}	-3.648	23	37	DTLLVAGGGGEGNNG	MKFVTASYNV|	GYPAYGAKFLNNDTLLVAGGGGEGNNG	|IPNKLTVLRV
sp|P11655|SEC12_YEAST	SINGLE	2	93	110	6	4.810e-04	{K}	-3.318	93	107	KITQGKGNKHLRKFK	ILVGCNENST|	KITQGKGNKHLRKFKYDK	|VNDQLEFLTS
sp|P11655|SEC12_YEAST	WHOLE	1	1	471	39	5.960e-04	{I}
sp|P11709|BIK1_YEAST	SINGLE	1	134	148	6	2.215e-05	{Q}	-4.655	134	148	QQSMDQEASDHHQQQ	FRITSRHSGN|	QQSMDQEASDHHQQQ	|EFGYDNREDR
sp|P11709|BIK1_YEAST	SINGLE	2	252	266	6	2.215e-05	{Q}	-4.655	252	266	QQLELERRQQAKQKQ	EREKEIDHLK|	QQLELERRQQAKQKQ	|FFDAENEQLL
sp|P11709|BIK1_YEAST	SINGLE	3	271	291	7	2.224e-04	{E}	-3.653	277	291	AVVSQLHEEIKENEE	QAKQKQFFDA|	ENEQLLAVVSQLHEEIKENEE	|RNLSHNQPTG
sp|P11709|BIK1_YEAST	SINGLE	4	418	432	4	2.419e-04	{H}	-3.616	418	432	HCDTMGHNTAECPHH	TTAGRQQWCE|	HCDTMGHNTAECPHH	|NPDNQQFF
sp|P11709|BIK1_YEAST	SINGLE	5	172	190	5	9.333e-04	{N}	-3.030	172	186	NHNTTSDWKPDNGHM	DSILSSDRKA|	NHNTTSDWKPDNGHMNDLN	|SSEVTIELRE
sp|P11709|BIK1_YEAST	WHOLE	1	1	440	44	2.061e-07	{Q}
sp|P11710|FUS1_YEAST	SINGLE	1	4	51	16	1.386e-08	{T}	-7.858	8	22	TTTTVLTTVAAMSTT	MVA|	TIMQTTTTVLTTVAAMSTTLASNYISSQASSSTSVTTVTTIATSIRST	|PSNLLFSNVA
sp|P11710|FUS1_YEAST	SINGLE	2	20	75	17	2.035e-07	{S}	-6.691	23	37	LASNYISSQASSSTS	TTVLTTVAAM|	STTLASNYISSQASSSTSVTTVTTIATSIRSTPSNLLFSNVAAQPKSSSASTIGLS	|IGLPIGIFCF
sp|P11710|FUS1_YEAST	SINGLE	3	319	348	9	2.912e-06	{N}	-5.536	319	333	NNTPLDANDSVNNLG	PDERSPILEY|	NNTPLDANDSVNNLGNTTPDSQITSYRNNN	|IDLITARPHS
sp|P11710|FUS1_YEAST	SINGLE	4	381	407	8	1.406e-04	{K}	-3.852	393	407	PSKPLKKRKKRRQSK	TNFNDHHDCN|	KSTEKHELIIPTPSKPLKKRKKRRQSK	|MYQHLQHLSR
sp|P11710|FUS1_YEAST	SINGLE	5	162	176	5	5.275e-04	{I}	-3.278	162	176	KIQYKISKPIIPQHI	QWTSGDNMSS|	KIQYKISKPIIPQHI	|LTPKKTVKNP
sp|P11710|FUS1_YEAST	MULTIPLE	1	8	71	32	2.186e-12	{TS}	-14.549	29	43	SSQASSSTSVTTVTT	MVATIMQ|	TTTTVLTTVAAMSTTLASNYISSQASSSTSVTTVTTIATSIRSTPSNLLFSNVAAQPKSSSAST	|IGLSIGLPIG
sp|P11710|FUS1_YEAST	WHOLE	1	1	512	62	2.342e-05	{S}
sp|P11710|FUS1_YEAST	WHOLE	2	1	512	49	7.816e-04	{T}
sp|P11745|RNA1_YEAST	SINGLE	1	351	405	22	1.084e-12	{E}	-11.965	361	375	EDEEGEDEEDEDEDE	DLLQSKFDDL|	EVDDFEEVDSEDEEGEDEEDEDEDEKLEEIETERLEKELLEVQVDDLAERLAETE	|IK
sp|P11745|RNA1_YEAST	SINGLE	2	334	374	14	2.029e-08	{D}	-7.693	348	362	DDLEVDDFEEVDSED	EKLEINGNRL|	DEDSDALDLLQSKFDDLEVDDFEEVDSEDEEGEDEEDEDED	|EKLEEIETER
sp|P11745|RNA1_YEAST	SINGLE	3	97	115	7	8.828e-04	{L}	-3.054	97	111	LKFLLPVLLKCPHLE	SRLVDEVVDS|	LKFLLPVLLKCPHLEIVNL	|SDNAFGLRTI
sp|P11745|RNA1_YEAST	MULTIPLE	1	334	405	39	7.403e-18	{ED}	-19.658	361	375	EDEEGEDEEDEDEDE	EKLEINGNRL|	DEDSDALDLLQSKFDDLEVDDFEEVDSEDEEGEDEEDEDEDEKLEEIETERLEKELLEVQVDDLAERLAETE	|IK
sp|P11745|RNA1_YEAST	WHOLE	1	1	407	53	7.777e-07	{E}
sp|P11745|RNA1_YEAST	WHOLE	2	1	407	64	8.779e-06	{L}
sp|P11746|MCM1_YEAST	SINGLE	1	179	256	47	1.110e-43	{Q}	-42.955	226	240	QQQQQQQQQLQQQQQ	GANPNQNSMI|	QQQQHHTQNSQPQQQQQQQPQQQMSQQQMSQHPRPQQGIPHPQQSQPQQQQQQQQQLQQQQQQQQQQPLTGIHQPHQQ	|AFANAASPYL
sp|P11746|MCM1_YEAST	SINGLE	2	122	136	12	1.731e-14	{Q}	-13.762	122	136	QRQQPQQQQPQQQQQ	DDDDDDGNDM|	QRQQPQQQQPQQQQQ	|VLNAHANSLG
sp|P11746|MCM1_YEAST	SINGLE	3	98	120	14	1.318e-12	{D}	-11.880	103	117	DEEEDGDDDDDDDDD	NLIQACLNAP|	DDEEEDEEEDGDDDDDDDDDGND	|MQRQQPQQQQ
sp|P11746|MCM1_YEAST	SINGLE	4	270	285	7	2.192e-06	{Q}	-5.659	270	284	QNAAYQQYFQEPQQG	NAASPYLNAE|	QNAAYQQYFQEPQQGQ	|Y
sp|P11746|MCM1_YEAST	SINGLE	5	257	273	7	1.565e-04	{A}	-3.805	259	273	ANAASPYLNAEQNAA	LTGIHQPHQQ|	AFANAASPYLNAEQNAA	|YQQYFQEPQQ
sp|P11746|MCM1_YEAST	SINGLE	6	92	106	6	2.062e-04	{E}	-3.686	92	106	ACLNAPDDEEEDEEE	TQQEGRNLIQ|	ACLNAPDDEEEDEEE	|DGDDDDDDDD
sp|P11746|MCM1_YEAST	SINGLE	7	211	225	5	4.135e-04	{P}	-3.384	211	225	PRPQQGIPHPQQSQP	QMSQQQMSQH|	PRPQQGIPHPQQSQP	|QQQQQQQQQL
sp|P11746|MCM1_YEAST	MULTIPLE	1	98	117	19	6.177e-17	{DE}	-15.566	98	112	DDEEEDEEEDGDDDD	NLIQACLNAP|	DDEEEDEEEDGDDDDDDDDD	|GNDMQRQQPQ
sp|P11746|MCM1_YEAST	MULTIPLE	2	252	285	17	7.242e-08	{QA}	-9.465	268	282	AEQNAAYQQYFQEPQ	QQQQPLTGIH|	QPHQQAFANAASPYLNAEQNAAYQQYFQEPQQGQ	|Y
sp|P11746|MCM1_YEAST	WHOLE	1	1	286	77	1.169e-38	{Q}
sp|P11747|TAF13_YEAST	SINGLE	1	113	127	9	6.926e-08	{E}	-7.160	113	127	EEDEEGDEMEEDEDE	DNQNSLKRYR|	EEDEEGDEMEEDEDE	|QQVTDDDEEA
sp|P11747|TAF13_YEAST	SINGLE	2	150	167	8	4.919e-06	{K}	-5.308	153	167	KIRKQGPKNLKKTKK	RNSAKQSTDS|	KATKIRKQGPKNLKKTKK	|
sp|P11747|TAF13_YEAST	SINGLE	3	115	134	7	6.053e-05	{D}	-4.218	119	133	DEMEEDEDEQQVTDD	QNSLKRYREE|	DEEGDEMEEDEDEQQVTDDD	|EEAAGRNSAK
sp|P11747|TAF13_YEAST	MULTIPLE	1	113	136	18	1.813e-12	{ED}	-11.378	113	127	EEDEEGDEMEEDEDE	DNQNSLKRYR|	EEDEEGDEMEEDEDEQQVTDDDEE	|AAGRNSAKQS
sp|P11747|TAF13_YEAST	WHOLE	1	1	167	21	9.217e-04	{K}
sp|P11792|SCH9_YEAST	SINGLE	1	227	267	22	9.626e-20	{N}	-19.017	227	241	NNNNNNNNNNQHNQN	SNGPESLGAI|	NNNNNNNNNNQHNQNQHINNNNENTNPDAASQHHNNNSGWN	|GSQLPSIKEH
sp|P11792|SCH9_YEAST	SINGLE	2	288	324	16	1.427e-09	{S}	-8.846	299	313	SSVTDPSKRSSNSSS	LKKKPLYTHR|	SSSQLDQLNSCSSVTDPSKRSSNSSSGSSNGPKNDSS	|HPIWHHKTTF
sp|P11792|SCH9_YEAST	SINGLE	3	24	40	8	1.947e-07	{N}	-6.711	24	38	NGQNNGNNNSSTAGN	TGFSSQHQHP|	NGQNNGNNNSSTAGNDN	|GYPCKLVSSG
sp|P11792|SCH9_YEAST	SINGLE	4	776	790	8	3.938e-07	{D}	-6.405	776	790	DEDVIDDDGDEDIND	FIPGNPNLPP|	DEDVIDDDGDEDIND	|GFNQEKNMNN
sp|P11792|SCH9_YEAST	SINGLE	5	147	163	9	7.035e-07	{S}	-6.153	147	161	SSSSTTKCLLSSTSS	SLQNSEDDNF|	SSSSTTKCLLSSTSSLS	|INQREAAAAA
sp|P11792|SCH9_YEAST	SINGLE	6	98	112	7	1.250e-06	{N}	-5.903	98	112	SMNNGISSVNNNNSN	TSENALFQMK|	SMNNGISSVNNNNSN	|TPTIITTSQE
sp|P11792|SCH9_YEAST	SINGLE	7	352	378	6	2.000e-05	{H}	-4.699	364	378	PMIHNLAHASQHQWH	ELDISVYDAA|	HDHMFLGQVRLYPMIHNLAHASQHQWH	|SLKPRVIDEV
sp|P11792|SCH9_YEAST	SINGLE	8	62	88	9	2.005e-05	{T}	-4.698	62	76	TNFTLQTATPTTAIS	CASSNNGALF|	TNFTLQTATPTTAISQDLYAMGTTGIT	|SENALFQMKS
sp|P11792|SCH9_YEAST	SINGLE	9	430	451	8	2.786e-05	{K}	-4.555	437	451	IYAMKVLSKKVIVKK	KGTFGQVYQV|	KKKDTQRIYAMKVLSKKVIVKK	|NEIAHTIGER
sp|P11792|SCH9_YEAST	SINGLE	10	786	800	5	2.875e-04	{N}	-3.541	786	800	EDINDGFNQEKNMNN	DEDVIDDDGD|	EDINDGFNQEKNMNN	|SHSQMDFDGD
sp|P11792|SCH9_YEAST	SINGLE	11	325	340	4	3.155e-04	{H}	-3.501	325	339	HPIWHHKTTFDVLGS	SSNGPKNDSS|	HPIWHHKTTFDVLGSH	|SELDISVYDA
sp|P11792|SCH9_YEAST	SINGLE	12	749	772	6	3.904e-04	{N}	-3.408	749	763	NNNRKFLQNSYFMEP	VDESAIDEHV|	NNNRKFLQNSYFMEPGSFIPGNPN	|LPPDEDVIDD
sp|P11792|SCH9_YEAST	SINGLE	13	713	729	4	4.036e-04	{M}	-3.394	713	727	MNKHQPMMTATPLSP	PEFTTASTSY|	MNKHQPMMTATPLSPAM	|QAKFAGFTFV
sp|P11792|SCH9_YEAST	SINGLE	14	761	775	5	4.135e-04	{P}	-3.384	761	775	MEPGSFIPGNPNLPP	NRKFLQNSYF|	MEPGSFIPGNPNLPP	|DEDVIDDDGD
sp|P11792|SCH9_YEAST	SINGLE	15	801	815	5	9.005e-04	{D}	-3.046	801	815	SHSQMDFDGDQHMDD	GFNQEKNMNN|	SHSQMDFDGDQHMDD	|EFVSGRFEIF
sp|P11792|SCH9_YEAST	MULTIPLE	1	776	800	13	1.260e-07	{DN}	-9.946	776	790	DEDVIDDDGDEDIND	FIPGNPNLPP|	DEDVIDDDGDEDINDGFNQEKNMNN	|SHSQMDFDGD
sp|P11792|SCH9_YEAST	MULTIPLE	2	749	775	11	8.861e-06	{NP}	-6.792	761	775	MEPGSFIPGNPNLPP	VDESAIDEHV|	NNNRKFLQNSYFMEPGSFIPGNPNLPP	|DEDVIDDDGD
sp|P11792|SCH9_YEAST	WHOLE	1	1	824	79	3.956e-11	{N}
sp|P11792|SCH9_YEAST	WHOLE	2	1	824	84	3.368e-04	{S}
sp|P11914|MPPA_YEAST	SINGLE	1	283	297	8	1.486e-06	{G}	-5.828	283	297	LGGGGSFSAGGPGKG	IYALATLQTL|	LGGGGSFSAGGPGKG	|MYSRLYTHVL
sp|P11914|MPPA_YEAST	SINGLE	2	129	151	7	4.101e-04	{E}	-3.387	129	143	EQELQEQKLSAEYEI	SETVRFPKIT|	EQELQEQKLSAEYEIDEVWMKPE	|LVLPELLHTA
sp|P11914|MPPA_YEAST	SINGLE	3	430	454	7	7.874e-04	{G}	-3.104	430	444	GNVNNAGNGKGRATV	ISRVAEMIFT|	GNVNNAGNGKGRATVVMQGDRGSFG	|DVENVLKAYG
sp|P11927|KAR1_YEAST	SINGLE	1	309	331	8	3.015e-06	{N}	-5.521	309	323	NLSAMNNFNDVTDNK	YVSLEQKPLP|	NLSAMNNFNDVTDNKEKEETNNN	|ILKFQAQRDP
sp|P11927|KAR1_YEAST	SINGLE	2	71	105	9	1.153e-05	{N}	-4.938	86	100	NNYNKRETGYNPFYN	YNEGIASRTK|	NINSDSDRSNDTIKQNNYNKRETGYNPFYNGSGIN	|QRYTQFRKRE
sp|P11927|KAR1_YEAST	SINGLE	3	115	145	9	9.517e-05	{E}	-4.021	115	129	EFEPTLAENKAEEYI	NQRYTQFRKR|	EFEPTLAENKAEEYISDEDNVKIDEDNIENE	|LQFTPKIKEA
sp|P11927|KAR1_YEAST	SINGLE	4	409	431	6	1.508e-04	{Y}	-3.822	417	431	ICILILLYCNIYVYY	YKKSGNIMKK|	YREYFLWTICILILLYCNIYVYY	|RF
sp|P11927|KAR1_YEAST	SINGLE	5	282	301	7	2.968e-04	{S}	-3.528	282	296	SSSEQDNSFKISTPT	KRMPPRGTDV|	SSSEQDNSFKISTPTKSYVS	|LEQKPLPNLS
sp|P11927|KAR1_YEAST	SINGLE	6	239	262	7	4.028e-04	{K}	-3.395	247	261	KWHRLLFHDKKMVEK	EEVFTDEVLQ|	KKRELIESKWHRLLFHDKKMVEKK	|LESLREYERK
sp|P11927|KAR1_YEAST	SINGLE	7	208	223	5	5.733e-04	{P}	-3.242	208	222	PLPLPYLNSPNSDST	SAALRKQLGK|	PLPLPYLNSPNSDSTP	|TLQRKEEVFT
sp|P11927|KAR1_YEAST	SINGLE	8	176	198	7	7.500e-04	{S}	-3.125	184	198	KPIINNKSSSQRKSS	RNVLNTRNPK|	SKESHIKVKPIINNKSSSQRKSS	|AALRKQLGKP
sp|P11927|KAR1_YEAST	WHOLE	1	1	433	44	1.182e-07	{N}
sp|P11927|KAR1_YEAST	WHOLE	2	1	433	48	3.831e-05	{K}
sp|P11938|RAP1_YEAST	SINGLE	1	612	627	13	1.853e-12	{A}	-11.732	612	626	ANAASANAAAAAAAA	YSSQRNVQPT|	ANAASANAAAAAAAAA	|SNSYAIPENE
sp|P11938|RAP1_YEAST	SINGLE	2	313	332	9	5.309e-08	{N}	-7.275	313	327	NNNNSNVNDEDNDLL	QIEQPQKDTS|	NNNNSNVNDEDNDLLTQDNN	|PQTADEGNAS
sp|P11938|RAP1_YEAST	SINGLE	3	75	112	13	2.187e-07	{T}	-6.660	75	89	TTEVGVTTTTPSIAD	TEVEKKDDDD|	TTEVGVTTTTPSIADTAATANIASTSGASVTEPTTDDT	|AADEKKEQVS
sp|P11938|RAP1_YEAST	SINGLE	4	271	285	6	2.215e-05	{Q}	-4.655	271	285	EQQARLQEQAQLLRQ	STSEKVMVDA|	EQQARLQEQAQLLRQ	|HVSSTASITS
sp|P11938|RAP1_YEAST	SINGLE	5	228	255	7	1.297e-04	{N}	-3.887	228	242	NGVDNSNSNSDNKDS	DSRLQEESHS|	NGVDNSNSNSDNKDSIRPKTEIISTNTN	|GATEDSTSEK
sp|P11938|RAP1_YEAST	SINGLE	6	571	589	6	1.511e-04	{P}	-3.821	571	585	PEPMKNLTNRPKRPG	YEAEKAQNRE|	PEPMKNLTNRPKRPGVPTP	|GNYNSAAKRA
sp|P11938|RAP1_YEAST	SINGLE	7	702	716	5	1.842e-04	{F}	-3.735	702	716	LFLPLFFHFGSTRQF	SFPPKIATTD|	LFLPLFFHFGSTRQF	|MDKLHEVISG
sp|P11938|RAP1_YEAST	SINGLE	8	88	102	6	5.574e-04	{A}	-3.254	88	102	ADTAATANIASTSGA	VGVTTTTPSI|	ADTAATANIASTSGA	|SVTEPTTDDT
sp|P11938|RAP1_YEAST	SINGLE	9	60	74	5	9.005e-04	{D}	-3.046	60	74	EKVDQTEVEKKDDDD	NTGATAAETS|	EKVDQTEVEKKDDDD	|TTEVGVTTTT
sp|P11938|RAP1_YEAST	SINGLE	10	675	689	5	9.005e-04	{D}	-3.046	675	689	SDFSNEDIYDNIDPD	YPHEIAEAIR|	SDFSNEDIYDNIDPD	|TISFPPKIAT
sp|P11938|RAP1_YEAST	SINGLE	11	133	147	5	9.005e-04	{D}	-3.046	133	147	LNRDADAHDSLNDID	GPPLSNMKFY|	LNRDADAHDSLNDID	|QLARLIRANG
sp|P11938|RAP1_YEAST	SINGLE	12	385	405	4	9.292e-04	{H}	-3.032	385	399	HTLYDEISHYVPNHT	VRKNPTRRTT|	HTLYDEISHYVPNHTGNSIRH	|RFRVYLSKRL
sp|P11938|RAP1_YEAST	MULTIPLE	1	75	114	21	9.216e-09	{TA}	-9.914	80	94	VTTTTPSIADTAATA	TEVEKKDDDD|	TTEVGVTTTTPSIADTAATANIASTSGASVTEPTTDDTAA	|DEKKEQVSGP
sp|P11938|RAP1_YEAST	WHOLE	1	1	827	65	1.799e-06	{N}
sp|P11938|RAP1_YEAST	WHOLE	2	1	827	74	2.178e-05	{D}
sp|P11972|SST2_YEAST	SINGLE	1	454	487	10	2.305e-05	{K}	-4.637	454	468	KRFLKKMTILKKLID	VENLDVFIEI|	KRFLKKMTILKKLIDSKHCDKKSNTSTSKNNIVK	|TIDSALMKQA
sp|P11972|SST2_YEAST	SINGLE	2	552	566	7	3.582e-05	{S}	-4.446	552	566	PSPASAESAASSISS	SEHFPTNLYD|	PSPASAESAASSISS	|TEADTLGEPP
sp|P11972|SST2_YEAST	SINGLE	3	523	544	5	8.914e-05	{H}	-4.050	523	537	HHNLRQNISDIMLHP	MIGSPYQLNI|	HHNLRQNISDIMLHPHSPLSEH	|FPTNLYDPSP
sp|P11972|SST2_YEAST	SINGLE	4	53	67	5	1.842e-04	{F}	-3.735	53	67	SFLLTAFTKHFHFTF	KEKKHSSDTK|	SFLLTAFTKHFHFTF	|TYQEAIKAMG
sp|P11972|SST2_YEAST	SINGLE	5	176	190	5	5.275e-04	{I}	-3.278	176	190	DSIIHSDYLIHILFI	LFTFERSSVT|	DSIIHSDYLIHILFI	|KMMGAKPNVW
sp|P11972|SST2_YEAST	WHOLE	1	1	698	72	5.624e-04	{S}
sp|P11978|SIR4_YEAST	SINGLE	1	894	909	7	2.126e-06	{N}	-5.672	894	908	NTNNTEKNDVTNKNI	LPLYAVSTFE|	NTNNTEKNDVTNKNIN	|IGKHSQEQNS
sp|P11978|SIR4_YEAST	SINGLE	2	753	776	10	2.612e-06	{S}	-5.583	753	767	SDSDDSSSDNDSLTD	HPGKMELVYV|	SDSDDSSSDNDSLTDLESLSSGES	|NEIKVTNDLD
sp|P11978|SIR4_YEAST	SINGLE	3	430	456	8	1.145e-05	{N}	-4.941	442	456	KNDMNTSAKNKNGEN	AFLVEYEGQE|	NNYNSTSRSTEKKNDMNTSAKNKNGEN	|KKIGKRPPEI
sp|P11978|SIR4_YEAST	SINGLE	4	1215	1249	10	3.110e-05	{T}	-4.507	1235	1249	TGTQQSNMYTSTQKT	DRRVKQLDDI|	TDSNTTEILTSVDVLGTHSQTGTQQSNMYTSTQKT	|ELEIDNKDSV
sp|P11978|SIR4_YEAST	SINGLE	5	103	135	10	6.285e-05	{S}	-4.202	103	117	SNSKLLSLLRSKTSA	SFPHSNLEKI|	SNSKLLSLLRSKTSAGRIESNNPSHDASRSLAS	|FEQTAFSRHA
sp|P11978|SIR4_YEAST	SINGLE	6	317	335	7	8.232e-05	{T}	-4.084	321	335	ALDTNGTSATTETLT	VKLDENSANS|	TVASALDTNGTSATTETLT	|SKKIVPSPKK
sp|P11978|SIR4_YEAST	SINGLE	7	690	717	9	8.774e-05	{S}	-4.057	690	704	SLSQPVSASKHEYSD	EKPENKTDKV|	SLSQPVSASKHEYSDNFPVSLSQPSKKS	|FANHTEDEQI
sp|P11978|SIR4_YEAST	SINGLE	8	753	767	6	8.836e-05	{D}	-4.054	753	767	SDSDDSSSDNDSLTD	HPGKMELVYV|	SDSDDSSSDNDSLTD	|LESLSSGESN
sp|P11978|SIR4_YEAST	SINGLE	9	441	461	7	1.639e-04	{K}	-3.785	447	461	TSAKNKNGENKKIGK	NYNSTSRSTE|	KKNDMNTSAKNKNGENKKIGK	|RPPEIMSTEA
sp|P11978|SIR4_YEAST	SINGLE	10	1033	1051	6	2.019e-04	{I}	-3.695	1033	1047	IIILKGEIEDYPMSS	AISNNFRESD|	IIILKGEIEDYPMSSEIKI	|YYNELQNKPD
sp|P11978|SIR4_YEAST	SINGLE	11	914	932	7	2.079e-04	{S}	-3.682	918	932	NSSSAKPSQIPTVSS	TNKNINIGKH|	SQEQNSSSAKPSQIPTVSS	|PLGFEETKLS
sp|P11978|SIR4_YEAST	SINGLE	12	250	274	8	2.213e-04	{S}	-3.655	250	264	SDSLSVPKVSAGDSG	KLNIGKNFAH|	SDSLSVPKVSAGDSGISPEESKARS	|PGIAKPNAIQ
sp|P11978|SIR4_YEAST	SINGLE	13	224	245	7	2.255e-04	{K}	-3.647	224	238	KDKSIRKDTVEEKKE	DIGASVISLT|	KDKSIRKDTVEEKKEEKLNIGK	|NFAHSDSLSV
sp|P11978|SIR4_YEAST	SINGLE	14	89	104	5	4.001e-04	{N}	-3.398	89	103	NNYNSFPHSNLEKIS	QQPKSSPLKK|	NNYNSFPHSNLEKISN	|SKLLSLLRSK
sp|P11978|SIR4_YEAST	SINGLE	15	953	973	7	4.131e-04	{S}	-3.384	959	973	SSKPKNTKENLSKSS	TTPTKSNRRV|	SHSDTNSSKPKNTKENLSKSS	|WRQEWLANLK
sp|P11978|SIR4_YEAST	SINGLE	16	398	412	5	4.635e-04	{R}	-3.334	398	412	DRPQGRRNSRNFSTR	KSPHLSKSPA|	DRPQGRRNSRNFSTR	|DEETTKLAFL
sp|P11978|SIR4_YEAST	SINGLE	17	286	304	6	8.541e-04	{E}	-3.068	286	300	EVYGINEESTNERLE	GIAKPNAIQT|	EVYGINEESTNERLEINQE	|KPVKLDENSA
sp|P11978|SIR4_YEAST	MULTIPLE	1	753	773	15	9.361e-10	{SD}	-9.637	753	767	SDSDDSSSDNDSLTD	HPGKMELVYV|	SDSDDSSSDNDSLTDLESLSS	|GESNEIKVTN
sp|P11978|SIR4_YEAST	MULTIPLE	2	430	461	15	1.762e-07	{NK}	-8.727	439	453	TEKKNDMNTSAKNKN	AFLVEYEGQE|	NNYNSTSRSTEKKNDMNTSAKNKNGENKKIGK	|RPPEIMSTEA
sp|P11978|SIR4_YEAST	MULTIPLE	3	89	135	19	3.332e-07	{SN}	-7.600	89	103	NNYNSFPHSNLEKIS	QQPKSSPLKK|	NNYNSFPHSNLEKISNSKLLSLLRSKTSAGRIESNNPSHDASRSLAS	|FEQTAFSRHA
sp|P11978|SIR4_YEAST	WHOLE	1	1	1358	158	2.151e-14	{K}
sp|P11978|SIR4_YEAST	WHOLE	2	1	1358	174	1.214e-13	{S}
sp|P11978|SIR4_YEAST	WHOLE	3	1	1358	100	1.196e-07	{N}
sp|P11986|INO1_YEAST	SINGLE	1	194	210	5	5.425e-04	{N}	-3.266	194	208	NQDERANNCINLDEK	SIYYPDFIAA|	NQDERANNCINLDEKGN	|VTTRGKWTHL
sp|P11986|INO1_YEAST	SINGLE	2	371	386	5	7.294e-04	{I}	-3.137	371	385	ISKSSVIDDIIASND	SAPKQFRSKE|	ISKSSVIDDIIASNDI	|LYNDKLGKKV
sp|P11986|INO1_YEAST	WHOLE	1	1	533	39	5.048e-04	{N}
sp|P12383|PDR1_YEAST	SINGLE	1	1005	1033	22	1.042e-24	{N}	-23.982	1010	1024	NNNNNNNNNNKNNIN	IPTSVQVPFM|	NTNEINNNNNNNNNNKNNINNINNNNSNN	|FSATSFNLGT
sp|P12383|PDR1_YEAST	SINGLE	2	46	72	7	1.727e-07	{C}	-6.763	56	70	CNGKFPCASCEIYSC	RKPRSKVSKA|	CDNCRKRKIKCNGKFPCASCEIYSCEC	|TFSTRQGGAR
sp|P12383|PDR1_YEAST	SINGLE	3	973	1000	8	1.585e-05	{Q}	-4.800	980	994	NTQVQSNKPINAQQQ	VSDMINPDYA|	QPTNGQNNTQVQSNKPINAQQQIPTSVQ	|VPFMNTNEIN
sp|P12383|PDR1_YEAST	SINGLE	4	34	59	8	1.054e-04	{K}	-3.977	41	55	KVSKACDNCRKRKIK	SSNFSTGFSG|	KIRKPRSKVSKACDNCRKRKIKCNGK	|FPCASCEIYS
sp|P12383|PDR1_YEAST	SINGLE	5	141	162	7	1.188e-04	{D}	-3.925	141	155	DNSGSDGKNDDDVNR	NFKLGGRSSG|	DNSGSDGKNDDDVNRNGFYEDD	|SESQATLTSL
sp|P12383|PDR1_YEAST	SINGLE	6	439	461	6	1.508e-04	{Y}	-3.822	447	461	IALCYSYYNSTLYNY	SIDVLQEFIH|	YCQAGEALIALCYSYYNSTLYNY	|VDFTCDITHL
sp|P12383|PDR1_YEAST	SINGLE	7	20	43	8	1.622e-04	{S}	-3.790	20	34	SSADSSNFSTGFSGK	VHIETGPDTE|	SSADSSNFSTGFSGKIRKPRSKVS	|KACDNCRKRK
sp|P12383|PDR1_YEAST	SINGLE	8	470	484	7	1.659e-04	{L}	-3.780	470	484	HLEQLLYFLDLLFWL	NYVDFTCDIT|	HLEQLLYFLDLLFWL	|SEIYGFEKVL
sp|P12383|PDR1_YEAST	SINGLE	9	342	360	7	2.079e-04	{S}	-3.682	342	356	STPSSISSAGSPNTA	NYLQKMNLLP|	STPSSISSAGSPNTAHTKS	|HVALVINHLP
sp|P12383|PDR1_YEAST	SINGLE	10	976	990	5	2.875e-04	{N}	-3.541	976	990	NGQNNTQVQSNKPIN	MINPDYAQPT|	NGQNNTQVQSNKPIN	|AQQQIPTSVQ
sp|P12383|PDR1_YEAST	SINGLE	11	896	911	5	4.001e-04	{N}	-3.398	896	910	NEDNKQMKHNSGKNL	NRKFQEPLMS|	NEDNKQMKHNSGKNLN	|PDLPSLKTGT
sp|P12383|PDR1_YEAST	SINGLE	12	389	405	4	4.036e-04	{M}	-3.394	389	403	MNNDISMFGILLKML	GISNSELLSE|	MNNDISMFGILLKMLDM	|HKNSYQNFLM
sp|P12383|PDR1_YEAST	SINGLE	13	605	627	7	7.500e-04	{S}	-3.125	605	619	SHFSSSVLFNEKFTS	YGELAVLQIV|	SHFSSSVLFNEKFTSIRNTSKPS	|VVREKLLFEV
sp|P12383|PDR1_YEAST	MULTIPLE	1	20	75	26	1.895e-08	{CKS}	-14.530	32	46	SGKIRKPRSKVSKAC	VHIETGPDTE|	SSADSSNFSTGFSGKIRKPRSKVSKACDNCRKRKIKCNGKFPCASCEIYSCECTFS	|TRQGGARIKN
sp|P12383|PDR1_YEAST	MULTIPLE	2	973	994	12	4.533e-08	{QN}	-8.341	973	987	QPTNGQNNTQVQSNK	VSDMINPDYA|	QPTNGQNNTQVQSNKPINAQQQ	|IPTSVQVPFM
sp|P12383|PDR1_YEAST	WHOLE	1	1	1068	99	1.239e-12	{N}
sp|P12383|PDR1_YEAST	WHOLE	2	1	1068	112	2.018e-05	{S}
sp|P12383|PDR1_YEAST	WHOLE	3	1	1068	66	9.579e-05	{F}
sp|P12385|ERF1_YEAST	SINGLE	1	419	435	6	1.949e-04	{D}	-3.710	419	433	DESEDEYYDEDEGSD	RYKVNFEQLV|	DESEDEYYDEDEGSDYD	|FI
sp|P12385|ERF1_YEAST	SINGLE	2	415	430	6	3.084e-04	{E}	-3.511	415	429	EQLVDESEDEYYDED	GAMLRYKVNF|	EQLVDESEDEYYDEDE	|GSDYDFI
sp|P12385|ERF1_YEAST	SINGLE	3	179	200	6	4.110e-04	{R}	-3.386	186	200	RFARLREEKRHNYVR	FTVDLPKKHG|	RGGQSALRFARLREEKRHNYVR	|KVAEVAVQNF
sp|P12385|ERF1_YEAST	MULTIPLE	1	419	435	11	4.493e-07	{DE}	-7.221	419	433	DESEDEYYDEDEGSD	RYKVNFEQLV|	DESEDEYYDEDEGSDYD	|FI
sp|P12611|WHI2_YEAST	SINGLE	1	15	29	7	1.289e-06	{Q}	-5.890	15	29	SAPILQEQQQQQNSQ	ITQVSPDNAE|	SAPILQEQQQQQNSQ	|YEGNEEDYGD
sp|P12611|WHI2_YEAST	SINGLE	2	217	232	7	2.192e-06	{Q}	-5.659	217	231	QGLYSSNRLKQQQQQ	SYLTSKTSIF|	QGLYSSNRLKQQQQQQ	|KIEKGSNSSS
sp|P12611|WHI2_YEAST	SINGLE	3	329	355	10	8.975e-06	{S}	-5.047	329	343	SNISINSLSASKSNS	SQDNFITPMQ|	SNISINSLSASKSNSTISTARNLTSGS	|TAPATARDKR
sp|P12611|WHI2_YEAST	SINGLE	4	129	150	9	9.901e-06	{S}	-5.004	129	143	SSSFVSNAKGFFGLS	HPVEKFFDRP|	SSSFVSNAKGFFGLSSNNSISS	|NNEQDILHQK
sp|P12611|WHI2_YEAST	SINGLE	5	367	390	9	2.241e-05	{S}	-4.650	376	390	VRSHSSSRHSSQTRS	APATARDKRK|	SRLSKLADNVRSHSSSRHSSQTRS	|KPPELPKLYD
sp|P12611|WHI2_YEAST	SINGLE	6	124	140	5	3.504e-04	{F}	-3.455	124	138	FFDRPSSSFVSNAKG	DDLYNHPVEK|	FFDRPSSSFVSNAKGFF	|GLSSNNSISS
sp|P12611|WHI2_YEAST	SINGLE	7	234	248	6	3.585e-04	{S}	-3.445	234	248	IEKGSNSSSNTKSTS	RLKQQQQQQK|	IEKGSNSSSNTKSTS	|KKLGPAEQHL
sp|P12611|WHI2_YEAST	SINGLE	8	426	448	7	4.101e-04	{E}	-3.387	426	440	EEDIELEVEVFGSWK	RKPARKCWWG|	EEDIELEVEVFGSWKDESKKIIE	|LILPTNVDPE
sp|P12611|WHI2_YEAST	SINGLE	9	391	405	5	4.135e-04	{P}	-3.384	391	405	KPPELPKLYDLVPKP	SSRHSSQTRS|	KPPELPKLYDLVPKP	|NINAKLLLFW
sp|P12611|WHI2_YEAST	SINGLE	10	415	439	4	4.549e-04	{W}	-3.342	415	429	WRKPARKCWWGEEDI	PNINAKLLLF|	WRKPARKCWWGEEDIELEVEVFGSW	|KDESKKIIEL
sp|P12611|WHI2_YEAST	SINGLE	11	58	76	7	8.828e-04	{L}	-3.054	58	72	LMSLPESLLLCLFPS	ENHYFITRDQ|	LMSLPESLLLCLFPSGVFL	|DRCGQVITNL
sp|P12611|WHI2_YEAST	MULTIPLE	1	124	150	14	1.915e-07	{SF}	-8.460	129	143	SSSFVSNAKGFFGLS	DDLYNHPVEK|	FFDRPSSSFVSNAKGFFGLSSNNSISS	|NNEQDILHQK
sp|P12611|WHI2_YEAST	MULTIPLE	2	423	442	9	8.918e-06	{EW}	-6.729	423	437	WWGEEDIELEVEVFG	LFWRKPARKC|	WWGEEDIELEVEVFGSWKDE	|SKKIIELILP
sp|P12611|WHI2_YEAST	WHOLE	1	1	486	56	1.726e-04	{S}
sp|P12612|TCPA_YEAST	SINGLE	1	447	467	8	1.005e-04	{A}	-3.998	447	461	AIAEFAAALLIIPKT	ATTVGSREQL|	AIAEFAAALLIIPKTLAVNAA	|KDSSELVAKL
sp|P12612|TCPA_YEAST	SINGLE	2	317	331	5	4.635e-04	{R}	-3.334	317	331	GVRRCKKEDLRRIAR	LKEFVEAKIM|	GVRRCKKEDLRRIAR	|ATGATLVSSM
sp|P12612|TCPA_YEAST	WHOLE	1	1	559	44	7.817e-04	{I}
sp|P12630|BAR1_YEAST	SINGLE	1	510	543	11	1.401e-05	{S}	-4.854	510	524	SSTMANSGSVSLPTS	QTSNETKLEL|	SSTMANSGSVSLPTSNSIDKEFEHSKSQTTSDPS	|VAEHSTFNQT
sp|P12630|BAR1_YEAST	SINGLE	2	549	577	9	3.769e-05	{T}	-4.424	563	577	THKTVITETVTKYST	TSDPSVAEHS|	TFNQTFVHETKYRPTHKTVITETVTKYST	|VLINVCKPTY
sp|P12630|BAR1_YEAST	SINGLE	3	436	457	8	8.192e-05	{S}	-4.087	439	453	YSSTGCKSRPFLQSS	WSTNEPFTVT|	SDIYSSTGCKSRPFLQSSTASS	|LIAETNVQSR
sp|P12630|BAR1_YEAST	SINGLE	4	74	89	6	5.323e-04	{S}	-3.274	74	88	SSNPFCLPNSNTSSY	TGSADFWVMD|	SSNPFCLPNSNTSSYS	|NATYNGEEVK
sp|P12630|BAR1_YEAST	SINGLE	5	76	94	5	9.333e-04	{N}	-3.030	76	90	NPFCLPNSNTSSYSN	SADFWVMDSS|	NPFCLPNSNTSSYSNATYN	|GEEVKPSIDC
sp|P12630|BAR1_YEAST	MULTIPLE	1	74	90	10	3.399e-06	{SN}	-6.304	74	88	SSNPFCLPNSNTSSY	TGSADFWVMD|	SSNPFCLPNSNTSSYSN	|ATYNGEEVKP
sp|P12630|BAR1_YEAST	WHOLE	1	1	587	77	1.756e-07	{S}
sp|P12630|BAR1_YEAST	WHOLE	2	1	587	62	1.725e-05	{T}
sp|P12683|HMDH1_YEAST	SINGLE	1	562	583	13	3.609e-10	{S}	-9.443	568	582	SLSSAQSSSSGPSSS	TPVLTNKTVI|	SGSKVKSLSSAQSSSSGPSSSS	|EEDDSRDIES
sp|P12683|HMDH1_YEAST	SINGLE	2	982	1013	11	1.598e-05	{A}	-4.796	999	1013	AVLAGELSLCAALAA	LDLLGVRGPH|	ATAPGTNARQLARIVACAVLAGELSLCAALAA	|GHLVQSHMTH
sp|P12683|HMDH1_YEAST	SINGLE	3	416	438	6	1.831e-04	{F}	-3.737	416	430	FVFINFYNFGANWVN	IIMKLSVILL|	FVFINFYNFGANWVNDAFNSLYF	|DKERVSLPDF
sp|P12683|HMDH1_YEAST	SINGLE	4	27	45	6	2.019e-04	{I}	-3.695	27	41	IHIILFSLIISAFAY	YVSRFSAKRP|	IHIILFSLIISAFAYLSVI	|QYYFNGWQLD
sp|P12683|HMDH1_YEAST	SINGLE	5	800	814	4	2.419e-04	{M}	-3.616	800	814	MRFRTTTGDAMGMNM	QTCLAGDLLF|	MRFRTTTGDAMGMNM	|ISKGVEYSLK
sp|P12683|HMDH1_YEAST	SINGLE	6	420	434	5	2.875e-04	{N}	-3.541	420	434	NFYNFGANWVNDAFN	LSVILLFVFI|	NFYNFGANWVNDAFN	|SLYFDKERVS
sp|P12683|HMDH1_YEAST	SINGLE	7	957	979	7	4.607e-04	{G}	-3.337	957	971	GTIGGGTVLEPQGAM	ISVSMPSIEV|	GTIGGGTVLEPQGAMLDLLGVRG	|PHATAPGTNA
sp|P12683|HMDH1_YEAST	SINGLE	8	863	886	7	5.364e-04	{V}	-3.271	863	877	VVAEATIPGDVVRKV	INWIEGRGKS|	VVAEATIPGDVVRKVLKSDVSALV	|ELNIAKNLVG
sp|P12683|HMDH1_YEAST	SINGLE	9	193	211	4	6.290e-04	{M}	-3.201	193	207	MVTAYLMMFYTIFGL	TQADPFDVLI|	MVTAYLMMFYTIFGLFNDM	|RKTGSNFWLS
sp|P12683|HMDH1_YEAST	MULTIPLE	1	416	438	11	5.592e-07	{FN}	-7.279	416	430	FVFINFYNFGANWVN	IIMKLSVILL|	FVFINFYNFGANWVNDAFNSLYF	|DKERVSLPDF
sp|P12683|HMDH1_YEAST	WHOLE	1	1	1054	100	9.992e-04	{S}
sp|P12684|HMDH2_YEAST	SINGLE	1	150	179	7	2.042e-04	{N}	-3.690	158	172	NNSNFILDLHNIYRN	PKIPTELVSE|	NGTKWRLRNNSNFILDLHNIYRNMVKQFSN	|KTSEFDQFDL
sp|P12684|HMDH2_YEAST	SINGLE	2	231	255	9	2.059e-04	{L}	-3.686	241	255	LLKKPASLLSLVIGL	FSALSNSACA|	LYLSLYTTHSLLKKPASLLSLVIGL	|PFIVVIIGFK
sp|P12684|HMDH2_YEAST	SINGLE	3	796	810	4	2.419e-04	{M}	-3.616	796	810	MRFRTTTGDAMGMNM	QTCLAGDLLF|	MRFRTTTGDAMGMNM	|ISKGVEYSLK
sp|P12684|HMDH2_YEAST	SINGLE	4	609	623	5	2.875e-04	{N}	-3.541	609	623	LKNMNNTEVSNLVVN	NLVELMEKEQ|	LKNMNNTEVSNLVVN	|GKLPLYSLEK
sp|P12684|HMDH2_YEAST	SINGLE	5	985	1009	8	3.852e-04	{A}	-3.414	985	999	ARQLARIIACAVLAG	GPHPTEPGAN|	ARQLARIIACAVLAGELSLCSALAA	|GHLVQSHMTH
sp|P12684|HMDH2_YEAST	SINGLE	6	953	975	7	4.607e-04	{G}	-3.337	953	967	GTIGGGTVLEPQGAM	ISVSMPSIEV|	GTIGGGTVLEPQGAMLDLLGVRG	|PHPTEPGANA
sp|P12684|HMDH2_YEAST	SINGLE	7	279	293	5	5.275e-04	{I}	-3.278	279	293	HRISIDKKITVSNII	RLAAFSLQKF|	HRISIDKKITVSNII	|YEAMFQEGAY
sp|P12684|HMDH2_YEAST	SINGLE	8	859	882	7	5.364e-04	{V}	-3.271	859	873	VVAEATIPGDVVKSV	INWIEGRGKS|	VVAEATIPGDVVKSVLKSDVSALV	|ELNISKNLVG
sp|P12684|HMDH2_YEAST	SINGLE	9	682	704	6	6.136e-04	{I}	-3.212	682	696	IGYMPIPVGVIGPLI	RVFGACCENV|	IGYMPIPVGVIGPLIIDGTSYHI	|PMATTEGCLV
sp|P12684|HMDH2_YEAST	WHOLE	1	1	1045	82	1.388e-05	{I}
sp|P12685|TRK1_YEAST	SINGLE	1	509	523	11	1.704e-11	{D}	-10.768	509	523	TDMDDDDDDDDNDGD	SNNVSDRKPI|	TDMDDDDDDDDNDGD	|NNEEYFADNE
sp|P12685|TRK1_YEAST	SINGLE	2	1044	1063	9	5.309e-08	{N}	-7.275	1044	1058	NNNNNNNRKKKKKKK	EGQSSQRSSS|	NNNNNNNRKKKKKKKTENPN	|EISTKSFIGA
sp|P12685|TRK1_YEAST	SINGLE	3	1013	1027	8	3.938e-07	{D}	-6.405	1013	1027	EDTDTEDDGNDEDDD	GLYGDMGGEP|	EDTDTEDDGNDEDDD	|EENESHEGQS
sp|P12685|TRK1_YEAST	SINGLE	4	850	877	10	4.480e-07	{I}	-6.349	850	864	IVMIWFIIIGNTGFP	MSFNKAVYPL|	IVMIWFIIIGNTGFPILLRCIIWIMFKI	|SPDLSQMRES
sp|P12685|TRK1_YEAST	SINGLE	5	542	566	9	5.383e-07	{Q}	-6.269	552	566	LKSHQQQQEKHQLQQ	NESGDEDERV|	QQSEPHSDSELKSHQQQQEKHQLQQ	|NLHRMYKTKS
sp|P12685|TRK1_YEAST	SINGLE	6	1052	1068	8	2.913e-06	{K}	-5.536	1052	1066	KKKKKKKTENPNEIS	SSNNNNNNNR|	KKKKKKKTENPNEISTK	|SFIGAHLRKQ
sp|P12685|TRK1_YEAST	SINGLE	7	377	393	8	9.053e-06	{S}	-5.043	379	393	SSEANSTASVSDESS	KGNESNTDQN|	SVSSEANSTASVSDESS	|LHTNFGNKVP
sp|P12685|TRK1_YEAST	SINGLE	8	129	175	11	9.064e-06	{R}	-5.043	138	152	DGIRDSSRRNFKMRR	IAVHSCLAFV|	RLYWFERYFDGIRDSSRRNFKMRRTKTILERELTARTMTKNRTGTQR	|TSYPRKQAKT
sp|P12685|TRK1_YEAST	SINGLE	9	687	709	7	3.347e-05	{N}	-4.475	687	701	NENIYSTNGGSDHNG	NGSEEASSDS|	NENIYSTNGGSDHNGLNNYPTYN	|DDEEGYYGLH
sp|P12685|TRK1_YEAST	SINGLE	10	211	227	6	4.887e-05	{N}	-4.311	211	225	NSHDISRDSSNNNTN	DEQDSVHSDQ|	NSHDISRDSSNNNTNHN	|GSSGSLDDFV
sp|P12685|TRK1_YEAST	SINGLE	11	153	176	8	5.767e-05	{T}	-4.239	162	176	TARTMTKNRTGTQRT	SSRRNFKMRR|	TKTILERELTARTMTKNRTGTQRT	|SYPRKQAKTD
sp|P12685|TRK1_YEAST	SINGLE	12	1011	1034	8	7.996e-05	{E}	-4.097	1017	1031	TEDDGNDEDDDEENE	SLGLYGDMGG|	EPEDTDTEDDGNDEDDDEENESHE	|GQSSQRSSSN
sp|P12685|TRK1_YEAST	SINGLE	13	205	232	9	8.774e-05	{S}	-4.057	205	219	SVHSDQNSHDISRDS	GEMVNRDEQD|	SVHSDQNSHDISRDSSNNNTNHNGSSGS	|LDDFVKEDET
sp|P12685|TRK1_YEAST	SINGLE	14	710	731	7	1.188e-04	{D}	-3.925	717	731	GLHFDTDYDLDPRHD	NGLNNYPTYN|	DDEEGYYGLHFDTDYDLDPRHD	|LSKGSGKTYL
sp|P12685|TRK1_YEAST	SINGLE	15	463	477	6	1.570e-04	{K}	-3.804	463	477	RKKASKKYLMKHFPK	DLNPKSSVLY|	RKKASKKYLMKHFPK	|ARRIRQQIKR
sp|P12685|TRK1_YEAST	SINGLE	16	253	277	8	2.213e-04	{S}	-3.655	253	267	SYSTVGSSSNTVADE	DDNGEYQENN|	SYSTVGSSSNTVADESLNQKPKPSS	|LRFDEPHSKQ
sp|P12685|TRK1_YEAST	SINGLE	17	661	675	4	2.419e-04	{H}	-3.616	661	675	ILHYAESILHHDGSH	YPDNSNTGNS|	ILHYAESILHHDGSH	|KNGSEEASSD
sp|P12685|TRK1_YEAST	SINGLE	18	345	367	7	3.042e-04	{K}	-3.517	349	363	NKLKKATGINGNKIK	IGSPADGTRY|	KSNVNKLKKATGINGNKIKIRDK	|GNESNTDQNS
sp|P12685|TRK1_YEAST	SINGLE	19	780	795	6	3.059e-04	{V}	-3.514	780	794	VVYYVGWHIVAFVML	RAIKLLCTIL|	VVYYVGWHIVAFVMLV	|PWIILKKHYS
sp|P12685|TRK1_YEAST	SINGLE	20	1029	1043	6	3.585e-04	{S}	-3.445	1029	1043	ENESHEGQSSQRSSS	DDGNDEDDDE|	ENESHEGQSSQRSSS	|NNNNNNNRKK
sp|P12685|TRK1_YEAST	SINGLE	21	474	488	5	4.635e-04	{R}	-3.334	474	488	HFPKARRIRQQIKRR	KKASKKYLMK|	HFPKARRIRQQIKRR	|LSTGSIEKNS
sp|P12685|TRK1_YEAST	SINGLE	22	1092	1114	6	6.136e-04	{I}	-3.212	1092	1106	IICICEGDKIKDVQE	DLWFLFLGLF|	IICICEGDKIKDVQEPNFNIFAI	|LFEIVSAYGT
sp|P12685|TRK1_YEAST	SINGLE	23	901	918	7	6.140e-04	{L}	-3.212	901	915	LLFPKAATWWLLLTL	LLDHPRRCFT|	LLFPKAATWWLLLTLAGL	|NITDWILFII
sp|P12685|TRK1_YEAST	SINGLE	24	230	244	5	9.005e-04	{D}	-3.046	230	244	SGSLDDFVKEDETDD	SNNNTNHNGS|	SGSLDDFVKEDETDD	|NGEYQENNSY
sp|P12685|TRK1_YEAST	SINGLE	25	358	376	5	9.333e-04	{N}	-3.030	358	372	NGNKIKIRDKGNESN	VNKLKKATGI|	NGNKIKIRDKGNESNTDQN	|SVSSEANSTA
sp|P12685|TRK1_YEAST	MULTIPLE	1	1044	1063	16	6.686e-13	{NK}	-12.811	1044	1058	NNNNNNNRKKKKKKK	EGQSSQRSSS|	NNNNNNNRKKKKKKKTENPN	|EISTKSFIGA
sp|P12685|TRK1_YEAST	MULTIPLE	2	1011	1031	15	4.167e-10	{DE}	-10.502	1013	1027	EDTDTEDDGNDEDDD	SLGLYGDMGG|	EPEDTDTEDDGNDEDDDEENE	|SHEGQSSQRS
sp|P12685|TRK1_YEAST	MULTIPLE	3	135	176	18	1.184e-07	{RT}	-9.282	162	176	TARTMTKNRTGTQRT	LAFVRLYWFE|	RYFDGIRDSSRRNFKMRRTKTILERELTARTMTKNRTGTQRT	|SYPRKQAKTD
sp|P12685|TRK1_YEAST	MULTIPLE	4	204	245	25	6.845e-10	{NSD}	-11.413	208	222	SDQNSHDISRDSSNN	SGEMVNRDEQ|	DSVHSDQNSHDISRDSSNNNTNHNGSSGSLDDFVKEDETDDN	|GEYQENNSYS
sp|P12685|TRK1_YEAST	MULTIPLE	5	463	488	13	7.651e-07	{KR}	-7.138	463	477	RKKASKKYLMKHFPK	DLNPKSSVLY|	RKKASKKYLMKHFPKARRIRQQIKRR	|LSTGSIEKNS
sp|P12685|TRK1_YEAST	MULTIPLE	6	345	376	14	1.253e-06	{KN}	-6.547	347	361	NVNKLKKATGINGNK	IGSPADGTRY|	KSNVNKLKKATGINGNKIKIRDKGNESNTDQN	|SVSSEANSTA
sp|P12685|TRK1_YEAST	WHOLE	1	1	1235	83	2.534e-05	{N}
sp|P12685|TRK1_YEAST	WHOLE	2	1	1235	124	4.895e-05	{S}
sp|P12685|TRK1_YEAST	WHOLE	3	1	1235	92	9.444e-04	{D}
sp|P12686|RT13_YEAST	SINGLE	1	82	96	6	3.376e-05	{P}	-4.472	82	96	PKTREPLQPRPPVKP	QILLTKDIRD|	PKTREPLQPRPPVKP	|LSKQTLNDFI
sp|P12686|RT13_YEAST	SINGLE	2	289	305	5	5.538e-04	{Q}	-3.257	289	303	QHNAQYLELQEFIRQ	LIARTLLDID|	QHNAQYLELQEFIRQYQ	|NALSESSDPY
sp|P12687|RM02_YEAST	SINGLE	1	241	259	7	2.079e-04	{S}	-3.682	243	257	SLSKIDECSDLLNSS	RRESWTNEKL|	SESLSKIDECSDLLNSSTS	|FNNKLELHQY
sp|P12687|RM02_YEAST	SINGLE	2	275	298	7	4.028e-04	{K}	-3.395	275	289	KQALKAKLLEDLEKS	ELHQYISEQE|	KQALKAKLLEDLEKSQHLETKKDK	|NYIKALFKDA
sp|P12687|RM02_YEAST	WHOLE	1	1	371	44	1.654e-05	{K}
sp|P12687|RM02_YEAST	WHOLE	2	1	371	33	2.878e-04	{R}
sp|P12688|YPK1_YEAST	SINGLE	1	61	95	12	2.945e-06	{S}	-5.531	63	77	SSVVPVRVSYDASSS	SLDRKGTINP|	SNSSVVPVRVSYDASSSTSTVRDSNGGNSENTNSS	|QNLDETANIG
sp|P12688|YPK1_YEAST	SINGLE	2	5	30	9	1.389e-05	{K}	-4.857	5	19	KSKFKFGKSKEEKEA	MYSW|	KSKFKFGKSKEEKEAKHSGFFHSSKK	|EEQQNNQATA
sp|P12688|YPK1_YEAST	SINGLE	3	85	103	6	9.809e-05	{N}	-4.008	85	99	NGGNSENTNSSQNLD	SSSTSTVRDS|	NGGNSENTNSSQNLDETAN	|IGSTGTPNDA
sp|P12688|YPK1_YEAST	SINGLE	4	406	426	5	9.823e-04	{F}	-3.008	412	426	FSFQSPEKLYFVLAF	RTVLARVDCP|	FIVPLKFSFQSPEKLYFVLAF	|INGGELFYHL
sp|P12688|YPK1_YEAST	MULTIPLE	1	61	97	18	2.205e-08	{SN}	-9.539	83	97	DSNGGNSENTNSSQN	SLDRKGTINP|	SNSSVVPVRVSYDASSSTSTVRDSNGGNSENTNSSQN	|LDETANIGST
sp|P12689|REV1_YEAST	SINGLE	1	457	479	7	7.728e-05	{I}	-4.112	461	475	ILPISIDEAVCVRII	AFYSTLKRLN|	IFNLILPISIDEAVCVRIIPDNI	|HNTNTLNARL
sp|P12689|REV1_YEAST	SINGLE	2	143	161	6	1.006e-04	{Q}	-3.997	143	157	QTLQDQILKDQYKDQ	EAYFHEKAHG|	QTLQDQILKDQYKDQISSQ	|SSKIFKNCVI
sp|P12689|REV1_YEAST	SINGLE	3	63	77	5	2.875e-04	{N}	-3.541	63	77	EYVNQLSQTNKNNSN	LSTLSDDSLI|	EYVNQLSQTNKNNSN	|PTAGTLRFTT
sp|P12689|REV1_YEAST	WHOLE	1	1	985	69	3.231e-05	{N}
sp|P12689|REV1_YEAST	WHOLE	2	1	985	83	9.474e-04	{K}
sp|P12695|ODP2_YEAST	SINGLE	1	210	261	15	2.080e-06	{S}	-5.682	210	224	SYLEKSSKQSSQTSG	RGRITKADIE|	SYLEKSSKQSSQTSGAAAATPAAATSSTTAGSAPSPSSTASYEDVPISTMRS	|IIGERLLQST
sp|P12695|ODP2_YEAST	SINGLE	2	225	242	9	2.609e-06	{A}	-5.583	225	239	AAAATPAAATSSTTA	SSKQSSQTSG|	AAAATPAAATSSTTAGSA	|PSPSSTASYE
sp|P12695|ODP2_YEAST	SINGLE	3	6	26	6	3.138e-04	{R}	-3.503	6	20	RVVPRISRSSVLTRS	MSAFV|	RVVPRISRSSVLTRSLRLQLR	|CYASYPEHTI
sp|P12695|ODP2_YEAST	SINGLE	4	400	415	5	4.001e-04	{N}	-3.398	400	414	NMGMNNAVNMFTSII	EFQGGTICIS|	NMGMNNAVNMFTSIIN	|PPQSTILAIA
sp|P12695|ODP2_YEAST	SINGLE	5	262	285	6	7.779e-04	{I}	-3.109	271	285	TQGIPSYIVSSKISI	EDVPISTMRS|	IIGERLLQSTQGIPSYIVSSKISI	|SKLLKLRQSL
sp|P12695|ODP2_YEAST	MULTIPLE	1	215	250	22	3.115e-10	{SA}	-11.266	219	233	SSQTSGAAAATPAAA	KADIESYLEK|	SSKQSSQTSGAAAATPAAATSSTTAGSAPSPSSTAS	|YEDVPISTMR
sp|P12709|G6PI_YEAST	SINGLE	1	211	232	8	2.850e-05	{T}	-4.545	218	232	SKTFTTAETITNANT	AETLKVVDPE|	TTLFLIASKTFTTAETITNANT	|AKNWFLSKTG
sp|P12709|G6PI_YEAST	SINGLE	2	148	172	7	7.874e-04	{G}	-3.104	154	168	TGKKITDVVNIGIGG	MKEFSEQVRS|	GEWKGYTGKKITDVVNIGIGGSDLG	|PVMVTEALKH
sp|P12753|RAD50_YEAST	SINGLE	1	328	343	7	5.908e-05	{S}	-4.229	328	342	SSLKDRQSSLQSLSN	NQLRDLETDI|	SSLKDRQSSLQSLSNS	|LIRRQGELEA
sp|P12753|RAD50_YEAST	SINGLE	2	172	196	8	7.779e-05	{K}	-4.109	172	186	KKKFDEIFQAMKFTK	LWPLSEPSNL|	KKKFDEIFQAMKFTKALDNLKSIKK	|DMSVDIKLLK
sp|P12753|RAD50_YEAST	SINGLE	3	238	252	6	2.062e-04	{E}	-3.686	238	252	EEVSEIESQLNEITE	QLQTKIDQYN|	EEVSEIESQLNEITE	|KSDKLFKSNQ
sp|P12753|RAD50_YEAST	SINGLE	4	749	770	7	2.255e-04	{K}	-3.647	754	768	QKCLEKAKEETKTSK	HIITLNSINE|	KIDNSQKCLEKAKEETKTSKSK	|LDELEVDSTK
sp|P12753|RAD50_YEAST	SINGLE	5	784	805	7	3.051e-04	{E}	-3.516	784	798	EKELAESEIRPLIEK	LEVDSTKLKD|	EKELAESEIRPLIEKFTYLEKE	|LKDLENSSKT
sp|P12753|RAD50_YEAST	SINGLE	6	1006	1028	6	3.060e-04	{N}	-3.514	1006	1020	NEVNEEKRKLADSNN	ELKEQLDLKS|	NEVNEEKRKLADSNNEEKNLKQN	|LELIELKSQL
sp|P12753|RAD50_YEAST	SINGLE	7	95	111	6	3.477e-04	{T}	-3.459	95	109	TRNIQLLMKKTTTTF	TSANGLNMIV|	TRNIQLLMKKTTTTFKT	|LEGQLVAINN
sp|P12753|RAD50_YEAST	SINGLE	8	590	613	6	3.904e-04	{N}	-3.408	590	604	NIAINNKKMHELDRR	FQKLFINMQK|	NIAINNKKMHELDRRYTNALYNLN	|TIEKDLQDNQ
sp|P12753|RAD50_YEAST	SINGLE	9	1149	1171	6	6.136e-04	{I}	-3.212	1149	1163	INRIIDELWKRTYSG	MKYHGLKMQD|	INRIIDELWKRTYSGTDIDTIKI	|RSDEVSSTVK
sp|P12753|RAD50_YEAST	SINGLE	10	492	514	6	6.136e-04	{I}	-3.212	500	514	IEEKNNEMIILENQI	EKLQSWESEN|	IIPKLNQKIEEKNNEMIILENQI	|EKFQDRIMKT
sp|P12753|RAD50_YEAST	WHOLE	1	1	1312	149	6.697e-13	{K}
sp|P12753|RAD50_YEAST	WHOLE	2	1	1312	132	2.590e-07	{E}
sp|P12753|RAD50_YEAST	WHOLE	3	1	1312	92	2.313e-06	{N}
sp|P12753|RAD50_YEAST	WHOLE	4	1	1312	101	4.020e-06	{I}
sp|P12753|RAD50_YEAST	WHOLE	5	1	1312	153	4.065e-04	{L}
sp|P12753|RAD50_YEAST	WHOLE	6	1	1312	79	7.890e-04	{Q}
sp|P12753|RAD50_YEAST	WHOLE	7	1	1312	97	9.200e-04	{D}
sp|P12754|EI2BD_YEAST	SINGLE	1	64	90	13	2.030e-11	{Q}	-10.692	64	78	QQQQQAQMKKEKKQL	MKQANGISIE|	QQQQQAQMKKEKKQLQREQQQKREQKQ	|KNANKKKQNE
sp|P12754|EI2BD_YEAST	SINGLE	2	149	200	16	3.737e-07	{S}	-6.427	186	200	PASSAALSAGTSSAS	AAGLMVPVVA|	SALSGSNVLTASSLMPVGPNASSTVSASAPASTTTTLPASSAALSAGTSSAS	|TNTPTAIQQE
sp|P12754|EI2BD_YEAST	SINGLE	3	72	105	12	4.182e-07	{K}	-6.379	83	97	QQKREQKQKNANKKK	IEQQQQQAQM|	KKEKKQLQREQQQKREQKQKNANKKKQNERNVKK	|STLFGHLETT
sp|P12754|EI2BD_YEAST	SINGLE	4	556	580	10	1.020e-06	{K}	-5.991	556	570	KERKFEKKKLAMENK	NKGALLNQFI|	KERKFEKKKLAMENKPKGNKIGGKK	|GSEGESKDAS
sp|P12754|EI2BD_YEAST	SINGLE	5	32	55	9	6.603e-06	{K}	-5.180	32	46	KKLTNKELKELKKQE	PTTTAAANGE|	KKLTNKELKELKKQEKAAKRAAMK	|QANGISIEQQ
sp|P12754|EI2BD_YEAST	SINGLE	6	181	205	8	7.954e-05	{T}	-4.099	181	195	TTTTLPASSAALSAG	STVSASAPAS|	TTTTLPASSAALSAGTSSASTNTPT	|AIQQEIASSN
sp|P12754|EI2BD_YEAST	SINGLE	7	263	281	8	1.342e-04	{L}	-3.872	263	277	LLLNKDLIHPSILLL	NSSLISSVKE|	LLLNKDLIHPSILLLTSHL	|AHYKIVGSIP
sp|P12754|EI2BD_YEAST	SINGLE	8	240	259	7	2.968e-04	{S}	-3.528	245	259	TVLEQSFDNSSLISS	AGEFNVIPGI|	SSVIPTVLEQSFDNSSLISS	|VKELLLNKDL
sp|P12754|EI2BD_YEAST	SINGLE	9	175	199	8	3.852e-04	{A}	-3.414	177	191	APASTTTTLPASSAA	VGPNASSTVS|	ASAPASTTTTLPASSAALSAGTSSA	|STNTPTAIQQ
sp|P12754|EI2BD_YEAST	SINGLE	10	361	378	6	4.810e-04	{K}	-3.318	364	378	KKDLCEKIGQFAKEK	ISLIDPSTPD|	KAAKKDLCEKIGQFAKEK	|IELADQLIID
sp|P12754|EI2BD_YEAST	MULTIPLE	1	64	105	26	1.027e-15	{QK}	-17.071	64	78	QQQQQAQMKKEKKQL	MKQANGISIE|	QQQQQAQMKKEKKQLQREQQQKREQKQKNANKKKQNERNVKK	|STLFGHLETT
sp|P12754|EI2BD_YEAST	MULTIPLE	2	148	206	39	1.375e-13	{STA}	-13.941	169	183	ASSTVSASAPASTTT	TAAGLMVPVV|	ASALSGSNVLTASSLMPVGPNASSTVSASAPASTTTTLPASSAALSAGTSSASTNTPTA	|IQQEIASSNA
sp|P12754|EI2BD_YEAST	WHOLE	1	1	651	63	1.428e-04	{K}
sp|P12754|EI2BD_YEAST	WHOLE	2	1	651	71	1.493e-04	{S}
sp|P12866|STE6_YEAST	SINGLE	1	700	718	8	1.512e-06	{I}	-5.820	700	714	IIQIIKRMIKSIRYK	ESSTGPQLLS|	IIQIIKRMIKSIRYKKILI	|LGLLCSLIAG
sp|P12866|STE6_YEAST	SINGLE	2	869	885	6	1.019e-04	{I}	-3.992	869	883	ISMFPLIIIFSAIYG	VSGWKLSLVC|	ISMFPLIIIFSAIYGGI	|LQKCETDYKT
sp|P12866|STE6_YEAST	SINGLE	3	416	435	6	2.742e-04	{I}	-3.562	416	430	ISINGHNIQTIDQKL	LRFYDGYNGS|	ISINGHNIQTIDQKLLIENI	|TVVEQRCTLF
sp|P12866|STE6_YEAST	SINGLE	4	494	509	6	3.425e-04	{G}	-3.465	494	508	GLETLIGTGGVTLSG	LDRFILDLPD|	GLETLIGTGGVTLSGG	|QQQRVAIARA
sp|P12866|STE6_YEAST	SINGLE	5	943	963	6	3.649e-04	{I}	-3.438	949	963	ISMTNMIVMCIQAII	KMQQIASKRA|	IATGFGISMTNMIVMCIQAII	|YYYGLKLVMI
sp|P12866|STE6_YEAST	SINGLE	6	239	256	5	4.662e-04	{F}	-3.331	242	256	IILNCNTFFIKSCFF	YCTQRLERKK|	FKEIILNCNTFFIKSCFF	|VAANAGILRF
sp|P12866|STE6_YEAST	SINGLE	7	595	619	7	5.349e-04	{T}	-3.272	595	609	TTTFSTWYHLQNDYS	GTQSELLADP|	TTTFSTWYHLQNDYSDAKTIVDTET	|EEKSIHTVES
sp|P12866|STE6_YEAST	WHOLE	1	1	1290	111	8.576e-09	{I}
sp|P12866|STE6_YEAST	WHOLE	2	1	1290	151	3.853e-04	{L}
sp|P12868|PEP5_YEAST	SINGLE	1	297	324	10	4.480e-07	{I}	-6.349	297	311	IINRIFIIDAKNKII	SISVNELSPT|	IINRIFIIDAKNKIISLNFVVSSAIIDI	|FSTSQSGKNI
sp|P12868|PEP5_YEAST	SINGLE	2	490	508	8	3.679e-06	{D}	-5.434	490	504	DDMDDVTFFYSDNDF	KGIWNEGVVM|	DDMDDVTFFYSDNDFFDLD	|LILELMKESD
sp|P12868|PEP5_YEAST	SINGLE	3	131	170	10	1.577e-05	{I}	-4.802	141	155	SCIVVGFINGKIILI	ELKNGNNTYP|	ISVVSISNDLSCIVVGFINGKIILIRGDISRDRGSQQRII	|YEDPSKEPIT
sp|P12868|PEP5_YEAST	SINGLE	4	889	910	8	2.786e-05	{K}	-4.555	896	910	ESYDKELKEKNKKLK	DHVKTEDTEI|	KRNEKLIESYDKELKEKNKKLK	|NTINSDQPLH
sp|P12868|PEP5_YEAST	SINGLE	5	229	258	7	1.137e-04	{F}	-3.944	233	247	TNEFICCLSNFIEFF	KNGLDLNCGS|	FNPATNEFICCLSNFIEFFSSSGKKHQFAF	|DLSLRKRIFC
sp|P12868|PEP5_YEAST	SINGLE	6	662	676	5	1.842e-04	{F}	-3.735	662	676	VFSSFVTKPFEFVVF	PTYHPPKPSI|	VFSSFVTKPFEFVVF	|LEACLACYQQ
sp|P12868|PEP5_YEAST	SINGLE	7	632	646	6	3.585e-04	{S}	-3.445	632	646	SNGTSDAMSESSEAS	SYKTFFNYMN|	SNGTSDAMSESSEAS	|HEHEEPTYHP
sp|P12868|PEP5_YEAST	SINGLE	8	858	878	6	3.649e-04	{I}	-3.438	864	878	RTNVAHFGLIQDIII	IEGERMPLLD|	IIKALSRTNVAHFGLIQDIII	|DHVKTEDTEI
sp|P12868|PEP5_YEAST	SINGLE	9	346	360	5	5.275e-04	{I}	-3.278	346	360	RITPKSLENQINIII	YLLTSEGVMH|	RITPKSLENQINIII	|QKELYPFALQ
sp|P12868|PEP5_YEAST	SINGLE	10	928	952	4	5.908e-04	{C}	-3.229	928	942	CFMCRLTLDIPVVFF	PLHVPLKNQT|	CFMCRLTLDIPVVFFKCGHIYHQHC	|LNEEEDTLES
sp|P12868|PEP5_YEAST	SINGLE	11	217	234	5	7.186e-04	{N}	-3.144	217	231	NSKNGLDLNCGSFNP	RNRGRPSLVL|	NSKNGLDLNCGSFNPATN	|EFICCLSNFI
sp|P12868|PEP5_YEAST	SINGLE	12	68	87	5	7.789e-04	{F}	-3.109	68	82	FQSFPHDFQITFLKV	KLNQSQVIHE|	FQSFPHDFQITFLKVINGEF	|LVALAESIGK
sp|P12868|PEP5_YEAST	MULTIPLE	1	217	258	13	1.659e-05	{FN}	-7.088	229	243	FNPATNEFICCLSNF	RNRGRPSLVL|	NSKNGLDLNCGSFNPATNEFICCLSNFIEFFSSSGKKHQFAF	|DLSLRKRIFC
sp|P12868|PEP5_YEAST	WHOLE	1	1	1029	91	4.708e-08	{I}
sp|P12868|PEP5_YEAST	WHOLE	2	1	1029	60	6.391e-04	{F}
sp|P12887|UNG_YEAST	SINGLE	1	179	199	6	2.747e-04	{P}	-3.561	179	193	PPTPAPPSLKNIYKE	QAHGLAFSVK|	PPTPAPPSLKNIYKELKQEYP	|DFVEDNKVGD
sp|P12904|AAKG_YEAST	SINGLE	1	292	307	6	3.059e-04	{V}	-3.514	292	306	VHRFFVVDDVGRLVG	TIMDNIRKAR|	VHRFFVVDDVGRLVGV	|LTLSDILKYI
sp|P12904|AAKG_YEAST	SINGLE	2	41	58	7	6.140e-04	{L}	-3.212	44	58	LDTSLLVKKSLNVLL	SYDVLPVSYR|	LIVLDTSLLVKKSLNVLL	|QNSIVSAPLW
sp|P12945|NAT1_YEAST	SINGLE	1	648	667	8	1.247e-05	{K}	-4.904	648	662	KKKAKKEAAAMNKRK	QNNGQNSSSQ|	KKKAKKEAAAMNKRKETEAK	|SVAAYPSDQD
sp|P12945|NAT1_YEAST	SINGLE	2	784	811	7	1.297e-04	{N}	-3.887	784	798	NFPLNEISNNSFDWL	TKSLEKEYSE|	NFPLNEISNNSFDWLNFYQEKFGKNDIN	|GLLFLYRYRD
sp|P12945|NAT1_YEAST	SINGLE	3	29	49	7	1.639e-04	{K}	-3.785	29	43	KLYEGKQYKKSLKLL	KENDQFLEAL|	KLYEGKQYKKSLKLLDAILKK	|DGSHVDSLAL
sp|P12945|NAT1_YEAST	SINGLE	4	4	19	6	2.357e-04	{K}	-3.628	4	18	KRSTKPKPAAKIALK	MSR|	KRSTKPKPAAKIALKK	|ENDQFLEALK
sp|P12945|NAT1_YEAST	SINGLE	5	515	532	6	4.810e-04	{K}	-3.318	515	529	KKKLDDLASLKKEVE	EAYYRLYLDR|	KKKLDDLASLKKEVESDK	|SEQIANDIKE
sp|P12945|NAT1_YEAST	WHOLE	1	1	854	96	8.889e-09	{K}
sp|P12954|SRS2_YEAST	SINGLE	1	1060	1081	10	2.444e-07	{K}	-6.612	1060	1074	KKTKKIKPKTRNRKS	IERRRELLGS|	KKTKKIKPKTRNRKSKRGDKVK	|VEEVIDLKSE
sp|P12954|SRS2_YEAST	SINGLE	2	1001	1023	10	1.642e-06	{S}	-5.785	1004	1018	SGQSLTSSEFSGFSS	NVDELHPPEY|	SNKSGQSLTSSEFSGFSSACSNS	|DQPTNLIEDI
sp|P12954|SRS2_YEAST	SINGLE	3	677	691	7	1.843e-05	{E}	-4.735	677	691	DKKDESEEDEEEDQE	EGIIPCVFND|	DKKDESEEDEEEDQE	|NSKKDASPKK
sp|P12954|SRS2_YEAST	SINGLE	4	509	532	10	2.206e-05	{L}	-4.656	509	523	LLLQSTLLGGLSDLF	DFISMIENCQ|	LLLQSTLLGGLSDLFDKLYELSGL	|KYEYLYKDGK
sp|P12954|SRS2_YEAST	SINGLE	5	1124	1142	7	8.069e-05	{K}	-4.093	1128	1142	DAAMKKTQKFSKKVK	VDNRPIISNA|	KFLADAAMKKTQKFSKKVK	|NEPASSQMDI
sp|P12954|SRS2_YEAST	SINGLE	6	394	411	6	1.453e-04	{I}	-3.838	397	411	IESALIEHRIPYKII	FAILVRQRRQ|	IKRIESALIEHRIPYKII	|RGHSFWDSKE
sp|P12954|SRS2_YEAST	SINGLE	7	115	145	8	1.933e-04	{D}	-3.714	115	129	DLQKDWRIIDEKEID	KILYRFGHLV|	DLQKDWRIIDEKEIDVILDDMIEKVPDQIRD	|YASSITRKVN
sp|P12954|SRS2_YEAST	SINGLE	8	45	59	4	2.419e-04	{H}	-3.616	45	59	LTSRVAYLILHHHIH	AGPGTGKTKV|	LTSRVAYLILHHHIH	|PRDIIVTTFT
sp|P12954|SRS2_YEAST	SINGLE	9	624	639	6	3.084e-04	{E}	-3.511	624	638	EEEESESNKDAKIKR	NSLSLHSDAA|	EEEESESNKDAKIKRE	|KNGFVTISTI
sp|P12954|SRS2_YEAST	SINGLE	10	938	958	7	4.131e-04	{S}	-3.384	938	952	SPRSSTRSLKGASPN	RREDRSITDI|	SPRSSTRSLKGASPNKTSHMS	|DDLMRPSPTR
sp|P12954|SRS2_YEAST	SINGLE	11	122	143	6	4.771e-04	{I}	-3.321	122	136	IIDEKEIDVILDDMI	HLVDLQKDWR|	IIDEKEIDVILDDMIEKVPDQI	|RDYASSITRK
sp|P12954|SRS2_YEAST	SINGLE	12	533	550	6	4.810e-04	{K}	-3.318	533	547	KYEYLYKDGKKKNDQ	FDKLYELSGL|	KYEYLYKDGKKKNDQLEK	|SEPNLLNARH
sp|P12954|SRS2_YEAST	SINGLE	13	389	412	6	6.720e-04	{R}	-3.173	389	403	RQRRQIKRIESALIE	FTFNDFAILV|	RQRRQIKRIESALIEHRIPYKIIR	|GHSFWDSKET
sp|P12954|SRS2_YEAST	SINGLE	14	676	696	6	6.796e-04	{D}	-3.168	676	690	DDKKDESEEDEEEDQ	EEGIIPCVFN|	DDKKDESEEDEEEDQENSKKD	|ASPKKTRVLS
sp|P12954|SRS2_YEAST	SINGLE	15	928	944	5	8.659e-04	{R}	-3.063	928	942	RREDRSITDISPRSS	SSTGKNIPFL|	RREDRSITDISPRSSTR	|SLKGASPNKT
sp|P12954|SRS2_YEAST	MULTIPLE	1	676	691	12	1.030e-08	{ED}	-7.902	676	690	DDKKDESEEDEEEDQ	EEGIIPCVFN|	DDKKDESEEDEEEDQE	|NSKKDASPKK
sp|P12954|SRS2_YEAST	MULTIPLE	2	386	412	13	3.313e-07	{IR}	-7.010	386	400	ILVRQRRQIKRIESA	PNLFTFNDFA|	ILVRQRRQIKRIESALIEHRIPYKIIR	|GHSFWDSKET
sp|P12954|SRS2_YEAST	MULTIPLE	3	115	145	14	7.874e-07	{DI}	-7.035	122	136	IIDEKEIDVILDDMI	KILYRFGHLV|	DLQKDWRIIDEKEIDVILDDMIEKVPDQIRD	|YASSITRKVN
sp|P12954|SRS2_YEAST	MULTIPLE	4	928	958	13	2.210e-05	{SR}	-6.447	928	942	RREDRSITDISPRSS	SSTGKNIPFL|	RREDRSITDISPRSSTRSLKGASPNKTSHMS	|DDLMRPSPTR
sp|P12954|SRS2_YEAST	WHOLE	1	1	1174	108	1.235e-05	{K}
sp|P12954|SRS2_YEAST	WHOLE	2	1	1174	88	3.450e-05	{I}
sp|P12962|CAF20_YEAST	SINGLE	1	39	69	8	2.424e-07	{H}	-6.616	48	62	HHVGHFGRRRSSHHH	AIIEKVKQLQ|	HLKEEEFNSHHVGHFGRRRSSHHHGRPKIKH	|NKPKVTTDSD
sp|P12962|CAF20_YEAST	SINGLE	2	99	116	7	5.542e-05	{T}	-4.256	99	113	TETTPTSTVPVATIA	KGSGEDDEEE|	TETTPTSTVPVATIAQET	|LKVKPNNKNI
sp|P12962|CAF20_YEAST	SINGLE	3	85	100	6	3.084e-04	{E}	-3.511	85	99	EAKKKGSGEDDEEET	TTDSDGWCTF|	EAKKKGSGEDDEEETE	|TTPTSTVPVA
sp|P12962|CAF20_YEAST	MULTIPLE	1	93	116	13	1.253e-06	{TE}	-7.767	93	107	EDDEEETETTPTSTV	TFEAKKKGSG|	EDDEEETETTPTSTVPVATIAQET	|LKVKPNNKNI
sp|P13045|GAL3_YEAST	SINGLE	1	429	444	4	9.828e-05	{C}	-4.008	429	443	CDKLYECSCIETNQI	GRLMNESQAS|	CDKLYECSCIETNQIC	|SIALANGSFG
sp|P13045|GAL3_YEAST	SINGLE	2	451	476	8	1.697e-04	{G}	-3.770	451	465	GSFGSRLTGAGWGGC	NQICSIALAN|	GSFGSRLTGAGWGGCTIHLVPSGANG	|NVEQVRKALI
sp|P13045|GAL3_YEAST	SINGLE	3	163	177	6	5.574e-04	{A}	-3.254	163	177	SSAFTCAAALATIRA	QSDIPTGGGL|	SSAFTCAAALATIRA	|NMGKNFDISK
sp|P13090|ATR1_YEAST	SINGLE	1	297	316	9	1.657e-07	{I}	-6.781	297	311	IIVILIISVIFLVVF	APISGWNQAY|	IIVILIISVIFLVVFIIYEI	|RFAKTPLLPR
sp|P13090|ATR1_YEAST	SINGLE	2	342	358	7	1.824e-06	{F}	-5.739	342	356	FFGWGSFGIFTFYYF	RHMIQIMLAL|	FFGWGSFGIFTFYYFQF	|QLNIRQYTAL
sp|P13090|ATR1_YEAST	SINGLE	3	91	120	9	1.565e-04	{S}	-3.805	94	108	NILSDSFGSEGNSKS	LNQAGTTQTL|	SIMNILSDSFGSEGNSKSWLMASFPLVSGS	|FILISGRLGD
sp|P13090|ATR1_YEAST	SINGLE	4	146	166	6	3.649e-04	{I}	-3.438	146	160	IIWSLICGITKYSGS	KMLLVGYVLV|	IIWSLICGITKYSGSDTFFII	|SRAFQGLGIA
sp|P13090|ATR1_YEAST	SINGLE	5	239	260	6	4.771e-04	{I}	-3.321	239	253	IAAFINFVLSIYAIP	QWPWAFYAYS|	IAAFINFVLSIYAIPSTIPTNI	|HHFSMDWIGS
sp|P13090|ATR1_YEAST	SINGLE	6	390	408	5	6.080e-04	{F}	-3.216	390	404	FTIKNVSPSVFLFFS	WGIIAALLVG|	FTIKNVSPSVFLFFSMVAF	|NVGSIMASVT
sp|P13090|ATR1_YEAST	WHOLE	1	1	542	58	2.438e-08	{I}
sp|P13090|ATR1_YEAST	WHOLE	2	1	542	41	3.138e-05	{F}
sp|P13099|TOP3_YEAST	SINGLE	1	91	111	6	1.796e-04	{N}	-3.746	91	105	NEIMNNNQKKIASNI	AIQELFDAPL|	NEIMNNNQKKIASNIKREARN	|ADYLMIWTDC
sp|P13099|TOP3_YEAST	SINGLE	2	378	396	7	3.444e-04	{A}	-3.463	382	396	QLAAGGRTAWASYAA	MDLKSLVEKQ|	AQLDQLAAGGRTAWASYAA	|SLLQPENTSN
sp|P13099|TOP3_YEAST	SINGLE	3	424	440	5	7.743e-04	{P}	-3.111	424	438	PPIHPIVSLGPEANV	RSGSHDDKAH|	PPIHPIVSLGPEANVSP	|VERRVYEYVA
sp|P13134|KEX2_YEAST	SINGLE	1	619	642	12	2.174e-08	{S}	-7.663	625	639	SASSTSISISATSTS	KEEVEPAATE|	STVSQYSASSTSISISATSTSSIS	|IGVETSAIPQ
sp|P13134|KEX2_YEAST	SINGLE	2	695	709	6	3.887e-05	{R}	-4.410	695	709	FMFFMKSRRRIRRSR	LIGATFLVLY|	FMFFMKSRRRIRRSR	|AETYEFDIID
sp|P13134|KEX2_YEAST	SINGLE	3	680	698	6	5.773e-05	{F}	-4.239	684	698	FLIGATFLVLYFMFF	LSSPRQAMHY|	FLTIFLIGATFLVLYFMFF	|MKSRRRIRRS
sp|P13134|KEX2_YEAST	SINGLE	4	509	523	6	1.598e-04	{T}	-3.796	509	523	TVTVDIDTEIRGTTT	DANFKRIEHV|	TVTVDIDTEIRGTTT	|VDLISPAGII
sp|P13134|KEX2_YEAST	SINGLE	5	349	385	10	1.753e-04	{S}	-3.756	357	371	AVTYSSGSGEYIHSS	IDHKDLHPPY|	SEGCSAVMAVTYSSGSGEYIHSSDINGRCSNSHGGTS	|AAAPLAAGVY
sp|P13134|KEX2_YEAST	SINGLE	6	175	199	7	2.820e-04	{D}	-3.550	175	189	DDGLDYENEDLKDNF	TGAGVVAAIV|	DDGLDYENEDLKDNFCAEGSWDFND	|NTNLPKPRLS
sp|P13134|KEX2_YEAST	SINGLE	7	636	658	7	3.101e-04	{T}	-3.509	644	658	GVETSAIPQTTTAST	ASSTSISISA|	TSTSSISIGVETSAIPQTTTAST	|DPDSDPNTPK
sp|P13134|KEX2_YEAST	SINGLE	8	102	123	6	3.601e-04	{P}	-3.444	102	116	PRNDLFKRLPVPAPP	DHILSVHDLF|	PRNDLFKRLPVPAPPMDSSLLP	|VKEAEDKLSI
sp|P13134|KEX2_YEAST	SINGLE	9	296	319	7	6.071e-04	{G}	-3.217	305	319	GAIYVFASGNGGTRG	SDLVKKALVK|	GVTEGRDSKGAIYVFASGNGGTRG	|DNCNYDGYTN
sp|P13134|KEX2_YEAST	SINGLE	10	738	752	5	9.005e-04	{D}	-3.046	738	752	PEEVEDFDFDLSDED	LDNGTSGITE|	PEEVEDFDFDLSDED	|HLASLSSSEN
sp|P13134|KEX2_YEAST	SINGLE	11	715	729	5	9.005e-04	{D}	-3.046	715	729	FDIIDTDSEYDSTLD	IRRSRAETYE|	FDIIDTDSEYDSTLD	|NGTSGITEPE
sp|P13134|KEX2_YEAST	MULTIPLE	1	617	658	24	3.030e-11	{ST}	-11.171	625	639	SASSTSISISATSTS	NDKEEVEPAA|	TESTVSQYSASSTSISISATSTSSISIGVETSAIPQTTTAST	|DPDSDPNTPK
sp|P13134|KEX2_YEAST	MULTIPLE	2	680	709	12	3.161e-06	{RF}	-8.649	695	709	FMFFMKSRRRIRRSR	LSSPRQAMHY|	FLTIFLIGATFLVLYFMFFMKSRRRIRRSR	|AETYEFDIID
sp|P13134|KEX2_YEAST	WHOLE	1	1	814	92	6.775e-06	{S}
sp|P13134|KEX2_YEAST	WHOLE	2	1	814	66	6.105e-04	{D}
sp|P13181|GAL2_YEAST	SINGLE	1	483	518	11	7.238e-08	{F}	-7.140	504	518	FMGCLVAMFFYVFFF	LASASNWVWG|	FLIAFFTPFITSAINFYYGYVFMGCLVAMFFYVFFF	|VPETKGLSLE
sp|P13181|GAL2_YEAST	SINGLE	2	154	201	13	3.342e-07	{I}	-6.476	154	168	IVVSVYIVGIIIQIA	DMYGRKKGLS|	IVVSVYIVGIIIQIASINKWYQYFIGRIISGLGVGGIAVLCPMLISEI	|APKHLRGTLV
sp|P13181|GAL2_YEAST	SINGLE	3	23	39	7	9.321e-05	{S}	-4.031	23	37	SSLSKDSHLSAQSQK	QQPQAGEDVI|	SSLSKDSHLSAQSQKYS	|NDELKAGESG
sp|P13181|GAL2_YEAST	SINGLE	4	131	151	7	2.506e-04	{G}	-3.601	131	145	GCAFGGIILSKGGDM	TGLIVAIFNI|	GCAFGGIILSKGGDMYGRKKG	|LSIVVSVYIV
sp|P13181|GAL2_YEAST	SINGLE	5	521	536	6	3.084e-04	{E}	-3.511	521	535	ETKGLSLEEIQELWE	MFFYVFFFVP|	ETKGLSLEEIQELWEE	|GVLPWKSEGW
sp|P13181|GAL2_YEAST	SINGLE	6	124	138	5	5.275e-04	{I}	-3.278	124	138	IVAIFNIGCAFGGII	HYLSNVRTGL|	IVAIFNIGCAFGGII	|LSKGGDMYGR
sp|P13181|GAL2_YEAST	MULTIPLE	1	122	154	14	6.039e-06	{GI}	-6.879	124	138	IVAIFNIGCAFGGII	GTHYLSNVRT|	GLIVAIFNIGCAFGGIILSKGGDMYGRKKGLSI	|VVSVYIVGII
sp|P13181|GAL2_YEAST	WHOLE	1	1	574	38	6.306e-04	{F}
sp|P13185|KIN1_YEAST	SINGLE	1	253	293	10	1.984e-05	{I}	-4.703	272	286	IENIMISDSSEIKII	EHQARKFARG|	IASALIYLHANNIVHRDLKIENIMISDSSEIKIIDFGLSNI	|YDSRKQLHTF
sp|P13185|KIN1_YEAST	SINGLE	2	48	76	8	2.094e-05	{Q}	-4.679	48	62	QQQQQQNTPLMPPAD	ATLRMMGKSP|	QQQQQQNTPLMPPADIKYANNGNSHQAEQ	|KERQVELEGK
sp|P13185|KIN1_YEAST	SINGLE	3	325	342	7	7.377e-05	{V}	-4.132	325	339	VDVWSFGVVLFVLVC	LKANPYTGPE|	VDVWSFGVVLFVLVCGKV	|PFDDENSSVL
sp|P13185|KIN1_YEAST	SINGLE	4	563	594	8	7.551e-05	{P}	-4.122	573	587	EPPLHVLIPPRLAMP	ATLATKDTSV|	PFTPKNSDGTEPPLHVLIPPRLAMPEQAHTSP	|TSRKSSDNQR
sp|P13185|KIN1_YEAST	SINGLE	5	825	849	8	2.213e-04	{S}	-3.655	825	839	SSDDNKSDSLGNVTS	QELIDTGFLE|	SSDDNKSDSLGNVTSQTNDSVSVHS	|VNAHINSPSV
sp|P13185|KIN1_YEAST	SINGLE	6	28	43	4	3.155e-04	{M}	-3.501	28	42	MHTQPSTMAPATLRM	QDDGNSESNS|	MHTQPSTMAPATLRMM	|GKSPQQQQQQ
sp|P13185|KIN1_YEAST	SINGLE	7	401	415	5	4.135e-04	{P}	-3.384	401	415	GFNGPPPSYLPKRVP	QVVEHHWMVR|	GFNGPPPSYLPKRVP	|LTIEMLDINV
sp|P13185|KIN1_YEAST	WHOLE	1	1	1064	105	2.528e-04	{S}
sp|P13186|KIN2_YEAST	SINGLE	1	517	536	11	1.131e-10	{Q}	-9.946	522	536	LALQAQAQQRQQQQQ	EMVARKLAKL|	QRRQALALQAQAQQRQQQQQ	|VALGTKVALN
sp|P13186|KIN2_YEAST	SINGLE	2	779	797	9	3.052e-08	{N}	-7.515	781	795	NDNNNVNAVVDGINN	LQENLDKLQI|	NDNDNNNVNAVVDGINNDN	|SDHYLSVPKG
sp|P13186|KIN2_YEAST	SINGLE	3	993	1014	11	8.478e-08	{S}	-7.072	996	1010	SQLSSSYHSTASSAS	DSGKAMDLQN|	SLDSQLSSSYHSTASSASRNSS	|IKRQGSYKRG
sp|P13186|KIN2_YEAST	SINGLE	4	54	76	7	3.446e-05	{Q}	-4.463	54	68	QQQAPLMPPADIKQG	MGKQSGPRND|	QQQAPLMPPADIKQGKEQAAQRQ	|NDASRPNGAV
sp|P13186|KIN2_YEAST	SINGLE	5	251	265	6	4.559e-05	{I}	-4.341	251	265	IENIMISSSGEIKII	ANNIVHRDLK|	IENIMISSSGEIKII	|DFGLSNIFDY
sp|P13186|KIN2_YEAST	SINGLE	6	744	777	8	7.098e-05	{Q}	-4.149	752	766	ALPQNAELIVQKQRQ	TIAPPIRSVS|	QKQNSDLPALPQNAELIVQKQRQKLLQENLDKLQ	|INDNDNNNVN
sp|P13186|KIN2_YEAST	SINGLE	7	1042	1065	8	1.622e-04	{S}	-3.790	1051	1065	GNQSNGTSGELSSMS	PLATNTHQRN|	SSIPMSPNYGNQSNGTSGELSSMS	|LDYVQQQDDI
sp|P13186|KIN2_YEAST	SINGLE	8	455	475	6	1.796e-04	{N}	-3.746	455	469	NNNYLNSTAQQTLIQ	SNAKGLSSSL|	NNNYLNSTAQQTLIQNHITSN	|PSQSGYNEPD
sp|P13186|KIN2_YEAST	SINGLE	9	590	610	6	2.747e-04	{P}	-3.561	590	604	PPLHVMVPPKLTIPE	TSNNTNTSNK|	PPLHVMVPPKLTIPEQAHTSP	|TSRKSSDIHT
sp|P13186|KIN2_YEAST	SINGLE	10	1081	1095	5	2.875e-04	{N}	-3.541	1081	1095	AQNINNVNGQTEQTN	QQDDILTTSR|	AQNINNVNGQTEQTN	|TSGIKERPPI
sp|P13186|KIN2_YEAST	SINGLE	11	661	675	5	2.936e-04	{Q}	-3.532	661	675	RISQSGQSQHPTRQQ	EKNTIGGIFR|	RISQSGQSQHPTRQQ	|EPLPEREPPT
sp|P13186|KIN2_YEAST	SINGLE	12	1070	1093	6	3.999e-04	{Q}	-3.398	1070	1084	QQQDDILTTSRAQNI	ELSSMSLDYV|	QQQDDILTTSRAQNINNVNGQTEQ	|TNTSGIKERP
sp|P13186|KIN2_YEAST	SINGLE	13	826	840	5	4.135e-04	{P}	-3.384	826	840	SLKFTRPPIPAALPP	AKSVGHARRE|	SLKFTRPPIPAALPP	|SDMTNDNGFL
sp|P13186|KIN2_YEAST	SINGLE	14	670	684	5	4.135e-04	{P}	-3.384	670	684	HPTRQQEPLPEREPP	RRISQSGQSQ|	HPTRQQEPLPEREPP	|TYMSKSNEIS
sp|P13186|KIN2_YEAST	SINGLE	15	688	711	7	9.823e-04	{S}	-3.008	688	702	SKSNEISIKVPKSHS	LPEREPPTYM|	SKSNEISIKVPKSHSRTISDYIPS	|ARRYPSYVPN
sp|P13186|KIN2_YEAST	MULTIPLE	1	1070	1095	11	3.990e-06	{NQ}	-6.939	1081	1095	AQNINNVNGQTEQTN	ELSSMSLDYV|	QQQDDILTTSRAQNINNVNGQTEQTN	|TSGIKERPPI
sp|P13186|KIN2_YEAST	MULTIPLE	2	667	684	9	8.060e-06	{QP}	-6.916	667	681	QSQHPTRQQEPLPER	GIFRRISQSG|	QSQHPTRQQEPLPEREPP	|TYMSKSNEIS
sp|P13186|KIN2_YEAST	WHOLE	1	1	1147	79	1.767e-05	{N}
sp|P13186|KIN2_YEAST	WHOLE	2	1	1147	117	4.127e-05	{S}
sp|P13186|KIN2_YEAST	WHOLE	3	1	1147	80	1.170e-04	{P}
sp|P13186|KIN2_YEAST	WHOLE	4	1	1147	73	3.139e-04	{Q}
sp|P13188|SYQ_YEAST	SINGLE	1	188	204	9	1.919e-07	{K}	-6.717	188	202	KKKTKNNEKKKTNSA	LGPKDERDLI|	KKKTKNNEKKKTNSAKK	|SSDNSASSGP
sp|P13188|SYQ_YEAST	SINGLE	2	19	39	8	1.889e-05	{K}	-4.724	19	33	KKVKEIVKNKKVSDS	QLFSQVGFED|	KKVKEIVKNKKVSDSLYKLIK	|ETPSDYQWNK
sp|P13188|SYQ_YEAST	SINGLE	3	732	757	8	1.470e-04	{V}	-3.833	743	757	FGDVVKNSPWVVDSV	FLKDINPESE|	VVYKESVMEHNFGDVVKNSPWVVDSV	|KNSEFYVEED
sp|P13188|SYQ_YEAST	SINGLE	4	198	212	6	3.585e-04	{S}	-3.445	198	212	KTNSAKKSSDNSASS	KKKTKNNEKK|	KTNSAKKSSDNSASS	|GPKRTMFNEG
sp|P13188|SYQ_YEAST	SINGLE	5	511	527	5	8.659e-04	{R}	-3.063	513	527	WDDPRLFTLEAIRRR	IAQLVDEKFV|	RGWDDPRLFTLEAIRRR	|GVPPGAILSF
sp|P13188|SYQ_YEAST	MULTIPLE	1	188	215	16	5.787e-08	{KS}	-10.162	192	206	KNNEKKKTNSAKKSS	LGPKDERDLI|	KKKTKNNEKKKTNSAKKSSDNSASSGPK	|RTMFNEGFLG
sp|P13188|SYQ_YEAST	WHOLE	1	1	809	78	3.476e-05	{K}
sp|P13259|PCY1_YEAST	SINGLE	1	381	396	7	2.126e-06	{N}	-5.672	381	395	NSNNTNTNSDSDSNT	LFSQEDDEDT|	NSNNTNTNSDSDSNTN	|STPPSEDDDD
sp|P13259|PCY1_YEAST	SINGLE	2	390	408	7	4.166e-05	{D}	-4.380	392	406	DSNTNSTPPSEDDDD	TNSNNTNTNS|	DSDSNTNSTPPSEDDDDND	|RLTLENLTQK
sp|P13259|PCY1_YEAST	SINGLE	3	304	322	7	8.069e-05	{K}	-4.093	304	318	KKTLGKKLYSKLIGN	LYFEVREILL|	KKTLGKKLYSKLIGNELKK	|QNQRQRKQNF
sp|P13259|PCY1_YEAST	SINGLE	4	34	52	7	1.103e-04	{E}	-3.958	34	48	EETEEQDNEDKDESK	FKKNKNKRQR|	EETEEQDNEDKDESKNQDE	|NKDTQLTPRK
sp|P13259|PCY1_YEAST	SINGLE	5	191	207	6	1.949e-04	{D}	-3.710	193	207	VAHDDIPYVSADSDD	TPEFLLEHKI|	DYVAHDDIPYVSADSDD	|IYKPIKEMGK
sp|P13259|PCY1_YEAST	SINGLE	6	69	84	6	3.084e-04	{E}	-3.511	69	83	EFEEKEARYTNELPK	TPRKRRRLTK|	EFEEKEARYTNELPKE	|LRKYRPKGFR
sp|P13259|PCY1_YEAST	SINGLE	7	7	21	6	3.585e-04	{S}	-3.445	7	21	GKSSIRAKLSNSSLS	MANPTT|	GKSSIRAKLSNSSLS	|NLFKKNKNKR
sp|P13259|PCY1_YEAST	SINGLE	8	274	289	5	4.001e-04	{N}	-3.398	274	288	NEFRSYFKKNQTNLN	KNELEFKKHI|	NEFRSYFKKNQTNLNN	|ASRDLYFEVR
sp|P13259|PCY1_YEAST	SINGLE	9	61	76	5	6.419e-04	{R}	-3.193	61	75	RKRRRLTKEFEEKEA	DENKDTQLTP|	RKRRRLTKEFEEKEAR	|YTNELPKELR
sp|P13259|PCY1_YEAST	MULTIPLE	1	376	408	18	1.724e-10	{ND}	-10.053	376	390	DDEDTNSNNTNTNSD	DDNGNLFSQE|	DDEDTNSNNTNTNSDSDSNTNSTPPSEDDDDND	|RLTLENLTQK
sp|P13259|PCY1_YEAST	MULTIPLE	2	61	89	13	4.833e-06	{ER}	-6.703	61	75	RKRRRLTKEFEEKEA	DENKDTQLTP|	RKRRRLTKEFEEKEARYTNELPKELRKYR	|PKGFRFNLPP
sp|P13259|PCY1_YEAST	WHOLE	1	1	424	38	1.268e-05	{N}
sp|P13259|PCY1_YEAST	WHOLE	2	1	424	47	4.520e-05	{K}
sp|P13298|PYRE_YEAST	SINGLE	1	117	148	8	1.091e-04	{I}	-3.962	117	131	IIVGSALENKRILII	KEAKDHGEGG|	IIVGSALENKRILIIDDVMTAGTAINEAFEII	|SNAKGQVVGS
sp|P13298|PYRE_YEAST	SINGLE	2	188	207	6	2.742e-04	{I}	-3.562	188	202	IPVLSIVSLIHIITY	ATQTVSKKYG|	IPVLSIVSLIHIITYLEGRI	|TAEEKSKIEQ
sp|P13298|PYRE_YEAST	WHOLE	1	1	226	27	1.441e-05	{I}
sp|P13365|CG13_YEAST	SINGLE	1	458	509	22	2.146e-12	{S}	-11.668	458	472	SSSSSPSPFNSPYKT	ISPPFAFTPT|	SSSSSPSPFNSPYKTSSSMTTPDSASHHSHSGSFSSTQNSFKRSLSIPQNSS	|IFWPSPLTPT
sp|P13365|CG13_YEAST	SINGLE	2	12	33	9	1.926e-05	{A}	-4.715	14	28	ARYATASGTSTATAA	AILKDTIIRY|	ANARYATASGTSTATAASVSAA	|SCPNLPLLLQ
sp|P13365|CG13_YEAST	SINGLE	3	303	327	7	6.009e-05	{N}	-4.221	307	321	LSLNYYNSNLWENIN	DRSLIALGAI|	NLIKLSLNYYNSNLWENINLALEEN	|CQDLDIKLSE
sp|P13365|CG13_YEAST	SINGLE	4	450	469	6	2.058e-04	{P}	-3.687	450	464	PPFAFTPTSSSSSPS	LRRLTKDSIS|	PPFAFTPTSSSSSPSPFNSP	|YKTSSSMTTP
sp|P13365|CG13_YEAST	SINGLE	5	351	371	7	4.131e-04	{S}	-3.384	351	365	SFPSSFKSKYLNSNK	TLLDIAMDQN|	SFPSSFKSKYLNSNKTSLAKS	|LLDALQNYCI
sp|P13365|CG13_YEAST	SINGLE	6	505	521	5	7.743e-04	{P}	-3.111	505	519	PQNSSIFWPSPLTPT	QNSFKRSLSI|	PQNSSIFWPSPLTPTTP	|SLMSNRKLLQ
sp|P13365|CG13_YEAST	MULTIPLE	1	447	525	39	2.829e-16	{SP}	-18.466	455	469	TPTSSSSSPSPFNSP	HTHLRRLTKD|	SISPPFAFTPTSSSSSPSPFNSPYKTSSSMTTPDSASHHSHSGSFSSTQNSFKRSLSIPQNSSIFWPSPLTPTTPSLMS	|NRKLLQNLSV
sp|P13365|CG13_YEAST	WHOLE	1	1	580	92	7.864e-13	{S}
sp|P13365|CG13_YEAST	WHOLE	2	1	580	42	4.136e-04	{N}
sp|P13382|DPOA_YEAST	SINGLE	1	56	87	10	5.174e-06	{D}	-5.286	56	70	DDFVVDDDGVGYVDR	RARKRQELLH|	DDFVVDDDGVGYVDRGVEEDWREVDNSSSDED	|TGNLASKDSK
sp|P13382|DPOA_YEAST	SINGLE	2	24	41	7	2.786e-05	{D}	-4.555	24	38	DDYEGDESDGDRIYD	LQAARNGTSI|	DDYEGDESDGDRIYDEID	|EKEYRARKRQ
sp|P13382|DPOA_YEAST	SINGLE	3	263	277	6	8.836e-05	{D}	-4.054	263	277	QSLADEEDDEDSDED	DTLLANPPSA|	QSLADEEDDEDSDED	|IILKRRTMRS
sp|P13382|DPOA_YEAST	SINGLE	4	282	299	6	1.244e-04	{R}	-3.905	282	296	RRTMRSVTTTRRVNI	EDSDEDIILK|	RRTMRSVTTTRRVNIDSR	|SNPSTSPFVT
sp|P13382|DPOA_YEAST	SINGLE	5	92	106	6	1.570e-04	{K}	-3.804	92	106	ASKDSKRKKNIKREK	SSSDEDTGNL|	ASKDSKRKKNIKREK	|DHQITDMLRT
sp|P13382|DPOA_YEAST	SINGLE	6	1249	1263	5	2.875e-04	{N}	-3.541	1249	1263	FRREGGNNNGEDINN	EALGLDSKKY|	FRREGGNNNGEDINN	|LQPLETTITD
sp|P13382|DPOA_YEAST	SINGLE	7	169	189	7	4.131e-04	{S}	-3.384	169	183	SSPTSEFKSSIKRVN	LPSKLRENLN|	SSPTSEFKSSIKRVNGNDESS	|HDAGISKKVK
sp|P13382|DPOA_YEAST	SINGLE	8	663	677	5	4.635e-04	{R}	-3.334	663	677	IGRRLRRTWPEKFGR	HDLNIPTFSS|	IGRRLRRTWPEKFGR	|GNSNMNHFFI
sp|P13382|DPOA_YEAST	SINGLE	9	1181	1195	6	5.574e-04	{A}	-3.254	1181	1195	AADTPALSVAERAHA	VITKQDEIDN|	AADTPALSVAERAHA	|LNEVMIKSNN
sp|P13382|DPOA_YEAST	SINGLE	10	572	595	6	5.903e-04	{P}	-3.229	572	586	PIPENIKPDDLCTLV	SAYRNISLDS|	PIPENIKPDDLCTLVRPPQSTSFP	|LGLAALAKQK
sp|P13382|DPOA_YEAST	SINGLE	11	1348	1372	4	5.908e-04	{C}	-3.229	1348	1362	CDDSTCGIVTRQVSV	ISLYYAGWLQ|	CDDSTCGIVTRQVSVFGKRCLNDGC	|TGVMRYKYSD
sp|P13382|DPOA_YEAST	SINGLE	12	1126	1144	6	6.596e-04	{K}	-3.181	1126	1140	KYKINMKLSKDPKAY	KVETNNIRID|	KYKINMKLSKDPKAYPGGK	|NMPAVQVALR
sp|P13382|DPOA_YEAST	SINGLE	13	1039	1058	6	8.840e-04	{K}	-3.054	1039	1053	KKLLLHAKKKYAALT	LLEIDIDNVF|	KKLLLHAKKKYAALTVNLDK	|NGNGTTVLEV
sp|P13382|DPOA_YEAST	SINGLE	14	526	545	6	8.986e-04	{T}	-3.046	526	540	TPTTTKTMPNLRCLS	EVSVDKPQNI|	TPTTTKTMPNLRCLSLSIQT	|LMNPKENKQE
sp|P13382|DPOA_YEAST	WHOLE	1	1	1468	119	1.269e-05	{D}
sp|P13382|DPOA_YEAST	WHOLE	2	1	1468	94	4.629e-05	{N}
sp|P13433|RPOM_YEAST	SINGLE	1	21	62	14	6.673e-07	{S}	-6.176	48	62	GSSPTSSTTSGIISS	KTSLLQRRLI|	SSKGSKLFKPSPDSTSTILISEDPLVTGSSPTSSTTSGIISS	|NDFPLFNKNR
sp|P13433|RPOM_YEAST	SINGLE	2	368	393	8	8.418e-06	{N}	-5.075	379	393	NDDNNNSINFFEIYN	EQISKFKFDA|	NDNVLKMKPTKNDDNNNSINFFEIYN	|SLPTLEEKKA
sp|P13433|RPOM_YEAST	SINGLE	3	758	776	6	1.511e-04	{P}	-3.821	758	772	PGAQDEMVLPPAPPK	WNKGEGFLDI|	PGAQDEMVLPPAPPKNSDP	|SILRAWKLQV
sp|P13433|RPOM_YEAST	SINGLE	4	1012	1027	6	3.059e-04	{V}	-3.514	1012	1026	VVKQTVMTNVYGVTY	KILKDKITRK|	VVKQTVMTNVYGVTYV	|GATFQIAKQL
sp|P13433|RPOM_YEAST	SINGLE	5	275	290	5	4.001e-04	{N}	-3.398	275	289	NNIENEEGLNKVEAE	ESLTLSPTPV|	NNIENEEGLNKVEAEN	|DSKLHKASNA
sp|P13433|RPOM_YEAST	SINGLE	6	611	627	6	4.421e-04	{V}	-3.354	611	625	VAKVSVQGVDPVTKA	GSVLISMLIQ|	VAKVSVQGVDPVTKAKV	|HGEAPAFAHG
sp|P13433|RPOM_YEAST	SINGLE	7	214	238	6	9.729e-04	{I}	-3.012	224	238	NGIREIFSCLDILTI	STTSSMLLKP|	IISAYLKMSVNGIREIFSCLDILTI	|SDLNILMNDL
sp|P13433|RPOM_YEAST	SINGLE	8	298	321	7	9.823e-04	{S}	-3.008	298	312	SNASSDSIKKPSLDP	AENDSKLHKA|	SNASSDSIKKPSLDPLREVSFHGS	|TEVLSKDAEK
sp|P13433|RPOM_YEAST	WHOLE	1	1	1351	116	9.089e-05	{K}
sp|P13434|HAP3_YEAST	SINGLE	1	124	138	5	2.936e-04	{Q}	-3.532	124	138	YRQQQALKNQLMYEQ	AEVLKIYLAK|	YRQQQALKNQLMYEQ	|DDEEVP
sp|P13434|HAP3_YEAST	SINGLE	2	10	33	7	9.823e-04	{S}	-3.008	19	33	NGGNASSSGSLQQIS	MNTNESEHV|	STSPEDTQENGGNASSSGSLQQIS	|TLREQDRWLP
sp|P13483|DATI_YEAST	SINGLE	1	111	127	15	4.390e-19	{Q}	-18.358	111	125	QQQQQQQQQQQQLLQ	LDYTHQSFMD|	QQQQQQQQQQQQLLQQQ	|RVDVVPPKPF
sp|P13483|DATI_YEAST	SINGLE	2	149	188	15	4.399e-11	{N}	-10.357	165	179	NHNSNHNLNSNVNVN	THKILLSSTG|	NSGGHVNSNYNADHSINHNSNHNLNSNVNVNMNFTINGSN	|QDPSSSFLMG
sp|P13483|DATI_YEAST	SINGLE	3	22	36	6	3.887e-05	{R}	-4.410	22	36	TLREGRKPGSGRRRR	GSGRKPGKGK|	TLREGRKPGSGRRRR	|QDTGGKETDG
sp|P13483|DATI_YEAST	SINGLE	4	79	93	7	6.097e-05	{A}	-4.215	79	93	AHNSSAAPPPHAAAA	ELTHSPSSHS|	AHNSSAAPPPHAAAA	|STSLPPSLDY
sp|P13483|DATI_YEAST	SINGLE	5	8	32	8	1.258e-04	{G}	-3.900	8	22	GRKPGSGRKPGKGKT	MAKTLAQ|	GRKPGSGRKPGKGKTLREGRKPGSG	|RRRRQDTGGK
sp|P13483|DATI_YEAST	SINGLE	6	73	96	8	1.622e-04	{S}	-3.790	73	87	SPSSHSAHNSSAAPP	AVDALRELTH|	SPSSHSAHNSSAAPPPHAAAASTS	|LPPSLDYTHQ
sp|P13483|DATI_YEAST	SINGLE	7	85	99	5	4.135e-04	{P}	-3.384	85	99	APPPHAAAASTSLPP	SSHSAHNSSA|	APPPHAAAASTSLPP	|SLDYTHQSFM
sp|P13483|DATI_YEAST	SINGLE	8	153	170	4	5.076e-04	{H}	-3.294	153	167	HVNSNYNADHSINHN	LLSSTGNSGG|	HVNSNYNADHSINHNSNH	|NLNSNVNVNM
sp|P13483|DATI_YEAST	SINGLE	9	72	89	4	5.076e-04	{H}	-3.294	72	86	HSPSSHSAHNSSAAP	EAVDALRELT|	HSPSSHSAHNSSAAPPPH	|AAAASTSLPP
sp|P13483|DATI_YEAST	MULTIPLE	1	149	188	19	8.687e-13	{NH}	-13.651	165	179	NHNSNHNLNSNVNVN	THKILLSSTG|	NSGGHVNSNYNADHSINHNSNHNLNSNVNVNMNFTINGSN	|QDPSSSFLMG
sp|P13483|DATI_YEAST	MULTIPLE	2	8	36	16	1.174e-08	{RG}	-8.311	22	36	TLREGRKPGSGRRRR	MAKTLAQ|	GRKPGSGRKPGKGKTLREGRKPGSGRRRR	|QDTGGKETDG
sp|P13483|DATI_YEAST	MULTIPLE	3	72	100	26	1.237e-14	{ASPH}	-14.683	72	86	HSPSSHSAHNSSAAP	EAVDALRELT|	HSPSSHSAHNSSAAPPPHAAAASTSLPPS	|LDYTHQSFMD
sp|P13483|DATI_YEAST	WHOLE	1	1	248	25	5.644e-05	{Q}
sp|P13483|DATI_YEAST	WHOLE	2	1	248	33	2.722e-04	{S}
sp|P13517|CAPZB_YEAST	SINGLE	1	263	278	7	9.989e-05	{A}	-4.000	263	277	AAIASSAEEANKDAQ	TRDIFHQTKN|	AAIASSAEEANKDAQA	|EVIRGLQSLA
sp|P13517|CAPZB_YEAST	SINGLE	2	10	31	8	4.250e-04	{L}	-3.372	10	24	LDLLRRLNPTTLQEN	MSDAQFDAA|	LDLLRRLNPTTLQENLNNLIEL	|QPNLAQDLLS
sp|P13517|CAPZB_YEAST	SINGLE	3	17	34	5	7.186e-04	{N}	-3.144	17	31	NPTTLQENLNNLIEL	DAALDLLRRL|	NPTTLQENLNNLIELQPN	|LAQDLLSSVD
sp|P13517|CAPZB_YEAST	SINGLE	4	151	173	7	7.500e-04	{S}	-3.125	156	170	WDSIHVFEVTTSPSS	AGVVLFKKNQ|	SDHSNWDSIHVFEVTTSPSSPDS	|FNYRVTTTII
sp|P13517|CAPZB_YEAST	SINGLE	5	82	98	5	7.743e-04	{P}	-3.111	82	96	PELSPKDLQDSPFPS	FRSPWSNTYY|	PELSPKDLQDSPFPSAP	|LRKLEILAND
sp|P13517|CAPZB_YEAST	MULTIPLE	1	10	35	14	1.142e-06	{LN}	-6.515	21	35	LQENLNNLIELQPNL	MSDAQFDAA|	LDLLRRLNPTTLQENLNNLIELQPNL	|AQDLLSSVDV
sp|P13517|CAPZB_YEAST	WHOLE	1	1	287	29	7.833e-04	{D}
sp|P13574|STE12_YEAST	SINGLE	1	307	340	9	1.677e-05	{P}	-4.776	326	340	PFPPQAFTPAAPSMP	TAKGRDEEDF|	PLDYFPVSVEYPTEENAFDPFPPQAFTPAAPSMP	|ISYDNVNERD
sp|P13574|STE12_YEAST	SINGLE	2	436	450	6	2.215e-05	{Q}	-4.655	436	450	QQTKQHQLYSNNFQQ	CTNAKSHNSG|	QQTKQHQLYSNNFQQ	|SYPNGMVPGY
sp|P13574|STE12_YEAST	SINGLE	3	509	538	8	4.623e-05	{P}	-4.335	509	523	PPQAMQPAPTYVGRP	PQTATSWNVL|	PPQAMQPAPTYVGRPYTPNYRSTPGSAMFP	|YMQSSNSMQW
sp|P13574|STE12_YEAST	SINGLE	4	135	157	6	1.831e-04	{F}	-3.737	135	149	FLSFLFRNMCLKTQK	DATLEQPKSE|	FLSFLFRNMCLKTQKKQKVFFWF	|SVAHDKLFAD
sp|P13574|STE12_YEAST	SINGLE	5	453	473	6	2.747e-04	{P}	-3.561	453	467	PNGMVPGYYPKMPYN	LYSNNFQQSY|	PNGMVPGYYPKMPYNPMGGDP	|LLDQAFYGAD
sp|P13574|STE12_YEAST	SINGLE	6	542	561	7	2.968e-04	{S}	-3.528	542	556	SSNSMQWNTAVSPYS	PGSAMFPYMQ|	SSNSMQWNTAVSPYSSRAPS	|TTAKNYPPST
sp|P13574|STE12_YEAST	SINGLE	7	361	375	5	4.135e-04	{P}	-3.384	361	375	YPYQLSVAPTFPVPP	SMPVNSLLNR|	YPYQLSVAPTFPVPP	|SSSRQHFMTN
sp|P13574|STE12_YEAST	WHOLE	1	1	688	65	5.362e-08	{P}
sp|P13574|STE12_YEAST	WHOLE	2	1	688	54	1.169e-05	{N}
sp|P13586|ATC1_YEAST	SINGLE	1	394	434	10	6.328e-06	{N}	-5.199	402	416	DKNKKTKNSNGNLKN	SKLWCLDSMS|	NKLNVLSLDKNKKTKNSNGNLKNYLTEDVRETLTIGNLCNN	|ASFSQEHAIF
sp|P13586|ATC1_YEAST	SINGLE	2	849	876	8	7.646e-06	{F}	-5.117	849	863	FTCFVFFDMFNALAC	KVTARDTTMT|	FTCFVFFDMFNALACRHNTKSIFEIGFF	|TNKMFNYAVG
sp|P13586|ATC1_YEAST	SINGLE	3	179	197	7	1.944e-05	{I}	-4.711	179	193	IGDRIPADIRIIEAI	LVPGDLVHFR|	IGDRIPADIRIIEAIDLSI	|DESNLTGENE
sp|P13586|ATC1_YEAST	SINGLE	4	600	623	7	1.037e-04	{I}	-3.984	600	614	IIMITGDSENTAVNI	IEQLLQGGVH|	IIMITGDSENTAVNIAKQIGIPVI	|DPKLSVLSGD
sp|P13586|ATC1_YEAST	SINGLE	5	516	530	6	1.570e-04	{K}	-3.804	516	530	KSKGKKTEKLTEAQK	RILEYSTSYL|	KSKGKKTEKLTEAQK	|ATINECANSM
sp|P13586|ATC1_YEAST	SINGLE	6	241	263	7	4.607e-04	{G}	-3.337	241	255	GTLVKEGHGKGIVVG	ISERSCIAYM|	GTLVKEGHGKGIVVGTGTNTSFG	|AVFEMMNNIE
sp|P13586|ATC1_YEAST	SINGLE	7	293	307	5	5.275e-04	{I}	-3.278	293	307	VSFIVIGMICLVGII	MDKLGKDLSL|	VSFIVIGMICLVGII	|QGRSWLEMFQ
sp|P13586|ATC1_YEAST	SINGLE	8	916	934	7	8.828e-04	{L}	-3.054	916	930	LLLLLISSSVFIVDE	KTEKLGISDI|	LLLLLISSSVFIVDELRKL	|WTRKKNEEDS
sp|P13586|ATC1_YEAST	SINGLE	9	703	717	5	9.005e-04	{D}	-3.046	703	717	DVAKEASDMVLTDDD	IGVSMGRIGT|	DVAKEASDMVLTDDD	|FSTILTAIEE
sp|P13586|ATC1_YEAST	WHOLE	1	1	950	74	4.044e-05	{I}
sp|P13587|ATN1_YEAST	SINGLE	1	982	1004	7	1.809e-05	{F}	-4.742	990	1004	QFLFWSIIFGFVSAF	HPDTDSPVKE|	FFRSIWGNQFLFWSIIFGFVSAF	|PVVYIPVIND
sp|P13587|ATN1_YEAST	SINGLE	2	330	351	8	3.934e-05	{V}	-4.405	330	344	VVVLTITMSVGAAVM	VALSMIPSSL|	VVVLTITMSVGAAVMVSRNVIV	|RKLDSLEALG
sp|P13587|ATN1_YEAST	SINGLE	3	65	88	5	1.377e-04	{M}	-3.861	74	88	MIMVLLISMIISFAM	GDDTKIDYKA|	MVLHQVCNAMIMVLLISMIISFAM	|HDWITGGVIS
sp|P13587|ATN1_YEAST	SINGLE	4	75	101	7	2.287e-04	{I}	-3.641	75	89	IMVLLISMIISFAMH	MVLHQVCNAM|	IMVLLISMIISFAMHDWITGGVISFVI	|AVNVLIGLVQ
sp|P13587|ATN1_YEAST	MULTIPLE	1	74	101	11	1.438e-06	{MI}	-7.502	74	88	MIMVLLISMIISFAM	AMVLHQVCNA|	MIMVLLISMIISFAMHDWITGGVISFVI	|AVNVLIGLVQ
sp|P13587|ATN1_YEAST	WHOLE	1	1	1091	83	3.374e-05	{I}
sp|P13663|DHAS_YEAST	SINGLE	1	307	328	6	4.110e-04	{R}	-3.386	307	321	RPQPRLDRNRDSGYG	QTIHVLEQPD|	RPQPRLDRNRDSGYGVSVGRIR	|EDPLLDFKMV
sp|P13663|DHAS_YEAST	SINGLE	2	194	208	5	5.275e-04	{I}	-3.278	194	208	GVPGIDILDNIIPYI	QAISGAGFSP|	GVPGIDILDNIIPYI	|GGEEDKMEWE
sp|P13711|ACOX_YEAST	SINGLE	1	463	477	6	2.293e-04	{G}	-3.640	463	477	CGGHGYSQYNGFGKG	ATLIDELRQT|	CGGHGYSQYNGFGKG	|YDDWVVQCTW
sp|P13711|ACOX_YEAST	SINGLE	2	222	241	7	4.883e-04	{A}	-3.311	227	241	IGGAAHSATHAAVYA	TFVIDTPDLT|	ATKWWIGGAAHSATHAAVYA	|RLIVEGKDYG
sp|P13711|ACOX_YEAST	SINGLE	3	625	643	5	6.080e-04	{F}	-3.216	629	643	FIDKHSGEFQQFKIF	KESMWNVYKL|	FSLYFIDKHSGEFQQFKIF	|TPDQISKVVQ
sp|P13711|ACOX_YEAST	SINGLE	4	638	655	5	7.334e-04	{Q}	-3.135	638	652	QQFKIFTPDQISKVV	YFIDKHSGEF|	QQFKIFTPDQISKVVQPQ	|LLALLPIVRK
sp|P13711|ACOX_YEAST	MULTIPLE	1	625	655	10	1.052e-04	{FQ}	-6.351	629	643	FIDKHSGEFQQFKIF	KESMWNVYKL|	FSLYFIDKHSGEFQQFKIFTPDQISKVVQPQ	|LLALLPIVRK
sp|P13712|MSI1_YEAST	WHOLE	1	1	422	48	5.501e-04	{S}
sp|P13856|RSR1_YEAST	SINGLE	1	190	212	7	7.500e-04	{S}	-3.125	190	204	SPSTRLPSSAKQDTK	NQSQQFSKIE|	SPSTRLPSSAKQDTKQSNNKQSS	|KGLYNKSSQG
sp|P13902|INO4_YEAST	SINGLE	1	19	40	8	2.786e-05	{K}	-4.555	26	40	ANVKKRKRRSKKINK	QTIQPGLSEI|	KEIKGELANVKKRKRRSKKINK	|LTDGQIRINH
sp|P14020|DPM1_YEAST	SINGLE	1	237	256	6	7.924e-05	{F}	-4.101	237	251	FKFGANNLILFITFW	YLQQLKELYV|	FKFGANNLILFITFWSILFF	|YVCYQLYHLV
sp|P14063|RM31_YEAST	SINGLE	1	96	126	9	6.514e-05	{K}	-4.186	104	118	KKAVGYRKGIHKVPK	VFPKENQMSS|	KDKYWTFDKKAVGYRKGIHKVPKWTKISIRK	|APKFF
sp|P14063|RM31_YEAST	SINGLE	2	68	89	7	2.255e-04	{K}	-3.647	68	82	KKKYKPRSKSLRLLN	GLTYQEAMES|	KKKYKPRSKSLRLLNKPSVFPK	|ENQMSSKDKY
sp|P14063|RM31_YEAST	SINGLE	3	22	36	5	4.635e-04	{R}	-3.334	22	36	RMSTHQKTRQRERLR	AGGLLWKIPW|	RMSTHQKTRQRERLR	|NVDQVIKQLT
sp|P14063|RM31_YEAST	WHOLE	1	1	131	22	1.256e-05	{K}
sp|P14064|HAP4_YEAST	SINGLE	1	90	117	15	6.946e-14	{N}	-13.158	99	113	GPNSRNSSNNNNNNN	RSSSHNTLPA|	NNTNNILNVGPNSRNSSNNNNNNNIISN	|RKQASKEKRK
sp|P14064|HAP4_YEAST	SINGLE	2	161	178	12	2.338e-10	{S}	-9.631	161	175	SSASSISSPSYSSPS	FDDLENEKFH|	SSASSISSPSYSSPSFSS	|YRNRKKSEFM
sp|P14064|HAP4_YEAST	SINGLE	3	318	337	8	8.840e-07	{N}	-6.054	323	337	VNTNNDVNENNDLWN	FNDFEKLEFF|	NKYAKVNTNNDVNENNDLWN	|SYLQSMDDTT
sp|P14064|HAP4_YEAST	SINGLE	4	514	531	7	5.415e-06	{N}	-5.266	514	528	NANLYDLNDNNNDAT	KSKKISTSKS|	NANLYDLNDNNNDATATN	|ELDQSSFIDD
sp|P14064|HAP4_YEAST	SINGLE	5	18	50	9	6.876e-06	{N}	-5.163	36	50	PNTNHHNNSSLEFEN	LQASASRPRS|	NHFKNEHNNIPLAPVPIAPNTNHHNNSSLEFEN	|DGSKKKKKSS
sp|P14064|HAP4_YEAST	SINGLE	6	533	547	6	8.836e-05	{D}	-4.054	533	547	LDQSSFIDDLDEDVD	NNNDATATNE|	LDQSSFIDDLDEDVD	|FLKVQVF
sp|P14064|HAP4_YEAST	SINGLE	7	226	242	7	9.321e-05	{S}	-4.031	228	242	LNDFDLLSLSSTSSS	SNVHAPPTKK|	SKLNDFDLLSLSSTSSS	|ATPVPQLTKD
sp|P14064|HAP4_YEAST	SINGLE	8	53	67	6	1.570e-04	{K}	-3.804	53	67	SKKKKKSSLVVRTSK	NSSLEFENDG|	SKKKKKSSLVVRTSK	|HWVLPPRPRP
sp|P14064|HAP4_YEAST	SINGLE	9	303	317	5	1.842e-04	{F}	-3.735	303	317	NEIKFFNDFEKLEFF	LQVKDKIEDL|	NEIKFFNDFEKLEFF	|NKYAKVNTNN
sp|P14064|HAP4_YEAST	SINGLE	10	396	414	7	2.079e-04	{S}	-3.682	396	410	SSSSQQEDSSRALKK	DEEDIWNYLP|	SSSSQQEDSSRALKKNTNS	|EKANIQAKND
sp|P14064|HAP4_YEAST	SINGLE	11	202	219	4	5.076e-04	{H}	-3.294	202	216	HNSLLTKNHHIDSSS	SCTDVETIAA|	HNSLLTKNHHIDSSSNVH	|APPTKKSKLN
sp|P14064|HAP4_YEAST	SINGLE	12	350	367	5	7.186e-04	{N}	-3.144	350	364	NSGNYQQVDNDDNMS	LQSMDDTTGK|	NSGNYQQVDNDDNMSLLN	|LPILEETVSS
sp|P14064|HAP4_YEAST	SINGLE	13	64	80	5	8.659e-04	{R}	-3.063	66	80	SKHWVLPPRPRPGRR	KKKKKSSLVV|	RTSKHWVLPPRPRPGRR	|SSSHNTLPAN
sp|P14064|HAP4_YEAST	SINGLE	14	484	498	5	9.005e-04	{D}	-3.046	484	498	SNDTGIDGSAGTDDD	NGRSFKNFMF|	SNDTGIDGSAGTDDD	|YTKVLKSKKI
sp|P14064|HAP4_YEAST	MULTIPLE	1	53	80	11	8.246e-05	{KR}	-6.867	53	67	SKKKKKSSLVVRTSK	NSSLEFENDG|	SKKKKKSSLVVRTSKHWVLPPRPRPGRR	|SSSHNTLPAN
sp|P14064|HAP4_YEAST	WHOLE	1	1	554	70	1.396e-15	{N}
sp|P14064|HAP4_YEAST	WHOLE	2	1	554	75	7.468e-08	{S}
sp|P14064|HAP4_YEAST	WHOLE	3	1	554	51	1.591e-04	{D}
sp|P14065|GCY_YEAST	SINGLE	1	244	266	7	4.064e-04	{V}	-3.391	247	261	GHVVISWHVQRGYVV	VILEIAKKNN|	VQPGHVVISWHVQRGYVVLPKSV	|NPDRIKTNRK
sp|P14066|CBS1_YEAST	SINGLE	1	118	134	7	3.459e-06	{N}	-5.461	118	132	NFNQFNIMNKNFNYI	INKMLTITFT|	NFNQFNIMNKNFNYIHN	|LDRARVVNMD
sp|P14066|CBS1_YEAST	SINGLE	2	190	222	9	1.972e-05	{I}	-4.705	208	222	KFIESIIKTICIPLI	DFQNLNDWKV|	ILSFIGYLKLLEIKNDNKKFIESIIKTICIPLI	|NYHLRKS
sp|P14066|CBS1_YEAST	SINGLE	3	14	37	7	1.037e-04	{I}	-3.984	14	28	ISGIRRYIPIRTINT	TKVFATTVAR|	ISGIRRYIPIRTINTVTKKNISKI	|EKLCEVLEVN
sp|P14066|CBS1_YEAST	WHOLE	1	1	229	24	4.040e-05	{N}
sp|P14066|CBS1_YEAST	WHOLE	2	1	229	26	4.637e-05	{I}
sp|P14126|RL3_YEAST	SINGLE	1	72	93	12	1.846e-09	{V}	-8.734	76	90	VTVVDTPPVVVVGVV	RPGSKFHKRE|	VVEAVTVVDTPPVVVVGVVGYV	|ETPRGLRSLT
sp|P14126|RL3_YEAST	SINGLE	2	115	136	8	2.786e-05	{K}	-4.555	115	129	KRRFYKNWYKSKKKA	VWAEHLSDEV|	KRRFYKNWYKSKKKAFTKYSAK	|YAQDGAGIER
sp|P14126|RL3_YEAST	SINGLE	3	4	28	6	8.417e-04	{R}	-3.075	14	28	LGFLPRKRAASIRAR	MSH|	RKYEAPRHGHLGFLPRKRAASIRAR	|VKAFPKDDRS
sp|P14126|RL3_YEAST	WHOLE	1	1	387	43	8.318e-05	{K}
sp|P14126|RL3_YEAST	WHOLE	2	1	387	33	5.623e-04	{R}
sp|P14127|RS17B_YEAST	SINGLE	1	121	135	5	4.635e-04	{R}	-3.334	121	135	VINVSAQRDRRYRKR	KSLGLKLPLS|	VINVSAQRDRRYRKR	|N
sp|P14127|RS17B_YEAST	WHOLE	1	1	136	17	1.972e-04	{R}
sp|P14164|ABF1_YEAST	SINGLE	1	271	294	15	2.893e-15	{N}	-14.539	278	292	NNTNNDHNNNSNINN	KHDGKDDDAT|	NNNDGQDNNTNNDHNNNSNINNNN	|VGSHGISSHS
sp|P14164|ABF1_YEAST	SINGLE	2	484	510	14	8.635e-13	{N}	-12.064	490	504	NNNKNDSNDDNNGNN	QEISSAGTSS|	NTTKNVNNNKNDSNDDNNGNNNNDASN	|LMESVLDKTS
sp|P14164|ABF1_YEAST	SINGLE	3	94	130	15	1.168e-11	{N}	-10.932	111	125	NNMNNEDNDNNNGSN	ASSETSSPSA|	NNNTNPPGTPDHIHHHSNNMNNEDNDNNNGSNNKVSN	|DSKLDFVTDD
sp|P14164|ABF1_YEAST	SINGLE	4	449	466	8	3.354e-07	{N}	-6.474	449	463	NNNNNNDGELSGTNL	YNDLQPSSSS|	NNNNNNDGELSGTNLRSN	|SIDYAKHQEI
sp|P14164|ABF1_YEAST	SINGLE	5	687	701	6	4.406e-07	{H}	-6.356	687	701	KNTTHHNNHHSQPHH	VDVDVESQYN|	KNTTHHNNHHSQPHH	|DEEDVAGLIG
sp|P14164|ABF1_YEAST	SINGLE	6	151	205	13	6.372e-06	{D}	-5.196	191	205	DDSINKASIDRGLDD	LEYHLANTHP|	DDTNDKVESRSNEVNGNNDDDADANNIFKQQGVTIKNDTEDDSINKASIDRGLDD	|ESGPTHGNDS
sp|P14164|ABF1_YEAST	SINGLE	7	666	680	7	6.688e-06	{D}	-5.175	666	680	QNNDDDVDDVMVDVD	SHLKEVENLH|	QNNDDDVDDVMVDVD	|VESQYNKNTT
sp|P14164|ABF1_YEAST	SINGLE	8	162	176	6	2.158e-05	{N}	-4.666	162	176	NEVNGNNDDDADANN	DTNDKVESRS|	NEVNGNNDDDADANN	|IFKQQGVTIK
sp|P14164|ABF1_YEAST	SINGLE	9	297	312	7	5.908e-05	{S}	-4.229	297	311	SHGISSHSPSSIRDT	NSNINNNNVG|	SHGISSHSPSSIRDTS	|MNLDVFNSAT
sp|P14164|ABF1_YEAST	SINGLE	10	263	283	7	8.574e-05	{D}	-4.067	263	277	DGKDDDATNNNDGQD	NVDSQSNNKH|	DGKDDDATNNNDGQDNNTNND	|HNNNSNINNN
sp|P14164|ABF1_YEAST	SINGLE	11	596	614	6	9.809e-05	{N}	-4.008	600	614	HNNSSRNVVDENLIN	NSYKRSIDDK|	NGDGHNNSSRNVVDENLIN	|DMDSEDAHKS
sp|P14164|ABF1_YEAST	SINGLE	12	95	109	4	2.419e-04	{H}	-3.616	95	109	NNTNPPGTPDHIHHH	SSETSSPSAN|	NNTNPPGTPDHIHHH	|SNNMNNEDND
sp|P14164|ABF1_YEAST	SINGLE	13	78	92	6	3.585e-04	{S}	-3.445	78	92	SYAGNAASSETSSPS	LKNCPFKVLL|	SYAGNAASSETSSPS	|ANNNTNPPGT
sp|P14164|ABF1_YEAST	SINGLE	14	211	227	4	4.036e-04	{H}	-3.394	211	225	HGNDSGNHRHNEEDD	RGLDDESGPT|	HGNDSGNHRHNEEDDVH	|TQMTKNYSDV
sp|P14164|ABF1_YEAST	SINGLE	15	702	721	6	5.140e-04	{D}	-3.289	702	716	DEEDVAGLIGKADDE	HNNHHSQPHH|	DEEDVAGLIGKADDEEDLSD	|ENIQPELRGQ
sp|P14164|ABF1_YEAST	SINGLE	16	244	260	5	5.425e-04	{N}	-3.266	246	260	AIANAVANVDSQSNN	YSDVVNDEDI|	NVAIANAVANVDSQSNN	|KHDGKDDDAT
sp|P14164|ABF1_YEAST	SINGLE	17	445	467	7	7.500e-04	{S}	-3.125	445	459	SSSSNNNNNNDGELS	KMGEYNDLQP|	SSSSNNNNNNDGELSGTNLRSNS	|IDYAKHQEIS
sp|P14164|ABF1_YEAST	MULTIPLE	1	266	294	21	1.420e-15	{ND}	-18.605	271	285	NNNDGQDNNTNNDHN	SQSNNKHDGK|	DDDATNNNDGQDNNTNNDHNNNSNINNNN	|VGSHGISSHS
sp|P14164|ABF1_YEAST	MULTIPLE	2	94	130	19	1.430e-13	{NH}	-14.549	107	121	HHHSNNMNNEDNDNN	ASSETSSPSA|	NNNTNPPGTPDHIHHHSNNMNNEDNDNNNGSNNKVSN	|DSKLDFVTDD
sp|P14164|ABF1_YEAST	MULTIPLE	3	445	467	15	1.538e-09	{NS}	-9.599	445	459	SSSSNNNNNNDGELS	KMGEYNDLQP|	SSSSNNNNNNDGELSGTNLRSNS	|IDYAKHQEIS
sp|P14164|ABF1_YEAST	MULTIPLE	4	147	205	23	2.533e-09	{DN}	-9.862	162	176	NEVNGNNDDDADANN	VTDDLEYHLA|	NTHPDDTNDKVESRSNEVNGNNDDDADANNIFKQQGVTIKNDTEDDSINKASIDRGLDD	|ESGPTHGNDS
sp|P14164|ABF1_YEAST	WHOLE	1	1	731	107	5.765e-28	{N}
sp|P14164|ABF1_YEAST	WHOLE	2	1	731	83	5.705e-10	{D}
sp|P14164|ABF1_YEAST	WHOLE	3	1	731	39	3.282e-07	{H}
sp|P14180|CHS2_YEAST	SINGLE	1	634	661	8	7.646e-06	{F}	-5.117	634	648	FFLHVEFLYQFIQML	WKTKHSVVRK|	FFLHVEFLYQFIQMLFSWFSIANFVLTF	|YYLAGSMNLV
sp|P14180|CHS2_YEAST	SINGLE	2	872	892	7	4.055e-05	{I}	-4.392	878	892	MIWMLSNLILIMSII	KQSKNDYYRD|	IRTRIVMIWMLSNLILIMSII	|QVFTPQDTDN
sp|P14180|CHS2_YEAST	SINGLE	3	12	38	7	1.017e-04	{N}	-3.993	19	33	GASNLSKFYANANSN	TRNPFMVEPS|	NGSPNRRGASNLSKFYANANSNSRWAN	|PSEESLEDSY
sp|P14180|CHS2_YEAST	SINGLE	4	63	80	6	1.244e-04	{R}	-3.905	63	77	RAALRYSPDRRHRTQ	VFQGLPASPS|	RAALRYSPDRRHRTQFYR	|DSAHNSPVAP
sp|P14180|CHS2_YEAST	SINGLE	5	679	694	5	2.574e-04	{F}	-3.589	679	693	FIFFKYLIFCDLASL	NLVIKHGEAL|	FIFFKYLIFCDLASLF	|IISMGNRPQG
sp|P14180|CHS2_YEAST	SINGLE	6	208	222	5	4.635e-04	{R}	-3.334	208	222	RQQYVRRANSESKRR	ETKFELNHPT|	RQQYVRRANSESKRR	|MVSDLPPPSK
sp|P14180|CHS2_YEAST	SINGLE	7	139	166	8	5.081e-04	{S}	-3.294	139	153	SNNLFGSGRLYSQSS	PYHLSPQQQP|	SNNLFGSGRLYSQSSKYTMSTTSTTAPS	|LAEADDEKEK
sp|P14180|CHS2_YEAST	SINGLE	8	844	861	6	6.250e-04	{E}	-3.204	844	858	EIKSRLKEPEFEESS	WPQEVDKKFL|	EIKSRLKEPEFEESSGNE	|KQSKNDYYRD
sp|P14180|CHS2_YEAST	WHOLE	1	1	963	57	6.065e-04	{F}
sp|P14242|PMS1_YEAST	SINGLE	1	478	494	6	4.887e-05	{N}	-4.311	478	492	NLSDLNLNNFSNPEF	KLPSIKTDSQ|	NLSDLNLNNFSNPEFQN	|ITSPDKARSL
sp|P14242|PMS1_YEAST	SINGLE	2	130	144	6	1.598e-04	{T}	-3.796	130	144	HITSKTTTSRNKGTT	ADKLEYDMVG|	HITSKTTTSRNKGTT	|VLVSQLFHNL
sp|P14242|PMS1_YEAST	SINGLE	3	799	818	6	2.355e-04	{R}	-3.628	799	813	RRDNIRCSKIRSMFA	IHLIKEDGGL|	RRDNIRCSKIRSMFAMRACR	|SSIMIGKPLN
sp|P14242|PMS1_YEAST	SINGLE	4	439	456	6	6.200e-04	{V}	-3.208	442	456	VIGSECEVSVDSSVV	TSVMDGNYTN|	VTDVIGSECEVSVDSSVV	|LDEGNSSTPT
sp|P14242|PMS1_YEAST	SINGLE	5	359	376	5	7.334e-04	{Q}	-3.135	362	376	ALPKRMCSQSEQQAQ	KTTLSDYYNR|	QELALPKRMCSQSEQQAQ	|KRLKTEVFDD
sp|P14242|PMS1_YEAST	SINGLE	6	243	257	5	9.005e-04	{D}	-3.046	243	257	MLGKYTDDPDFLDLD	VLDLNPFKNR|	MLGKYTDDPDFLDLD	|YKIRVKGYIS
sp|P14242|PMS1_YEAST	WHOLE	1	1	873	61	8.536e-05	{N}
sp|P14284|DPOZ_YEAST	SINGLE	1	1398	1417	6	5.188e-07	{C}	-6.285	1398	1412	CCNCGEELTKICSLQ	NITRVGTSAT|	CCNCGEELTKICSLQLCDDC	|LEKRSTTTLS
sp|P14284|DPOZ_YEAST	SINGLE	2	1381	1397	7	3.611e-05	{T}	-4.442	1381	1395	TTTTKVENITRVGTS	QEIVKSKRAS|	TTTTKVENITRVGTSAT	|CCNCGEELTK
sp|P14284|DPOZ_YEAST	SINGLE	3	1325	1344	7	1.586e-04	{E}	-3.800	1330	1344	PEEFLEGENLELDSE	VKGKQGQLLR|	ERCVSPEEFLEGENLELDSE	|YYINKILIPP
sp|P14284|DPOZ_YEAST	SINGLE	4	1074	1088	7	1.659e-04	{L}	-3.780	1074	1088	LKRLLNNKQLALKLL	MNEIGDDNTT|	LKRLLNNKQLALKLL	|ANVTYGYTSA
sp|P14284|DPOZ_YEAST	SINGLE	5	2	20	7	2.079e-04	{S}	-3.682	4	18	ESNDTIQSDTVRSSS	M|	SRESNDTIQSDTVRSSSKS	|DYFRIQLNNQ
sp|P14284|DPOZ_YEAST	SINGLE	6	403	417	5	2.875e-04	{N}	-3.541	403	417	NNNSMQDKKNDDQVN	LWPRLPQIEI|	NNNSMQDKKNDDQVN	|ASFTEYEICG
sp|P14284|DPOZ_YEAST	SINGLE	7	438	458	7	4.131e-04	{S}	-3.384	438	452	SNIKSRSYSWLPESI	VDNENEGVKG|	SNIKSRSYSWLPESIASPKDS	|TILLDHQTKY
sp|P14284|DPOZ_YEAST	SINGLE	8	106	123	6	4.810e-04	{K}	-3.318	106	120	KTLEVKIRASFKRKK	LRHQRCAQVH|	KTLEVKIRASFKRKKDDK	|HDLAGDKLGN
sp|P14284|DPOZ_YEAST	SINGLE	9	643	660	6	4.810e-04	{K}	-3.318	646	660	YKFASDVSGKQKRKK	SQISMHTPHS|	KFLYKFASDVSGKQKRKK	|SSVHDSLTHL
sp|P14284|DPOZ_YEAST	SINGLE	10	228	247	6	5.140e-04	{D}	-3.289	228	242	DIDKLTINDDLQLLL	FRSPVLNSIL|	DIDKLTINDDLQLLLDRFCD	|FKCNVLSRRD
sp|P14284|DPOZ_YEAST	SINGLE	11	887	910	6	7.779e-04	{I}	-3.109	896	910	DYIARNIEQARLIGI	VLNYWLSRAQ|	INIQLLRKQDYIARNIEQARLIGI	|DFHSVYYRGS
sp|P14284|DPOZ_YEAST	WHOLE	1	1	1504	116	8.782e-07	{I}
sp|P14284|DPOZ_YEAST	WHOLE	2	1	1504	128	6.442e-05	{K}
sp|P14291|RED1_YEAST	SINGLE	1	362	392	16	1.113e-11	{E}	-10.953	362	376	EEEPENEGEEEEQIG	VQNFLVLDYI|	EEEPENEGEEEEQIGRADEQKEDEEEESLDE	|LSTPMVYPIK
sp|P14291|RED1_YEAST	SINGLE	2	569	585	10	1.011e-08	{K}	-7.995	569	583	KKQKQFHKKEKKKQQ	LDTIFGQPPS|	KKQKQFHKKEKKKQQKK	|LTNFKPIIDV
sp|P14291|RED1_YEAST	SINGLE	3	610	629	7	1.165e-04	{K}	-3.934	610	624	KPKSIKVSKLRTDKK	KRNLRSNAPT|	KPKSIKVSKLRTDKKVTGEK	|SSPETAAEKV
sp|P14291|RED1_YEAST	SINGLE	4	199	220	6	1.409e-04	{F}	-3.851	199	213	FFFENEFYPFSSKNG	QLWQSRSKNK|	FFFENEFYPFSSKNGSLQTCQF	|LCNNFMSTLS
sp|P14291|RED1_YEAST	SINGLE	5	285	300	6	2.357e-04	{K}	-3.628	285	299	KKIRITKNLKNKIQI	DEKAPLEFER|	KKIRITKNLKNKIQIK	|LRQPFHECVR
sp|P14291|RED1_YEAST	SINGLE	6	792	806	4	2.419e-04	{M}	-3.616	792	806	TNEMLKFMGEIKDMM	SELQDNFQND|	TNEMLKFMGEIKDMM	|NLPEDQLVHA
sp|P14291|RED1_YEAST	SINGLE	7	175	198	7	4.028e-04	{K}	-3.395	175	189	KKSASNSKKVEKIPQ	FLVEILSNCF|	KKSASNSKKVEKIPQLWQSRSKNK	|FFFENEFYPF
sp|P14291|RED1_YEAST	SINGLE	8	565	583	5	9.524e-04	{Q}	-3.021	569	583	KKQKQFHKKEKKKQQ	DINILDTIFG|	QPPSKKQKQFHKKEKKKQQ	|KKLTNFKPII
sp|P14291|RED1_YEAST	MULTIPLE	1	569	585	14	9.779e-12	{KQ}	-11.016	569	583	KKQKQFHKKEKKKQQ	LDTIFGQPPS|	KKQKQFHKKEKKKQQKK	|LTNFKPIIDV
sp|P14291|RED1_YEAST	WHOLE	1	1	827	98	4.531e-10	{K}
sp|P14291|RED1_YEAST	WHOLE	2	1	827	62	1.155e-05	{N}
sp|P14291|RED1_YEAST	WHOLE	3	1	827	78	2.637e-04	{E}
sp|P14291|RED1_YEAST	WHOLE	4	1	827	62	3.326e-04	{I}
sp|P14306|CPYI_YEAST	SINGLE	1	62	84	6	3.135e-04	{Q}	-3.504	62	76	QFQFTFNKQMQKSVP	LPTEKARSKP|	QFQFTFNKQMQKSVPQANAYVPQ	|DDDLFTLVMT
sp|P14306|CPYI_YEAST	SINGLE	2	85	103	6	3.810e-04	{D}	-3.419	85	99	DDDLFTLVMTDPDAP	VPQANAYVPQ|	DDDLFTLVMTDPDAPSKTD	|HKWSEFCHLV
sp|P14359|SNA3_YEAST	SINGLE	1	43	57	8	1.681e-05	{L}	-4.775	43	57	FNRDTLLNLLLFLLL	PVAVWKRKGM|	FNRDTLLNLLLFLLL	|FFPAIIHACY
sp|P14359|SNA3_YEAST	SINGLE	2	2	21	6	5.140e-04	{D}	-3.289	2	16	DRDHINDHDHRMSYS	M|	DRDHINDHDHRMSYSINKDD	|LLLMVLAVFI
sp|P14359|SNA3_YEAST	SINGLE	3	109	123	5	9.005e-04	{D}	-3.046	109	123	YDEDDEAGADVPLMD	AEESQAQPPA|	YDEDDEAGADVPLMD	|NKQQLSSGRT
sp|P14540|ALF_YEAST	SINGLE	1	67	100	10	1.622e-04	{A}	-3.790	86	100	GAIAAAHYIRSIAPA	PIILQTSNGG|	AAYFAGKGISNEGQNASIKGAIAAAHYIRSIAPA	|YGIPVVLHSD
sp|P14540|ALF_YEAST	SINGLE	2	32	51	7	4.883e-04	{A}	-3.311	37	51	NVTSSSTAVAALEAA	LFTYAKEHKF|	AIPAINVTSSSTAVAALEAA	|RDSKSPIILQ
sp|P14540|ALF_YEAST	SINGLE	3	341	358	6	4.891e-04	{T}	-3.311	344	358	AKITKSLETFRTTNT	PRVWVREGEK|	TMGAKITKSLETFRTTNT	|L
sp|P14680|YAK1_YEAST	SINGLE	1	56	85	19	4.161e-19	{Q}	-18.381	71	85	QQQQQQQQQQQQNSQ	RGIWNPSYVN|	QGSQRSPQQQHQNHHQQQQQQQQQQQQNSQ	|FCFVNPWNEE
sp|P14680|YAK1_YEAST	SINGLE	2	164	179	9	4.490e-09	{Q}	-8.348	164	178	QYPSGYQQQQQQVYQ	NTSLAGNSSG|	QYPSGYQQQQQQVYQQ	|GAIHPSQFGS
sp|P14680|YAK1_YEAST	SINGLE	3	2	18	8	1.947e-07	{N}	-6.711	4	18	SNNNDSSSSNSNMNN	M|	NSSNNNDSSSSNSNMNN	|SLSPTLVTHS
sp|P14680|YAK1_YEAST	SINGLE	4	3	42	14	3.402e-07	{S}	-6.468	3	17	SSNNNDSSSSNSNMN	MN|	SSNNNDSSSSNSNMNNSLSPTLVTHSDASMGSGRASPDNS	|HMGRGIWNPS
sp|P14680|YAK1_YEAST	SINGLE	5	231	253	8	5.413e-06	{P}	-5.267	239	253	LSAYPPSTSPPLQPP	SNTNQGTNSI|	PVMSPYRRLSAYPPSTSPPLQPP	|FKQLRRDEVQ
sp|P14680|YAK1_YEAST	SINGLE	6	211	228	6	7.013e-05	{N}	-4.154	211	225	NYSSNFSSLNSNTNQ	FQRRQSLAAT|	NYSSNFSSLNSNTNQGTN	|SIPVMSPYRR
sp|P14680|YAK1_YEAST	SINGLE	7	132	148	6	7.586e-05	{P}	-4.120	132	146	PPARAPAPNPFQYDS	YRRRKSSLVV|	PPARAPAPNPFQYDSYP	|AYTSSNTSLA
sp|P14680|YAK1_YEAST	SINGLE	8	430	444	4	2.419e-04	{H}	-3.616	430	444	HHFLRMYDSFVHKNH	LNQKIDPTNK|	HHFLRMYDSFVHKNH	|LCLVFELLSN
sp|P14680|YAK1_YEAST	SINGLE	9	445	460	7	2.677e-04	{L}	-3.572	445	459	LCLVFELLSNNLYEL	MYDSFVHKNH|	LCLVFELLSNNLYELL	|KQNKFHGLSI
sp|P14680|YAK1_YEAST	SINGLE	10	740	754	5	2.875e-04	{N}	-3.541	740	754	ANDSSNNAGHNYVYN	AKGQQSEYGS|	ANDSSNNAGHNYVYN	|PSSATGGADS
sp|P14680|YAK1_YEAST	SINGLE	11	251	273	6	3.135e-04	{Q}	-3.504	251	265	QPPFKQLRRDEVQGQ	AYPPSTSPPL|	QPPFKQLRRDEVQGQKLSIPQMQ	|LCNSKNDLQP
sp|P14680|YAK1_YEAST	SINGLE	12	343	366	6	3.904e-04	{N}	-3.408	343	357	NNGFDNINSDYILYV	VLTKPSEGKC|	NNGFDNINSDYILYVNDVLGVEQN	|RKYLVLDILG
sp|P14680|YAK1_YEAST	SINGLE	13	152	167	6	5.323e-04	{S}	-3.274	152	166	SSNTSLAGNSSGQYP	FQYDSYPAYT|	SSNTSLAGNSSGQYPS	|GYQQQQQQVY
sp|P14680|YAK1_YEAST	SINGLE	14	206	221	6	5.323e-04	{S}	-3.274	206	220	SLAATNYSSNFSSLN	YDRQDFQRRQ|	SLAATNYSSNFSSLNS	|NTNQGTNSIP
sp|P14680|YAK1_YEAST	MULTIPLE	1	2	42	23	5.784e-12	{NS}	-13.179	2	16	NSSNNNDSSSSNSNM	M|	NSSNNNDSSSSNSNMNNSLSPTLVTHSDASMGSGRASPDNS	|HMGRGIWNPS
sp|P14680|YAK1_YEAST	MULTIPLE	2	231	273	15	2.225e-06	{PQ}	-8.770	242	256	YPPSTSPPLQPPFKQ	SNTNQGTNSI|	PVMSPYRRLSAYPPSTSPPLQPPFKQLRRDEVQGQKLSIPQMQ	|LCNSKNDLQP
sp|P14680|YAK1_YEAST	MULTIPLE	3	206	229	13	4.087e-07	{NS}	-7.428	210	224	TNYSSNFSSLNSNTN	YDRQDFQRRQ|	SLAATNYSSNFSSLNSNTNQGTNS	|IPVMSPYRRL
sp|P14680|YAK1_YEAST	WHOLE	1	1	807	68	1.202e-07	{Q}
sp|P14680|YAK1_YEAST	WHOLE	2	1	807	64	1.611e-06	{N}
sp|P14680|YAK1_YEAST	WHOLE	3	1	807	94	1.691e-06	{S}
sp|P14681|KSS1_YEAST	SINGLE	1	345	362	7	7.448e-05	{E}	-4.128	345	359	EEEEEVPIEMLKDML	WKLDNKIMRP|	EEEEEVPIEMLKDMLYDE	|LMKTME
sp|P14681|KSS1_YEAST	SINGLE	2	353	367	4	2.419e-04	{M}	-3.616	353	367	EMLKDMLYDELMKTM	RPEEEEEVPI|	EMLKDMLYDELMKTM	|E
sp|P14681|KSS1_YEAST	SINGLE	3	33	50	6	4.810e-04	{K}	-3.318	36	50	GIKVAIKKIQPFSKK	AYGTVCSAIH|	KPSGIKVAIKKIQPFSKK	|LFVTRTIREI
sp|P14681|KSS1_YEAST	MULTIPLE	1	342	368	13	8.933e-08	{EM}	-7.744	342	356	MRPEEEEEVPIEMLK	DEFWKLDNKI|	MRPEEEEEVPIEMLKDMLYDELMKTME	|
sp|P14682|UBC3_YEAST	SINGLE	1	198	271	31	7.127e-20	{D}	-19.147	253	267	FEDDDDDDDDSIDND	SKLDEPESNK|	DMADNFWYDSDLDDDENGSVILQDDDYDDGNNHIPFEDDDVYNYNDNDDDDERIEFEDDDDDDDDSIDNDSVMD	|RKQPHKAEDE
sp|P14682|UBC3_YEAST	SINGLE	2	59	79	7	9.294e-06	{F}	-5.032	59	73	FFKAQMRFPEDFPFS	LNEDSIYHGG|	FFKAQMRFPEDFPFSPPQFRF	|TPAIYHPNVY
sp|P14682|UBC3_YEAST	SINGLE	3	67	86	6	2.058e-04	{P}	-3.687	67	81	PEDFPFSPPQFRFTP	GGFFKAQMRF|	PEDFPFSPPQFRFTPAIYHP	|NVYRDGRLCI
sp|P14682|UBC3_YEAST	SINGLE	4	228	244	5	5.425e-04	{N}	-3.266	228	242	NNHIPFEDDDVYNYN	ILQDDDYDDG|	NNHIPFEDDDVYNYNDN	|DDDDERIEFE
sp|P14682|UBC3_YEAST	MULTIPLE	1	196	271	40	8.727e-21	{DN}	-22.413	234	248	EDDDVYNYNDNDDDD	SQSKLDEPES|	NKDMADNFWYDSDLDDDENGSVILQDDDYDDGNNHIPFEDDDVYNYNDNDDDDERIEFEDDDDDDDDSIDNDSVMD	|RKQPHKAEDE
sp|P14682|UBC3_YEAST	MULTIPLE	2	59	81	12	8.022e-08	{FP}	-8.718	65	79	RFPEDFPFSPPQFRF	LNEDSIYHGG|	FFKAQMRFPEDFPFSPPQFRFTP	|AIYHPNVYRD
sp|P14682|UBC3_YEAST	WHOLE	1	1	295	48	2.124e-11	{D}
sp|P14693|SAM35_YEAST	SINGLE	1	234	249	4	3.155e-04	{H}	-3.501	234	248	HREIVKSMQGVYHNH	LTKRNKFQFR|	HREIVKSMQGVYHNHH	|NSVNQEQVLN
sp|P14693|SAM35_YEAST	SINGLE	2	247	264	5	7.186e-04	{N}	-3.144	247	261	NHHNSVNQEQVLNVL	IVKSMQGVYH|	NHHNSVNQEQVLNVLFEN	|SKQVLLGLKD
sp|P14693|SAM35_YEAST	SINGLE	3	139	154	5	7.294e-04	{I}	-3.137	139	153	IIRSTVAISEIMRSR	PILVEGYKKR|	IIRSTVAISEIMRSRI	|LDDAEQLMYY
sp|P14693|SAM35_YEAST	MULTIPLE	1	228	264	10	7.543e-05	{HN}	-6.645	245	259	YHNHHNSVNQEQVLN	KSLKISLTKR|	NKFQFRHREIVKSMQGVYHNHHNSVNQEQVLNVLFEN	|SKQVLLGLKD
sp|P14724|CDC26_YEAST	SINGLE	1	53	77	10	3.912e-07	{D}	-6.408	63	77	DNNNDNDNDIDEDDD	KNGGSLHSNT|	DFQDTSQNIEDNNNDNDNDIDEDDD	|MSSYNDKAAS
sp|P14724|CDC26_YEAST	SINGLE	2	44	70	8	1.145e-05	{N}	-4.941	56	70	DTSQNIEDNNNDNDN	IEKTKYFQGK|	NGGSLHSNTDFQDTSQNIEDNNNDNDN	|DIDEDDDMSS
sp|P14724|CDC26_YEAST	SINGLE	3	103	117	5	2.875e-04	{N}	-3.541	103	117	SNTAHETSNANDNHN	VLNSLHLSTD|	SNTAHETSNANDNHN	|PFYIREE
sp|P14724|CDC26_YEAST	MULTIPLE	1	51	77	17	2.389e-11	{DN}	-11.349	63	77	DNNNDNDNDIDEDDD	QGKNGGSLHS|	NTDFQDTSQNIEDNNNDNDNDIDEDDD	|MSSYNDKAAS
sp|P14724|CDC26_YEAST	WHOLE	1	1	124	17	1.891e-05	{N}
sp|P14724|CDC26_YEAST	WHOLE	2	1	124	17	3.514e-04	{D}
sp|P14736|RAD4_YEAST	SINGLE	1	357	391	9	2.616e-05	{R}	-4.582	377	391	RRYAQWMNSKVRKRR	LAPKGVACCE|	RNMLRYVIAYDRKYGCRDVTRRYAQWMNSKVRKRR	|ITKDDFGEKW
sp|P14736|RAD4_YEAST	SINGLE	2	523	538	7	3.063e-05	{E}	-4.514	523	537	EAEEEDERLYSFEDT	IKRTVGRPKG|	EAEEEDERLYSFEDTE	|LYIPPLASAS
sp|P14736|RAD4_YEAST	SINGLE	3	81	96	7	3.063e-05	{E}	-4.514	81	95	EEIQSSEEDYDSEEF	VVTVPTDDSV|	EEIQSSEEDYDSEEFE	|DVTDGNEVAG
sp|P14736|RAD4_YEAST	SINGLE	4	120	140	7	3.384e-05	{R}	-4.471	125	139	RRTSRNVCSNEERKR	ISVEIKPSSK|	RNSDARRTSRNVCSNEERKRR	|KYFHMLYLVC
sp|P14736|RAD4_YEAST	SINGLE	5	21	35	6	3.887e-05	{R}	-4.410	21	35	EAEKAPLSRRRRVRR	ELIRKALNEK|	EAEKAPLSRRRRVRR	|KNQPLPDAKK
sp|P14736|RAD4_YEAST	SINGLE	6	717	742	8	5.095e-05	{D}	-4.293	725	739	DKAEESATDDDVGED	RPYSEPSEPE|	DSLDYVSVDKAEESATDDDVGEDYSD	|FMKELEMSEE
sp|P14736|RAD4_YEAST	SINGLE	7	642	656	7	1.659e-04	{L}	-3.780	642	656	LLGALESWNTLLLKL	IQEDDNRKEH|	LLGALESWNTLLLKL	|RIRSKLNSTY
sp|P14736|RAD4_YEAST	SINGLE	8	198	219	7	2.255e-04	{K}	-3.647	204	218	KKCMELWQKHWKITK	DEELPLRSTR|	KLLDGLKKCMELWQKHWKITKK	|YDNVGLYMRT
sp|P14736|RAD4_YEAST	SINGLE	9	59	80	7	3.023e-04	{V}	-3.520	59	73	VVTVNLDSSDDGVVT	TGLNELPRES|	VVTVNLDSSDDGVVTVPTDDSV	|EEIQSSEEDY
sp|P14736|RAD4_YEAST	SINGLE	10	460	484	7	5.249e-04	{K}	-3.280	470	484	KVHGKVGKVLKVYAK	EQDIKQTQIV|	KPGCKECGYLKVHGKVGKVLKVYAK	|RDIADLKSAR
sp|P14736|RAD4_YEAST	SINGLE	11	64	78	5	9.005e-04	{D}	-3.046	64	78	LDSSDDGVVTVPTDD	LPRESVVTVN|	LDSSDDGVVTVPTDD	|SVEEIQSSEE
sp|P14736|RAD4_YEAST	MULTIPLE	1	59	80	12	1.678e-06	{VD}	-6.565	59	73	VVTVNLDSSDDGVVT	TGLNELPRES|	VVTVNLDSSDDGVVTVPTDDSV	|EEIQSSEEDY
sp|P14736|RAD4_YEAST	WHOLE	1	1	754	74	3.119e-05	{K}
sp|P14736|RAD4_YEAST	WHOLE	2	1	754	71	4.690e-04	{E}
sp|P14736|RAD4_YEAST	WHOLE	3	1	754	54	9.831e-04	{R}
sp|P14737|RAD9_YEAST	SINGLE	1	306	353	12	5.861e-07	{N}	-6.232	322	336	EKNLNVSGRENDVNN	NYSSDDLRER|	NNQIIQSNESEEINELEKNLNVSGRENDVNNLDIDINSAVSGTPSRNN	|AEEEMYSSES
sp|P14737|RAD9_YEAST	SINGLE	2	258	280	8	3.015e-06	{N}	-5.521	263	277	NGRTTRNVNKVFNNN	SPNSISSYDK|	NKITGNGRTTRNVNKVFNNNEDN	|IGAIEEKNPV
sp|P14737|RAD9_YEAST	SINGLE	3	587	631	12	1.780e-05	{E}	-4.749	597	611	MSEVELTQELPEVEE	SDETERMSPN|	ELDTKKESTIMSEVELTQELPEVEEQQDLQTSPKKLVVEEETLME	|IKKSKGNSLQ
sp|P14737|RAD9_YEAST	SINGLE	4	493	507	7	3.582e-05	{S}	-4.446	493	507	SSPSKNTMSKPSNSS	FEPILEVPET|	SSPSKNTMSKPSNSS	|PIPKEKDTFN
sp|P14737|RAD9_YEAST	SINGLE	5	517	538	6	2.364e-04	{N}	-3.626	524	538	ETNNVFSNDIQNSSN	SPIPKEKDTF|	NIHEREVETNNVFSNDIQNSSN	|AATRDDIIIA
sp|P14737|RAD9_YEAST	SINGLE	6	381	395	5	2.875e-04	{N}	-3.541	381	395	KTENNSNRSTQIVNN	KKWIFRYSKD|	KTENNSNRSTQIVNN	|PRTQEMPLDS
sp|P14737|RAD9_YEAST	SINGLE	7	91	107	5	5.425e-04	{N}	-3.266	91	105	NIEVGDNDRPNANIL	DESPRHDDEL|	NIEVGDNDRPNANILHN	|ERTPDLDRIA
sp|P14737|RAD9_YEAST	SINGLE	8	314	331	6	6.250e-04	{E}	-3.204	314	328	ESEEINELEKNLNVS	ERNNQIIQSN|	ESEEINELEKNLNVSGRE	|NDVNNLDIDI
sp|P14737|RAD9_YEAST	SINGLE	9	34	51	5	7.186e-04	{N}	-3.144	34	48	NEMNVPVDPLENKVN	LHSPLADGDM|	NEMNVPVDPLENKVNSTN	|IIEGSPKANP
sp|P14737|RAD9_YEAST	SINGLE	10	1282	1305	6	7.779e-04	{I}	-3.109	1282	1296	IQTIINEDTGFHDDI	IFHTESKEWL|	IQTIINEDTGFHDDITDNDIYNTI	|SEVR
sp|P14737|RAD9_YEAST	SINGLE	11	1286	1300	5	9.005e-04	{D}	-3.046	1286	1300	INEDTGFHDDITDND	ESKEWLIQTI|	INEDTGFHDDITDND	|IYNTISEVRI
sp|P14737|RAD9_YEAST	MULTIPLE	1	313	336	13	1.952e-07	{NE}	-9.436	313	327	NESEEINELEKNLNV	RERNNQIIQS|	NESEEINELEKNLNVSGRENDVNN	|LDIDINSAVS
sp|P14737|RAD9_YEAST	MULTIPLE	2	1282	1301	10	9.841e-06	{ID}	-6.155	1282	1296	IQTIINEDTGFHDDI	IFHTESKEWL|	IQTIINEDTGFHDDITDNDI	|YNTISEVR
sp|P14737|RAD9_YEAST	WHOLE	1	1	1309	106	4.765e-10	{N}
sp|P14737|RAD9_YEAST	WHOLE	2	1	1309	98	1.499e-05	{I}
sp|P14737|RAD9_YEAST	WHOLE	3	1	1309	133	1.798e-05	{S}
sp|P14737|RAD9_YEAST	WHOLE	4	1	1309	120	4.070e-05	{E}
sp|P14741|EI2BA_YEAST	SINGLE	1	176	201	8	1.470e-04	{V}	-3.833	180	194	VDSAVGAVIDKVDKV	YTLLEQKGIP|	VTLIVDSAVGAVIDKVDKVFVGAEGV	|AESGGIINLV
sp|P14741|EI2BA_YEAST	SINGLE	2	112	126	5	5.275e-04	{I}	-3.278	112	126	IAEIGVDFIADDDII	VSRAKKSRNK|	IAEIGVDFIADDDII	|LVHGYSRAVF
sp|P14741|EI2BA_YEAST	SINGLE	3	245	265	6	6.796e-04	{D}	-3.168	251	265	GPPLDFTRRTDDLED	KFVRMFPLSS|	DDLPMAGPPLDFTRRTDDLED	|ALRGPTIDYT
sp|P14742|GFA1_YEAST	SINGLE	1	531	548	6	1.453e-04	{I}	-3.838	531	545	IDRRIEIIQGLKLIP	LSLSDDRVSK|	IDRRIEIIQGLKLIPGQI	|KQVLKLEPRI
sp|P14742|GFA1_YEAST	SINGLE	2	167	182	7	2.677e-04	{L}	-3.572	167	181	LTKLVLLELEGSYGL	QNGHDLDFHE|	LTKLVLLELEGSYGLL	|CKSCHYPNEV
sp|P14742|GFA1_YEAST	WHOLE	1	1	717	53	9.792e-04	{I}
sp|P14743|NMT_YEAST	SINGLE	1	339	353	5	1.557e-04	{Y}	-3.808	339	353	NTKYKDLGIGYLYYY	FYSLPFTILN|	NTKYKDLGIGYLYYY	|ATDADFQFKD
sp|P14743|NMT_YEAST	SINGLE	2	407	425	5	6.080e-04	{F}	-3.216	411	425	LKFGPGDGFLNFYLF	NALTSQDNTL|	FLDDLKFGPGDGFLNFYLF	|NYRAKPITGG
sp|P14743|NMT_YEAST	SINGLE	3	58	74	5	7.743e-04	{P}	-3.111	58	72	PIDKPKTPEDISDKP	DFDEKVVEEG|	PIDKPKTPEDISDKPLP	|LLSSFEWCSI
sp|P14743|NMT_YEAST	WHOLE	1	1	455	48	1.166e-04	{K}
sp|P14743|NMT_YEAST	WHOLE	2	1	455	32	5.947e-04	{F}
sp|P14747|PP2B2_YEAST	SINGLE	1	388	413	7	7.868e-05	{N}	-4.104	394	408	NNKAAILKYENNVMN	PSLLTLFSAP|	NYLDTYNNKAAILKYENNVMNIRQFN	|MTPHPYWLPD
sp|P14747|PP2B2_YEAST	SINGLE	2	5	19	5	5.275e-04	{I}	-3.278	5	19	AIRNTEQINAAIKII	MSSD|	AIRNTEQINAAIKII	|ENKTERPQSS
sp|P14772|BPT1_YEAST	SINGLE	1	890	921	11	2.753e-06	{E}	-5.560	907	921	ESETEDEVVTESELE	DNGNESDVQT|	EHRSESEVDEPLQLKVTESETEDEVVTESELE	|LIKANSRRAS
sp|P14772|BPT1_YEAST	SINGLE	2	1360	1382	8	8.015e-06	{I}	-5.096	1360	1374	IIIDGIDISDIGLFD	FRILEPTEGK|	IIIDGIDISDIGLFDLRSHLAII	|PQDAQAFEGT
sp|P14772|BPT1_YEAST	SINGLE	3	456	473	7	5.431e-05	{K}	-4.265	456	470	KVKKLSKTQMKYKDM	MMPINAFLSR|	KVKKLSKTQMKYKDMRIK	|TITELLNAIK
sp|P14772|BPT1_YEAST	SINGLE	4	269	285	4	9.652e-05	{W}	-4.015	269	283	WELEKWLNRNSLWRA	KSISKEFKAN|	WELEKWLNRNSLWRAIW	|KSFGRTISVA
sp|P14772|BPT1_YEAST	SINGLE	5	1435	1455	6	1.796e-04	{N}	-3.746	1438	1452	DGNVNDILDVKINEN	LHSKPRGDDS|	NEEDGNVNDILDVKINENGSN	|LSVGQRQLLC
sp|P14772|BPT1_YEAST	SINGLE	6	404	422	6	2.019e-04	{I}	-3.695	408	422	FENAQTIIGAPIQII	LNLMSVDVLR|	IQRFFENAQTIIGAPIQII	|VVLTSLYWLL
sp|P14772|BPT1_YEAST	SINGLE	7	1151	1169	7	2.079e-04	{S}	-3.682	1151	1165	SISYSPIMSLMSESL	VLSRELKRLI|	SISYSPIMSLMSESLNGYS	|IIDAYDHFER
sp|P14772|BPT1_YEAST	SINGLE	8	693	717	8	2.213e-04	{S}	-3.655	695	709	SRDSIPPKLIIRSSS	KAILGQLPCM|	SGSRDSIPPKLIIRSSSVAYCSQES	|WIMNASVREN
sp|P14772|BPT1_YEAST	SINGLE	9	1250	1265	6	2.398e-04	{T}	-3.620	1250	1264	TGSLTWIVRTTVTIE	GLLMSYSLEV|	TGSLTWIVRTTVTIET	|NIVSVERIVE
sp|P14772|BPT1_YEAST	SINGLE	10	983	999	5	3.504e-04	{F}	-3.455	983	997	FFLFMILTRVFDLAE	KACGVLGVVL|	FFLFMILTRVFDLAENF	|WLKYWSESNE
sp|P14772|BPT1_YEAST	SINGLE	11	109	125	7	4.133e-04	{L}	-3.384	109	123	LKKALYLNLLFNLGI	QSSDRVYPFI|	LKKALYLNLLFNLGISL	|PTQYLAYFKS
sp|P14772|BPT1_YEAST	SINGLE	12	1463	1479	7	4.133e-04	{L}	-3.384	1463	1477	LLCLARALLNRSKIL	GSNLSVGQRQ|	LLCLARALLNRSKILVL	|DEATASVDME
sp|P14772|BPT1_YEAST	SINGLE	13	1493	1514	6	4.771e-04	{I}	-3.321	1493	1507	IIQDTIRREFKDRTI	TASVDMETDK|	IIQDTIRREFKDRTILTIAHRI	|DTVLDSDKII
sp|P14772|BPT1_YEAST	SINGLE	14	949	966	6	4.810e-04	{K}	-3.318	949	963	KKTAQKAEKTEVGRV	PFVGAQLDSV|	KKTAQKAEKTEVGRVKTK	|IYLAYIKACG
sp|P14772|BPT1_YEAST	SINGLE	15	1306	1323	5	7.186e-04	{N}	-3.144	1309	1323	TKYRENLDPVLNNIN	WPSKGGIEFK|	NYSTKYRENLDPVLNNIN	|VKIEPCEKVG
sp|P14772|BPT1_YEAST	SINGLE	16	1082	1101	5	7.789e-04	{F}	-3.109	1087	1101	DAVDSNLQYIFSFFF	TTPVGRIINR|	FSSDMDAVDSNLQYIFSFFF	|KSILTYLVTV
sp|P14772|BPT1_YEAST	SINGLE	17	1432	1446	5	9.005e-04	{D}	-3.046	1432	1446	DDSNEEDGNVNDILD	EKMLHSKPRG|	DDSNEEDGNVNDILD	|VKINENGSNL
sp|P14772|BPT1_YEAST	MULTIPLE	1	1432	1455	11	5.598e-06	{ND}	-6.791	1432	1446	DDSNEEDGNVNDILD	EKMLHSKPRG|	DDSNEEDGNVNDILDVKINENGSN	|LSVGQRQLLC
sp|P14772|BPT1_YEAST	WHOLE	1	1	1559	139	1.565e-11	{I}
sp|P14772|BPT1_YEAST	WHOLE	2	1	1559	186	5.145e-05	{L}
sp|P14772|BPT1_YEAST	WHOLE	3	1	1559	146	2.386e-04	{S}
sp|P14832|CYPH_YEAST	SINGLE	1	62	79	8	8.226e-06	{G}	-5.085	62	76	GGDFTAGNGTGGKSI	HRVIPDFMLQ|	GGDFTAGNGTGGKSIYGG	|KFPDENFKKH
sp|P14832|CYPH_YEAST	SINGLE	2	125	140	6	3.059e-04	{V}	-3.514	125	139	VVFGEVVDGYDIVKK	VPCPWLDGKH|	VVFGEVVDGYDIVKKV	|ESLGSPSGAT
sp|P14832|CYPH_YEAST	WHOLE	1	1	162	23	2.806e-04	{G}
sp|P14904|AMPL_YEAST	SINGLE	1	31	55	8	1.099e-04	{E}	-3.959	31	45	EEKEKKENENSWCIL	EPSKNNQIAN|	EEKEKKENENSWCILEHNYEDIAQE	|FIDFIYKNPT
sp|P14904|AMPL_YEAST	SINGLE	2	496	511	5	2.574e-04	{F}	-3.589	496	510	FFNGFFKHWRSVYDE	GSKDVGLGVK|	FFNGFFKHWRSVYDEF	|GEL
sp|P14904|AMPL_YEAST	SINGLE	3	198	218	6	2.747e-04	{P}	-3.561	198	212	PLPVCRIPSLAPHFG	EIKSALVDST|	PLPVCRIPSLAPHFGKPAEGP	|FDKEDQTIPV
sp|P14904|AMPL_YEAST	SINGLE	4	25	48	6	3.904e-04	{N}	-3.408	25	39	NNQIANEEKEKKENE	LQMLTVEPSK|	NNQIANEEKEKKENENSWCILEHN	|YEDIAQEFID
sp|P14904|AMPL_YEAST	SINGLE	5	227	242	5	5.733e-04	{P}	-3.242	227	241	PVIGFPTPDEEGNEP	GPFDKEDQTI|	PVIGFPTPDEEGNEPP	|TDDEKKSPLF
sp|P14904|AMPL_YEAST	MULTIPLE	1	25	50	13	6.470e-07	{EN}	-7.367	25	39	NNQIANEEKEKKENE	LQMLTVEPSK|	NNQIANEEKEKKENENSWCILEHNYE	|DIAQEFIDFI
sp|P14905|CBS2_YEAST	SINGLE	1	41	64	7	4.521e-05	{N}	-4.345	50	64	LNNDSKIIVKSSNNN	PKVPSVVLLL|	NDQKKLNRFLNNDSKIIVKSSNNN	|KETYHRQFMA
sp|P14905|CBS2_YEAST	SINGLE	2	274	292	6	2.019e-04	{I}	-3.695	278	292	QDIIKKLISEQLSII	DCVYKKELLK|	IPGAQDIIKKLISEQLSII	|DRSYPSLNTN
sp|P14905|CBS2_YEAST	SINGLE	3	334	348	5	2.875e-04	{N}	-3.541	334	348	QSLNQLNQTNINELN	VNGHKRAKLA|	QSLNQLNQTNINELN	|GFFVSLGKYK
sp|P14905|CBS2_YEAST	SINGLE	4	356	380	7	5.249e-04	{K}	-3.280	356	370	KYKKCNCKWNDILLT	ELNGFFVSLG|	KYKKCNCKWNDILLTLIKGKQFITK	|QKALDYHYLY
sp|P14906|SEC63_YEAST	SINGLE	1	626	659	14	1.196e-09	{D}	-8.922	626	640	DDEYSTDDDETESDD	VEQVEVYSEE|	DDEYSTDDDETESDDESDASDYTDIDTDTEAEDD	|ESPE
sp|P14906|SEC63_YEAST	SINGLE	2	88	116	9	6.268e-06	{I}	-5.203	88	102	IWSRRNIIIIVGWIL	FDKNSNKKSK|	IWSRRNIIIIVGWILVAILLQRINSNDAI	|KDAATKLFDP
sp|P14906|SEC63_YEAST	SINGLE	3	617	641	8	1.099e-04	{E}	-3.959	617	631	EQVEVYSEEDDEYST	NMKVRDSPAV|	EQVEVYSEEDDEYSTDDDETESDDE	|SDASDYTDID
sp|P14906|SEC63_YEAST	SINGLE	4	542	565	7	2.150e-04	{D}	-3.668	542	556	DDKDFFDKRIKMDLT	IEKLSYKNLN|	DDKDFFDKRIKMDLTKHEKFDIND	|WEIGTIKIPL
sp|P14906|SEC63_YEAST	SINGLE	5	72	87	6	2.357e-04	{K}	-3.628	72	86	KQFRRKFDKNSNKKS	LNEEYTSDEI|	KQFRRKFDKNSNKKSK	|IWSRRNIIII
sp|P14906|SEC63_YEAST	SINGLE	6	286	302	5	3.504e-04	{F}	-3.455	286	300	FAHEFKQFFPDLQPT	TTDLILHWLS|	FAHEFKQFFPDLQPTDF	|EKLLQDHINR
sp|P14906|SEC63_YEAST	SINGLE	7	53	70	6	6.250e-04	{E}	-3.204	53	67	EFNEEVFKNLNEEYT	AEDGNSGKSK|	EFNEEVFKNLNEEYTSDE	|IKQFRRKFDK
sp|P14906|SEC63_YEAST	MULTIPLE	1	617	663	26	1.101e-12	{DE}	-12.881	623	637	SEEDDEYSTDDDETE	NMKVRDSPAV|	EQVEVYSEEDDEYSTDDDETESDDESDASDYTDIDTDTEAEDDESPE	|
sp|P14906|SEC63_YEAST	WHOLE	1	1	663	51	5.587e-04	{I}
sp|P14906|SEC63_YEAST	WHOLE	2	1	663	55	9.125e-04	{D}
sp|P14907|NSP1_YEAST	SINGLE	1	46	97	17	2.869e-11	{N}	-10.542	46	60	NNSAPNNTNNANSSI	FGTGQSTFGF|	NNSAPNNTNNANSSITPAFGSNNTGNTAFGNSNPTSNVFGSNNSTTNTFGSN	|SAGTSLFGSS
sp|P14907|NSP1_YEAST	SINGLE	2	115	175	15	3.058e-08	{N}	-7.515	151	165	NNTTPSSTGNANTSN	GSSSAQQTKS|	NGTAGGNTFGSSSLFNNSTNSNTTKPAFGGLNFGGGNNTTPSSTGNANTSNNLFGATANAN	|KPAFSFGATT
sp|P14907|NSP1_YEAST	SINGLE	3	754	790	11	2.593e-07	{N}	-6.586	767	781	VEINNVSNTFNKTTN	AYKTAQTLDE|	NLNSLSSNLSSLIVEINNVSNTFNKTTNIDINNEDEN	|IQLIKILNSH
sp|P14907|NSP1_YEAST	SINGLE	4	2	28	9	1.089e-06	{N}	-5.963	14	28	SFGTANNNSNTTNQN	M|	NFNTPQQNKTPFSFGTANNNSNTTNQN	|SSTGAGAFGT
sp|P14907|NSP1_YEAST	SINGLE	5	86	127	12	2.312e-05	{S}	-4.636	94	108	FGSNSAGTSLFGSSS	NSNPTSNVFG|	SNNSTTNTFGSNSAGTSLFGSSSAQQTKSNGTAGGNTFGSSS	|LFNNSTNSNT
sp|P14907|NSP1_YEAST	SINGLE	6	257	281	8	7.954e-05	{T}	-4.099	267	281	SFGTATSDNKTTNTT	NPAGASQPEP|	TTNEPAKPALSFGTATSDNKTTNTT	|PSFSFGAKSD
sp|P14907|NSP1_YEAST	SINGLE	7	486	508	8	1.165e-04	{S}	-3.934	486	500	SDSSKPAFSFGTKSN	FGAKSDEKKD|	SDSSKPAFSFGTKSNEKKDSGSS	|KPAFSFGAKP
sp|P14907|NSP1_YEAST	SINGLE	8	690	704	5	2.936e-04	{Q}	-3.532	690	704	QNKIDQSLQYIERQQ	YSDAVMAEHS|	QNKIDQSLQYIERQQ	|DELENFLDNF
sp|P14907|NSP1_YEAST	SINGLE	9	603	622	7	2.968e-04	{S}	-3.528	603	617	SSTGKSTADVKSSDS	QKDNEKKTEE|	SSTGKSTADVKSSDSLKLNS	|KPVELKPVSL
sp|P14907|NSP1_YEAST	SINGLE	10	143	159	6	4.943e-04	{G}	-3.306	143	157	GGLNFGGGNNTTPSS	TNSNTTKPAF|	GGLNFGGGNNTTPSSTG	|NANTSNNLFG
sp|P14907|NSP1_YEAST	SINGLE	11	460	484	7	5.249e-04	{K}	-3.280	460	474	KSDEKKDGDASKPAF	TSKPAFSFGA|	KSDEKKDGDASKPAFSFGAKSDEKK	|DSDSSKPAFS
sp|P14907|NSP1_YEAST	SINGLE	12	517	541	7	5.249e-04	{K}	-3.280	517	531	KPDEKKNDEVSKPAF	SSKPAFSFGA|	KPDEKKNDEVSKPAFSFGAKANEKK	|ESDESKSAFS
sp|P14907|NSP1_YEAST	SINGLE	13	782	796	5	5.275e-04	{I}	-3.278	782	796	IDINNEDENIQLIKI	VSNTFNKTTN|	IDINNEDENIQLIKI	|LNSHFDALRS
sp|P14907|NSP1_YEAST	SINGLE	14	757	773	6	7.634e-04	{S}	-3.117	757	771	SLSSNLSSLIVEINN	TAQTLDENLN|	SLSSNLSSLIVEINNVS	|NTFNKTTNID
sp|P14907|NSP1_YEAST	MULTIPLE	1	46	136	43	2.223e-17	{NS}	-15.178	46	60	NNSAPNNTNNANSSI	FGTGQSTFGF|	NNSAPNNTNNANSSITPAFGSNNTGNTAFGNSNPTSNVFGSNNSTTNTFGSNSAGTSLFGSSSAQQTKSNGTAGGNTFGSSSLFNNSTNSN	|TTKPAFGGLN
sp|P14907|NSP1_YEAST	MULTIPLE	2	115	175	26	2.183e-10	{NG}	-10.821	138	152	TKPAFGGLNFGGGNN	GSSSAQQTKS|	NGTAGGNTFGSSSLFNNSTNSNTTKPAFGGLNFGGGNNTTPSSTGNANTSNNLFGATANAN	|KPAFSFGATT
sp|P14907|NSP1_YEAST	MULTIPLE	3	754	799	26	6.429e-10	{NIS}	-12.981	756	770	NSLSSNLSSLIVEIN	AYKTAQTLDE|	NLNSLSSNLSSLIVEINNVSNTFNKTTNIDINNEDENIQLIKILNS	|HFDALRSLDD
sp|P14907|NSP1_YEAST	WHOLE	1	1	823	90	1.248e-15	{N}
sp|P14907|NSP1_YEAST	WHOLE	2	1	823	120	1.481e-13	{S}
sp|P14907|NSP1_YEAST	WHOLE	3	1	823	90	7.934e-08	{K}
sp|P14907|NSP1_YEAST	WHOLE	4	1	823	62	5.823e-07	{F}
sp|P14908|MTF1_YEAST	SINGLE	1	246	260	6	8.836e-05	{D}	-4.054	246	260	EMDPIDFDFDVDNWD	PTKGKPIALV|	EMDPIDFDFDVDNWD	|YVTRHLMILK
sp|P14922|CYC8_YEAST	SINGLE	1	491	672	93	1.053e-75	{Q}	-74.978	557	571	QQQQQQQQQQQQQQQ	ATMYSNGASP|	QLQAQAQAQAQAQAQAQAQAQAQAQAQAQAQAQAQAQAQAQAQAQAHAQAQAQAQAQAQAQAQAQAQQQQQQQQQQQQQQQQQQQQQQQQQQQQQQQLQPLPRQQLQQKGVSVQMLNPQQGQPYITQPTVIQAHQLQPFSTQAMEHPQSSQLPPQQQQLQSVQHPQQLQGQPQAQAPQPLIQ	|HNVEQNVLPQ
sp|P14922|CYC8_YEAST	SINGLE	2	15	30	16	1.527e-22	{Q}	-21.816	15	29	QQQQQQQQQQQQQQQ	GEQTIMEQPA|	QQQQQQQQQQQQQQQQ	|AAVPQQPLDP
sp|P14922|CYC8_YEAST	SINGLE	3	494	556	32	3.026e-19	{A}	-18.519	494	508	AQAQAQAQAQAQAQA	YSNGASPQLQ|	AQAQAQAQAQAQAQAQAQAQAQAQAQAQAQAQAQAQAQAQAQAHAQAQAQAQAQAQAQAQAQA	|QQQQQQQQQQ
sp|P14922|CYC8_YEAST	SINGLE	4	815	841	10	8.975e-06	{S}	-5.047	827	841	PESSSVQPTVSSESS	SPAEEATKAA|	SVSPSTKPLNTEPESSSVQPTVSSESS	|TTKANDQSTA
sp|P14922|CYC8_YEAST	SINGLE	5	425	449	8	1.085e-05	{P}	-4.965	425	439	PTNASPAPPPVILQP	PGNINKSNGA|	PTNASPAPPPVILQPTLQPNDQGNP	|LNTRISAQSA
sp|P14922|CYC8_YEAST	SINGLE	6	921	952	10	1.980e-05	{E}	-4.703	921	935	ETMETVKEEAKMREE	TTITVIKPTL|	ETMETVKEEAKMREEEQTSQEKSPQENTLPRE	|NVVRQVEEDE
sp|P14922|CYC8_YEAST	SINGLE	7	908	925	7	5.542e-05	{T}	-4.256	908	922	TAATTITVIKPTLET	SRDAEKQQDE|	TAATTITVIKPTLETMET	|VKEEAKMREE
sp|P14922|CYC8_YEAST	SINGLE	8	457	474	6	7.192e-05	{Q}	-4.143	460	474	NATASMVQQQHPAQQ	GNPLNTRISA|	QSANATASMVQQQHPAQQ	|TPINSSATMY
sp|P14922|CYC8_YEAST	SINGLE	9	740	766	7	1.017e-04	{N}	-3.993	740	754	NSPNSNINKLVNTAT	AEPQVKKQKL|	NSPNSNINKLVNTATSIEENAKSEVSN	|QSPAVVESNT
sp|P14922|CYC8_YEAST	SINGLE	10	869	894	8	1.485e-04	{E}	-3.828	878	892	EENGTTEASAPSTEE	ATVPAEASPV|	EDEVRQHSKEENGTTEASAPSTEEAE	|PAASRDAEKQ
sp|P14922|CYC8_YEAST	SINGLE	11	413	427	5	2.875e-04	{N}	-3.541	413	427	ENPGNINKSNGAPTN	ERLEALTKQL|	ENPGNINKSNGAPTN	|ASPAPPPVIL
sp|P14922|CYC8_YEAST	SINGLE	12	842	860	6	6.706e-04	{T}	-3.174	842	856	TTKANDQSTAETIEL	VQPTVSSESS|	TTKANDQSTAETIELSTAT	|VPAEASPVED
sp|P14922|CYC8_YEAST	MULTIPLE	1	491	668	128	6.687e-76	{QA}	-93.497	493	507	QAQAQAQAQAQAQAQ	ATMYSNGASP|	QLQAQAQAQAQAQAQAQAQAQAQAQAQAQAQAQAQAQAQAQAQAQAHAQAQAQAQAQAQAQAQAQAQQQQQQQQQQQQQQQQQQQQQQQQQQQQQQQLQPLPRQQLQQKGVSVQMLNPQQGQPYITQPTVIQAHQLQPFSTQAMEHPQSSQLPPQQQQLQSVQHPQQLQGQPQAQAPQ	|PLIQHNVEQN
sp|P14922|CYC8_YEAST	MULTIPLE	2	413	451	17	1.034e-08	{PN}	-8.506	413	427	ENPGNINKSNGAPTN	ERLEALTKQL|	ENPGNINKSNGAPTNASPAPPPVILQPTLQPNDQGNPLN	|TRISAQSANA
sp|P14922|CYC8_YEAST	MULTIPLE	3	907	952	20	1.956e-07	{ET}	-8.960	911	925	TTITVIKPTLETMET	ASRDAEKQQD|	ETAATTITVIKPTLETMETVKEEAKMREEEQTSQEKSPQENTLPRE	|NVVRQVEEDE
sp|P14922|CYC8_YEAST	WHOLE	1	1	966	166	1.921e-51	{Q}
sp|P14922|CYC8_YEAST	WHOLE	2	1	966	122	7.681e-08	{A}
sp|P14922|CYC8_YEAST	WHOLE	3	1	966	67	3.800e-04	{P}
sp|P15019|TAL1_YEAST	SINGLE	1	216	230	5	1.557e-04	{Y}	-3.808	216	230	ISVKKIYNYYKKYGY	DYKGEADPGV|	ISVKKIYNYYKKYGY	|KTIVMGASFR
sp|P15019|TAL1_YEAST	WHOLE	1	1	335	36	4.736e-04	{K}
sp|P15108|HSC82_YEAST	SINGLE	1	212	265	21	6.672e-12	{E}	-11.176	214	228	EKEVPIPEEEKKDEE	AYPIQLLVTK|	EVEKEVPIPEEEKKDEEKKDEDDKKPKLEEVDEEEEEKKPKTKKVKEEVQELEE	|LNKTKPLWTR
sp|P15108|HSC82_YEAST	SINGLE	2	224	257	13	4.663e-08	{K}	-7.331	224	238	KKDEEKKDEDDKKPK	EKEVPIPEEE|	KKDEEKKDEDDKKPKLEEVDEEEEEKKPKTKKVK	|EEVQELEELN
sp|P15108|HSC82_YEAST	SINGLE	3	525	544	10	1.270e-07	{E}	-6.896	525	539	ELEETDEEKAEREKE	KTLVDITKDF|	ELEETDEEKAEREKEIKEYE	|PLTKALKDIL
sp|P15108|HSC82_YEAST	SINGLE	4	676	703	11	5.994e-07	{E}	-6.222	676	690	EDEETETAPEASTEA	RLISLGLNID|	EDEETETAPEASTEAPVEEVPADTEMEE	|VD
sp|P15108|HSC82_YEAST	SINGLE	5	597	615	8	2.423e-05	{S}	-4.616	597	611	SSMSSYMSSKKTFEI	RIMKAQALRD|	SSMSSYMSSKKTFEISPKS	|PIIKELKKRV
sp|P15108|HSC82_YEAST	SINGLE	6	606	623	6	4.810e-04	{K}	-3.318	606	620	KKTFEISPKSPIIKE	DSSMSSYMSS|	KKTFEISPKSPIIKELKK	|RVDEGGAQDK
sp|P15108|HSC82_YEAST	SINGLE	7	321	338	6	4.810e-04	{K}	-3.318	321	335	KRAPFDLFESKKKKN	LEFRAILFIP|	KRAPFDLFESKKKKNNIK	|LYVRRVFITD
sp|P15108|HSC82_YEAST	SINGLE	8	585	603	4	6.290e-04	{M}	-3.201	585	599	MERIMKAQALRDSSM	RTGQFGWSAN|	MERIMKAQALRDSSMSSYM	|SSKKTFEISP
sp|P15108|HSC82_YEAST	MULTIPLE	1	211	265	36	1.100e-19	{EK}	-18.507	244	258	EEEEEKKPKTKKVKE	VAYPIQLLVT|	KEVEKEVPIPEEEKKDEEKKDEDDKKPKLEEVDEEEEEKKPKTKKVKEEVQELEE	|LNKTKPLWTR
sp|P15108|HSC82_YEAST	MULTIPLE	2	597	615	13	3.106e-07	{SKM}	-11.135	597	611	SSMSSYMSSKKTFEI	RIMKAQALRD|	SSMSSYMSSKKTFEISPKS	|PIIKELKKRV
sp|P15108|HSC82_YEAST	WHOLE	1	1	705	96	5.597e-12	{E}
sp|P15108|HSC82_YEAST	WHOLE	2	1	705	73	6.651e-06	{K}
sp|P15179|SYDM_YEAST	SINGLE	1	386	409	7	4.521e-05	{N}	-4.345	386	400	NNSNYNYRVPIVLPI	EYKERWSFLT|	NNSNYNYRVPIVLPIENDEQANSN	|WFENFHAIAT
sp|P15179|SYDM_YEAST	SINGLE	2	26	42	6	3.418e-04	{K}	-3.466	26	40	KKKFLFRKDTSTIKQ	LADFPEANAI|	KKKFLFRKDTSTIKQLK	|GLSSGQKIVL
sp|P15179|SYDM_YEAST	WHOLE	1	1	658	61	4.733e-04	{K}
sp|P15180|SYKC_YEAST	SINGLE	1	29	61	12	2.885e-07	{K}	-6.540	47	61	AKKAAAQPKPASKKK	LDEATGEMVS|	KSELKKRIKQRQVEAKKAAKKAAAQPKPASKKK	|TDLFADLDPS
sp|P15180|SYKC_YEAST	SINGLE	2	229	264	10	4.511e-06	{R}	-5.346	244	258	RNRFITRSEIIRYIR	DHFGFKDQET|	RYRKRYLDLIMNKDARNRFITRSEIIRYIRRFLDQR	|KFIEVETPMM
sp|P15180|SYKC_YEAST	SINGLE	3	43	57	7	6.097e-05	{A}	-4.215	43	57	AKKAAKKAAAQPKPA	KKRIKQRQVE|	AKKAAKKAAAQPKPA	|SKKKTDLFAD
sp|P15180|SYKC_YEAST	SINGLE	4	350	364	4	2.419e-04	{M}	-3.616	350	364	VYDLMDMTELMFSEM	TCEFYQAYAD|	VYDLMDMTELMFSEM	|VKEITGSYII
sp|P15180|SYKC_YEAST	SINGLE	5	177	197	7	2.506e-04	{G}	-3.601	181	195	GVEGYVGRTQPKKGG	YEKDHDLLKR|	GDIVGVEGYVGRTQPKKGGEG	|EVSVFVSRVQ
sp|P15180|SYKC_YEAST	SINGLE	6	160	178	6	3.810e-04	{D}	-3.419	160	174	DYCDPDSYEKDHDLL	VEVQLMSQLQ|	DYCDPDSYEKDHDLLKRGD	|IVGVEGYVGR
sp|P15180|SYKC_YEAST	MULTIPLE	1	33	61	18	2.877e-09	{KA}	-10.755	43	57	AKKAAKKAAAQPKPA	TGEMVSKSEL|	KKRIKQRQVEAKKAAKKAAAQPKPASKKK	|TDLFADLDPS
sp|P15202|CATA_YEAST	SINGLE	1	408	422	5	2.936e-04	{Q}	-3.532	408	422	SYTYIQQDRPIQQHQ	SEPTYLANDK|	SYTYIQQDRPIQQHQ	|EVWNGPAIPY
sp|P15202|CATA_YEAST	WHOLE	1	1	515	37	8.937e-04	{N}
sp|P15274|AMPD_YEAST	SINGLE	1	218	233	7	3.603e-06	{P}	-5.443	218	232	PKNKPGWVVYPPPPK	TISVQNDDQN|	PKNKPGWVVYPPPPKP	|SYNSDTKTVV
sp|P15274|AMPD_YEAST	SINGLE	2	362	384	6	7.449e-06	{H}	-5.128	362	376	HVHHSACMNQKHLLR	DFYNVRKVDT|	HVHHSACMNQKHLLRFIKHKLRH	|SKDEKVIFRD
sp|P15274|AMPD_YEAST	SINGLE	3	593	607	6	1.017e-05	{Y}	-4.993	593	607	APQNPPYSYYLYYLY	RKYPKPSLWE|	APQNPPYSYYLYYLY	|SNVASLNQWR
sp|P15274|AMPD_YEAST	SINGLE	4	94	111	7	1.415e-04	{S}	-3.849	96	110	SAILEQPSHSTNCSS	TKQLALDEHD|	SHSAILEQPSHSTNCSSS	|NIAAMNKGHD
sp|P15274|AMPD_YEAST	SINGLE	5	584	598	5	4.135e-04	{P}	-3.384	584	598	KYPKPSLWEAPQNPP	ESKVDRRFHR|	KYPKPSLWEAPQNPP	|YSYYLYYLYS
sp|P15274|AMPD_YEAST	SINGLE	6	320	339	5	6.634e-04	{Y}	-3.178	320	334	YRRLQYLEARWNLYY	SSDGPAKSFA|	YRRLQYLEARWNLYYLLNEY	|QETSVSKRNP
sp|P15274|AMPD_YEAST	SINGLE	7	262	276	5	9.005e-04	{D}	-3.046	262	276	PGEDPDWEFTLNDDD	EVFDFTKCEI|	PGEDPDWEFTLNDDD	|SYVVHRSGKT
sp|P15274|AMPD_YEAST	MULTIPLE	1	584	607	12	1.226e-07	{YP}	-8.376	593	607	APQNPPYSYYLYYLY	ESKVDRRFHR|	KYPKPSLWEAPQNPPYSYYLYYLY	|SNVASLNQWR
sp|P15274|AMPD_YEAST	WHOLE	1	1	810	66	5.434e-04	{D}
sp|P15303|SEC23_YEAST	SINGLE	1	518	540	9	2.916e-05	{A}	-4.535	518	532	AIAASFDQEAAAVLM	ANQLLPFGTP|	AIAASFDQEAAAVLMARIAVHKA	|ETDDGADVIR
sp|P15303|SEC23_YEAST	SINGLE	2	307	321	4	2.419e-04	{H}	-3.616	307	321	PLRSHHDIDSDHAQH	GLIVNSELKD|	PLRSHHDIDSDHAQH	|YKKACKFYNQ
sp|P15303|SEC23_YEAST	SINGLE	3	61	83	4	4.271e-04	{C}	-3.369	69	83	CVIDPRNSSWSCPIC	YNPVVCSGPH|	CKSILNPYCVIDPRNSSWSCPIC	|NSRNHLPPQY
sp|P15303|SEC23_YEAST	SINGLE	4	487	506	6	8.986e-04	{T}	-3.046	487	501	TQFITTYQHSSGTNR	GSADRPHLAY|	TQFITTYQHSSGTNRIRVTT	|VANQLLPFGT
sp|P15315|CUP2_YEAST	SINGLE	1	43	105	9	6.807e-07	{C}	-6.167	76	90	DETRCRCDEGEPCKC	IRRKGRPSTT|	CGHCKELRRTKNFNPSGGCMCASARRPAVGSKEDETRCRCDEGEPCKCHTKRKSSRKSKGGSC	|HRRANDEAAH
sp|P15315|CUP2_YEAST	WHOLE	1	1	225	12	2.361e-04	{C}
sp|P15365|DAL5_YEAST	SINGLE	1	253	269	7	8.304e-06	{I}	-5.081	253	267	ITGVITIFIGILIFL	AIKGWRTLFV|	ITGVITIFIGILIFLWI	|PDDPSKARFL
sp|P15365|DAL5_YEAST	SINGLE	2	427	453	9	6.418e-05	{S}	-4.193	439	453	SANSSGYSKKWTVSS	RLAGAYLWYI|	SPVSFICVLSNISANSSGYSKKWTVSS	|INLVAYAAAN
sp|P15365|DAL5_YEAST	SINGLE	3	56	73	7	7.448e-05	{E}	-4.128	59	73	KLAEEAKEIEVTPEE	KIVYISDKVD|	EAMKLAEEAKEIEVTPEE	|DRKLRWKIDY
sp|P15365|DAL5_YEAST	SINGLE	4	458	484	9	1.207e-04	{A}	-3.918	458	472	AYAAANLAGPQTFIA	KWTVSSINLV|	AYAAANLAGPQTFIAKQAPKYHGAKVA	|MVVCYAVMIV
sp|P15365|DAL5_YEAST	SINGLE	5	129	145	5	3.504e-04	{F}	-3.455	129	143	FYFGYLFMNLGPVQF	GDQYSWVTSA|	FYFGYLFMNLGPVQFIF	|QRTSHMSKML
sp|P15365|DAL5_YEAST	SINGLE	6	335	350	6	5.323e-04	{S}	-3.274	335	349	SSFMSILLNSDFGYS	VSSNIPNGGI|	SSFMSILLNSDFGYSS	|KETLLMGLPT
sp|P15365|DAL5_YEAST	WHOLE	1	1	543	47	7.956e-05	{I}
sp|P15367|SEC11_YEAST	SINGLE	1	66	85	7	1.571e-04	{V}	-3.804	66	80	VGDVVVYEVEGKQIP	FLWNRNTFNQ|	VGDVVVYEVEGKQIPIVHRV	|LRQHNNHADK
sp|P15367|SEC11_YEAST	SINGLE	2	104	121	5	7.186e-04	{N}	-3.144	104	118	NNAGNDISLYANKKI	DKQFLLTKGD|	NNAGNDISLYANKKIYLN	|KSKEIVGTVK
sp|P15380|PUT4_YEAST	SINGLE	1	534	549	7	5.137e-06	{I}	-5.289	534	548	IVIGIITITNGYAIF	GQPYTVWFSL|	IVIGIITITNGYAIFI	|PKYWRVADFI
sp|P15380|PUT4_YEAST	SINGLE	2	144	158	6	4.559e-05	{I}	-4.341	144	158	LFISYIIISAVIYPI	STLHTCGPAG|	LFISYIIISAVIYPI	|MCALGEMVCF
sp|P15380|PUT4_YEAST	SINGLE	3	260	274	6	4.559e-05	{I}	-4.341	260	274	IKILCIVGLIILSFI	YGESEFWFAS|	IKILCIVGLIILSFI	|LFWGGGPNHD
sp|P15380|PUT4_YEAST	SINGLE	4	572	586	4	5.704e-05	{W}	-4.244	572	586	WFGHKLYTRTWRQWW	YITLPIFLVL|	WFGHKLYTRTWRQWW	|LPVSEIDVTT
sp|P15380|PUT4_YEAST	SINGLE	5	218	249	9	1.224e-04	{V}	-3.912	226	240	VPKGVWITIFLCVVV	VAAECTAASG|	VVEYWTTAVPKGVWITIFLCVVVILNFSAVKV	|YGESEFWFAS
sp|P15380|PUT4_YEAST	SINGLE	6	591	610	7	1.586e-04	{E}	-3.800	596	610	TGLVEIEEKSREIEE	TWRQWWLPVS|	EIDVTTGLVEIEEKSREIEE	|MRLPPTGFKD
sp|P15380|PUT4_YEAST	SINGLE	7	395	413	6	2.019e-04	{I}	-3.695	395	409	IGIQNAGIKVLPHII	KPGAGSSPFV|	IGIQNAGIKVLPHIINGCI	|LTSAWSAANA
sp|P15380|PUT4_YEAST	SINGLE	8	121	143	7	4.607e-04	{G}	-3.337	121	135	GGAIGTGLLVGTSST	QSRHVQLIAL|	GGAIGTGLLVGTSSTLHTCGPAG	|LFISYIIISA
sp|P15380|PUT4_YEAST	SINGLE	9	340	354	5	4.635e-04	{R}	-3.334	340	354	QRRNIAKASRRFVWR	VCMTSAECAD|	QRRNIAKASRRFVWR	|LIFFYVLGTL
sp|P15380|PUT4_YEAST	SINGLE	10	283	300	4	5.076e-04	{H}	-3.294	286	300	LGFRYWQHPGAFAHH	FILFWGGGPN|	HDRLGFRYWQHPGAFAHH	|LTGGSLGNFT
sp|P15380|PUT4_YEAST	WHOLE	1	1	627	55	1.713e-05	{I}
sp|P15424|MS116_YEAST	SINGLE	1	620	662	13	1.727e-08	{N}	-7.763	641	655	NNNRRSFSRSNDKNN	DDDSEISFRG|	NKNYNNRSQNRDYDDEPFRRSNNNRRSFSRSNDKNNYSSRNSN	|IY
sp|P15424|MS116_YEAST	SINGLE	2	35	74	13	2.234e-08	{R}	-7.651	58	72	NRYRNSRFNSRPRTR	NCNHITWAVS|	RRLYNDGNRDQRNFGRNQRNNNSNRYRNSRFNSRPRTRSR	|EDDDEVHFDK
sp|P15424|MS116_YEAST	SINGLE	3	39	66	10	1.313e-07	{N}	-6.882	42	56	NRDQRNFGRNQRNNN	ITWAVSRRLY|	NDGNRDQRNFGRNQRNNNSNRYRNSRFN	|SRPRTRSRED
sp|P15424|MS116_YEAST	SINGLE	4	503	524	9	4.301e-06	{E}	-5.366	503	517	EKYEPSEEIKSEVLE	DAKNIVIAKQ|	EKYEPSEEIKSEVLEAVTEEPE	|DISDIVISLI
sp|P15424|MS116_YEAST	SINGLE	5	626	649	7	8.692e-05	{R}	-4.061	635	649	EPFRRSNNNRRSFSR	SFRGNKNYNN|	RSQNRDYDDEPFRRSNNNRRSFSR	|SNDKNNYSSR
sp|P15424|MS116_YEAST	SINGLE	6	596	612	6	1.949e-04	{D}	-3.710	598	612	SSRDGNNKSYDYDDD	PIGKAMFEIR|	DYSSRDGNNKSYDYDDD	|SEISFRGNKN
sp|P15424|MS116_YEAST	SINGLE	7	646	661	6	5.323e-04	{S}	-3.274	646	660	SFSRSNDKNNYSSRN	PFRRSNNNRR|	SFSRSNDKNNYSSRNS	|NIY
sp|P15424|MS116_YEAST	SINGLE	8	526	541	5	7.294e-04	{I}	-3.137	526	540	ISDIVISLISSYRSC	LEAVTEEPED|	ISDIVISLISSYRSCI	|KEYRFSERRI
sp|P15424|MS116_YEAST	MULTIPLE	1	616	662	31	3.357e-14	{NRS}	-15.097	637	651	FRRSNNNRRSFSRSN	SYDYDDDSEI|	SFRGNKNYNNRSQNRDYDDEPFRRSNNNRRSFSRSNDKNNYSSRNSN	|IY
sp|P15424|MS116_YEAST	MULTIPLE	2	35	74	23	2.002e-14	{RN}	-14.532	50	64	RNQRNNNSNRYRNSR	NCNHITWAVS|	RRLYNDGNRDQRNFGRNQRNNNSNRYRNSRFNSRPRTRSR	|EDDDEVHFDK
sp|P15424|MS116_YEAST	WHOLE	1	1	664	50	6.065e-05	{N}
sp|P15424|MS116_YEAST	WHOLE	2	1	664	53	2.111e-04	{I}
sp|P15424|MS116_YEAST	WHOLE	3	1	664	51	3.303e-04	{R}
sp|P15436|DPOD_YEAST	SINGLE	1	966	990	7	1.370e-04	{I}	-3.863	966	980	IISIVAPIIGDKQAN	YYLTNQLQNP|	IISIVAPIIGDKQANGMFVVKSIKI	|NTGSQKGGLM
sp|P15436|DPOD_YEAST	SINGLE	2	1009	1027	4	1.994e-04	{C}	-3.700	1009	1023	CKSCKGPLRKGEGPL	LMSFIKKVEA|	CKSCKGPLRKGEGPLCSNC	|LARSGELYIK
sp|P15436|DPOD_YEAST	SINGLE	3	1056	1074	4	1.994e-04	{C}	-3.700	1056	1070	CQRCAGNLHSEVLCS	EEKYSRLWTQ|	CQRCAGNLHSEVLCSNKNC	|DIFYMRVKVK
sp|P15436|DPOD_YEAST	SINGLE	4	874	889	5	7.294e-04	{I}	-3.137	874	888	INDILHNRVDISKLI	DGALAFVRET|	INDILHNRVDISKLII	|SKTLAPNYTN
sp|P15436|DPOD_YEAST	SINGLE	5	658	682	6	8.417e-04	{R}	-3.075	658	672	RRRGILPIILDELIS	PNGDYFVTTK|	RRRGILPIILDELISARKRAKKDLR	|DEKDPFKRDV
sp|P15436|DPOD_YEAST	WHOLE	1	1	1097	79	2.245e-04	{I}
sp|P15442|GCN2_YEAST	SINGLE	1	744	761	8	1.512e-05	{S}	-4.820	744	758	SSTSSSESQDDTDKE	DENEDLDHDT|	SSTSSSESQDDTDKESKS	|IQNVPRRRNF
sp|P15442|GCN2_YEAST	SINGLE	2	733	756	8	2.690e-05	{D}	-4.570	733	747	DDENEDLDHDTSSTS	PDIVFENSSR|	DDENEDLDHDTSSTSSSESQDDTD	|KESKSIQNVP
sp|P15442|GCN2_YEAST	SINGLE	3	147	162	7	3.063e-05	{E}	-4.514	147	161	ETKEQLEKEEREKQQ	LEDDRLQRIK|	ETKEQLEKEEREKQQE	|TIKKRSDEQR
sp|P15442|GCN2_YEAST	SINGLE	4	664	691	9	3.989e-05	{E}	-4.399	664	678	EEDSMDENVFESTDE	YVVRYYAAWL|	EEDSMDENVFESTDEESDLSESSSDFEE	|NDLLDQSSIF
sp|P15442|GCN2_YEAST	SINGLE	5	187	201	6	8.836e-05	{D}	-4.054	187	201	DDDDDLLFNRTTQLD	IVQRELEKRQ|	DDDDDLLFNRTTQLD	|LQPPSEWVAS
sp|P15442|GCN2_YEAST	SINGLE	6	561	594	8	1.404e-04	{R}	-3.852	561	575	RGNGGRTLSQSSIRR	ELTPGDTITV|	RGNGGRTLSQSSIRRRSFNVGSRFSSINPATRSR	|YASDFEEIAV
sp|P15442|GCN2_YEAST	SINGLE	7	569	586	7	1.415e-04	{S}	-3.849	569	583	SQSSIRRRSFNVGSR	TVRGNGGRTL|	SQSSIRRRSFNVGSRFSS	|INPATRSRYA
sp|P15442|GCN2_YEAST	SINGLE	8	1456	1470	6	1.570e-04	{K}	-3.804	1456	1470	LTNHKRKYKPLKIKK	ILLIKQQAYP|	LTNHKRKYKPLKIKK	|LSTNVDIDLD
sp|P15442|GCN2_YEAST	SINGLE	9	1125	1149	8	2.213e-04	{S}	-3.655	1135	1149	GEIDFDIISKSSSES	MQHVYRPPDH|	SRSSLEPRKFGEIDFDIISKSSSES	|GFYDAESLKI
sp|P15442|GCN2_YEAST	SINGLE	10	675	699	8	2.213e-04	{S}	-3.655	675	689	STDEESDLSESSSDF	EDSMDENVFE|	STDEESDLSESSSDFEENDLLDQSS	|IFKNRTNHDL
sp|P15442|GCN2_YEAST	SINGLE	11	500	522	8	5.917e-04	{L}	-3.228	508	522	LNNDPKKRLGTLELL	FLDSTSMDET|	LYDLLSKMLNNDPKKRLGTLELL	|PMKFLRTNID
sp|P15442|GCN2_YEAST	SINGLE	12	1423	1444	6	8.827e-04	{D}	-3.054	1423	1437	DMLRDCSSVDDVVTG	NTLWKQNIKA|	DMLRDCSSVDDVVTGAQQDGID	|WILLIKQQAY
sp|P15442|GCN2_YEAST	SINGLE	13	1582	1598	5	9.825e-04	{I}	-3.008	1582	1596	IITVDALRDETLEII	MILHNLSNAP|	IITVDALRDETLEIISI	|TSLAQKEEWL
sp|P15442|GCN2_YEAST	MULTIPLE	1	730	761	18	5.679e-09	{SD}	-9.391	740	754	DHDTSSTSSSESQDD	SGYPDIVFEN|	SSRDDENEDLDHDTSSTSSSESQDDTDKESKS	|IQNVPRRRNF
sp|P15442|GCN2_YEAST	MULTIPLE	2	664	699	18	1.870e-07	{ES}	-8.054	673	687	FESTDEESDLSESSS	YVVRYYAAWL|	EEDSMDENVFESTDEESDLSESSSDFEENDLLDQSS	|IFKNRTNHDL
sp|P15442|GCN2_YEAST	MULTIPLE	3	566	594	15	1.996e-07	{RS}	-7.702	569	583	SQSSIRRRSFNVGSR	DTITVRGNGG|	RTLSQSSIRRRSFNVGSRFSSINPATRSR	|YASDFEEIAV
sp|P15442|GCN2_YEAST	WHOLE	1	1	1659	166	5.278e-06	{S}
sp|P15442|GCN2_YEAST	WHOLE	2	1	1659	109	5.385e-06	{N}
sp|P15442|GCN2_YEAST	WHOLE	3	1	1659	120	9.898e-06	{I}
sp|P15454|KGUA_YEAST	SINGLE	1	148	162	6	5.574e-04	{A}	-3.254	148	162	LSAAQAELAYAETGA	TETEESINKR|	LSAAQAELAYAETGA	|HDKVIVNDDL
sp|P15496|IDI1_YEAST	SINGLE	1	215	229	5	2.875e-04	{N}	-3.541	215	229	KINAKENLTVNPNVN	EHEIDYILFY|	KINAKENLTVNPNVN	|EVRDFKWVSP
sp|P15565|TRM1_YEAST	SINGLE	1	91	114	8	5.639e-05	{K}	-4.249	91	105	KRNNKKSKKKRCAET	DNLYGEECGQ|	KRNNKKSKKKRCAETNDDSSKRQK	|MGNGSPKEAV
sp|P15565|TRM1_YEAST	SINGLE	2	184	205	6	2.364e-04	{N}	-3.626	191	205	DDANVLMYRNKATNN	KRNVEYNSVE|	NIVKPNLDDANVLMYRNKATNN	|KFHVIDLDPY
sp|P15565|TRM1_YEAST	SINGLE	3	304	320	6	4.421e-04	{V}	-3.354	304	318	VRVFVKVKTSPIEVK	PLLSLSIDFY|	VRVFVKVKTSPIEVKNV	|MSSTMTTYHC
sp|P15565|TRM1_YEAST	WHOLE	1	1	570	43	1.652e-04	{N}
sp|P15565|TRM1_YEAST	WHOLE	2	1	570	54	5.553e-04	{K}
sp|P15565|TRM1_YEAST	SINGLE	1	91	114	8	5.639e-05	{K}	-4.249	91	105	KRNNKKSKKKRCAET	DNLYGEECGQ|	KRNNKKSKKKRCAETNDDSSKRQK	|MGNGSPKEAV
sp|P15565|TRM1_YEAST	SINGLE	2	184	205	6	2.364e-04	{N}	-3.626	191	205	DDANVLMYRNKATNN	KRNVEYNSVE|	NIVKPNLDDANVLMYRNKATNN	|KFHVIDLDPY
sp|P15565|TRM1_YEAST	SINGLE	3	304	320	6	4.421e-04	{V}	-3.354	304	318	VRVFVKVKTSPIEVK	PLLSLSIDFY|	VRVFVKVKTSPIEVKNV	|MSSTMTTYHC
sp|P15565|TRM1_YEAST	WHOLE	1	1	570	43	1.652e-04	{N}
sp|P15565|TRM1_YEAST	WHOLE	2	1	570	54	5.553e-04	{K}
sp|P15624|SYFB_YEAST	SINGLE	1	23	51	10	7.520e-06	{E}	-5.124	37	51	EDTTEEALKTGEEPE	DLLGKNYTSQ|	EFDELCFEFGMEMDEDTTEEALKTGEEPE	|LKLDISANRY
sp|P15625|SYFA_YEAST	SINGLE	1	275	298	7	2.150e-04	{D}	-3.668	284	298	DPLTADLPDDKTYMD	LYVPQQHPAR|	DLQDTFYIKDPLTADLPDDKTYMD	|NIKAVHEQGR
sp|P15646|FBRL_YEAST	SINGLE	1	6	83	43	3.476e-30	{G}	-29.459	32	46	GSRGGFGGRGGSRGG	MSFRP|	GSRGGSRGGSRGGFGGRGGSRGGARGGSRGGFGGRGGSRGGARGGSRGGFGGRGGSRGGARGGSRGGRGGAAGGARGG	|AKVVIEPHRH
sp|P15646|FBRL_YEAST	SINGLE	2	4	81	18	1.970e-08	{R}	-7.706	4	18	RPGSRGGSRGGSRGG	MSF|	RPGSRGGSRGGSRGGFGGRGGSRGGARGGSRGGFGGRGGSRGGARGGSRGGFGGRGGSRGGARGGSRGGRGGAAGGAR	|GGAKVVIEPH
sp|P15646|FBRL_YEAST	SINGLE	3	181	197	7	4.822e-05	{V}	-4.317	181	195	VSHVSDVVGPEGVVY	LYLGAASGTS|	VSHVSDVVGPEGVVYAV	|EFSHRPGREL
sp|P15646|FBRL_YEAST	SINGLE	4	207	221	5	5.275e-04	{I}	-3.278	207	221	LISMAKKRPNIIPII	VEFSHRPGRE|	LISMAKKRPNIIPII	|EDARHPQKYR
sp|P15646|FBRL_YEAST	MULTIPLE	1	4	83	61	3.814e-41	{GR}	-37.164	34	48	RGGFGGRGGSRGGAR	MSF|	RPGSRGGSRGGSRGGFGGRGGSRGGARGGSRGGFGGRGGSRGGARGGSRGGFGGRGGSRGGARGGSRGGRGGAAGGARGG	|AKVVIEPHRH
sp|P15646|FBRL_YEAST	WHOLE	1	1	327	62	5.713e-14	{G}
sp|P15646|FBRL_YEAST	WHOLE	2	1	327	35	5.779e-06	{R}
sp|P15700|UMPK_YEAST	SINGLE	1	180	196	6	4.421e-04	{V}	-3.354	180	194	VVRVRCDRSVEDVYK	VIEYFETKSK|	VVRVRCDRSVEDVYKDV	|QDAIRDSL
sp|P15703|BGL2_YEAST	SINGLE	1	196	219	6	3.999e-04	{Q}	-3.398	196	210	QGQTMQNASYSFFDD	FVMANAFSYW|	QGQTMQNASYSFFDDIMQALQVIQ	|STKGSTDITF
sp|P15703|BGL2_YEAST	SINGLE	2	8	28	7	6.750e-04	{A}	-3.171	8	22	ATAATALFFTASQVS	MRFSTTL|	ATAATALFFTASQVSAIGELA	|FNLGVKNNDG
sp|P15705|STI1_YEAST	SINGLE	1	545	564	7	1.244e-05	{Q}	-4.905	545	559	QDPVMQSILQQAQQN	MKDPEVAAIM|	QDPVMQSILQQAQQNPAALQ	|EHMKNPEVFK
sp|P15705|STI1_YEAST	SINGLE	2	243	268	9	2.064e-05	{E}	-4.685	243	257	EESKESEPMEVDEDD	KENSSKAPQK|	EESKESEPMEVDEDDSKIEADKEKAE	|GNKFYKARQF
sp|P15705|STI1_YEAST	SINGLE	3	379	405	9	2.896e-05	{E}	-4.538	384	398	KAEAEAYVNPEKAEE	ADILTKLRNA|	EKELKKAEAEAYVNPEKAEEARLEGKE	|YFTKSDWPNA
sp|P15705|STI1_YEAST	SINGLE	4	116	134	6	1.006e-04	{Q}	-3.997	116	130	QVHRTQQARQAQPDL	SNKAAKEGLD|	QVHRTQQARQAQPDLGLTQ	|LFADPNLIEN
sp|P15705|STI1_YEAST	SINGLE	5	185	207	5	1.114e-04	{M}	-3.953	185	199	MTIMATLMGVDLNMD	GQDLFTDPRL|	MTIMATLMGVDLNMDDINQSNSM	|PKEPETSKST
sp|P15705|STI1_YEAST	SINGLE	6	466	490	8	3.852e-04	{A}	-3.414	469	483	RKATAQIAVKEYASA	AIEKDPNFVR|	AYIRKATAQIAVKEYASALETLDAA	|RTKDAEVNNG
sp|P15705|STI1_YEAST	SINGLE	7	437	456	7	4.883e-04	{A}	-3.311	437	451	AAALAKLMSFPEAIA	PEDARGYSNR|	AAALAKLMSFPEAIADCNKA	|IEKDPNFVRA
sp|P15705|STI1_YEAST	SINGLE	8	214	248	9	5.312e-04	{S}	-3.275	223	237	AEPQSDSTTSKENSS	SNSMPKEPET|	SKSTEQKKDAEPQSDSTTSKENSSKAPQKEESKES	|EPMEVDEDDS
sp|P15705|STI1_YEAST	MULTIPLE	1	204	268	26	1.166e-07	{ES}	-7.960	234	248	ENSSKAPQKEESKES	VDLNMDDINQ|	SNSMPKEPETSKSTEQKKDAEPQSDSTTSKENSSKAPQKEESKESEPMEVDEDDSKIEADKEKAE	|GNKFYKARQF
sp|P15705|STI1_YEAST	WHOLE	1	1	589	74	2.036e-05	{A}
sp|P15705|STI1_YEAST	WHOLE	2	1	589	60	5.412e-05	{K}
sp|P15705|STI1_YEAST	WHOLE	3	1	589	59	3.020e-04	{E}
sp|P15732|UBC5_YEAST	SINGLE	1	129	145	6	3.418e-04	{K}	-3.466	131	145	DKAKYEATAKEWTKK	PLVPEIAQIY|	KTDKAKYEATAKEWTKK	|YAV
sp|P15790|CSK21_YEAST	SINGLE	1	59	84	11	1.490e-07	{K}	-6.827	63	77	KVKIVIKMLKPVKKK	GKYSEVFQGV|	KLDSKVKIVIKMLKPVKKKKIKREIK	|ILTDLSNEKV
sp|P15790|CSK21_YEAST	SINGLE	2	118	144	7	2.287e-04	{I}	-3.641	130	144	HANIIHLFDIIKDPI	TNQKEDVLKF|	IRPYIFDQPHNGHANIIHLFDIIKDPI	|SKTPALVFEY
sp|P15790|CSK21_YEAST	SINGLE	3	187	205	4	6.290e-04	{H}	-3.201	187	201	HSMGIMHRDVKPHNV	FELLKALDYC|	HSMGIMHRDVKPHNVMIDH	|KNKKLRLIDW
sp|P15790|CSK21_YEAST	WHOLE	1	1	372	38	8.255e-04	{K}
sp|P15801|DPOG_YEAST	SINGLE	1	781	803	9	4.399e-06	{K}	-5.357	789	803	ENTKGKTKRSKLFKK	FNPSLTDEET|	KKIANKLYENTKGKTKRSKLFKK	|FWYGGSESIL
sp|P15801|DPOG_YEAST	SINGLE	2	1126	1153	9	2.702e-05	{K}	-4.568	1126	1140	KKENRIDDENKKKLT	PEKQLLENRR|	KKENRIDDENKKKLTRKKNTTPMERKYK	|RVYGGRKAFE
sp|P15801|DPOG_YEAST	SINGLE	3	7	27	7	3.384e-05	{R}	-4.471	7	21	RSECMLRMVRRRPLR	MTKLMV|	RSECMLRMVRRRPLRVQFCAR	|WFSTKKNTAE
sp|P15801|DPOG_YEAST	SINGLE	4	276	290	6	2.062e-04	{E}	-3.686	276	290	EAEVESEVHPEISIE	PMFMKNNKKK|	EAEVESEVHPEISIE	|DYDDPWLNVS
sp|P15801|DPOG_YEAST	SINGLE	5	1	15	4	2.419e-04	{M}	-3.616	1	15	MTKLMVRSECMLRMV	|	MTKLMVRSECMLRMV	|RRRPLRVQFC
sp|P15801|DPOG_YEAST	SINGLE	6	996	1012	5	2.972e-04	{Y}	-3.527	996	1010	YAYNYREPVFEEYNK	NLDIDSKVSQ|	YAYNYREPVFEEYNKSY	|TPEFLKYFLA
sp|P15801|DPOG_YEAST	SINGLE	7	480	501	6	4.771e-04	{I}	-3.321	480	494	ITIKSRIIPILFKLS	FPSKDTVEPK|	ITIKSRIIPILFKLSWENSPVI	|WSKESGWCFN
sp|P15801|DPOG_YEAST	SINGLE	8	639	653	5	5.275e-04	{I}	-3.278	639	653	DLAIIIPKIVPMGTI	KSSLNNEKTN|	DLAIIIPKIVPMGTI	|TRRAVENAWL
sp|P15801|DPOG_YEAST	SINGLE	9	405	419	5	5.275e-04	{I}	-3.278	405	419	KVQIESKIVQIIKDI	NSSESLYQQS|	KVQIESKIVQIIKDI	|VLLKDKPDFY
sp|P15801|DPOG_YEAST	SINGLE	10	149	172	7	5.364e-04	{V}	-3.271	158	172	VEVAYPDEELVVFDV	PAEWLRKPGW|	VKYVPGMAPVEVAYPDEELVVFDV	|ETLYNVSDYP
sp|P15801|DPOG_YEAST	SINGLE	11	315	329	5	9.005e-04	{D}	-3.046	315	329	IDLDKTDRDFFASTD	LKDVAKFHCK|	IDLDKTDRDFFASTD	|KSTIIENFQK
sp|P15801|DPOG_YEAST	MULTIPLE	1	1	21	10	4.311e-07	{RM}	-8.087	4	18	LMVRSECMLRMVRRR	|	MTKLMVRSECMLRMVRRRPLR	|VQFCARWFST
sp|P15801|DPOG_YEAST	WHOLE	1	1	1254	122	3.119e-07	{K}
sp|P15807|MET8_YEAST	SINGLE	1	204	226	6	5.293e-04	{R}	-3.276	204	218	RRGIRLLAPDDKDVK	EDAVVKLGEL|	RRGIRLLAPDDKDVKYRMDWARR	|CTDLFGIQHC
sp|P15807|MET8_YEAST	SINGLE	2	91	105	5	9.005e-04	{D}	-3.046	91	105	SDFKDEYLDLEDEND	TKNEIYEYIR|	SDFKDEYLDLEDEND	|AWYIIMTCIP
sp|P15873|PCNA_YEAST	SINGLE	1	237	254	6	4.110e-05	{F}	-4.386	237	251	FQFDLKSGFLQFFLA	IRLSSEAPAL|	FQFDLKSGFLQFFLAPKF	|NDEE
sp|P15873|PCNA_YEAST	SINGLE	2	135	157	8	1.165e-04	{S}	-3.934	135	149	STLSLPSSEFSKIVR	FLKIEELQYD|	STLSLPSSEFSKIVRDLSQLSDS	|INIMITKETI
sp|P15873|PCNA_YEAST	SINGLE	3	158	182	7	1.370e-04	{I}	-3.863	158	172	INIMITKETIKFVAD	VRDLSQLSDS|	INIMITKETIKFVADGDIGSGSVII	|KPFVDMEHPE
sp|P15873|PCNA_YEAST	WHOLE	1	1	258	27	6.967e-04	{D}
sp|P15891|ABP1_YEAST	SINGLE	1	488	505	11	1.740e-09	{E}	-8.760	488	502	EEAPEQAPEEEIEEE	SRNSIPAPKQ|	EEAPEQAPEEEIEEEAEE	|AAPQLPSRSS
sp|P15891|ABP1_YEAST	SINGLE	2	331	373	14	2.682e-07	{E}	-6.571	359	373	FEGLAASEKEEEEME	RKAKQNSGNA|	ETKAEAPKPEVPEDEPEGEPDVKDLKSKFEGLAASEKEEEEME	|NKFAPPPKKS
sp|P15891|ABP1_YEAST	SINGLE	3	508	535	10	2.737e-07	{P}	-6.563	508	522	PQLPSRSSAAPPPPP	EIEEEAEEAA|	PQLPSRSSAAPPPPPRRATPEKKPKENP	|WATAEYDYDA
sp|P15891|ABP1_YEAST	SINGLE	4	427	444	8	2.255e-06	{D}	-5.647	430	444	EEPEENDDDWDDDED	NPLPGMHIEA|	DNEEEPEENDDDWDDDED	|EAAQPPLPSR
sp|P15891|ABP1_YEAST	SINGLE	5	378	399	8	3.704e-06	{P}	-5.431	378	392	PPPKKSEPTIISPKP	EEEEMENKFA|	PPPKKSEPTIISPKPFSKPQEP	|VKAEEAEQPK
sp|P15891|ABP1_YEAST	SINGLE	6	158	186	9	4.065e-06	{P}	-5.391	158	172	PPVKKSFTPSKSPAP	SSKQQGKAST|	PPVKKSFTPSKSPAPVSKKEPVKTPSPAP	|AAKISSRVND
sp|P15891|ABP1_YEAST	SINGLE	7	425	445	8	2.706e-05	{E}	-4.568	425	439	EADNEEEPEENDDDW	IGNPLPGMHI|	EADNEEEPEENDDDWDDDEDE	|AAQPPLPSRN
sp|P15891|ABP1_YEAST	SINGLE	8	196	214	7	4.166e-05	{D}	-4.380	196	210	DNNDDDDWNEPELKE	PAAKISSRVN|	DNNDDDDWNEPELKERDFD	|QAPLKPNQSS
sp|P15891|ABP1_YEAST	SINGLE	9	91	107	7	1.565e-04	{A}	-3.805	91	105	APLKTRASFAANFAA	IIIIGWCPDS|	APLKTRASFAANFAAVA	|NNLFKGYHVQ
sp|P15891|ABP1_YEAST	SINGLE	10	474	495	6	3.601e-04	{P}	-3.444	474	488	PSLPSRNSIPAPKQE	KEEPEQEEIA|	PSLPSRNSIPAPKQEEAPEQAP	|EEEIEEEAEE
sp|P15891|ABP1_YEAST	SINGLE	11	336	350	5	4.135e-04	{P}	-3.384	336	350	APKPEVPEDEPEGEP	NSGNAETKAE|	APKPEVPEDEPEGEP	|DVKDLKSKFE
sp|P15891|ABP1_YEAST	MULTIPLE	1	335	373	18	3.799e-08	{EP}	-9.955	335	349	EAPKPEVPEDEPEGE	QNSGNAETKA|	EAPKPEVPEDEPEGEPDVKDLKSKFEGLAASEKEEEEME	|NKFAPPPKKS
sp|P15891|ABP1_YEAST	MULTIPLE	2	425	445	16	2.143e-11	{DE}	-10.214	429	443	EEEPEENDDDWDDDE	IGNPLPGMHI|	EADNEEEPEENDDDWDDDEDE	|AAQPPLPSRN
sp|P15891|ABP1_YEAST	WHOLE	1	1	592	66	7.141e-11	{P}
sp|P15891|ABP1_YEAST	WHOLE	2	1	592	75	1.919e-08	{E}
sp|P15891|ABP1_YEAST	WHOLE	3	1	592	59	1.071e-04	{K}
sp|P15938|PRP16_YEAST	SINGLE	1	1041	1068	10	3.383e-06	{K}	-5.471	1041	1055	KEDKKQKTKKQNILN	QELKMTDNSN|	KEDKKQKTKKQNILNGKENSMKPFKRRK	|PFF
sp|P15938|PRP16_YEAST	SINGLE	2	634	654	7	4.055e-05	{I}	-4.392	634	648	IIIATNIAETSLTIK	FQDLHGTKRK|	IIIATNIAETSLTIKGIRYVI	|DCGYSKLKVY
sp|P15938|PRP16_YEAST	SINGLE	3	70	94	8	7.779e-05	{K}	-4.109	80	94	PKKIAPSINKRKKFK	IIFNELLELL|	KNKSEEDSTGPKKIAPSINKRKKFK	|IQLDLDDNED
sp|P15938|PRP16_YEAST	SINGLE	4	245	262	7	1.415e-04	{S}	-3.849	245	259	SIIIGSISETSSQVS	KFALENKVPT|	SIIIGSISETSSQVSALS	|MVNPFRNPDS
sp|P15938|PRP16_YEAST	SINGLE	5	1009	1027	6	3.810e-04	{D}	-3.419	1013	1027	DDIDINIRRCKDMRD	LFGEHYEHTL|	DKVEDDIDINIRRCKDMRD	|SVIQELKMTD
sp|P15938|PRP16_YEAST	SINGLE	6	17	33	7	4.133e-04	{L}	-3.384	17	31	LTSKELTPGLLLTLQ	EERIKDIFKE|	LTSKELTPGLLLTLQKL	|AQKPNTNLEQ
sp|P15938|PRP16_YEAST	SINGLE	7	724	740	7	4.133e-04	{L}	-3.384	724	738	LSNTLLLLKSLDVTD	QTIPEIQRTN|	LSNTLLLLKSLDVTDEL	|SKFPFIDKPP
sp|P15938|PRP16_YEAST	SINGLE	8	513	530	5	4.662e-04	{F}	-3.331	513	527	FSAFFGNAPQFTIPG	ITSATMNAKK|	FSAFFGNAPQFTIPGRTF	|PVQTIYTSNP
sp|P15938|PRP16_YEAST	SINGLE	9	885	907	6	6.136e-04	{I}	-3.212	889	903	QKIPVISSGKDWDII	ARDIRDQLLT|	ILKSQKIPVISSGKDWDIIKKCI	|CSGFAHQAAK
sp|P15938|PRP16_YEAST	SINGLE	10	112	130	6	6.596e-04	{K}	-3.181	112	126	KKPAPTRTLFKRIDK	NEDELDSPVQ|	KKPAPTRTLFKRIDKLKAK	|QLRQYSPTVK
sp|P15938|PRP16_YEAST	SINGLE	11	93	107	5	9.005e-04	{D}	-3.046	93	107	FKIQLDLDDNEDELD	IAPSINKRKK|	FKIQLDLDDNEDELD	|SPVQKKPAPT
sp|P15938|PRP16_YEAST	SINGLE	12	166	180	5	9.005e-04	{D}	-3.046	166	180	EVVEEDREWYDNDDD	ETKDYEPTRS|	EVVEEDREWYDNDDD	|YGNLVPEPLS
sp|P15938|PRP16_YEAST	SINGLE	13	301	319	5	9.333e-04	{N}	-3.030	305	319	LNTAMGEVLGLENNN	NMEHIQQSRD|	NTTVLNTAMGEVLGLENNN	|KAKDKSNQKI
[truncated: 4,223,841 more chars]
