# Supplementary material for: fLPS: Fast discovery of compositional biases for the protein universe
Source: BMC Bioinformatics. 2017 Nov 13;18:476. doi: 10.1186/s12859-017-1906-3 (PMC5684748; doi:10.1186/s12859-017-1906-3)
Supplement: Supplementary file 2 — TAR archive file of example input and output files for fLPS. (GZ 10224 kb) [file 12859_2017_1906_MOESM2_ESM.gz › examples/output/YEAST.fLPS.M25.oshort.out]

sp|O13297|CET1_YEAST	SINGLE	1	86	113	9	1.183e-05	{D}
sp|O13297|CET1_YEAST	SINGLE	2	178	197	6	8.840e-04	{K}
sp|O13297|CET1_YEAST	WHOLE	1	1	549	41	2.688e-04	{N}
sp|O13297|CET1_YEAST	WHOLE	2	1	549	59	6.050e-04	{S}
sp|O13329|FOB1_YEAST	SINGLE	1	419	440	10	8.431e-09	{N}
sp|O13329|FOB1_YEAST	SINGLE	2	348	364	7	6.888e-06	{R}
sp|O13329|FOB1_YEAST	SINGLE	3	195	209	7	1.330e-05	{K}
sp|O13329|FOB1_YEAST	SINGLE	4	159	183	5	1.683e-04	{H}
sp|O13329|FOB1_YEAST	SINGLE	5	469	493	7	7.029e-04	{E}
sp|O13329|FOB1_YEAST	SINGLE	6	19	41	7	7.500e-04	{S}
sp|O13329|FOB1_YEAST	SINGLE	7	1	15	5	9.005e-04	{D}
sp|O13512|YA64B_YEAST	SINGLE	1	69	114	20	1.722e-12	{V}
sp|O13512|YA64B_YEAST	SINGLE	2	16	47	12	3.295e-07	{V}
sp|O13512|YA64B_YEAST	WHOLE	1	1	126	35	1.015e-13	{V}
sp|O13516|RS9A_YEAST	SINGLE	1	173	194	9	1.926e-05	{A}
sp|O13516|RS9A_YEAST	SINGLE	2	165	179	5	4.635e-04	{R}
sp|O13516|RS9A_YEAST	MULTIPLE	1	167	191	14	2.653e-07	{AR}
sp|O13516|RS9A_YEAST	WHOLE	1	1	197	23	5.224e-05	{R}
sp|O13517|YP102_YEAST	SINGLE	1	46	67	4	3.587e-04	{C}
sp|O13517|YP102_YEAST	SINGLE	2	19	37	5	5.171e-04	{Y}
sp|O13518|YPL14_YEAST	SINGLE	1	57	82	10	6.090e-06	{S}
sp|O13518|YPL14_YEAST	SINGLE	2	16	31	4	3.155e-04	{M}
sp|O13518|YPL14_YEAST	SINGLE	3	5	25	7	4.131e-04	{S}
sp|O13518|YPL14_YEAST	SINGLE	4	87	108	8	4.250e-04	{L}
sp|O13518|YPL14_YEAST	MULTIPLE	1	1	32	13	2.354e-06	{MS}
sp|O13518|YPL14_YEAST	WHOLE	1	1	139	26	4.596e-06	{S}
sp|O13519|YP136_YEAST	SINGLE	1	59	74	9	2.749e-06	{L}
sp|O13519|YP136_YEAST	SINGLE	2	77	91	6	2.062e-04	{E}
sp|O13519|YP136_YEAST	WHOLE	1	1	122	25	7.086e-05	{L}
sp|O13520|YP044_YEAST	SINGLE	1	37	68	13	1.193e-07	{S}
sp|O13520|YP044_YEAST	SINGLE	2	136	180	13	9.474e-06	{S}
sp|O13520|YP044_YEAST	SINGLE	3	76	95	8	2.030e-04	{L}
sp|O13520|YP044_YEAST	WHOLE	1	1	182	35	6.610e-08	{S}
sp|O13520|YP044_YEAST	WHOLE	2	1	182	17	5.557e-04	{F}
sp|O13525|COQ4_YEAST	SINGLE	1	215	229	6	4.559e-05	{I}
sp|O13527|YA11B_YEAST	SINGLE	1	573	594	9	2.822e-07	{P}
sp|O13527|YA11B_YEAST	SINGLE	2	473	496	9	2.241e-05	{S}
sp|O13527|YA11B_YEAST	SINGLE	3	962	976	6	2.062e-04	{E}
sp|O13527|YA11B_YEAST	SINGLE	4	434	458	8	2.213e-04	{S}
sp|O13527|YA11B_YEAST	SINGLE	5	1119	1134	5	7.294e-04	{I}
sp|O13527|YA11B_YEAST	SINGLE	6	928	947	6	8.840e-04	{K}
sp|O13527|YA11B_YEAST	SINGLE	7	16	40	6	9.729e-04	{I}
sp|O13527|YA11B_YEAST	WHOLE	1	1	1196	99	2.664e-07	{I}
sp|O13527|YA11B_YEAST	WHOLE	2	1	1196	77	1.522e-04	{N}
sp|O13527|YA11B_YEAST	WHOLE	3	1	1196	99	6.854e-04	{K}
sp|O13527|YA11B_YEAST	WHOLE	4	1	1196	112	8.811e-04	{S}
sp|P0CX57|YA11A_YEAST	SINGLE	1	107	146	12	1.575e-07	{P}
sp|P0CX57|YA11A_YEAST	SINGLE	2	292	306	6	2.158e-05	{N}
sp|P0CX57|YA11A_YEAST	SINGLE	3	135	164	10	2.554e-05	{S}
sp|P0CX57|YA11A_YEAST	SINGLE	4	73	95	7	3.446e-05	{Q}
sp|P0CX57|YA11A_YEAST	SINGLE	5	404	420	7	9.321e-05	{S}
sp|P0CX57|YA11A_YEAST	SINGLE	6	386	414	7	1.636e-04	{N}
sp|P0CX57|YA11A_YEAST	SINGLE	7	3	23	7	4.131e-04	{S}
sp|P0CX57|YA11A_YEAST	SINGLE	8	168	182	5	4.135e-04	{P}
sp|P0CX57|YA11A_YEAST	SINGLE	9	64	86	6	4.644e-04	{P}
sp|P0CX57|YA11A_YEAST	MULTIPLE	1	107	160	24	1.971e-09	{PS}
sp|P0CX57|YA11A_YEAST	MULTIPLE	2	64	98	14	7.324e-07	{QP}
sp|P0CX57|YA11A_YEAST	MULTIPLE	3	391	420	15	2.066e-07	{SN}
sp|P0CX57|YA11A_YEAST	WHOLE	1	1	440	54	4.939e-05	{S}
sp|P0CX57|YA11A_YEAST	WHOLE	2	1	440	37	5.730e-05	{N}
sp|P0CX57|YA11A_YEAST	WHOLE	3	1	440	39	6.395e-05	{P}
sp|P0CX58|YP12A_YEAST	SINGLE	1	107	146	12	1.575e-07	{P}
sp|P0CX58|YP12A_YEAST	SINGLE	2	292	306	6	2.158e-05	{N}
sp|P0CX58|YP12A_YEAST	SINGLE	3	135	164	10	2.554e-05	{S}
sp|P0CX58|YP12A_YEAST	SINGLE	4	73	95	7	3.446e-05	{Q}
sp|P0CX58|YP12A_YEAST	SINGLE	5	404	420	7	9.321e-05	{S}
sp|P0CX58|YP12A_YEAST	SINGLE	6	386	414	7	1.636e-04	{N}
sp|P0CX58|YP12A_YEAST	SINGLE	7	3	23	7	4.131e-04	{S}
sp|P0CX58|YP12A_YEAST	SINGLE	8	168	182	5	4.135e-04	{P}
sp|P0CX58|YP12A_YEAST	SINGLE	9	64	86	6	4.644e-04	{P}
sp|P0CX58|YP12A_YEAST	MULTIPLE	1	107	160	24	1.971e-09	{PS}
sp|P0CX58|YP12A_YEAST	MULTIPLE	2	64	98	14	7.324e-07	{QP}
sp|P0CX58|YP12A_YEAST	MULTIPLE	3	391	420	15	2.066e-07	{SN}
sp|P0CX58|YP12A_YEAST	WHOLE	1	1	440	54	4.939e-05	{S}
sp|P0CX58|YP12A_YEAST	WHOLE	2	1	440	37	5.730e-05	{N}
sp|P0CX58|YP12A_YEAST	WHOLE	3	1	440	39	6.395e-05	{P}
sp|O13529|ECM12_YEAST	SINGLE	1	20	71	15	7.819e-10	{F}
sp|O13529|ECM12_YEAST	SINGLE	2	49	78	10	1.041e-05	{V}
sp|O13529|ECM12_YEAST	MULTIPLE	1	16	78	27	2.708e-11	{FV}
sp|O13529|ECM12_YEAST	WHOLE	1	1	151	23	2.190e-08	{F}
sp|O13530|YL198_YEAST	SINGLE	1	6	53	15	2.237e-10	{F}
sp|O13530|YL198_YEAST	SINGLE	2	22	63	12	2.312e-05	{S}
sp|O13530|YL198_YEAST	SINGLE	3	11	42	8	7.551e-05	{P}
sp|O13530|YL198_YEAST	SINGLE	4	58	91	11	1.242e-04	{L}
sp|O13530|YL198_YEAST	MULTIPLE	1	11	53	34	6.674e-20	{FSP}
sp|O13530|YL198_YEAST	WHOLE	1	1	119	19	1.622e-07	{F}
sp|O13531|YL202_YEAST	SINGLE	1	46	60	5	1.842e-04	{F}
sp|O13531|YL202_YEAST	SINGLE	2	12	29	5	4.662e-04	{F}
sp|O13531|YL202_YEAST	SINGLE	3	21	42	6	4.771e-04	{I}
sp|O13531|YL202_YEAST	MULTIPLE	1	4	42	14	2.655e-06	{FI}
sp|O13531|YL202_YEAST	WHOLE	1	1	108	14	6.424e-05	{F}
sp|O13531|YL202_YEAST	WHOLE	2	1	108	15	1.964e-04	{I}
sp|O13532|YL217_YEAST	SINGLE	1	6	27	6	4.771e-04	{I}
sp|O13532|YL217_YEAST	WHOLE	1	1	107	12	7.165e-04	{F}
sp|O13534|YH1A_YEAST	SINGLE	1	50	160	35	3.191e-11	{L}
sp|O13534|YH1A_YEAST	SINGLE	2	99	113	6	1.598e-04	{T}
sp|O13534|YH1A_YEAST	SINGLE	3	14	35	6	3.601e-04	{P}
sp|O13534|YH1A_YEAST	SINGLE	4	50	64	5	4.135e-04	{P}
sp|O13534|YH1A_YEAST	SINGLE	5	28	48	4	9.292e-04	{H}
sp|O13534|YH1A_YEAST	MULTIPLE	1	50	151	61	1.658e-18	{LTP}
sp|O13534|YH1A_YEAST	MULTIPLE	2	22	37	8	3.536e-06	{PH}
sp|O13534|YH1A_YEAST	WHOLE	1	1	161	41	1.038e-09	{L}
sp|O13534|YH1A_YEAST	WHOLE	2	1	161	25	1.083e-07	{P}
sp|O13535|YH11B_YEAST	SINGLE	1	107	146	12	1.575e-07	{P}
sp|O13535|YH11B_YEAST	SINGLE	2	72	86	7	2.126e-06	{P}
sp|O13535|YH11B_YEAST	SINGLE	3	1170	1191	8	3.704e-06	{P}
sp|O13535|YH11B_YEAST	SINGLE	4	330	344	6	2.158e-05	{N}
sp|O13535|YH11B_YEAST	SINGLE	5	1070	1093	9	2.241e-05	{S}
sp|O13535|YH11B_YEAST	SINGLE	6	135	164	10	2.554e-05	{S}
sp|O13535|YH11B_YEAST	SINGLE	7	1129	1143	7	3.582e-05	{S}
sp|O13535|YH11B_YEAST	SINGLE	8	431	458	9	8.774e-05	{S}
sp|O13535|YH11B_YEAST	SINGLE	9	202	220	6	1.511e-04	{P}
sp|O13535|YH11B_YEAST	SINGLE	10	1559	1573	6	2.062e-04	{E}
sp|O13535|YH11B_YEAST	SINGLE	11	1031	1055	8	2.213e-04	{S}
sp|O13535|YH11B_YEAST	SINGLE	12	81	95	5	2.936e-04	{Q}
sp|O13535|YH11B_YEAST	SINGLE	13	424	446	6	3.060e-04	{N}
sp|O13535|YH11B_YEAST	SINGLE	14	168	182	5	4.135e-04	{P}
sp|O13535|YH11B_YEAST	SINGLE	15	469	487	4	6.290e-04	{H}
sp|O13535|YH11B_YEAST	MULTIPLE	1	107	160	24	1.971e-09	{PS}
sp|O13535|YH11B_YEAST	MULTIPLE	2	72	98	14	1.347e-08	{PQ}
sp|O13535|YH11B_YEAST	MULTIPLE	3	429	458	15	2.066e-07	{SN}
sp|O13535|YH11B_YEAST	WHOLE	1	1	1793	129	9.605e-09	{N}
sp|O13535|YH11B_YEAST	WHOLE	2	1	1793	181	1.436e-06	{S}
sp|O13535|YH11B_YEAST	WHOLE	3	1	1793	130	4.319e-06	{I}
sp|O13535|YH11B_YEAST	WHOLE	4	1	1793	64	5.588e-05	{H}
sp|O13535|YH11B_YEAST	WHOLE	5	1	1793	116	1.116e-04	{P}
sp|O13537|YH145_YEAST	SINGLE	1	3	19	6	1.019e-04	{I}
sp|O13537|YH145_YEAST	SINGLE	2	92	108	7	4.133e-04	{L}
sp|O13537|YH145_YEAST	WHOLE	1	1	118	16	1.635e-04	{I}
sp|O13539|THP2_YEAST	SINGLE	1	4	22	7	1.103e-04	{E}
sp|O13539|THP2_YEAST	SINGLE	2	218	232	4	2.419e-04	{M}
sp|O13540|YL279_YEAST	SINGLE	1	39	53	7	6.535e-07	{F}
sp|O13540|YL279_YEAST	SINGLE	2	2	33	10	1.393e-06	{R}
sp|O13540|YL279_YEAST	SINGLE	3	77	95	6	1.731e-04	{R}
sp|O13540|YL279_YEAST	WHOLE	1	1	129	20	2.717e-06	{R}
sp|O13543|YL294_YEAST	SINGLE	1	70	98	7	9.066e-05	{F}
sp|O13543|YL294_YEAST	SINGLE	2	5	22	6	4.810e-04	{K}
sp|O13545|YL374_YEAST	SINGLE	1	55	72	4	5.076e-04	{H}
sp|O13546|YL232_YEAST	SINGLE	1	80	105	9	4.610e-05	{S}
sp|O13546|YL232_YEAST	SINGLE	2	22	40	7	2.079e-04	{S}
sp|O13546|YL232_YEAST	WHOLE	1	1	115	22	1.601e-05	{S}
sp|O13547|CCW14_YEAST	SINGLE	1	81	202	68	6.635e-45	{S}
sp|O13547|CCW14_YEAST	SINGLE	2	31	67	6	2.366e-05	{C}
sp|O13547|CCW14_YEAST	WHOLE	1	1	238	84	7.994e-36	{S}
sp|O13547|CCW14_YEAST	WHOLE	2	1	238	35	1.340e-04	{A}
sp|O13548|YP099_YEAST	SINGLE	1	7	31	7	3.276e-05	{F}
sp|O13548|YP099_YEAST	SINGLE	2	2	17	7	5.908e-05	{S}
sp|O13548|YP099_YEAST	MULTIPLE	1	2	34	16	8.597e-08	{FS}
sp|O13548|YP099_YEAST	WHOLE	1	1	118	13	5.275e-04	{F}
sp|O13549|VPS63_YEAST	SINGLE	1	16	44	8	2.392e-04	{K}
sp|O13549|VPS63_YEAST	WHOLE	1	1	108	16	6.507e-04	{K}
sp|O13553|YL317_YEAST	SINGLE	1	61	81	4	9.292e-04	{H}
sp|O13553|YL317_YEAST	WHOLE	1	1	144	22	4.054e-04	{S}
sp|O13554|VPS65_YEAST	SINGLE	1	5	33	11	5.823e-08	{I}
sp|O13554|VPS65_YEAST	SINGLE	2	70	88	7	8.828e-04	{L}
sp|O13554|VPS65_YEAST	WHOLE	1	1	104	18	2.545e-06	{I}
sp|O13554|VPS65_YEAST	WHOLE	2	1	104	8	2.355e-04	{C}
sp|O13555|JIP3_YEAST	SINGLE	1	2	16	10	2.889e-09	{E}
sp|O13555|JIP3_YEAST	SINGLE	2	52	91	14	9.716e-08	{E}
sp|O13555|JIP3_YEAST	SINGLE	3	28	56	8	1.179e-04	{D}
sp|O13555|JIP3_YEAST	MULTIPLE	1	21	94	33	2.838e-12	{ED}
sp|O13555|JIP3_YEAST	WHOLE	1	1	125	28	5.473e-09	{E}
sp|O13555|JIP3_YEAST	WHOLE	2	1	125	20	1.405e-05	{D}
sp|O13556|YL462_YEAST	SINGLE	1	74	91	6	6.200e-04	{V}
sp|O13557|YL463_YEAST	SINGLE	1	31	55	7	1.370e-04	{I}
sp|O13557|YL463_YEAST	SINGLE	2	1	15	6	3.585e-04	{S}
sp|O13557|YL463_YEAST	SINGLE	3	8	22	5	4.135e-04	{P}
sp|O13557|YL463_YEAST	MULTIPLE	1	1	25	12	7.939e-06	{SP}
sp|O13559|YRF14_YEAST	SINGLE	1	844	980	55	1.665e-30	{T}
sp|O13559|YRF14_YEAST	SINGLE	2	803	832	10	2.554e-05	{S}
sp|O13559|YRF14_YEAST	SINGLE	3	1062	1085	5	3.280e-05	{C}
sp|O13559|YRF14_YEAST	SINGLE	4	937	971	10	1.073e-04	{S}
sp|O13559|YRF14_YEAST	SINGLE	5	1358	1375	6	2.760e-04	{D}
sp|O13559|YRF14_YEAST	SINGLE	6	1099	1121	7	4.101e-04	{E}
sp|O13559|YRF14_YEAST	SINGLE	7	692	713	6	4.771e-04	{I}
sp|O13559|YRF14_YEAST	SINGLE	8	531	550	7	4.883e-04	{A}
sp|O13559|YRF14_YEAST	SINGLE	9	436	459	4	5.044e-04	{C}
sp|O13559|YRF14_YEAST	MULTIPLE	1	843	980	85	1.889e-39	{TS}
sp|O13559|YRF14_YEAST	WHOLE	1	1	1382	93	2.692e-04	{R}
sp|O13559|YRF14_YEAST	WHOLE	2	1	1382	115	3.020e-04	{T}
sp|O13561|YL169_YEAST	SINGLE	1	15	29	7	6.535e-07	{F}
sp|O13561|YL169_YEAST	SINGLE	2	65	79	6	1.249e-05	{F}
sp|O13561|YL169_YEAST	WHOLE	1	1	117	16	1.071e-05	{F}
sp|O13562|YL171_YEAST	SINGLE	1	2	31	11	3.608e-06	{S}
sp|O13562|YL171_YEAST	SINGLE	2	94	122	5	8.455e-05	{C}
sp|O13562|YL171_YEAST	SINGLE	3	72	92	6	1.066e-04	{F}
sp|O13563|RPN13_YEAST	SINGLE	1	32	60	9	5.409e-05	{E}
sp|O13563|RPN13_YEAST	WHOLE	1	1	156	21	7.336e-04	{E}
sp|O13565|YL358_YEAST	SINGLE	1	50	81	17	7.080e-12	{S}
sp|O13565|YL358_YEAST	SINGLE	2	153	186	8	1.702e-04	{I}
sp|O13565|YL358_YEAST	SINGLE	3	8	31	4	5.044e-04	{C}
sp|O13565|YL358_YEAST	WHOLE	1	1	187	30	1.995e-05	{S}
sp|O13566|YP123_YEAST	SINGLE	1	40	60	8	3.680e-06	{I}
sp|O13566|YP123_YEAST	SINGLE	2	41	81	11	8.913e-06	{D}
sp|O13566|YP123_YEAST	SINGLE	3	7	21	5	9.005e-04	{D}
sp|O13566|YP123_YEAST	MULTIPLE	1	40	83	22	5.263e-11	{ID}
sp|O13566|YP123_YEAST	WHOLE	1	1	144	24	1.318e-07	{I}
sp|O13566|YP123_YEAST	WHOLE	2	1	144	21	3.487e-05	{D}
sp|O13566|YP123_YEAST	WHOLE	3	1	144	28	7.127e-05	{L}
sp|O13567|YP126_YEAST	SINGLE	1	48	93	16	1.444e-06	{L}
sp|O13567|YP126_YEAST	SINGLE	2	66	84	7	4.362e-06	{F}
sp|O13567|YP126_YEAST	SINGLE	3	35	52	6	6.200e-04	{V}
sp|O13567|YP126_YEAST	MULTIPLE	1	65	86	17	1.302e-11	{LF}
sp|O13567|YP126_YEAST	WHOLE	1	1	102	23	2.981e-05	{L}
sp|O13567|YP126_YEAST	WHOLE	2	1	102	12	4.762e-04	{F}
sp|O13568|YP130_YEAST	SINGLE	1	50	89	14	3.402e-07	{S}
sp|O13568|YP130_YEAST	SINGLE	2	28	66	12	3.567e-06	{V}
sp|O13568|YP130_YEAST	SINGLE	3	97	121	6	2.966e-04	{F}
sp|O13568|YP130_YEAST	MULTIPLE	1	28	94	30	5.414e-10	{SV}
sp|O13568|YP130_YEAST	WHOLE	1	1	135	16	6.857e-04	{I}
sp|O13568|YP130_YEAST	WHOLE	2	1	135	20	9.983e-04	{S}
sp|O13569|YPR36_YEAST	SINGLE	1	34	136	38	7.085e-18	{S}
sp|O13569|YPR36_YEAST	SINGLE	2	150	164	5	1.842e-04	{F}
sp|O13569|YPR36_YEAST	WHOLE	1	1	170	46	2.385e-15	{S}
sp|O13569|YPR36_YEAST	WHOLE	2	1	170	17	2.659e-04	{F}
sp|O13571|YPR46_YEAST	SINGLE	1	1	22	6	5.629e-06	{M}
sp|O13571|YPR46_YEAST	WHOLE	1	1	109	10	1.167e-04	{M}
sp|O13572|YPR50_YEAST	SINGLE	1	101	138	11	1.338e-07	{F}
sp|O13572|YPR50_YEAST	SINGLE	2	83	97	7	2.126e-06	{P}
sp|O13572|YPR50_YEAST	SINGLE	3	6	22	7	8.304e-06	{I}
sp|O13572|YPR50_YEAST	SINGLE	4	9	24	5	2.574e-04	{F}
sp|O13572|YPR50_YEAST	SINGLE	5	12	33	4	3.587e-04	{C}
sp|O13572|YPR50_YEAST	MULTIPLE	1	6	33	17	1.327e-10	{IFC}
sp|O13572|YPR50_YEAST	WHOLE	1	1	173	22	9.829e-07	{F}
sp|O13573|YL252_YEAST	SINGLE	1	32	46	5	2.875e-04	{N}
sp|O13574|YL255_YEAST	SINGLE	1	51	89	13	1.584e-08	{R}
sp|O13574|YL255_YEAST	SINGLE	2	55	71	6	3.418e-04	{K}
sp|O13574|YL255_YEAST	MULTIPLE	1	51	77	17	1.274e-10	{RK}
sp|O13574|YL255_YEAST	WHOLE	1	1	117	17	3.250e-05	{R}
sp|O13575|YP177_YEAST	SINGLE	1	2	92	30	5.720e-13	{S}
sp|O13575|YP177_YEAST	SINGLE	2	81	104	6	1.689e-06	{C}
sp|O13575|YP177_YEAST	MULTIPLE	1	2	106	40	2.522e-16	{SC}
sp|O13575|YP177_YEAST	WHOLE	1	1	123	35	9.325e-13	{S}
sp|O13575|YP177_YEAST	WHOLE	2	1	123	8	6.916e-04	{C}
sp|O13576|YL434_YEAST	SINGLE	1	91	109	7	1.944e-05	{I}
sp|O13576|YL434_YEAST	SINGLE	2	100	120	6	1.066e-04	{F}
sp|O13576|YL434_YEAST	MULTIPLE	1	91	120	13	4.999e-07	{IF}
sp|O13576|YL434_YEAST	WHOLE	1	1	127	15	1.024e-04	{F}
sp|O13577|DIF1_YEAST	SINGLE	1	16	32	15	4.390e-19	{Q}
sp|O13577|DIF1_YEAST	SINGLE	2	80	95	5	5.733e-04	{P}
sp|O13577|DIF1_YEAST	WHOLE	1	1	133	22	5.547e-08	{Q}
sp|O13578|YL415_YEAST	SINGLE	1	94	110	7	4.822e-05	{V}
sp|O13578|YL415_YEAST	SINGLE	2	55	70	7	5.908e-05	{S}
sp|O13579|YL379_YEAST	SINGLE	1	97	111	6	1.249e-05	{F}
sp|O13582|YP076_YEAST	SINGLE	1	25	40	8	2.395e-06	{E}
sp|O13582|YP076_YEAST	SINGLE	2	94	112	7	1.103e-04	{E}
sp|O13582|YP076_YEAST	WHOLE	1	1	124	19	2.751e-04	{E}
sp|O13583|YPR77_YEAST	SINGLE	1	14	30	6	4.421e-04	{V}
sp|O13584|VPS69_YEAST	SINGLE	1	26	52	7	5.588e-05	{F}
sp|O13584|VPS69_YEAST	SINGLE	2	84	105	8	1.455e-04	{A}
sp|O13584|VPS69_YEAST	SINGLE	3	4	20	5	2.972e-04	{Y}
sp|O13584|VPS69_YEAST	WHOLE	1	1	106	12	6.615e-04	{F}
sp|O13585|YP089_YEAST	SINGLE	1	444	472	11	5.511e-07	{K}
sp|O13585|YP089_YEAST	SINGLE	2	396	418	8	8.015e-06	{I}
sp|O13585|YP089_YEAST	SINGLE	3	730	750	8	1.889e-05	{K}
sp|O13585|YP089_YEAST	SINGLE	4	486	500	6	8.836e-05	{D}
sp|O13585|YP089_YEAST	SINGLE	5	723	741	6	9.809e-05	{N}
sp|O13585|YP089_YEAST	SINGLE	6	460	486	7	1.046e-04	{Q}
sp|O13585|YP089_YEAST	SINGLE	7	463	483	7	2.224e-04	{E}
sp|O13585|YP089_YEAST	SINGLE	8	59	74	6	3.084e-04	{E}
sp|O13585|YP089_YEAST	SINGLE	9	827	850	7	5.412e-04	{E}
sp|O13585|YP089_YEAST	MULTIPLE	1	444	486	27	2.275e-11	{KQE}
sp|O13585|YP089_YEAST	MULTIPLE	2	721	750	15	6.031e-08	{KN}
sp|O13585|YP089_YEAST	WHOLE	1	1	888	72	3.852e-04	{D}
sp|O13585|YP089_YEAST	WHOLE	2	1	888	57	8.272e-04	{N}
sp|O13586|YP092_YEAST	SINGLE	1	22	46	4	5.908e-04	{C}
sp|O13586|YP092_YEAST	WHOLE	1	1	101	8	1.936e-04	{C}
sp|O13586|YP092_YEAST	WHOLE	2	1	101	15	9.031e-04	{K}
sp|O14455|RL36B_YEAST	SINGLE	1	55	76	6	4.110e-04	{R}
sp|O14455|RL36B_YEAST	SINGLE	2	13	30	6	4.810e-04	{K}
sp|O14455|RL36B_YEAST	SINGLE	3	67	86	6	8.840e-04	{K}
sp|O14455|RL36B_YEAST	MULTIPLE	1	55	86	13	1.273e-05	{RK}
sp|O14464|RTC6_YEAST	SINGLE	1	1	17	4	4.036e-04	{M}
sp|O14467|MBF1_YEAST	SINGLE	1	13	37	6	8.417e-04	{R}
sp|O74302|YD13A_YEAST	SINGLE	1	107	146	12	1.575e-07	{P}
sp|O74302|YD13A_YEAST	SINGLE	2	58	86	10	3.983e-07	{P}
sp|O74302|YD13A_YEAST	SINGLE	3	292	306	6	2.158e-05	{N}
sp|O74302|YD13A_YEAST	SINGLE	4	135	164	10	2.554e-05	{S}
sp|O74302|YD13A_YEAST	SINGLE	5	404	420	7	9.321e-05	{S}
sp|O74302|YD13A_YEAST	SINGLE	6	386	414	7	1.636e-04	{N}
sp|O74302|YD13A_YEAST	SINGLE	7	81	95	5	2.936e-04	{Q}
sp|O74302|YD13A_YEAST	SINGLE	8	3	23	7	4.131e-04	{S}
sp|O74302|YD13A_YEAST	SINGLE	9	168	182	5	4.135e-04	{P}
sp|O74302|YD13A_YEAST	MULTIPLE	1	107	160	24	1.971e-09	{PS}
sp|O74302|YD13A_YEAST	MULTIPLE	2	72	88	11	2.206e-08	{PQ}
sp|O74302|YD13A_YEAST	MULTIPLE	3	391	420	15	2.066e-07	{SN}
sp|O74302|YD13A_YEAST	WHOLE	1	1	440	42	6.998e-06	{P}
sp|O74302|YD13A_YEAST	WHOLE	2	1	440	37	5.730e-05	{N}
sp|O74302|YD13A_YEAST	WHOLE	3	1	440	53	8.884e-05	{S}
sp|O74700|TIM9_YEAST	SINGLE	1	6	20	5	2.936e-04	{Q}
sp|O75012|MRP10_YEAST	SINGLE	1	5	21	6	7.586e-05	{P}
sp|O94084|OPI9_YEAST	SINGLE	1	58	141	30	5.883e-15	{G}
sp|O94084|OPI9_YEAST	SINGLE	2	232	250	11	4.750e-09	{G}
sp|O94084|OPI9_YEAST	SINGLE	3	10	34	12	1.538e-08	{G}
sp|O94084|OPI9_YEAST	SINGLE	4	179	197	6	1.511e-04	{P}
sp|O94084|OPI9_YEAST	SINGLE	5	155	169	5	4.135e-04	{P}
sp|O94084|OPI9_YEAST	SINGLE	6	38	55	7	6.140e-04	{L}
sp|O94084|OPI9_YEAST	WHOLE	1	1	285	63	1.898e-17	{G}
sp|O94085|YL339_YEAST	SINGLE	1	28	45	7	2.360e-04	{A}
sp|O94085|YL339_YEAST	SINGLE	2	63	85	7	3.042e-04	{K}
sp|O94085|YL339_YEAST	SINGLE	3	100	124	7	5.349e-04	{T}
sp|O94085|YL339_YEAST	WHOLE	1	1	183	31	3.601e-04	{L}
sp|O94086|YL349_YEAST	SINGLE	1	140	154	7	5.122e-07	{Y}
sp|O94086|YL349_YEAST	SINGLE	2	148	164	5	7.743e-04	{P}
sp|O94086|YL349_YEAST	MULTIPLE	1	140	164	12	2.159e-07	{YP}
sp|O94143|BUD19_YEAST	SINGLE	1	46	63	9	9.630e-06	{L}
sp|O94143|BUD19_YEAST	SINGLE	2	19	37	8	2.423e-05	{S}
sp|O94143|BUD19_YEAST	SINGLE	3	10	33	7	5.364e-04	{V}
sp|O94143|BUD19_YEAST	MULTIPLE	1	19	35	12	1.295e-07	{SV}
sp|O94742|SEM1_YEAST	SINGLE	1	13	27	6	1.570e-04	{K}
sp|O94742|SEM1_YEAST	SINGLE	2	22	36	6	2.062e-04	{E}
sp|O94742|SEM1_YEAST	SINGLE	3	65	82	6	2.760e-04	{D}
sp|O94742|SEM1_YEAST	MULTIPLE	1	18	36	11	3.480e-06	{KE}
sp|P00044|CYC1_YEAST	SINGLE	1	29	51	7	4.607e-04	{G}
sp|P00044|CYC1_YEAST	SINGLE	2	78	95	6	4.810e-04	{K}
sp|P00044|CYC1_YEAST	SINGLE	3	58	76	5	9.333e-04	{N}
sp|P00044|CYC1_YEAST	WHOLE	1	1	109	16	7.173e-04	{K}
sp|P00045|CYC7_YEAST	SINGLE	1	33	55	7	4.607e-04	{G}
sp|P00045|CYC7_YEAST	SINGLE	2	82	99	6	4.810e-04	{K}
sp|P00045|CYC7_YEAST	WHOLE	1	1	113	17	3.882e-04	{K}
sp|P00127|QCR6_YEAST	SINGLE	1	26	103	29	2.935e-15	{E}
sp|P00127|QCR6_YEAST	SINGLE	2	49	67	13	9.341e-13	{D}
sp|P00127|QCR6_YEAST	MULTIPLE	1	41	73	30	1.023e-24	{ED}
sp|P00127|QCR6_YEAST	WHOLE	1	1	147	36	2.789e-12	{E}
sp|P00127|QCR6_YEAST	WHOLE	2	1	147	22	1.575e-05	{D}
sp|P00128|QCR7_YEAST	SINGLE	1	61	77	5	8.659e-04	{R}
sp|P00163|CYB_YEAST	SINGLE	1	318	333	8	5.110e-08	{F}
sp|P00163|CYB_YEAST	SINGLE	2	225	245	6	1.066e-04	{F}
sp|P00163|CYB_YEAST	SINGLE	3	354	380	7	2.287e-04	{I}
sp|P00163|CYB_YEAST	SINGLE	4	83	97	4	2.419e-04	{M}
sp|P00163|CYB_YEAST	SINGLE	5	248	277	7	3.283e-04	{P}
sp|P00163|CYB_YEAST	WHOLE	1	1	385	36	1.111e-06	{F}
sp|P00163|CYB_YEAST	WHOLE	2	1	385	40	5.424e-06	{I}
sp|P00175|CYB2_YEAST	SINGLE	1	157	179	7	5.525e-05	{P}
sp|P00175|CYB2_YEAST	SINGLE	2	371	389	7	8.069e-05	{K}
sp|P00175|CYB2_YEAST	SINGLE	3	413	429	6	3.418e-04	{K}
sp|P00175|CYB2_YEAST	SINGLE	4	490	512	7	4.607e-04	{G}
sp|P00175|CYB2_YEAST	WHOLE	1	1	591	55	7.430e-04	{K}
sp|P00330|ADH1_YEAST	SINGLE	1	65	90	9	2.409e-05	{G}
sp|P00330|ADH1_YEAST	SINGLE	2	178	206	9	6.287e-05	{G}
sp|P00330|ADH1_YEAST	SINGLE	3	98	112	4	7.491e-05	{C}
sp|P00330|ADH1_YEAST	SINGLE	4	130	150	7	6.750e-04	{A}
sp|P00330|ADH1_YEAST	WHOLE	1	1	348	44	1.824e-05	{G}
sp|P00331|ADH2_YEAST	SINGLE	1	65	90	9	2.409e-05	{G}
sp|P00331|ADH2_YEAST	SINGLE	2	178	206	9	6.287e-05	{G}
sp|P00331|ADH2_YEAST	SINGLE	3	98	112	4	7.491e-05	{C}
sp|P00331|ADH2_YEAST	SINGLE	4	162	193	10	9.391e-05	{A}
sp|P00331|ADH2_YEAST	SINGLE	5	130	150	7	6.750e-04	{A}
sp|P00331|ADH2_YEAST	MULTIPLE	1	166	206	19	8.790e-07	{GA}
sp|P00331|ADH2_YEAST	WHOLE	1	1	348	42	7.334e-05	{G}
sp|P00358|G3P2_YEAST	SINGLE	1	231	245	6	2.045e-04	{V}
sp|P00358|G3P2_YEAST	WHOLE	1	1	332	36	8.919e-04	{V}
sp|P00359|G3P3_YEAST	SINGLE	1	231	245	6	2.045e-04	{V}
sp|P00359|G3P3_YEAST	SINGLE	2	281	296	6	5.323e-04	{S}
sp|P00359|G3P3_YEAST	WHOLE	1	1	332	37	4.949e-04	{V}
sp|P00360|G3P1_YEAST	SINGLE	1	231	245	6	2.045e-04	{V}
sp|P00401|COX1_YEAST	SINGLE	1	478	507	9	2.912e-06	{N}
sp|P00401|COX1_YEAST	SINGLE	2	195	212	9	9.630e-06	{L}
sp|P00401|COX1_YEAST	SINGLE	3	311	332	7	5.655e-05	{I}
sp|P00401|COX1_YEAST	SINGLE	4	414	430	5	3.504e-04	{F}
sp|P00401|COX1_YEAST	SINGLE	5	241	255	5	5.275e-04	{I}
sp|P00401|COX1_YEAST	SINGLE	6	220	239	5	7.789e-04	{F}
sp|P00401|COX1_YEAST	WHOLE	1	1	534	44	2.309e-06	{F}
sp|P00401|COX1_YEAST	WHOLE	2	1	534	49	1.536e-05	{I}
sp|P00410|COX2_YEAST	SINGLE	1	70	102	9	1.972e-05	{I}
sp|P00410|COX2_YEAST	SINGLE	2	168	184	6	4.421e-04	{V}
sp|P00410|COX2_YEAST	SINGLE	3	139	155	6	4.457e-04	{E}
sp|P00410|COX2_YEAST	WHOLE	1	1	251	26	1.893e-04	{I}
sp|P00420|COX3_YEAST	SINGLE	1	1	15	4	2.419e-04	{H}
sp|P00420|COX3_YEAST	SINGLE	2	216	230	4	2.419e-04	{M}
sp|P00420|COX3_YEAST	SINGLE	3	234	251	4	5.076e-04	{H}
sp|P00420|COX3_YEAST	SINGLE	4	91	110	5	7.789e-04	{F}
sp|P00420|COX3_YEAST	WHOLE	1	1	269	15	6.338e-04	{H}
sp|P00425|COX5B_YEAST	SINGLE	1	85	108	7	6.071e-04	{G}
sp|P00427|COX6_YEAST	SINGLE	1	46	62	7	4.869e-05	{E}
sp|P00427|COX6_YEAST	SINGLE	2	4	28	6	8.417e-04	{R}
sp|P00431|CCPR_YEAST	SINGLE	1	22	36	10	1.752e-08	{A}
sp|P00431|CCPR_YEAST	SINGLE	2	262	287	8	8.418e-06	{N}
sp|P00431|CCPR_YEAST	SINGLE	3	38	52	7	3.582e-05	{S}
sp|P00431|CCPR_YEAST	SINGLE	4	199	219	7	8.574e-05	{D}
sp|P00431|CCPR_YEAST	SINGLE	5	325	343	5	6.080e-04	{F}
sp|P00445|SODC_YEAST	SINGLE	1	2	18	6	4.421e-04	{V}
sp|P00445|SODC_YEAST	WHOLE	1	1	154	22	3.395e-04	{G}
sp|P00549|KPYK1_YEAST	SINGLE	1	383	397	7	6.097e-05	{A}
sp|P00560|PGK_YEAST	WHOLE	1	1	416	42	6.086e-04	{K}
sp|P00635|PPA5_YEAST	SINGLE	1	287	303	6	2.328e-05	{Y}
sp|P00635|PPA5_YEAST	SINGLE	2	111	134	8	2.690e-05	{D}
sp|P00635|PPA5_YEAST	SINGLE	3	219	237	7	4.166e-05	{D}
sp|P00635|PPA5_YEAST	WHOLE	1	1	467	31	9.593e-04	{Y}
sp|P00724|INV2_YEAST	SINGLE	1	257	273	5	3.504e-04	{F}
sp|P00724|INV2_YEAST	SINGLE	2	497	515	6	6.706e-04	{T}
sp|P00724|INV2_YEAST	SINGLE	3	451	469	5	9.333e-04	{N}
sp|P00724|INV2_YEAST	WHOLE	1	1	532	44	1.974e-05	{N}
sp|P00724|INV2_YEAST	WHOLE	2	1	532	39	8.623e-05	{F}
sp|P00724|INV2_YEAST	SINGLE	1	257	273	5	3.504e-04	{F}
sp|P00724|INV2_YEAST	SINGLE	2	497	515	6	6.706e-04	{T}
sp|P00724|INV2_YEAST	SINGLE	3	451	469	5	9.333e-04	{N}
sp|P00724|INV2_YEAST	WHOLE	1	1	532	44	1.974e-05	{N}
sp|P00724|INV2_YEAST	WHOLE	2	1	532	39	8.623e-05	{F}
sp|P00729|CBPY_YEAST	SINGLE	1	7	59	17	2.425e-06	{L}
sp|P00729|CBPY_YEAST	SINGLE	2	328	351	4	5.044e-04	{C}
sp|P00729|CBPY_YEAST	SINGLE	3	233	251	5	6.080e-04	{F}
sp|P00815|HIS2_YEAST	SINGLE	1	281	298	7	7.448e-05	{E}
sp|P00815|HIS2_YEAST	SINGLE	2	531	552	8	1.455e-04	{A}
sp|P00815|HIS2_YEAST	SINGLE	3	426	445	7	1.586e-04	{E}
sp|P00815|HIS2_YEAST	SINGLE	4	116	137	7	2.255e-04	{K}
sp|P00815|HIS2_YEAST	SINGLE	5	91	108	6	6.200e-04	{V}
sp|P00815|HIS2_YEAST	SINGLE	6	523	540	6	6.200e-04	{V}
sp|P00815|HIS2_YEAST	SINGLE	7	600	614	5	9.005e-04	{D}
sp|P00815|HIS2_YEAST	MULTIPLE	1	527	552	14	2.324e-06	{AV}
sp|P00817|IPYR_YEAST	SINGLE	1	257	271	6	5.574e-04	{A}
sp|P00817|IPYR_YEAST	WHOLE	1	1	287	27	5.973e-04	{I}
sp|P00830|ATPB_YEAST	SINGLE	1	181	195	7	2.093e-05	{G}
sp|P00830|ATPB_YEAST	SINGLE	2	9	37	9	2.189e-04	{A}
sp|P00830|ATPB_YEAST	SINGLE	3	128	142	5	5.275e-04	{I}
sp|P00854|ATP6_YEAST	SINGLE	1	106	141	9	4.136e-05	{I}
sp|P00854|ATP6_YEAST	SINGLE	2	93	107	5	1.842e-04	{F}
sp|P00854|ATP6_YEAST	SINGLE	3	206	220	5	1.842e-04	{F}
sp|P00854|ATP6_YEAST	SINGLE	4	226	246	6	3.649e-04	{I}
sp|P00854|ATP6_YEAST	SINGLE	5	183	204	8	4.250e-04	{L}
sp|P00854|ATP6_YEAST	MULTIPLE	1	96	135	16	9.481e-08	{IF}
sp|P00854|ATP6_YEAST	WHOLE	1	1	259	34	1.638e-07	{I}
sp|P00854|ATP6_YEAST	WHOLE	2	1	259	46	6.760e-06	{L}
sp|P00854|ATP6_YEAST	WHOLE	3	1	259	22	3.680e-04	{F}
sp|P00856|ATP8_YEAST	SINGLE	1	13	38	9	2.859e-04	{L}
sp|P00856|ATP8_YEAST	SINGLE	2	7	31	6	2.966e-04	{F}
sp|P00856|ATP8_YEAST	MULTIPLE	1	4	38	16	2.141e-06	{LF}
sp|P00856|ATP8_YEAST	WHOLE	1	1	48	12	7.936e-04	{L}
sp|P00890|CISY1_YEAST	SINGLE	1	55	69	6	1.570e-04	{K}
sp|P00890|CISY1_YEAST	SINGLE	2	273	287	4	2.419e-04	{H}
sp|P00890|CISY1_YEAST	SINGLE	3	461	478	6	4.810e-04	{K}
sp|P00890|CISY1_YEAST	SINGLE	4	2	17	6	5.323e-04	{S}
sp|P00899|TRPE_YEAST	SINGLE	1	6	20	5	2.936e-04	{Q}
sp|P00899|TRPE_YEAST	SINGLE	2	203	217	5	4.135e-04	{P}
sp|P00924|ENO1_YEAST	SINGLE	1	108	124	8	1.664e-05	{A}
sp|P00924|ENO1_YEAST	WHOLE	1	1	437	55	1.675e-04	{A}
sp|P00925|ENO2_YEAST	SINGLE	1	108	124	9	1.416e-06	{A}
sp|P00925|ENO2_YEAST	SINGLE	2	64	81	6	7.013e-05	{N}
sp|P00925|ENO2_YEAST	SINGLE	3	328	342	6	5.574e-04	{A}
sp|P00925|ENO2_YEAST	WHOLE	1	1	437	58	3.081e-05	{A}
sp|P00927|THDH_YEAST	SINGLE	1	231	247	7	5.515e-05	{G}
sp|P00927|THDH_YEAST	SINGLE	2	301	315	6	2.045e-04	{V}
sp|P00927|THDH_YEAST	SINGLE	3	33	47	4	2.419e-04	{H}
sp|P00927|THDH_YEAST	SINGLE	4	25	46	8	4.250e-04	{L}
sp|P00927|THDH_YEAST	SINGLE	5	131	145	6	5.574e-04	{A}
sp|P00927|THDH_YEAST	MULTIPLE	1	25	55	15	3.024e-07	{HL}
sp|P00931|TRP_YEAST	SINGLE	1	457	481	7	5.349e-04	{T}
sp|P00937|TRPG_YEAST	SINGLE	1	288	304	8	1.664e-05	{A}
sp|P00937|TRPG_YEAST	SINGLE	2	413	429	5	5.425e-04	{N}
sp|P00942|TPIS_YEAST	SINGLE	1	142	162	7	2.204e-04	{V}
sp|P00950|PMG1_YEAST	SINGLE	1	228	242	8	5.187e-06	{A}
sp|P00950|PMG1_YEAST	SINGLE	2	115	129	5	4.135e-04	{P}
sp|P00958|SYMC_YEAST	SINGLE	1	574	598	7	6.009e-05	{N}
sp|P00958|SYMC_YEAST	SINGLE	2	337	353	4	1.265e-04	{C}
sp|P00958|SYMC_YEAST	SINGLE	3	542	566	8	2.213e-04	{S}
sp|P00958|SYMC_YEAST	SINGLE	4	680	699	6	2.742e-04	{I}
sp|P00958|SYMC_YEAST	SINGLE	5	450	472	4	3.281e-04	{W}
sp|P00958|SYMC_YEAST	WHOLE	1	1	751	54	1.006e-04	{N}
sp|P01094|IPA3_YEAST	WHOLE	1	1	68	13	1.801e-04	{K}
sp|P01119|RAS1_YEAST	SINGLE	1	245	280	14	1.099e-10	{N}
sp|P01119|RAS1_YEAST	SINGLE	2	281	302	7	5.623e-04	{S}
sp|P01119|RAS1_YEAST	WHOLE	1	1	309	32	3.460e-06	{N}
sp|P01120|RAS2_YEAST	SINGLE	1	258	284	9	1.089e-06	{N}
sp|P01120|RAS2_YEAST	SINGLE	2	201	233	8	5.496e-05	{N}
sp|P01120|RAS2_YEAST	WHOLE	1	1	322	32	7.841e-06	{N}
sp|P01149|MFAL1_YEAST	SINGLE	1	9	37	9	2.189e-04	{A}
sp|P02293|H2B1_YEAST	SINGLE	1	4	50	14	4.934e-07	{K}
sp|P02293|H2B1_YEAST	SINGLE	2	3	21	7	3.444e-04	{A}
sp|P02293|H2B1_YEAST	MULTIPLE	1	3	38	20	5.612e-09	{KA}
sp|P02293|H2B1_YEAST	WHOLE	1	1	131	20	1.098e-04	{K}
sp|P02294|H2B2_YEAST	SINGLE	1	7	50	13	1.378e-06	{K}
sp|P02294|H2B2_YEAST	SINGLE	2	4	21	7	2.360e-04	{A}
sp|P02294|H2B2_YEAST	MULTIPLE	1	4	38	18	1.524e-07	{KA}
sp|P02294|H2B2_YEAST	WHOLE	1	1	131	19	2.977e-04	{K}
sp|P02309|H4_YEAST	SINGLE	1	1	15	8	1.486e-06	{G}
sp|P02309|H4_YEAST	SINGLE	2	18	46	8	4.243e-05	{R}
sp|P02309|H4_YEAST	WHOLE	1	1	103	14	2.918e-04	{R}
sp|P02309|H4_YEAST	WHOLE	2	1	103	16	8.010e-04	{G}
sp|P02381|RMAR_YEAST	SINGLE	1	14	193	63	1.381e-39	{N}
sp|P02381|RMAR_YEAST	SINGLE	2	233	308	39	7.301e-33	{N}
sp|P02381|RMAR_YEAST	SINGLE	3	337	396	21	3.021e-14	{N}
sp|P02381|RMAR_YEAST	SINGLE	4	173	187	6	4.406e-07	{M}
sp|P02381|RMAR_YEAST	SINGLE	5	32	62	7	3.625e-06	{M}
sp|P02381|RMAR_YEAST	SINGLE	6	104	137	7	6.942e-06	{M}
sp|P02381|RMAR_YEAST	SINGLE	7	1	15	4	2.419e-04	{M}
sp|P02381|RMAR_YEAST	SINGLE	8	28	43	7	2.677e-04	{L}
sp|P02381|RMAR_YEAST	SINGLE	9	299	318	6	2.742e-04	{I}
sp|P02381|RMAR_YEAST	SINGLE	10	197	214	5	3.959e-04	{Y}
sp|P02381|RMAR_YEAST	SINGLE	11	154	172	5	5.171e-04	{Y}
sp|P02381|RMAR_YEAST	MULTIPLE	1	7	193	88	3.247e-53	{NM}
sp|P02381|RMAR_YEAST	MULTIPLE	2	233	314	53	1.146e-34	{NI}
sp|P02381|RMAR_YEAST	MULTIPLE	3	28	57	14	1.286e-06	{ML}
sp|P02381|RMAR_YEAST	WHOLE	1	1	398	127	1.822e-72	{N}
sp|P02381|RMAR_YEAST	WHOLE	2	1	398	33	8.699e-11	{M}
sp|P02381|RMAR_YEAST	WHOLE	3	1	398	42	2.272e-06	{I}
sp|P02381|RMAR_YEAST	WHOLE	4	1	398	28	7.118e-04	{Y}
sp|P02400|RLA4_YEAST	SINGLE	1	71	88	11	1.236e-08	{A}
sp|P02400|RLA4_YEAST	SINGLE	2	85	99	8	1.281e-06	{E}
sp|P02400|RLA4_YEAST	SINGLE	3	69	85	6	4.943e-04	{G}
sp|P02400|RLA4_YEAST	SINGLE	4	5	37	9	6.083e-04	{A}
sp|P02400|RLA4_YEAST	MULTIPLE	1	69	99	26	1.204e-13	{AEG}
sp|P02400|RLA4_YEAST	WHOLE	1	1	110	23	8.891e-06	{A}
sp|P02406|RL28_YEAST	SINGLE	1	11	49	8	1.585e-06	{H}
sp|P02406|RL28_YEAST	SINGLE	2	13	37	9	1.687e-05	{G}
sp|P02406|RL28_YEAST	MULTIPLE	1	11	41	16	9.925e-10	{HG}
sp|P02407|RS17A_YEAST	SINGLE	1	121	135	5	4.635e-04	{R}
sp|P02407|RS17A_YEAST	WHOLE	1	1	136	17	1.972e-04	{R}
sp|P02557|TBB_YEAST	SINGLE	1	132	148	7	5.515e-05	{G}
sp|P02557|TBB_YEAST	SINGLE	2	421	438	6	6.250e-04	{E}
sp|P02829|HSP82_YEAST	SINGLE	1	212	269	22	3.830e-12	{E}
sp|P02829|HSP82_YEAST	SINGLE	2	224	261	15	2.613e-09	{K}
sp|P02829|HSP82_YEAST	SINGLE	3	529	548	10	1.270e-07	{E}
sp|P02829|HSP82_YEAST	SINGLE	4	680	707	10	5.270e-06	{E}
sp|P02829|HSP82_YEAST	SINGLE	5	601	619	8	2.423e-05	{S}
sp|P02829|HSP82_YEAST	SINGLE	6	325	342	6	4.810e-04	{K}
sp|P02829|HSP82_YEAST	SINGLE	7	610	627	6	4.810e-04	{K}
sp|P02829|HSP82_YEAST	SINGLE	8	589	607	4	6.290e-04	{M}
sp|P02829|HSP82_YEAST	SINGLE	9	225	239	5	9.005e-04	{D}
sp|P02829|HSP82_YEAST	MULTIPLE	1	211	269	45	4.421e-22	{EKD}
sp|P02829|HSP82_YEAST	MULTIPLE	2	601	619	13	3.106e-07	{SKM}
sp|P02829|HSP82_YEAST	WHOLE	1	1	709	95	1.742e-11	{E}
sp|P02829|HSP82_YEAST	WHOLE	2	1	709	77	7.496e-07	{K}
sp|P02992|EFTU_YEAST	SINGLE	1	160	174	6	2.045e-04	{V}
sp|P02992|EFTU_YEAST	SINGLE	2	66	94	9	2.189e-04	{A}
sp|P02992|EFTU_YEAST	SINGLE	3	181	196	6	3.084e-04	{E}
sp|P02992|EFTU_YEAST	SINGLE	4	103	121	4	6.290e-04	{H}
sp|P02992|EFTU_YEAST	SINGLE	5	53	71	6	6.706e-04	{T}
sp|P02992|EFTU_YEAST	MULTIPLE	1	62	85	12	2.582e-05	{AT}
sp|P02994|EF1A_YEAST	SINGLE	1	437	458	8	2.786e-05	{K}
sp|P02994|EF1A_YEAST	SINGLE	2	260	276	6	4.421e-04	{V}
sp|P02994|EF1A_YEAST	SINGLE	3	442	456	6	5.574e-04	{A}
sp|P02994|EF1A_YEAST	MULTIPLE	1	441	458	13	3.255e-08	{KA}
sp|P02994|EF1A_YEAST	WHOLE	1	1	458	49	7.416e-05	{K}
sp|P03069|GCN4_YEAST	SINGLE	1	232	249	7	1.073e-05	{R}
sp|P03069|GCN4_YEAST	SINGLE	2	172	194	7	3.042e-04	{K}
sp|P03871|REP1_YEAST	SINGLE	1	122	136	5	4.635e-04	{R}
sp|P03871|REP1_YEAST	SINGLE	2	134	151	5	4.662e-04	{F}
sp|P03871|REP1_YEAST	MULTIPLE	1	122	155	11	7.622e-05	{RF}
sp|P03872|REP2_YEAST	SINGLE	1	69	83	8	2.783e-06	{S}
sp|P03872|REP2_YEAST	SINGLE	2	279	295	7	6.888e-06	{R}
sp|P03872|REP2_YEAST	SINGLE	3	244	258	5	4.635e-04	{R}
sp|P03873|MBI2_YEAST	SINGLE	1	139	200	16	2.580e-13	{M}
sp|P03873|MBI2_YEAST	SINGLE	2	195	221	10	8.824e-08	{N}
sp|P03873|MBI2_YEAST	SINGLE	3	83	97	4	2.419e-04	{M}
sp|P03873|MBI2_YEAST	SINGLE	4	228	244	6	4.943e-04	{G}
sp|P03873|MBI2_YEAST	SINGLE	5	253	271	5	5.171e-04	{Y}
sp|P03873|MBI2_YEAST	MULTIPLE	1	139	221	33	3.320e-18	{MN}
sp|P03873|MBI2_YEAST	WHOLE	1	1	423	34	1.042e-10	{M}
sp|P03873|MBI2_YEAST	WHOLE	2	1	423	36	3.999e-06	{Y}
sp|P03873|MBI2_YEAST	WHOLE	3	1	423	42	9.516e-06	{I}
sp|P03873|MBI2_YEAST	WHOLE	4	1	423	38	1.209e-05	{N}
sp|P03874|CBP2_YEAST	SINGLE	1	208	225	5	4.662e-04	{F}
sp|P03874|CBP2_YEAST	WHOLE	1	1	630	40	9.674e-04	{F}
sp|P03875|AI1M_YEAST	SINGLE	1	240	291	10	1.519e-07	{M}
sp|P03875|AI1M_YEAST	SINGLE	2	242	258	7	3.459e-06	{N}
sp|P03875|AI1M_YEAST	SINGLE	3	663	683	7	7.349e-06	{Y}
sp|P03875|AI1M_YEAST	SINGLE	4	468	499	10	1.288e-05	{K}
sp|P03875|AI1M_YEAST	SINGLE	5	592	615	7	1.037e-04	{I}
sp|P03875|AI1M_YEAST	SINGLE	6	708	728	6	1.796e-04	{N}
sp|P03875|AI1M_YEAST	SINGLE	7	587	603	6	3.477e-04	{T}
sp|P03875|AI1M_YEAST	SINGLE	8	202	220	5	9.333e-04	{N}
sp|P03875|AI1M_YEAST	MULTIPLE	1	240	298	22	5.542e-12	{MN}
sp|P03875|AI1M_YEAST	MULTIPLE	2	587	615	13	4.132e-06	{IT}
sp|P03875|AI1M_YEAST	WHOLE	1	1	834	53	8.342e-12	{M}
sp|P03875|AI1M_YEAST	WHOLE	2	1	834	69	1.616e-07	{N}
sp|P03875|AI1M_YEAST	WHOLE	3	1	834	83	7.412e-06	{K}
sp|P03875|AI1M_YEAST	WHOLE	4	1	834	65	9.867e-05	{I}
sp|P03876|AI2M_YEAST	SINGLE	1	494	515	7	2.433e-05	{N}
sp|P03876|AI2M_YEAST	SINGLE	2	571	593	7	3.347e-05	{N}
sp|P03876|AI2M_YEAST	SINGLE	3	725	740	6	2.357e-04	{K}
sp|P03876|AI2M_YEAST	SINGLE	4	268	282	5	2.875e-04	{N}
sp|P03876|AI2M_YEAST	SINGLE	5	314	336	6	3.060e-04	{N}
sp|P03876|AI2M_YEAST	WHOLE	1	1	854	74	1.040e-08	{N}
sp|P03876|AI2M_YEAST	WHOLE	2	1	854	36	9.857e-05	{M}
sp|P03876|AI2M_YEAST	WHOLE	3	1	854	65	1.799e-04	{I}
sp|P03876|AI2M_YEAST	WHOLE	4	1	854	74	8.196e-04	{K}
sp|P03877|SCE3_YEAST	SINGLE	1	280	324	13	3.157e-08	{N}
sp|P03877|SCE3_YEAST	SINGLE	2	88	105	8	3.354e-07	{N}
sp|P03877|SCE3_YEAST	SINGLE	3	326	352	7	4.457e-05	{Y}
sp|P03877|SCE3_YEAST	SINGLE	4	210	228	6	9.809e-05	{N}
sp|P03877|SCE3_YEAST	WHOLE	1	1	415	53	2.090e-12	{N}
sp|P03877|SCE3_YEAST	WHOLE	2	1	415	31	1.599e-04	{Y}
sp|P03878|SCE2_YEAST	SINGLE	1	195	212	9	9.630e-06	{L}
sp|P03878|SCE2_YEAST	SINGLE	2	283	299	5	2.339e-05	{M}
sp|P03878|SCE2_YEAST	SINGLE	3	241	255	4	2.419e-04	{M}
sp|P03878|SCE2_YEAST	SINGLE	4	288	304	5	5.425e-04	{N}
sp|P03878|SCE2_YEAST	SINGLE	5	395	411	5	5.425e-04	{N}
sp|P03878|SCE2_YEAST	SINGLE	6	220	239	5	7.789e-04	{F}
sp|P03878|SCE2_YEAST	MULTIPLE	1	283	299	9	2.903e-07	{MN}
sp|P03878|SCE2_YEAST	WHOLE	1	1	556	30	5.069e-06	{M}
sp|P03878|SCE2_YEAST	WHOLE	2	1	556	46	1.372e-05	{N}
sp|P03965|CARB_YEAST	SINGLE	1	1010	1028	7	8.069e-05	{K}
sp|P03965|CARB_YEAST	SINGLE	2	989	1003	6	1.598e-04	{T}
sp|P03965|CARB_YEAST	SINGLE	3	2	17	6	2.398e-04	{T}
sp|P03965|CARB_YEAST	SINGLE	4	35	51	6	4.943e-04	{G}
sp|P03965|CARB_YEAST	SINGLE	5	638	655	6	6.250e-04	{E}
sp|P03965|CARB_YEAST	SINGLE	6	676	693	5	7.186e-04	{N}
sp|P03965|CARB_YEAST	WHOLE	1	1	1118	84	4.530e-05	{I}
sp|P04039|COX8_YEAST	SINGLE	1	51	65	5	1.842e-04	{F}
sp|P04046|PUR1_YEAST	SINGLE	1	335	355	6	3.138e-04	{R}
sp|P04046|PUR1_YEAST	SINGLE	2	95	110	5	4.001e-04	{N}
sp|P04050|RPB1_YEAST	SINGLE	1	1538	1718	72	6.966e-35	{S}
sp|P04050|RPB1_YEAST	SINGLE	2	1530	1719	54	2.388e-27	{P}
sp|P04050|RPB1_YEAST	SINGLE	3	231	248	7	9.109e-06	{P}
sp|P04050|RPB1_YEAST	SINGLE	4	96	110	4	7.491e-05	{C}
sp|P04050|RPB1_YEAST	SINGLE	5	1506	1527	7	3.432e-04	{G}
sp|P04050|RPB1_YEAST	SINGLE	6	908	929	8	4.250e-04	{L}
sp|P04050|RPB1_YEAST	SINGLE	7	1022	1036	5	4.635e-04	{R}
sp|P04050|RPB1_YEAST	SINGLE	8	1165	1182	6	6.250e-04	{E}
sp|P04050|RPB1_YEAST	SINGLE	9	281	299	4	6.290e-04	{H}
sp|P04050|RPB1_YEAST	SINGLE	10	437	456	4	7.691e-04	{M}
sp|P04050|RPB1_YEAST	MULTIPLE	1	1530	1719	127	1.783e-70	{SP}
sp|P04050|RPB1_YEAST	WHOLE	1	1	1733	124	1.116e-06	{P}
sp|P04050|RPB1_YEAST	WHOLE	2	1	1733	163	1.043e-04	{S}
sp|P04051|RPC1_YEAST	SINGLE	1	1126	1141	6	6.935e-05	{I}
sp|P04051|RPC1_YEAST	SINGLE	2	1202	1232	8	8.605e-05	{I}
sp|P04051|RPC1_YEAST	SINGLE	3	71	92	5	8.914e-05	{H}
sp|P04051|RPC1_YEAST	SINGLE	4	159	175	7	1.565e-04	{A}
sp|P04051|RPC1_YEAST	SINGLE	5	929	949	6	1.796e-04	{N}
sp|P04051|RPC1_YEAST	SINGLE	6	249	278	7	3.283e-04	{P}
sp|P04051|RPC1_YEAST	SINGLE	7	847	863	5	3.504e-04	{F}
sp|P04051|RPC1_YEAST	SINGLE	8	435	449	5	4.635e-04	{R}
sp|P04051|RPC1_YEAST	SINGLE	9	343	366	7	6.071e-04	{G}
sp|P04051|RPC1_YEAST	SINGLE	10	121	137	5	8.659e-04	{R}
sp|P04147|PABP_YEAST	SINGLE	1	434	491	16	5.491e-09	{P}
sp|P04147|PABP_YEAST	SINGLE	2	417	431	9	3.432e-07	{A}
sp|P04147|PABP_YEAST	SINGLE	3	406	421	7	2.192e-06	{Q}
sp|P04147|PABP_YEAST	SINGLE	4	498	512	6	2.215e-05	{Q}
sp|P04147|PABP_YEAST	SINGLE	5	28	50	8	1.165e-04	{S}
sp|P04147|PABP_YEAST	SINGLE	6	432	446	4	2.419e-04	{M}
sp|P04147|PABP_YEAST	SINGLE	7	458	472	4	2.419e-04	{M}
sp|P04147|PABP_YEAST	SINGLE	8	547	571	7	7.029e-04	{E}
sp|P04147|PABP_YEAST	MULTIPLE	1	433	486	23	2.001e-13	{PM}
sp|P04147|PABP_YEAST	MULTIPLE	2	406	431	18	1.897e-11	{AQ}
sp|P04147|PABP_YEAST	WHOLE	1	1	577	41	7.038e-04	{Q}
sp|P04161|PUR3_YEAST	SINGLE	1	164	187	7	5.412e-04	{E}
sp|P04385|GAL1_YEAST	SINGLE	1	459	484	9	2.409e-05	{G}
sp|P04385|GAL1_YEAST	SINGLE	2	437	452	4	9.828e-05	{C}
sp|P04385|GAL1_YEAST	SINGLE	3	171	185	6	5.574e-04	{A}
sp|P04385|GAL1_YEAST	SINGLE	4	278	295	6	6.200e-04	{V}
sp|P04386|GAL4_YEAST	SINGLE	1	17	33	8	2.913e-06	{K}
sp|P04386|GAL4_YEAST	SINGLE	2	11	38	6	4.432e-06	{C}
sp|P04386|GAL4_YEAST	SINGLE	3	128	150	8	1.165e-04	{S}
sp|P04386|GAL4_YEAST	SINGLE	4	841	860	7	1.188e-04	{T}
sp|P04386|GAL4_YEAST	SINGLE	5	350	373	8	1.622e-04	{S}
sp|P04386|GAL4_YEAST	SINGLE	6	812	832	6	1.796e-04	{N}
sp|P04386|GAL4_YEAST	SINGLE	7	525	539	5	2.936e-04	{Q}
sp|P04386|GAL4_YEAST	SINGLE	8	740	754	5	2.936e-04	{Q}
sp|P04386|GAL4_YEAST	SINGLE	9	724	745	6	3.601e-04	{P}
sp|P04386|GAL4_YEAST	SINGLE	10	769	793	6	4.915e-04	{N}
sp|P04386|GAL4_YEAST	SINGLE	11	271	294	6	7.779e-04	{I}
sp|P04386|GAL4_YEAST	SINGLE	12	859	873	5	9.005e-04	{D}
sp|P04386|GAL4_YEAST	SINGLE	13	691	714	7	9.823e-04	{S}
sp|P04386|GAL4_YEAST	MULTIPLE	1	11	33	13	1.947e-09	{KC}
sp|P04386|GAL4_YEAST	MULTIPLE	2	841	874	14	1.103e-05	{TD}
sp|P04386|GAL4_YEAST	MULTIPLE	3	724	761	13	1.303e-05	{QP}
sp|P04386|GAL4_YEAST	WHOLE	1	1	881	100	2.523e-06	{S}
sp|P04386|GAL4_YEAST	WHOLE	2	1	881	62	6.301e-05	{N}
sp|P04387|GAL80_YEAST	SINGLE	1	158	178	6	3.649e-04	{I}
sp|P04387|GAL80_YEAST	SINGLE	2	280	304	7	5.249e-04	{K}
sp|P04387|GAL80_YEAST	WHOLE	1	1	435	38	2.710e-04	{I}
sp|P04397|GAL10_YEAST	SINGLE	1	146	162	6	7.586e-05	{P}
sp|P04397|GAL10_YEAST	SINGLE	2	443	457	5	2.875e-04	{N}
sp|P04397|GAL10_YEAST	SINGLE	3	235	253	6	3.810e-04	{D}
sp|P04397|GAL10_YEAST	WHOLE	1	1	699	48	5.311e-04	{N}
sp|P04449|RL24A_YEAST	SINGLE	1	97	140	14	2.010e-07	{K}
sp|P04449|RL24A_YEAST	SINGLE	2	57	77	7	1.639e-04	{K}
sp|P04449|RL24A_YEAST	SINGLE	3	117	131	6	5.574e-04	{A}
sp|P04449|RL24A_YEAST	MULTIPLE	1	108	131	17	3.756e-10	{KA}
sp|P04449|RL24A_YEAST	WHOLE	1	1	155	30	1.770e-08	{K}
sp|P04456|RL25_YEAST	SINGLE	1	6	25	7	1.165e-04	{K}
sp|P04456|RL25_YEAST	SINGLE	2	1	15	6	5.574e-04	{A}
sp|P04456|RL25_YEAST	MULTIPLE	1	5	25	13	4.914e-07	{KA}
sp|P04456|RL25_YEAST	WHOLE	1	1	142	22	4.289e-05	{K}
sp|P04650|RL39_YEAST	SINGLE	1	28	46	7	1.618e-05	{R}
sp|P04650|RL39_YEAST	SINGLE	2	4	18	6	1.570e-04	{K}
sp|P04650|RL39_YEAST	WHOLE	1	1	51	9	5.138e-04	{R}
sp|P04710|ADT1_YEAST	SINGLE	1	230	248	4	6.290e-04	{M}
sp|P04710|ADT1_YEAST	SINGLE	2	113	130	6	6.921e-04	{G}
sp|P04786|TOP1_YEAST	SINGLE	1	105	139	18	6.209e-13	{E}
sp|P04786|TOP1_YEAST	SINGLE	2	55	136	26	1.713e-12	{K}
sp|P04786|TOP1_YEAST	SINGLE	3	646	680	12	1.012e-06	{E}
sp|P04786|TOP1_YEAST	SINGLE	4	156	179	8	7.741e-06	{P}
sp|P04786|TOP1_YEAST	SINGLE	5	242	258	6	5.013e-05	{Q}
sp|P04786|TOP1_YEAST	SINGLE	6	5	20	6	1.335e-04	{D}
sp|P04786|TOP1_YEAST	SINGLE	7	187	210	6	2.346e-04	{F}
sp|P04786|TOP1_YEAST	SINGLE	8	71	85	6	3.585e-04	{S}
sp|P04786|TOP1_YEAST	SINGLE	9	262	280	6	8.541e-04	{E}
sp|P04786|TOP1_YEAST	MULTIPLE	1	55	139	46	7.026e-20	{EK}
sp|P04786|TOP1_YEAST	WHOLE	1	1	769	108	1.787e-15	{K}
sp|P04786|TOP1_YEAST	WHOLE	2	1	769	84	1.415e-06	{E}
sp|P04801|SYTC_YEAST	SINGLE	1	13	36	9	6.603e-06	{K}
sp|P04801|SYTC_YEAST	SINGLE	2	126	144	7	1.103e-04	{E}
sp|P04801|SYTC_YEAST	SINGLE	3	487	501	5	1.842e-04	{F}
sp|P04801|SYTC_YEAST	SINGLE	4	630	646	6	4.421e-04	{V}
sp|P04801|SYTC_YEAST	SINGLE	5	151	168	4	5.076e-04	{H}
sp|P04801|SYTC_YEAST	WHOLE	1	1	734	65	9.196e-04	{K}
sp|P04802|SYDC_YEAST	SINGLE	1	27	47	9	1.797e-06	{K}
sp|P04802|SYDC_YEAST	SINGLE	2	40	68	9	5.409e-05	{E}
sp|P04802|SYDC_YEAST	SINGLE	3	514	528	6	2.293e-04	{G}
sp|P04802|SYDC_YEAST	SINGLE	4	542	556	5	4.635e-04	{R}
sp|P04802|SYDC_YEAST	SINGLE	5	449	464	5	5.733e-04	{P}
sp|P04802|SYDC_YEAST	SINGLE	6	85	106	6	8.827e-04	{D}
sp|P04802|SYDC_YEAST	MULTIPLE	1	31	64	18	1.808e-08	{KE}
sp|P04802|SYDC_YEAST	WHOLE	1	1	557	57	2.260e-04	{E}
sp|P04803|SYWM_YEAST	SINGLE	1	212	234	7	3.042e-04	{K}
sp|P04806|HXKA_YEAST	SINGLE	1	310	336	11	1.112e-05	{L}
sp|P04806|HXKA_YEAST	SINGLE	2	352	368	6	1.949e-04	{D}
sp|P04806|HXKA_YEAST	SINGLE	3	454	468	6	5.574e-04	{A}
sp|P04807|HXKB_YEAST	SINGLE	1	462	476	7	6.097e-05	{A}
sp|P04807|HXKB_YEAST	WHOLE	1	1	486	40	5.724e-04	{I}
sp|P04817|CAN1_YEAST	SINGLE	1	508	571	14	1.914e-06	{I}
sp|P04817|CAN1_YEAST	SINGLE	2	515	552	9	1.095e-05	{F}
sp|P04817|CAN1_YEAST	SINGLE	3	363	394	8	1.091e-04	{I}
sp|P04817|CAN1_YEAST	SINGLE	4	558	575	6	2.760e-04	{D}
sp|P04817|CAN1_YEAST	SINGLE	5	94	121	8	2.943e-04	{G}
sp|P04817|CAN1_YEAST	SINGLE	6	251	272	7	3.432e-04	{G}
sp|P04817|CAN1_YEAST	SINGLE	7	200	214	5	5.275e-04	{I}
sp|P04817|CAN1_YEAST	SINGLE	8	146	165	5	7.789e-04	{F}
sp|P04817|CAN1_YEAST	MULTIPLE	1	505	571	24	9.431e-10	{IF}
sp|P04817|CAN1_YEAST	WHOLE	1	1	590	50	2.410e-07	{F}
sp|P04817|CAN1_YEAST	WHOLE	2	1	590	57	7.975e-07	{I}
sp|P04819|DNLI1_YEAST	SINGLE	1	98	123	11	6.882e-07	{S}
sp|P04819|DNLI1_YEAST	SINGLE	2	158	178	7	4.055e-05	{I}
sp|P04819|DNLI1_YEAST	SINGLE	3	11	31	8	5.617e-05	{S}
sp|P04819|DNLI1_YEAST	SINGLE	4	604	633	9	8.387e-05	{G}
sp|P04819|DNLI1_YEAST	SINGLE	5	266	300	9	1.768e-04	{K}
sp|P04819|DNLI1_YEAST	SINGLE	6	4	23	8	2.030e-04	{L}
sp|P04819|DNLI1_YEAST	SINGLE	7	331	345	5	9.005e-04	{D}
sp|P04819|DNLI1_YEAST	MULTIPLE	1	4	31	17	1.356e-07	{SL}
sp|P04819|DNLI1_YEAST	SINGLE	1	98	123	11	6.882e-07	{S}
sp|P04819|DNLI1_YEAST	SINGLE	2	158	178	7	4.055e-05	{I}
sp|P04819|DNLI1_YEAST	SINGLE	3	11	31	8	5.617e-05	{S}
sp|P04819|DNLI1_YEAST	SINGLE	4	604	633	9	8.387e-05	{G}
sp|P04819|DNLI1_YEAST	SINGLE	5	266	300	9	1.768e-04	{K}
sp|P04819|DNLI1_YEAST	SINGLE	6	4	23	8	2.030e-04	{L}
sp|P04819|DNLI1_YEAST	SINGLE	7	331	345	5	9.005e-04	{D}
sp|P04819|DNLI1_YEAST	MULTIPLE	1	4	31	17	1.356e-07	{SL}
sp|P04821|CDC25_YEAST	SINGLE	1	12	56	19	6.965e-11	{S}
sp|P04821|CDC25_YEAST	SINGLE	2	393	412	11	1.077e-10	{N}
sp|P04821|CDC25_YEAST	SINGLE	3	142	191	18	4.565e-09	{S}
sp|P04821|CDC25_YEAST	SINGLE	4	1276	1291	9	3.567e-07	{S}
sp|P04821|CDC25_YEAST	SINGLE	5	740	785	15	3.721e-07	{S}
sp|P04821|CDC25_YEAST	SINGLE	6	183	223	10	6.328e-06	{N}
sp|P04821|CDC25_YEAST	SINGLE	7	1062	1088	9	8.500e-06	{D}
sp|P04821|CDC25_YEAST	SINGLE	8	270	299	9	8.515e-06	{I}
sp|P04821|CDC25_YEAST	SINGLE	9	238	252	6	2.158e-05	{N}
sp|P04821|CDC25_YEAST	SINGLE	10	202	238	11	3.344e-05	{S}
sp|P04821|CDC25_YEAST	SINGLE	11	364	379	7	5.908e-05	{S}
sp|P04821|CDC25_YEAST	SINGLE	12	1162	1181	6	6.498e-05	{Y}
sp|P04821|CDC25_YEAST	SINGLE	13	806	824	7	8.069e-05	{K}
sp|P04821|CDC25_YEAST	SINGLE	14	1483	1500	6	1.453e-04	{I}
sp|P04821|CDC25_YEAST	SINGLE	15	511	525	6	1.570e-04	{K}
sp|P04821|CDC25_YEAST	SINGLE	16	701	723	6	1.831e-04	{F}
sp|P04821|CDC25_YEAST	SINGLE	17	868	887	8	2.030e-04	{L}
sp|P04821|CDC25_YEAST	SINGLE	18	597	612	6	2.398e-04	{T}
sp|P04821|CDC25_YEAST	SINGLE	19	23	38	6	2.398e-04	{T}
sp|P04821|CDC25_YEAST	SINGLE	20	551	565	5	2.875e-04	{N}
sp|P04821|CDC25_YEAST	SINGLE	21	1559	1582	7	4.028e-04	{K}
sp|P04821|CDC25_YEAST	SINGLE	22	529	544	6	5.323e-04	{S}
sp|P04821|CDC25_YEAST	SINGLE	23	1458	1476	5	6.080e-04	{F}
sp|P04821|CDC25_YEAST	SINGLE	24	614	631	5	7.186e-04	{N}
sp|P04821|CDC25_YEAST	SINGLE	25	520	536	5	9.825e-04	{I}
sp|P04821|CDC25_YEAST	MULTIPLE	1	21	52	23	6.547e-14	{ST}
sp|P04821|CDC25_YEAST	MULTIPLE	2	142	243	45	1.079e-16	{SN}
sp|P04821|CDC25_YEAST	MULTIPLE	3	511	536	12	6.567e-06	{KI}
sp|P04821|CDC25_YEAST	WHOLE	1	1	1589	213	2.442e-18	{S}
sp|P04821|CDC25_YEAST	WHOLE	2	1	1589	136	4.955e-14	{N}
sp|P04911|H2A1_YEAST	SINGLE	1	30	44	5	4.635e-04	{R}
sp|P04912|H2A2_YEAST	SINGLE	1	30	44	5	4.635e-04	{R}
sp|P05030|PMA1_YEAST	SINGLE	1	3	17	11	2.770e-10	{S}
sp|P05030|PMA1_YEAST	SINGLE	2	31	64	12	1.360e-07	{D}
sp|P05030|PMA1_YEAST	SINGLE	3	844	861	5	5.176e-06	{W}
sp|P05030|PMA1_YEAST	SINGLE	4	415	444	10	6.818e-06	{K}
sp|P05030|PMA1_YEAST	SINGLE	5	573	594	8	4.570e-05	{G}
sp|P05030|PMA1_YEAST	SINGLE	6	704	727	7	1.037e-04	{I}
sp|P05030|PMA1_YEAST	SINGLE	7	760	785	7	1.782e-04	{I}
sp|P05030|PMA1_YEAST	SINGLE	8	645	673	9	2.189e-04	{A}
sp|P05030|PMA1_YEAST	SINGLE	9	318	332	5	5.275e-04	{I}
sp|P05030|PMA1_YEAST	SINGLE	10	290	307	7	6.140e-04	{L}
sp|P05066|PHR_YEAST	SINGLE	1	469	492	4	3.879e-04	{W}
sp|P05066|PHR_YEAST	SINGLE	2	140	156	7	4.133e-04	{L}
sp|P05066|PHR_YEAST	SINGLE	3	51	68	6	4.810e-04	{K}
sp|P05085|ARGR2_YEAST	SINGLE	1	163	182	11	2.344e-08	{S}
sp|P05085|ARGR2_YEAST	SINGLE	2	21	48	6	4.432e-06	{C}
sp|P05085|ARGR2_YEAST	SINGLE	3	124	162	11	1.411e-05	{K}
sp|P05085|ARGR2_YEAST	WHOLE	1	1	880	60	1.734e-04	{N}
sp|P05316|FUR4_YEAST	SINGLE	1	111	151	8	1.414e-07	{W}
sp|P05316|FUR4_YEAST	SINGLE	2	601	619	7	4.166e-05	{D}
sp|P05316|FUR4_YEAST	SINGLE	3	555	575	6	8.753e-05	{Y}
sp|P05316|FUR4_YEAST	SINGLE	4	42	70	9	1.181e-04	{S}
sp|P05316|FUR4_YEAST	SINGLE	5	243	257	5	1.842e-04	{F}
sp|P05316|FUR4_YEAST	SINGLE	6	6	25	7	2.968e-04	{S}
sp|P05316|FUR4_YEAST	WHOLE	1	1	633	49	3.603e-06	{F}
sp|P05316|FUR4_YEAST	WHOLE	2	1	633	22	1.761e-04	{W}
sp|P05317|RLA0_YEAST	SINGLE	1	274	296	14	1.299e-10	{A}
sp|P05317|RLA0_YEAST	SINGLE	2	287	301	7	1.843e-05	{E}
sp|P05317|RLA0_YEAST	SINGLE	3	106	123	7	2.360e-04	{A}
sp|P05317|RLA0_YEAST	SINGLE	4	42	64	6	5.293e-04	{R}
sp|P05317|RLA0_YEAST	MULTIPLE	1	274	301	21	7.769e-13	{AE}
sp|P05318|RLA1_YEAST	SINGLE	1	79	95	10	1.636e-08	{E}
sp|P05318|RLA1_YEAST	SINGLE	2	63	85	10	3.473e-06	{A}
sp|P05318|RLA1_YEAST	SINGLE	3	64	81	7	8.425e-05	{G}
sp|P05318|RLA1_YEAST	MULTIPLE	1	63	95	28	7.398e-15	{EAG}
sp|P05318|RLA1_YEAST	WHOLE	1	1	106	20	1.336e-04	{A}
sp|P05319|RLA2_YEAST	SINGLE	1	62	84	13	2.138e-09	{A}
sp|P05319|RLA2_YEAST	SINGLE	2	81	95	8	1.281e-06	{E}
sp|P05319|RLA2_YEAST	MULTIPLE	1	62	95	23	2.078e-12	{AE}
sp|P05319|RLA2_YEAST	WHOLE	1	1	106	22	1.530e-05	{A}
sp|P05319|RLA2_YEAST	WHOLE	2	1	106	16	8.832e-04	{E}
sp|P05373|HEM2_YEAST	SINGLE	1	129	143	4	7.491e-05	{C}
sp|P05373|HEM2_YEAST	SINGLE	2	162	177	7	9.989e-05	{A}
sp|P05374|CHO2_YEAST	SINGLE	1	69	94	8	4.163e-06	{F}
sp|P05374|CHO2_YEAST	SINGLE	2	428	449	7	1.037e-05	{Y}
sp|P05374|CHO2_YEAST	SINGLE	3	132	152	6	1.796e-04	{N}
sp|P05374|CHO2_YEAST	SINGLE	4	251	265	5	1.842e-04	{F}
sp|P05374|CHO2_YEAST	SINGLE	5	273	290	5	3.959e-04	{Y}
sp|P05374|CHO2_YEAST	SINGLE	6	595	609	5	5.275e-04	{I}
sp|P05374|CHO2_YEAST	SINGLE	7	139	157	5	6.080e-04	{F}
sp|P05374|CHO2_YEAST	SINGLE	8	529	546	6	6.200e-04	{V}
sp|P05374|CHO2_YEAST	MULTIPLE	1	132	157	11	2.470e-06	{NF}
sp|P05374|CHO2_YEAST	WHOLE	1	1	869	60	1.064e-05	{F}
sp|P05374|CHO2_YEAST	WHOLE	2	1	869	69	3.872e-05	{I}
sp|P05374|CHO2_YEAST	WHOLE	3	1	869	57	5.262e-04	{N}
sp|P05374|CHO2_YEAST	WHOLE	4	1	869	50	9.666e-04	{Y}
sp|P05453|ERF3_YEAST	SINGLE	1	6	95	30	5.879e-19	{Q}
sp|P05453|ERF3_YEAST	SINGLE	2	167	216	17	7.073e-09	{E}
sp|P05453|ERF3_YEAST	SINGLE	3	29	82	14	8.175e-09	{Y}
sp|P05453|ERF3_YEAST	SINGLE	4	131	198	19	1.572e-08	{K}
sp|P05453|ERF3_YEAST	SINGLE	5	111	135	9	5.383e-07	{Q}
sp|P05453|ERF3_YEAST	SINGLE	6	5	27	8	3.015e-06	{N}
sp|P05453|ERF3_YEAST	SINGLE	7	93	109	7	3.459e-06	{N}
sp|P05453|ERF3_YEAST	SINGLE	8	616	641	9	1.389e-05	{K}
sp|P05453|ERF3_YEAST	SINGLE	9	398	413	6	3.059e-04	{V}
sp|P05453|ERF3_YEAST	SINGLE	10	604	619	4	3.155e-04	{H}
sp|P05453|ERF3_YEAST	SINGLE	11	77	99	7	4.607e-04	{G}
sp|P05453|ERF3_YEAST	SINGLE	12	43	59	6	4.943e-04	{G}
sp|P05453|ERF3_YEAST	MULTIPLE	1	5	114	91	4.917e-47	{QYNG}
sp|P05453|ERF3_YEAST	MULTIPLE	2	131	222	41	4.024e-14	{EK}
sp|P05453|ERF3_YEAST	MULTIPLE	3	604	641	13	5.949e-06	{KH}
sp|P05453|ERF3_YEAST	WHOLE	1	1	685	53	2.204e-05	{Q}
sp|P05453|ERF3_YEAST	WHOLE	2	1	685	66	1.175e-04	{K}
sp|P05626|ATPF_YEAST	SINGLE	1	164	184	7	2.224e-04	{E}
sp|P05694|METE_YEAST	SINGLE	1	182	204	10	1.417e-05	{L}
sp|P05694|METE_YEAST	SINGLE	2	468	487	7	1.586e-04	{E}
sp|P05737|RL7A_YEAST	SINGLE	1	18	50	11	2.209e-05	{A}
sp|P05737|RL7A_YEAST	SINGLE	2	168	189	7	5.655e-05	{I}
sp|P05737|RL7A_YEAST	SINGLE	3	133	149	5	2.972e-04	{Y}
sp|P05737|RL7A_YEAST	WHOLE	1	1	244	29	3.294e-04	{K}
sp|P05738|RL9A_YEAST	SINGLE	1	12	28	6	4.421e-04	{V}
sp|P05738|RL9A_YEAST	WHOLE	1	1	191	27	7.317e-05	{V}
sp|P05739|RL6B_YEAST	SINGLE	1	100	117	7	5.431e-05	{K}
sp|P05739|RL6B_YEAST	SINGLE	2	79	103	7	6.967e-04	{V}
sp|P05739|RL6B_YEAST	MULTIPLE	1	84	117	14	2.546e-05	{KV}
sp|P05739|RL6B_YEAST	WHOLE	1	1	176	26	2.205e-05	{K}
sp|P05740|RL17A_YEAST	SINGLE	1	121	135	5	4.635e-04	{R}
sp|P05740|RL17A_YEAST	SINGLE	2	167	181	5	4.635e-04	{R}
sp|P05740|RL17A_YEAST	SINGLE	3	95	109	6	5.574e-04	{A}
sp|P05740|RL17A_YEAST	WHOLE	1	1	184	28	3.165e-04	{A}
sp|P05740|RL17A_YEAST	WHOLE	2	1	184	19	8.668e-04	{R}
sp|P05743|RL26A_YEAST	WHOLE	1	1	127	18	5.379e-04	{K}
sp|P05745|RL36A_YEAST	SINGLE	1	55	76	6	4.110e-04	{R}
sp|P05745|RL36A_YEAST	SINGLE	2	13	30	6	4.810e-04	{K}
sp|P05745|RL36A_YEAST	SINGLE	3	67	86	6	8.840e-04	{K}
sp|P05745|RL36A_YEAST	MULTIPLE	1	55	86	13	1.273e-05	{RK}
sp|P05747|RL29_YEAST	SINGLE	1	22	44	7	3.042e-04	{K}
sp|P05747|RL29_YEAST	SINGLE	2	43	57	6	5.574e-04	{A}
sp|P05747|RL29_YEAST	MULTIPLE	1	22	59	16	1.786e-05	{KA}
sp|P05747|RL29_YEAST	WHOLE	1	1	59	13	4.126e-05	{K}
sp|P05748|RL15A_YEAST	SINGLE	1	20	73	15	2.046e-08	{R}
sp|P05748|RL15A_YEAST	SINGLE	2	96	114	6	1.731e-04	{R}
sp|P05748|RL15A_YEAST	SINGLE	3	169	192	7	4.028e-04	{K}
sp|P05748|RL15A_YEAST	SINGLE	4	187	203	5	8.659e-04	{R}
sp|P05748|RL15A_YEAST	MULTIPLE	1	169	204	14	1.076e-05	{KR}
sp|P05748|RL15A_YEAST	WHOLE	1	1	204	33	7.872e-10	{R}
sp|P05749|RL22A_YEAST	SINGLE	1	102	121	8	1.792e-05	{E}
sp|P05749|RL22A_YEAST	SINGLE	2	70	86	7	3.538e-05	{K}
sp|P05749|RL22A_YEAST	SINGLE	3	43	66	8	7.912e-05	{V}
sp|P05750|RS3_YEAST	SINGLE	1	210	232	7	4.101e-04	{E}
sp|P05750|RS3_YEAST	SINGLE	2	122	138	6	4.421e-04	{V}
sp|P05755|RS9B_YEAST	SINGLE	1	181	195	7	1.843e-05	{E}
sp|P05755|RS9B_YEAST	SINGLE	2	173	191	8	4.395e-05	{A}
sp|P05755|RS9B_YEAST	SINGLE	3	165	179	5	4.635e-04	{R}
sp|P05755|RS9B_YEAST	SINGLE	4	40	62	6	5.293e-04	{R}
sp|P05755|RS9B_YEAST	MULTIPLE	1	167	195	21	6.471e-10	{EAR}
sp|P05755|RS9B_YEAST	WHOLE	1	1	195	24	1.622e-05	{R}
sp|P05756|RS13_YEAST	SINGLE	1	104	130	7	1.925e-04	{R}
sp|P05756|RS13_YEAST	SINGLE	2	12	32	7	4.131e-04	{S}
sp|P05759|RS27A_YEAST	SINGLE	1	78	99	12	1.061e-09	{K}
sp|P05759|RS27A_YEAST	SINGLE	2	121	144	4	5.044e-04	{C}
sp|P05759|RS27A_YEAST	WHOLE	1	1	152	25	5.066e-06	{K}
sp|P06101|CDC37_YEAST	SINGLE	1	434	457	7	1.037e-04	{I}
sp|P06101|CDC37_YEAST	SINGLE	2	148	167	6	8.840e-04	{K}
sp|P06101|CDC37_YEAST	SINGLE	3	4	18	5	9.005e-04	{D}
sp|P06101|CDC37_YEAST	WHOLE	1	1	506	62	1.616e-07	{K}
sp|P06101|CDC37_YEAST	WHOLE	2	1	506	55	7.121e-05	{E}
sp|P06101|CDC37_YEAST	WHOLE	3	1	506	47	2.200e-04	{D}
sp|P06102|NOT3_YEAST	SINGLE	1	471	488	11	1.236e-08	{A}
sp|P06102|NOT3_YEAST	SINGLE	2	423	440	9	3.699e-07	{T}
sp|P06102|NOT3_YEAST	SINGLE	3	281	300	9	7.656e-06	{A}
sp|P06102|NOT3_YEAST	SINGLE	4	441	474	11	1.401e-05	{S}
sp|P06102|NOT3_YEAST	SINGLE	5	563	577	7	1.843e-05	{E}
sp|P06102|NOT3_YEAST	SINGLE	6	364	392	9	3.769e-05	{T}
sp|P06102|NOT3_YEAST	SINGLE	7	268	290	8	4.007e-05	{K}
sp|P06102|NOT3_YEAST	SINGLE	8	154	171	7	5.431e-05	{K}
sp|P06102|NOT3_YEAST	SINGLE	9	807	831	7	6.184e-05	{Q}
sp|P06102|NOT3_YEAST	SINGLE	10	530	547	7	7.448e-05	{E}
sp|P06102|NOT3_YEAST	SINGLE	11	341	362	8	8.192e-05	{S}
sp|P06102|NOT3_YEAST	SINGLE	12	303	326	8	1.622e-04	{S}
sp|P06102|NOT3_YEAST	SINGLE	13	90	110	7	1.639e-04	{K}
sp|P06102|NOT3_YEAST	SINGLE	14	795	809	5	2.875e-04	{N}
sp|P06102|NOT3_YEAST	SINGLE	15	169	183	5	2.936e-04	{Q}
sp|P06102|NOT3_YEAST	SINGLE	16	297	311	5	4.135e-04	{P}
sp|P06102|NOT3_YEAST	SINGLE	17	391	410	7	4.883e-04	{A}
sp|P06102|NOT3_YEAST	SINGLE	18	554	568	5	9.005e-04	{D}
sp|P06102|NOT3_YEAST	MULTIPLE	1	441	488	24	1.173e-08	{AS}
sp|P06102|NOT3_YEAST	MULTIPLE	2	268	296	16	2.122e-07	{AK}
sp|P06102|NOT3_YEAST	MULTIPLE	3	560	577	12	8.127e-08	{ED}
sp|P06102|NOT3_YEAST	MULTIPLE	4	154	183	12	2.129e-05	{KQ}
sp|P06102|NOT3_YEAST	MULTIPLE	5	801	828	11	9.254e-06	{QN}
sp|P06102|NOT3_YEAST	MULTIPLE	6	297	327	15	5.264e-07	{SP}
sp|P06102|NOT3_YEAST	WHOLE	1	1	836	91	2.751e-05	{S}
sp|P06102|NOT3_YEAST	WHOLE	2	1	836	80	1.555e-04	{E}
sp|P06103|EIF3B_YEAST	SINGLE	1	748	763	8	2.395e-06	{E}
sp|P06103|EIF3B_YEAST	SINGLE	2	47	62	6	1.335e-04	{D}
sp|P06103|EIF3B_YEAST	SINGLE	3	422	439	6	6.200e-04	{V}
sp|P06103|EIF3B_YEAST	SINGLE	4	193	207	5	9.005e-04	{D}
sp|P06103|EIF3B_YEAST	WHOLE	1	1	763	47	7.365e-04	{F}
sp|P06104|UBC2_YEAST	SINGLE	1	151	169	17	7.072e-20	{D}
sp|P06104|UBC2_YEAST	SINGLE	2	1	15	5	4.635e-04	{R}
sp|P06104|UBC2_YEAST	WHOLE	1	1	172	28	2.429e-07	{D}
sp|P06105|SC160_YEAST	SINGLE	1	21	38	7	5.542e-05	{T}
sp|P06105|SC160_YEAST	SINGLE	2	76	93	6	1.085e-04	{P}
sp|P06105|SC160_YEAST	SINGLE	3	384	401	7	1.415e-04	{S}
sp|P06105|SC160_YEAST	SINGLE	4	1060	1093	9	2.025e-04	{E}
sp|P06105|SC160_YEAST	SINGLE	5	80	94	6	3.585e-04	{S}
sp|P06105|SC160_YEAST	SINGLE	6	543	558	5	4.001e-04	{N}
sp|P06105|SC160_YEAST	SINGLE	7	43	59	5	7.743e-04	{P}
sp|P06105|SC160_YEAST	MULTIPLE	1	73	94	13	1.496e-07	{PS}
sp|P06105|SC160_YEAST	WHOLE	1	1	1222	120	2.473e-07	{K}
sp|P06105|SC160_YEAST	WHOLE	2	1	1222	99	6.527e-07	{I}
sp|P06105|SC160_YEAST	WHOLE	3	1	1222	120	2.449e-06	{E}
sp|P06106|MET17_YEAST	SINGLE	1	72	98	10	1.847e-05	{A}
sp|P06106|MET17_YEAST	SINGLE	2	212	226	6	2.293e-04	{G}
sp|P06106|MET17_YEAST	SINGLE	3	414	428	5	5.275e-04	{I}
sp|P06106|MET17_YEAST	SINGLE	4	269	286	7	6.140e-04	{L}
sp|P06115|CATT_YEAST	SINGLE	1	471	493	6	1.508e-04	{Y}
sp|P06115|CATT_YEAST	SINGLE	2	498	519	7	2.255e-04	{K}
sp|P06115|CATT_YEAST	SINGLE	3	136	153	5	4.662e-04	{F}
sp|P06168|ILV5_YEAST	SINGLE	1	18	36	8	4.395e-05	{A}
sp|P06168|ILV5_YEAST	SINGLE	2	84	106	7	4.607e-04	{G}
sp|P06169|PDC1_YEAST	SINGLE	1	338	361	9	4.300e-05	{A}
sp|P06169|PDC1_YEAST	SINGLE	2	46	62	7	1.565e-04	{A}
sp|P06174|HEM4_YEAST	SINGLE	1	55	81	7	2.287e-04	{I}
sp|P06174|HEM4_YEAST	SINGLE	2	49	63	5	2.875e-04	{N}
sp|P06174|HEM4_YEAST	SINGLE	3	126	140	5	5.275e-04	{I}
sp|P06174|HEM4_YEAST	MULTIPLE	1	45	81	14	2.172e-06	{IN}
sp|P06174|HEM4_YEAST	WHOLE	1	1	275	26	6.812e-04	{I}
sp|P06182|CCHL_YEAST	SINGLE	1	21	40	10	3.319e-07	{S}
sp|P06182|CCHL_YEAST	SINGLE	2	253	267	6	3.585e-04	{S}
sp|P06182|CCHL_YEAST	WHOLE	1	1	269	25	5.228e-04	{P}
sp|P06208|LEU1_YEAST	SINGLE	1	587	602	5	7.294e-04	{I}
sp|P06243|CDC7_YEAST	SINGLE	1	271	285	6	3.887e-05	{R}
sp|P06243|CDC7_YEAST	SINGLE	2	480	501	7	1.188e-04	{D}
sp|P06244|KAPA_YEAST	SINGLE	1	20	53	11	5.336e-06	{E}
sp|P06245|KAPB_YEAST	SINGLE	1	9	56	20	2.601e-15	{Q}
sp|P06245|KAPB_YEAST	SINGLE	2	220	239	6	8.986e-04	{T}
sp|P06245|KAPB_YEAST	WHOLE	1	1	380	33	8.046e-05	{Q}
sp|P06367|RS14A_YEAST	SINGLE	1	111	136	7	1.498e-04	{R}
sp|P06367|RS14A_YEAST	SINGLE	2	50	69	7	4.883e-04	{A}
sp|P06633|HIS7_YEAST	SINGLE	1	56	91	7	1.031e-05	{H}
sp|P06633|HIS7_YEAST	SINGLE	2	11	34	6	7.779e-04	{I}
sp|P06634|DED1_YEAST	SINGLE	1	45	86	19	3.747e-12	{G}
sp|P06634|DED1_YEAST	SINGLE	2	10	81	19	1.294e-10	{N}
sp|P06634|DED1_YEAST	SINGLE	3	546	597	16	1.222e-07	{G}
sp|P06634|DED1_YEAST	SINGLE	4	569	602	13	2.743e-07	{S}
sp|P06634|DED1_YEAST	SINGLE	5	441	460	9	7.656e-06	{A}
sp|P06634|DED1_YEAST	SINGLE	6	540	557	6	1.244e-04	{R}
sp|P06634|DED1_YEAST	MULTIPLE	1	14	86	39	4.798e-19	{GN}
sp|P06634|DED1_YEAST	MULTIPLE	2	560	598	25	6.328e-13	{GS}
sp|P06634|DED1_YEAST	WHOLE	1	1	604	69	4.386e-06	{G}
sp|P06634|DED1_YEAST	WHOLE	2	1	604	46	8.490e-05	{N}
sp|P06700|SIR2_YEAST	SINGLE	1	531	548	7	5.431e-05	{K}
sp|P06700|SIR2_YEAST	SINGLE	2	144	166	6	1.508e-04	{Y}
sp|P06700|SIR2_YEAST	SINGLE	3	476	493	6	6.200e-04	{V}
sp|P06701|SIR3_YEAST	SINGLE	1	268	309	14	6.673e-07	{S}
sp|P06701|SIR3_YEAST	SINGLE	2	759	794	9	1.470e-05	{N}
sp|P06701|SIR3_YEAST	SINGLE	3	930	944	7	1.824e-05	{V}
sp|P06701|SIR3_YEAST	SINGLE	4	20	34	6	3.887e-05	{R}
sp|P06701|SIR3_YEAST	SINGLE	5	757	788	8	1.091e-04	{I}
sp|P06701|SIR3_YEAST	SINGLE	6	233	247	6	1.570e-04	{K}
sp|P06701|SIR3_YEAST	SINGLE	7	374	388	6	2.062e-04	{E}
sp|P06701|SIR3_YEAST	SINGLE	8	7	25	6	3.810e-04	{D}
sp|P06701|SIR3_YEAST	SINGLE	9	457	474	6	4.810e-04	{K}
sp|P06701|SIR3_YEAST	SINGLE	10	311	334	7	5.412e-04	{E}
sp|P06701|SIR3_YEAST	SINGLE	11	322	344	7	7.500e-04	{S}
sp|P06701|SIR3_YEAST	SINGLE	12	889	908	6	8.840e-04	{K}
sp|P06701|SIR3_YEAST	MULTIPLE	1	757	794	17	9.802e-09	{NI}
sp|P06701|SIR3_YEAST	MULTIPLE	2	7	34	12	8.003e-06	{RD}
sp|P06701|SIR3_YEAST	MULTIPLE	3	307	352	20	6.678e-07	{ES}
sp|P06701|SIR3_YEAST	WHOLE	1	1	978	87	6.925e-08	{I}
sp|P06701|SIR3_YEAST	WHOLE	2	1	978	95	5.091e-06	{K}
sp|P06701|SIR3_YEAST	WHOLE	3	1	978	65	1.931e-04	{N}
sp|P06701|SIR3_YEAST	WHOLE	4	1	978	89	3.410e-04	{E}
sp|P06704|CDC31_YEAST	SINGLE	1	124	153	9	7.226e-05	{E}
sp|P06738|PHSG_YEAST	SINGLE	1	584	607	7	4.028e-04	{K}
sp|P06738|PHSG_YEAST	SINGLE	2	805	820	6	5.323e-04	{S}
sp|P06773|DCTD_YEAST	SINGLE	1	210	231	5	2.099e-05	{C}
sp|P06773|DCTD_YEAST	SINGLE	2	249	263	4	7.491e-05	{C}
sp|P06773|DCTD_YEAST	SINGLE	3	116	134	6	1.731e-04	{R}
sp|P06773|DCTD_YEAST	WHOLE	1	1	312	14	4.167e-04	{C}
sp|P06774|HAP2_YEAST	SINGLE	1	120	144	18	1.009e-19	{Q}
sp|P06774|HAP2_YEAST	SINGLE	2	170	213	12	6.396e-07	{R}
sp|P06774|HAP2_YEAST	SINGLE	3	89	109	8	5.617e-05	{S}
sp|P06774|HAP2_YEAST	SINGLE	4	76	90	5	2.936e-04	{Q}
sp|P06774|HAP2_YEAST	SINGLE	5	16	30	6	5.574e-04	{A}
sp|P06774|HAP2_YEAST	SINGLE	6	226	240	5	9.005e-04	{D}
sp|P06774|HAP2_YEAST	MULTIPLE	1	75	109	15	2.397e-06	{SQ}
sp|P06774|HAP2_YEAST	WHOLE	1	1	265	31	4.422e-07	{Q}
sp|P06775|HIP1_YEAST	SINGLE	1	242	283	13	1.670e-06	{G}
sp|P06775|HIP1_YEAST	SINGLE	2	234	248	6	4.559e-05	{I}
sp|P06775|HIP1_YEAST	SINGLE	3	173	187	7	1.659e-04	{L}
sp|P06775|HIP1_YEAST	SINGLE	4	101	120	7	1.789e-04	{G}
sp|P06775|HIP1_YEAST	SINGLE	5	578	597	6	2.355e-04	{R}
sp|P06775|HIP1_YEAST	SINGLE	6	364	384	6	3.649e-04	{I}
sp|P06775|HIP1_YEAST	MULTIPLE	1	235	278	19	1.026e-07	{GI}
sp|P06776|PDE2_YEAST	SINGLE	1	485	507	7	1.809e-05	{F}
sp|P06776|PDE2_YEAST	SINGLE	2	240	254	7	1.659e-04	{L}
sp|P06776|PDE2_YEAST	SINGLE	3	114	128	4	2.419e-04	{H}
sp|P06776|PDE2_YEAST	SINGLE	4	310	333	6	3.904e-04	{N}
sp|P06776|PDE2_YEAST	SINGLE	5	389	410	6	4.771e-04	{I}
sp|P06776|PDE2_YEAST	SINGLE	6	69	87	5	6.080e-04	{F}
sp|P06776|PDE2_YEAST	SINGLE	7	506	524	6	6.596e-04	{K}
sp|P06776|PDE2_YEAST	SINGLE	8	472	487	5	7.294e-04	{I}
sp|P06776|PDE2_YEAST	MULTIPLE	1	472	524	21	8.925e-06	{FKI}
sp|P06776|PDE2_YEAST	WHOLE	1	1	526	25	1.758e-04	{H}
sp|P06776|PDE2_YEAST	WHOLE	2	1	526	42	7.498e-04	{I}
sp|P06777|RAD1_YEAST	SINGLE	1	1063	1077	7	1.843e-05	{E}
sp|P06777|RAD1_YEAST	SINGLE	2	169	183	6	8.836e-05	{D}
sp|P06777|RAD1_YEAST	SINGLE	3	35	70	9	1.020e-04	{D}
sp|P06777|RAD1_YEAST	SINGLE	4	475	489	4	2.419e-04	{H}
sp|P06777|RAD1_YEAST	SINGLE	5	712	731	6	2.742e-04	{I}
sp|P06777|RAD1_YEAST	SINGLE	6	527	543	6	3.418e-04	{K}
sp|P06777|RAD1_YEAST	SINGLE	7	200	228	7	3.632e-04	{I}
sp|P06777|RAD1_YEAST	SINGLE	8	1019	1037	6	6.596e-04	{K}
sp|P06777|RAD1_YEAST	SINGLE	9	622	640	6	8.541e-04	{E}
sp|P06777|RAD1_YEAST	WHOLE	1	1	1100	76	2.252e-05	{N}
sp|P06777|RAD1_YEAST	WHOLE	2	1	1100	96	7.220e-04	{E}
sp|P06778|RAD52_YEAST	SINGLE	1	247	278	13	5.685e-09	{D}
sp|P06778|RAD52_YEAST	SINGLE	2	422	448	8	2.024e-05	{P}
sp|P06778|RAD52_YEAST	SINGLE	3	189	203	5	2.936e-04	{Q}
sp|P06778|RAD52_YEAST	SINGLE	4	150	168	6	3.810e-04	{D}
sp|P06778|RAD52_YEAST	SINGLE	5	416	430	6	5.574e-04	{A}
sp|P06778|RAD52_YEAST	MULTIPLE	1	413	448	17	3.054e-07	{PA}
sp|P06778|RAD52_YEAST	SINGLE	1	247	278	13	5.685e-09	{D}
sp|P06778|RAD52_YEAST	SINGLE	2	422	448	8	2.024e-05	{P}
sp|P06778|RAD52_YEAST	SINGLE	3	189	203	5	2.936e-04	{Q}
sp|P06778|RAD52_YEAST	SINGLE	4	150	168	6	3.810e-04	{D}
sp|P06778|RAD52_YEAST	SINGLE	5	416	430	6	5.574e-04	{A}
sp|P06778|RAD52_YEAST	MULTIPLE	1	413	448	17	3.054e-07	{PA}
sp|P06779|RAD7_YEAST	SINGLE	1	147	161	7	2.514e-06	{R}
sp|P06779|RAD7_YEAST	SINGLE	2	38	59	7	2.255e-04	{K}
sp|P06779|RAD7_YEAST	SINGLE	3	475	495	8	2.978e-04	{L}
sp|P06779|RAD7_YEAST	SINGLE	4	209	224	5	4.001e-04	{N}
sp|P06779|RAD7_YEAST	SINGLE	5	68	90	7	4.101e-04	{E}
sp|P06779|RAD7_YEAST	WHOLE	1	1	565	77	1.398e-04	{L}
sp|P06780|RHO1_YEAST	SINGLE	1	187	205	10	4.228e-08	{K}
sp|P06780|RHO1_YEAST	SINGLE	2	131	155	8	6.296e-06	{Q}
sp|P06780|RHO1_YEAST	SINGLE	3	38	58	7	2.204e-04	{V}
sp|P06782|SNF1_YEAST	SINGLE	1	18	32	14	8.034e-23	{H}
sp|P06782|SNF1_YEAST	SINGLE	2	1	15	6	2.158e-05	{N}
sp|P06782|SNF1_YEAST	SINGLE	3	412	428	6	5.013e-05	{Q}
sp|P06782|SNF1_YEAST	SINGLE	4	331	346	6	1.335e-04	{D}
sp|P06782|SNF1_YEAST	SINGLE	5	115	132	6	1.453e-04	{I}
sp|P06782|SNF1_YEAST	SINGLE	6	309	323	5	4.135e-04	{P}
sp|P06782|SNF1_YEAST	SINGLE	7	169	188	4	7.691e-04	{H}
sp|P06782|SNF1_YEAST	WHOLE	1	1	633	31	2.161e-05	{H}
sp|P06783|STE3_YEAST	SINGLE	1	436	464	11	2.462e-06	{S}
sp|P06783|STE3_YEAST	SINGLE	2	206	228	6	1.831e-04	{F}
sp|P06783|STE3_YEAST	SINGLE	3	71	97	7	2.287e-04	{I}
sp|P06783|STE3_YEAST	SINGLE	4	31	53	6	6.136e-04	{I}
sp|P06783|STE3_YEAST	SINGLE	5	50	70	6	6.796e-04	{D}
sp|P06783|STE3_YEAST	SINGLE	6	383	397	5	9.005e-04	{D}
sp|P06783|STE3_YEAST	MULTIPLE	1	31	73	14	6.156e-05	{ID}
sp|P06783|STE3_YEAST	WHOLE	1	1	470	42	9.109e-05	{I}
sp|P06784|STE7_YEAST	SINGLE	1	100	139	16	5.563e-09	{S}
sp|P06784|STE7_YEAST	SINGLE	2	468	508	12	3.855e-06	{K}
sp|P06784|STE7_YEAST	SINGLE	3	251	269	6	2.019e-04	{I}
sp|P06784|STE7_YEAST	SINGLE	4	44	58	5	2.875e-04	{N}
sp|P06784|STE7_YEAST	SINGLE	5	11	26	5	4.001e-04	{N}
sp|P06784|STE7_YEAST	WHOLE	1	1	515	47	2.429e-05	{I}
sp|P06784|STE7_YEAST	WHOLE	2	1	515	38	5.070e-04	{N}
sp|P06785|TYSY_YEAST	SINGLE	1	275	291	6	1.949e-04	{D}
sp|P06785|TYSY_YEAST	WHOLE	1	1	304	30	9.232e-04	{D}
sp|P06786|TOP2_YEAST	SINGLE	1	1184	1249	22	2.775e-11	{K}
sp|P06786|TOP2_YEAST	SINGLE	2	326	341	9	9.624e-08	{K}
sp|P06786|TOP2_YEAST	SINGLE	3	1323	1348	10	1.555e-06	{K}
sp|P06786|TOP2_YEAST	SINGLE	4	1089	1108	8	1.792e-05	{E}
sp|P06786|TOP2_YEAST	SINGLE	5	1252	1272	8	5.617e-05	{S}
sp|P06786|TOP2_YEAST	SINGLE	6	1357	1376	7	6.053e-05	{D}
sp|P06786|TOP2_YEAST	SINGLE	7	1277	1295	7	8.069e-05	{K}
sp|P06786|TOP2_YEAST	SINGLE	8	104	120	6	1.019e-04	{I}
sp|P06786|TOP2_YEAST	SINGLE	9	1248	1262	6	2.062e-04	{E}
sp|P06786|TOP2_YEAST	SINGLE	10	1400	1427	8	2.582e-04	{E}
sp|P06786|TOP2_YEAST	SINGLE	11	1375	1389	5	4.635e-04	{R}
sp|P06786|TOP2_YEAST	SINGLE	12	987	1005	5	5.171e-04	{Y}
sp|P06786|TOP2_YEAST	SINGLE	13	766	780	6	5.574e-04	{A}
sp|P06786|TOP2_YEAST	SINGLE	14	670	692	6	6.136e-04	{I}
sp|P06786|TOP2_YEAST	MULTIPLE	1	1252	1272	13	3.782e-07	{SE}
sp|P06786|TOP2_YEAST	MULTIPLE	2	1362	1389	12	8.003e-06	{DR}
sp|P06786|TOP2_YEAST	WHOLE	1	1	1428	159	6.040e-13	{K}
sp|P06786|TOP2_YEAST	WHOLE	2	1	1428	116	7.986e-08	{I}
sp|P06786|TOP2_YEAST	WHOLE	3	1	1428	133	9.474e-06	{E}
sp|P06787|CALM_YEAST	SINGLE	1	27	45	7	2.079e-04	{S}
sp|P06838|RAD10_YEAST	SINGLE	1	42	64	7	3.446e-05	{Q}
sp|P06838|RAD10_YEAST	SINGLE	2	160	179	6	1.341e-04	{N}
sp|P06838|RAD10_YEAST	WHOLE	1	1	210	21	2.077e-04	{N}
sp|P06839|RAD3_YEAST	SINGLE	1	759	776	8	7.119e-06	{E}
sp|P06839|RAD3_YEAST	SINGLE	2	146	168	8	5.701e-05	{E}
sp|P06839|RAD3_YEAST	SINGLE	3	193	207	5	5.275e-04	{I}
sp|P06839|RAD3_YEAST	SINGLE	4	668	690	6	5.293e-04	{R}
sp|P06839|RAD3_YEAST	SINGLE	5	4	24	5	8.379e-04	{Y}
sp|P06839|RAD3_YEAST	WHOLE	1	1	778	57	8.589e-04	{I}
sp|P06839|RAD3_YEAST	WHOLE	2	1	778	71	9.564e-04	{E}
sp|P06843|SPT2_YEAST	SINGLE	1	228	246	10	1.559e-08	{D}
sp|P06843|SPT2_YEAST	SINGLE	2	278	324	16	1.901e-08	{E}
sp|P06843|SPT2_YEAST	SINGLE	3	61	85	8	7.779e-05	{K}
sp|P06843|SPT2_YEAST	SINGLE	4	179	193	6	3.585e-04	{S}
sp|P06843|SPT2_YEAST	SINGLE	5	289	306	4	5.076e-04	{M}
sp|P06843|SPT2_YEAST	SINGLE	6	304	328	6	8.417e-04	{R}
sp|P06843|SPT2_YEAST	SINGLE	7	274	288	5	9.005e-04	{D}
sp|P06843|SPT2_YEAST	MULTIPLE	1	278	328	32	7.682e-12	{EMRD}
sp|P06843|SPT2_YEAST	WHOLE	1	1	333	50	4.623e-09	{K}
sp|P06843|SPT2_YEAST	WHOLE	2	1	333	39	1.519e-04	{E}
sp|P06844|SPT3_YEAST	SINGLE	1	99	129	11	2.336e-06	{G}
sp|P06844|SPT3_YEAST	SINGLE	2	254	271	7	5.580e-06	{Q}
sp|P06844|SPT3_YEAST	SINGLE	3	116	140	8	7.779e-05	{K}
sp|P06844|SPT3_YEAST	SINGLE	4	152	166	6	8.836e-05	{D}
sp|P06844|SPT3_YEAST	SINGLE	5	1	15	4	2.419e-04	{M}
sp|P06844|SPT3_YEAST	MULTIPLE	1	103	136	17	1.529e-07	{GK}
sp|P07143|CY1_YEAST	SINGLE	1	39	75	13	2.123e-06	{A}
sp|P07143|CY1_YEAST	SINGLE	2	199	219	7	2.883e-05	{P}
sp|P07143|CY1_YEAST	SINGLE	3	123	140	7	7.448e-05	{E}
sp|P07143|CY1_YEAST	SINGLE	4	138	160	6	4.644e-04	{P}
sp|P07143|CY1_YEAST	SINGLE	5	67	87	4	9.292e-04	{H}
sp|P07143|CY1_YEAST	MULTIPLE	1	39	78	16	5.149e-07	{AH}
sp|P07149|FAS1_YEAST	SINGLE	1	1368	1393	9	2.040e-05	{V}
sp|P07149|FAS1_YEAST	SINGLE	2	1113	1137	9	3.248e-05	{S}
sp|P07149|FAS1_YEAST	SINGLE	3	505	524	7	1.789e-04	{G}
sp|P07149|FAS1_YEAST	SINGLE	4	1986	2002	6	3.418e-04	{K}
sp|P07149|FAS1_YEAST	SINGLE	5	590	604	5	4.135e-04	{P}
sp|P07149|FAS1_YEAST	SINGLE	6	568	585	6	4.810e-04	{K}
sp|P07149|FAS1_YEAST	SINGLE	7	1800	1819	7	4.883e-04	{A}
sp|P07149|FAS1_YEAST	SINGLE	8	1066	1082	5	9.825e-04	{I}
sp|P07149|FAS1_YEAST	WHOLE	1	1	2051	112	1.101e-04	{F}
sp|P07149|FAS1_YEAST	WHOLE	2	1	2051	136	1.141e-04	{I}
sp|P07170|KAD1_YEAST	SINGLE	1	154	173	6	5.140e-04	{D}
sp|P07213|TOM70_YEAST	SINGLE	1	40	64	9	9.680e-06	{K}
sp|P07213|TOM70_YEAST	SINGLE	2	23	37	6	2.215e-05	{Q}
sp|P07213|TOM70_YEAST	SINGLE	3	68	82	5	4.135e-04	{P}
sp|P07213|TOM70_YEAST	SINGLE	4	11	25	6	5.574e-04	{A}
sp|P07213|TOM70_YEAST	SINGLE	5	382	401	5	6.634e-04	{Y}
sp|P07213|TOM70_YEAST	WHOLE	1	1	617	68	1.790e-06	{K}
sp|P07236|SYTM_YEAST	SINGLE	1	69	86	5	4.662e-04	{F}
sp|P07244|PUR2_YEAST	SINGLE	1	155	177	6	6.136e-04	{I}
sp|P07244|PUR2_YEAST	WHOLE	1	1	802	79	7.010e-05	{V}
sp|P07244|PUR2_YEAST	WHOLE	2	1	802	76	4.473e-04	{G}
sp|P07245|C1TC_YEAST	SINGLE	1	418	432	7	2.093e-05	{G}
sp|P07245|C1TC_YEAST	SINGLE	2	594	610	7	4.822e-05	{V}
sp|P07245|C1TC_YEAST	SINGLE	3	306	321	6	5.149e-05	{P}
sp|P07245|C1TC_YEAST	SINGLE	4	780	794	7	6.097e-05	{A}
sp|P07245|C1TC_YEAST	SINGLE	5	483	504	6	4.110e-04	{R}
sp|P07245|C1TC_YEAST	SINGLE	6	283	300	4	5.076e-04	{M}
sp|P07245|C1TC_YEAST	SINGLE	7	449	463	6	5.574e-04	{A}
sp|P07245|C1TC_YEAST	WHOLE	1	1	946	72	9.289e-05	{I}
sp|P07246|ADH3_YEAST	SINGLE	1	125	139	4	7.491e-05	{C}
sp|P07246|ADH3_YEAST	SINGLE	2	293	313	7	2.204e-04	{V}
sp|P07246|ADH3_YEAST	SINGLE	3	92	113	7	3.432e-04	{G}
sp|P07246|ADH3_YEAST	SINGLE	4	154	169	5	4.085e-04	{Q}
sp|P07246|ADH3_YEAST	SINGLE	5	157	177	7	6.750e-04	{A}
sp|P07246|ADH3_YEAST	MULTIPLE	1	154	177	12	6.015e-06	{QA}
sp|P07248|ADR1_YEAST	SINGLE	1	279	297	7	8.205e-06	{N}
sp|P07248|ADR1_YEAST	SINGLE	2	404	418	6	2.158e-05	{N}
sp|P07248|ADR1_YEAST	SINGLE	3	72	93	7	2.433e-05	{N}
sp|P07248|ADR1_YEAST	SINGLE	4	805	822	6	7.013e-05	{N}
sp|P07248|ADR1_YEAST	SINGLE	5	230	246	7	9.321e-05	{S}
sp|P07248|ADR1_YEAST	SINGLE	6	971	994	7	1.037e-04	{I}
sp|P07248|ADR1_YEAST	SINGLE	7	847	861	5	1.842e-04	{F}
sp|P07248|ADR1_YEAST	SINGLE	8	40	58	7	2.079e-04	{S}
sp|P07248|ADR1_YEAST	SINGLE	9	661	678	6	2.760e-04	{D}
sp|P07248|ADR1_YEAST	SINGLE	10	961	984	6	3.904e-04	{N}
sp|P07248|ADR1_YEAST	SINGLE	11	739	753	5	4.635e-04	{R}
sp|P07248|ADR1_YEAST	SINGLE	12	1301	1318	4	5.076e-04	{H}
sp|P07248|ADR1_YEAST	SINGLE	13	492	511	6	5.140e-04	{D}
sp|P07248|ADR1_YEAST	SINGLE	14	1105	1127	8	5.917e-04	{L}
sp|P07248|ADR1_YEAST	SINGLE	15	349	371	7	7.500e-04	{S}
sp|P07248|ADR1_YEAST	SINGLE	16	610	626	6	7.634e-04	{S}
sp|P07248|ADR1_YEAST	SINGLE	17	265	288	8	8.059e-04	{L}
sp|P07248|ADR1_YEAST	MULTIPLE	1	262	297	18	1.497e-07	{NL}
sp|P07248|ADR1_YEAST	MULTIPLE	2	961	994	13	4.337e-06	{IN}
sp|P07248|ADR1_YEAST	WHOLE	1	1	1323	120	2.916e-14	{N}
sp|P07248|ADR1_YEAST	WHOLE	2	1	1323	151	1.032e-08	{S}
sp|P07248|ADR1_YEAST	WHOLE	3	1	1323	75	3.896e-04	{F}
sp|P07249|ARGR1_YEAST	SINGLE	1	59	79	9	1.846e-06	{T}
sp|P07249|ARGR1_YEAST	SINGLE	2	39	53	7	6.688e-06	{D}
sp|P07249|ARGR1_YEAST	SINGLE	3	80	102	7	6.468e-05	{R}
sp|P07249|ARGR1_YEAST	SINGLE	4	112	130	7	8.828e-04	{L}
sp|P07249|ARGR1_YEAST	WHOLE	1	1	177	24	1.636e-04	{T}
sp|P07250|IPMK_YEAST	SINGLE	1	282	301	17	4.452e-19	{D}
sp|P07250|IPMK_YEAST	WHOLE	1	1	355	43	1.032e-06	{D}
sp|P07251|ATPA_YEAST	SINGLE	1	21	40	9	7.656e-06	{A}
sp|P07251|ATPA_YEAST	SINGLE	2	270	288	8	4.395e-05	{A}
sp|P07252|CBP1_YEAST	SINGLE	1	5	31	8	2.421e-05	{R}
sp|P07252|CBP1_YEAST	SINGLE	2	514	538	8	7.779e-05	{K}
sp|P07252|CBP1_YEAST	WHOLE	1	1	654	49	7.935e-05	{N}
sp|P07252|CBP1_YEAST	WHOLE	2	1	654	54	8.842e-05	{I}
sp|P07252|CBP1_YEAST	WHOLE	3	1	654	60	6.495e-04	{K}
sp|P07253|CBP6_YEAST	SINGLE	1	52	67	6	2.357e-04	{K}
sp|P07253|CBP6_YEAST	SINGLE	2	119	136	5	3.959e-04	{Y}
sp|P07253|CBP6_YEAST	WHOLE	1	1	162	21	6.429e-04	{K}
sp|P07256|QCR1_YEAST	SINGLE	1	61	75	6	2.158e-05	{N}
sp|P07256|QCR1_YEAST	SINGLE	2	94	116	8	1.165e-04	{S}
sp|P07256|QCR1_YEAST	SINGLE	3	441	455	4	2.419e-04	{M}
sp|P07256|QCR1_YEAST	SINGLE	4	198	213	5	4.001e-04	{N}
sp|P07256|QCR1_YEAST	WHOLE	1	1	457	36	2.288e-04	{N}
sp|P07257|QCR2_YEAST	SINGLE	1	302	324	7	3.042e-04	{K}
sp|P07258|CARA_YEAST	SINGLE	1	377	398	7	5.623e-04	{S}
sp|P07259|PYR1_YEAST	SINGLE	1	162	180	8	2.423e-05	{S}
sp|P07259|PYR1_YEAST	SINGLE	2	2200	2214	4	2.419e-04	{M}
sp|P07259|PYR1_YEAST	SINGLE	3	465	485	6	3.649e-04	{I}
sp|P07259|PYR1_YEAST	SINGLE	4	445	461	6	4.943e-04	{G}
sp|P07259|PYR1_YEAST	SINGLE	5	796	811	6	5.323e-04	{S}
sp|P07259|PYR1_YEAST	SINGLE	6	838	852	5	9.005e-04	{D}
sp|P07259|PYR1_YEAST	WHOLE	1	1	2214	191	1.540e-05	{V}
sp|P07259|PYR1_YEAST	WHOLE	2	1	2214	145	1.227e-04	{I}
sp|P07261|GCR1_YEAST	SINGLE	1	497	518	10	1.000e-06	{S}
sp|P07261|GCR1_YEAST	SINGLE	2	732	764	9	6.876e-06	{N}
sp|P07261|GCR1_YEAST	SINGLE	3	228	246	7	8.205e-06	{N}
sp|P07261|GCR1_YEAST	SINGLE	4	110	130	7	1.734e-05	{N}
sp|P07261|GCR1_YEAST	SINGLE	5	354	371	6	7.192e-05	{Q}
sp|P07261|GCR1_YEAST	SINGLE	6	412	448	8	2.182e-04	{P}
sp|P07261|GCR1_YEAST	SINGLE	7	330	352	6	3.060e-04	{N}
sp|P07261|GCR1_YEAST	SINGLE	8	416	437	7	5.623e-04	{S}
sp|P07261|GCR1_YEAST	SINGLE	9	596	618	7	7.500e-04	{S}
sp|P07261|GCR1_YEAST	MULTIPLE	1	412	449	16	2.167e-06	{PS}
sp|P07261|GCR1_YEAST	WHOLE	1	1	785	101	8.096e-09	{S}
sp|P07261|GCR1_YEAST	WHOLE	2	1	785	69	1.803e-08	{N}
sp|P07261|GCR1_YEAST	WHOLE	3	1	785	56	5.348e-04	{P}
sp|P07262|DHE4_YEAST	SINGLE	1	103	119	7	5.515e-05	{G}
sp|P07262|DHE4_YEAST	SINGLE	2	149	163	6	2.293e-04	{G}
sp|P07262|DHE4_YEAST	SINGLE	3	174	196	7	4.607e-04	{G}
sp|P07262|DHE4_YEAST	WHOLE	1	1	454	48	4.591e-04	{G}
sp|P07263|SYH_YEAST	SINGLE	1	24	45	11	1.977e-07	{A}
sp|P07263|SYH_YEAST	SINGLE	2	41	62	8	2.786e-05	{K}
sp|P07263|SYH_YEAST	SINGLE	3	3	23	8	5.617e-05	{S}
sp|P07263|SYH_YEAST	SINGLE	4	246	261	6	3.084e-04	{E}
sp|P07263|SYH_YEAST	WHOLE	1	1	546	54	2.236e-04	{K}
sp|P07264|LEUC_YEAST	SINGLE	1	667	681	6	4.559e-05	{I}
sp|P07264|LEUC_YEAST	SINGLE	2	226	245	5	5.484e-05	{M}
sp|P07264|LEUC_YEAST	SINGLE	3	452	470	7	3.444e-04	{A}
sp|P07264|LEUC_YEAST	SINGLE	4	202	218	6	4.943e-04	{G}
sp|P07264|LEUC_YEAST	SINGLE	5	516	535	6	5.140e-04	{D}
sp|P07264|LEUC_YEAST	SINGLE	6	190	204	5	5.275e-04	{I}
sp|P07264|LEUC_YEAST	SINGLE	7	478	502	7	7.029e-04	{E}
sp|P07264|LEUC_YEAST	MULTIPLE	1	190	221	14	3.932e-06	{GI}
sp|P07267|CARP_YEAST	SINGLE	1	1	15	7	1.659e-04	{L}
sp|P07267|CARP_YEAST	SINGLE	2	329	345	5	5.425e-04	{N}
sp|P07269|PHO2_YEAST	SINGLE	1	23	52	19	4.161e-19	{Q}
sp|P07269|PHO2_YEAST	SINGLE	2	294	333	15	4.399e-11	{N}
sp|P07269|PHO2_YEAST	SINGLE	3	470	527	17	1.983e-10	{N}
sp|P07269|PHO2_YEAST	SINGLE	4	289	332	13	4.277e-07	{D}
sp|P07269|PHO2_YEAST	SINGLE	5	432	452	6	1.796e-04	{N}
sp|P07269|PHO2_YEAST	SINGLE	6	350	364	5	2.875e-04	{N}
sp|P07269|PHO2_YEAST	SINGLE	7	258	274	5	3.504e-04	{F}
sp|P07269|PHO2_YEAST	MULTIPLE	1	289	333	28	1.307e-17	{ND}
sp|P07269|PHO2_YEAST	WHOLE	1	1	559	78	1.208e-19	{N}
sp|P07269|PHO2_YEAST	WHOLE	2	1	559	54	3.504e-05	{D}
sp|P07270|PHO4_YEAST	SINGLE	1	44	67	9	3.465e-07	{N}
sp|P07270|PHO4_YEAST	SINGLE	2	211	243	12	1.455e-06	{S}
sp|P07270|PHO4_YEAST	SINGLE	3	162	196	10	2.740e-06	{P}
sp|P07270|PHO4_YEAST	SINGLE	4	79	93	4	2.419e-04	{M}
sp|P07270|PHO4_YEAST	SINGLE	5	70	90	6	6.796e-04	{D}
sp|P07270|PHO4_YEAST	MULTIPLE	1	75	93	9	4.115e-06	{MD}
sp|P07270|PHO4_YEAST	WHOLE	1	1	312	40	1.578e-04	{S}
sp|P07271|PIF1_YEAST	SINGLE	1	781	800	8	1.247e-05	{K}
sp|P07271|PIF1_YEAST	SINGLE	2	65	79	6	8.836e-05	{D}
sp|P07271|PIF1_YEAST	SINGLE	3	298	313	6	3.425e-04	{G}
sp|P07271|PIF1_YEAST	SINGLE	4	140	154	6	3.585e-04	{S}
sp|P07271|PIF1_YEAST	SINGLE	5	21	47	8	3.912e-04	{S}
sp|P07271|PIF1_YEAST	SINGLE	6	317	331	5	4.635e-04	{R}
sp|P07271|PIF1_YEAST	WHOLE	1	1	859	84	1.236e-05	{K}
sp|P07272|PPR1_YEAST	SINGLE	1	34	61	6	4.432e-06	{C}
sp|P07272|PPR1_YEAST	SINGLE	2	2	18	6	3.418e-04	{K}
sp|P07272|PPR1_YEAST	SINGLE	3	146	160	6	3.585e-04	{S}
sp|P07272|PPR1_YEAST	SINGLE	4	215	229	6	3.585e-04	{S}
sp|P07272|PPR1_YEAST	SINGLE	5	490	505	5	6.419e-04	{R}
sp|P07272|PPR1_YEAST	SINGLE	6	794	813	5	7.789e-04	{F}
sp|P07272|PPR1_YEAST	SINGLE	7	238	252	5	9.005e-04	{D}
sp|P07272|PPR1_YEAST	WHOLE	1	1	904	92	2.118e-04	{S}
sp|P07272|PPR1_YEAST	WHOLE	2	1	904	58	7.614e-04	{N}
sp|P07273|TFS2_YEAST	SINGLE	1	52	80	9	3.677e-05	{K}
sp|P07273|TFS2_YEAST	WHOLE	1	1	309	39	1.199e-05	{K}
sp|P07276|RAD2_YEAST	SINGLE	1	988	1030	13	1.035e-06	{K}
sp|P07276|RAD2_YEAST	SINGLE	2	642	671	10	1.055e-05	{E}
sp|P07276|RAD2_YEAST	SINGLE	3	308	336	9	1.620e-05	{D}
sp|P07276|RAD2_YEAST	SINGLE	4	361	376	7	3.063e-05	{E}
sp|P07276|RAD2_YEAST	SINGLE	5	85	99	6	3.887e-05	{R}
sp|P07276|RAD2_YEAST	SINGLE	6	710	726	7	4.869e-05	{E}
sp|P07276|RAD2_YEAST	SINGLE	7	545	573	7	1.636e-04	{N}
sp|P07276|RAD2_YEAST	SINGLE	8	458	478	7	1.639e-04	{K}
sp|P07276|RAD2_YEAST	SINGLE	9	901	917	6	3.418e-04	{K}
sp|P07276|RAD2_YEAST	SINGLE	10	118	132	6	3.585e-04	{S}
sp|P07276|RAD2_YEAST	SINGLE	11	602	617	5	4.001e-04	{N}
sp|P07276|RAD2_YEAST	SINGLE	12	58	76	5	6.080e-04	{F}
sp|P07276|RAD2_YEAST	SINGLE	13	844	861	7	6.140e-04	{L}
sp|P07276|RAD2_YEAST	SINGLE	14	926	946	6	6.796e-04	{D}
sp|P07276|RAD2_YEAST	SINGLE	15	226	246	5	9.823e-04	{F}
sp|P07276|RAD2_YEAST	WHOLE	1	1	1031	97	1.339e-05	{K}
sp|P07276|RAD2_YEAST	WHOLE	2	1	1031	100	2.075e-05	{E}
sp|P07276|RAD2_YEAST	WHOLE	3	1	1031	83	2.104e-04	{D}
sp|P07276|RAD2_YEAST	WHOLE	4	1	1031	66	4.225e-04	{N}
sp|P07277|KIME_YEAST	SINGLE	1	342	356	6	2.293e-04	{G}
sp|P07277|KIME_YEAST	SINGLE	2	91	106	7	2.677e-04	{L}
sp|P07277|KIME_YEAST	SINGLE	3	135	155	7	4.131e-04	{S}
sp|P07277|KIME_YEAST	WHOLE	1	1	443	61	4.201e-04	{L}
sp|P07278|KAPR_YEAST	SINGLE	1	68	84	8	9.053e-06	{S}
sp|P07278|KAPR_YEAST	SINGLE	2	109	123	6	2.215e-05	{Q}
sp|P07284|SYSC_YEAST	SINGLE	1	54	104	16	3.483e-08	{K}
sp|P07284|SYSC_YEAST	SINGLE	2	299	325	9	2.896e-05	{E}
sp|P07284|SYSC_YEAST	SINGLE	3	447	461	6	1.570e-04	{K}
sp|P07284|SYSC_YEAST	SINGLE	4	104	118	6	2.045e-04	{V}
sp|P07284|SYSC_YEAST	SINGLE	5	79	97	6	8.541e-04	{E}
sp|P07284|SYSC_YEAST	MULTIPLE	1	48	104	25	4.904e-09	{KE}
sp|P07284|SYSC_YEAST	WHOLE	1	1	462	50	4.865e-05	{K}
sp|P07284|SYSC_YEAST	WHOLE	2	1	462	51	8.347e-05	{E}
sp|P07285|TRPD_YEAST	SINGLE	1	13	36	9	1.452e-04	{L}
sp|P07286|GPT_YEAST	SINGLE	1	416	438	6	6.136e-04	{I}
sp|P07286|GPT_YEAST	SINGLE	2	233	250	7	6.140e-04	{L}
sp|P07286|GPT_YEAST	WHOLE	1	1	448	41	6.730e-05	{I}
sp|P07286|GPT_YEAST	WHOLE	2	1	448	65	7.741e-05	{L}
sp|P07286|GPT_YEAST	WHOLE	3	1	448	31	8.857e-04	{F}
sp|P07342|ILVB_YEAST	SINGLE	1	48	72	8	1.085e-05	{P}
sp|P07342|ILVB_YEAST	SINGLE	2	38	52	7	3.582e-05	{S}
sp|P07342|ILVB_YEAST	SINGLE	3	520	534	6	2.293e-04	{G}
sp|P07342|ILVB_YEAST	SINGLE	4	633	655	7	4.064e-04	{V}
sp|P07342|ILVB_YEAST	MULTIPLE	1	38	73	17	1.454e-07	{PS}
sp|P07347|ARD1_YEAST	SINGLE	1	53	75	7	1.612e-04	{D}
sp|P07347|ARD1_YEAST	SINGLE	2	211	226	6	3.084e-04	{E}
sp|P07347|ARD1_YEAST	SINGLE	3	4	27	6	3.904e-04	{N}
sp|P07347|ARD1_YEAST	SINGLE	4	1	15	5	5.275e-04	{I}
sp|P07347|ARD1_YEAST	SINGLE	5	16	34	4	6.290e-04	{M}
sp|P07347|ARD1_YEAST	MULTIPLE	1	1	37	17	1.344e-07	{NIM}
sp|P07390|PT494_YEAST	WHOLE	1	1	489	36	7.132e-04	{N}
sp|P07560|SEC4_YEAST	SINGLE	1	198	212	6	3.585e-04	{S}
sp|P07560|SEC4_YEAST	SINGLE	2	191	207	6	4.943e-04	{G}
sp|P07560|SEC4_YEAST	SINGLE	3	50	64	5	5.275e-04	{I}
sp|P07560|SEC4_YEAST	MULTIPLE	1	191	212	12	7.201e-06	{SG}
sp|P07702|LYS2_YEAST	SINGLE	1	1213	1227	7	1.824e-05	{V}
sp|P07702|LYS2_YEAST	SINGLE	2	88	115	7	1.297e-04	{N}
sp|P07702|LYS2_YEAST	SINGLE	3	163	184	6	2.364e-04	{N}
sp|P07702|LYS2_YEAST	SINGLE	4	615	635	7	2.506e-04	{G}
sp|P07702|LYS2_YEAST	SINGLE	5	1255	1271	5	2.972e-04	{Y}
sp|P07702|LYS2_YEAST	SINGLE	6	648	670	4	3.281e-04	{W}
sp|P07702|LYS2_YEAST	SINGLE	7	1353	1367	5	4.135e-04	{P}
sp|P07702|LYS2_YEAST	SINGLE	8	1161	1175	5	4.635e-04	{R}
sp|P07702|LYS2_YEAST	SINGLE	9	362	383	6	4.771e-04	{I}
sp|P07702|LYS2_YEAST	SINGLE	10	27	43	5	5.538e-04	{Q}
sp|P07702|LYS2_YEAST	SINGLE	11	506	524	6	6.706e-04	{T}
sp|P07703|RPAC1_YEAST	SINGLE	1	109	128	6	5.140e-04	{D}
sp|P07806|SYV_YEAST	SINGLE	1	75	117	17	2.243e-10	{K}
sp|P07806|SYV_YEAST	SINGLE	2	1040	1054	7	1.330e-05	{K}
sp|P07806|SYV_YEAST	SINGLE	3	94	108	7	6.097e-05	{A}
sp|P07806|SYV_YEAST	SINGLE	4	558	573	4	7.491e-05	{W}
sp|P07806|SYV_YEAST	SINGLE	5	169	190	6	3.601e-04	{P}
sp|P07806|SYV_YEAST	SINGLE	6	394	410	4	4.036e-04	{H}
sp|P07806|SYV_YEAST	MULTIPLE	1	78	117	24	1.865e-11	{KA}
sp|P07806|SYV_YEAST	WHOLE	1	1	1104	113	7.202e-08	{K}
sp|P07806|SYV_YEAST	SINGLE	1	75	117	17	2.243e-10	{K}
sp|P07806|SYV_YEAST	SINGLE	2	1040	1054	7	1.330e-05	{K}
sp|P07806|SYV_YEAST	SINGLE	3	94	108	7	6.097e-05	{A}
sp|P07806|SYV_YEAST	SINGLE	4	558	573	4	7.491e-05	{W}
sp|P07806|SYV_YEAST	SINGLE	5	169	190	6	3.601e-04	{P}
sp|P07806|SYV_YEAST	SINGLE	6	394	410	4	4.036e-04	{H}
sp|P07806|SYV_YEAST	MULTIPLE	1	78	117	24	1.865e-11	{KA}
sp|P07806|SYV_YEAST	WHOLE	1	1	1104	113	7.202e-08	{K}
sp|P07834|CDC4_YEAST	SINGLE	1	744	769	11	6.882e-07	{S}
sp|P07834|CDC4_YEAST	SINGLE	2	187	203	7	3.611e-05	{T}
sp|P07834|CDC4_YEAST	SINGLE	3	155	175	6	1.796e-04	{N}
sp|P07834|CDC4_YEAST	SINGLE	4	195	209	5	2.875e-04	{N}
sp|P07834|CDC4_YEAST	SINGLE	5	235	253	5	9.333e-04	{N}
sp|P07834|CDC4_YEAST	MULTIPLE	1	193	209	11	1.099e-07	{TN}
sp|P07834|CDC4_YEAST	WHOLE	1	1	779	59	1.368e-05	{N}
sp|P07834|CDC4_YEAST	WHOLE	2	1	779	86	2.734e-05	{S}
sp|P07866|LTE1_YEAST	SINGLE	1	346	367	10	1.000e-06	{S}
sp|P07866|LTE1_YEAST	SINGLE	2	642	667	10	6.090e-06	{S}
sp|P07866|LTE1_YEAST	SINGLE	3	829	854	9	4.610e-05	{S}
sp|P07866|LTE1_YEAST	SINGLE	4	417	439	8	1.165e-04	{S}
sp|P07866|LTE1_YEAST	SINGLE	5	238	262	8	2.213e-04	{S}
sp|P07866|LTE1_YEAST	SINGLE	6	76	95	6	2.355e-04	{R}
sp|P07866|LTE1_YEAST	SINGLE	7	528	542	5	2.875e-04	{N}
sp|P07866|LTE1_YEAST	SINGLE	8	348	362	5	2.875e-04	{N}
sp|P07866|LTE1_YEAST	SINGLE	9	131	151	6	3.649e-04	{I}
sp|P07866|LTE1_YEAST	SINGLE	10	1037	1053	5	5.425e-04	{N}
sp|P07866|LTE1_YEAST	SINGLE	11	571	587	6	7.634e-04	{S}
sp|P07866|LTE1_YEAST	MULTIPLE	1	349	367	14	4.572e-10	{SN}
sp|P07866|LTE1_YEAST	WHOLE	1	1	1435	191	2.399e-16	{S}
sp|P07866|LTE1_YEAST	WHOLE	2	1	1435	117	4.539e-11	{N}
sp|P07866|LTE1_YEAST	WHOLE	3	1	1435	101	9.853e-05	{I}
sp|P07884|MOD5_YEAST	SINGLE	1	61	86	5	2.039e-04	{H}
sp|P07884|MOD5_YEAST	WHOLE	1	1	428	46	1.044e-04	{K}
sp|P07884|MOD5_YEAST	SINGLE	1	61	86	5	2.039e-04	{H}
sp|P07884|MOD5_YEAST	WHOLE	1	1	428	46	1.044e-04	{K}
sp|P07991|OAT_YEAST	SINGLE	1	83	101	6	5.773e-05	{F}
sp|P07991|OAT_YEAST	SINGLE	2	21	37	4	4.036e-04	{H}
sp|P07991|OAT_YEAST	WHOLE	1	1	424	20	7.342e-04	{H}
sp|P08004|CHS1_YEAST	SINGLE	1	795	816	8	9.995e-07	{F}
sp|P08004|CHS1_YEAST	SINGLE	2	308	330	9	1.863e-06	{D}
sp|P08004|CHS1_YEAST	SINGLE	3	72	88	7	3.459e-06	{N}
sp|P08004|CHS1_YEAST	SINGLE	4	342	358	8	9.053e-06	{S}
sp|P08004|CHS1_YEAST	SINGLE	5	203	223	7	1.734e-05	{N}
sp|P08004|CHS1_YEAST	SINGLE	6	1044	1068	7	1.370e-04	{I}
sp|P08004|CHS1_YEAST	SINGLE	7	232	248	6	1.949e-04	{D}
sp|P08004|CHS1_YEAST	SINGLE	8	5	26	6	2.364e-04	{N}
sp|P08004|CHS1_YEAST	SINGLE	9	872	886	4	2.419e-04	{M}
sp|P08004|CHS1_YEAST	SINGLE	10	49	70	6	2.422e-04	{Q}
sp|P08004|CHS1_YEAST	SINGLE	11	162	176	5	2.875e-04	{N}
sp|P08004|CHS1_YEAST	SINGLE	12	36	50	5	2.875e-04	{N}
sp|P08004|CHS1_YEAST	SINGLE	13	173	187	6	3.585e-04	{S}
sp|P08004|CHS1_YEAST	SINGLE	14	214	234	5	8.379e-04	{Y}
sp|P08004|CHS1_YEAST	SINGLE	15	112	130	5	9.333e-04	{N}
sp|P08004|CHS1_YEAST	MULTIPLE	1	203	234	12	3.243e-06	{NY}
sp|P08004|CHS1_YEAST	MULTIPLE	2	36	88	19	3.428e-08	{QN}
sp|P08004|CHS1_YEAST	MULTIPLE	3	168	187	10	2.236e-05	{NS}
sp|P08004|CHS1_YEAST	WHOLE	1	1	1131	92	4.648e-09	{N}
sp|P08004|CHS1_YEAST	WHOLE	2	1	1131	66	3.891e-04	{F}
sp|P08004|CHS1_YEAST	WHOLE	3	1	1131	78	7.209e-04	{I}
sp|P08004|CHS1_YEAST	WHOLE	4	1	1131	62	9.423e-04	{Y}
sp|P08018|PBS2_YEAST	SINGLE	1	132	170	11	1.453e-05	{T}
sp|P08018|PBS2_YEAST	SINGLE	2	103	121	8	2.423e-05	{S}
sp|P08018|PBS2_YEAST	SINGLE	3	329	353	9	3.248e-05	{S}
sp|P08018|PBS2_YEAST	SINGLE	4	182	213	8	7.551e-05	{P}
sp|P08018|PBS2_YEAST	SINGLE	5	281	300	7	1.188e-04	{T}
sp|P08018|PBS2_YEAST	SINGLE	6	563	588	7	1.284e-04	{P}
sp|P08018|PBS2_YEAST	SINGLE	7	66	83	7	1.415e-04	{S}
sp|P08018|PBS2_YEAST	SINGLE	8	269	286	7	1.415e-04	{S}
sp|P08018|PBS2_YEAST	SINGLE	9	303	322	7	2.968e-04	{S}
sp|P08018|PBS2_YEAST	SINGLE	10	301	316	6	3.425e-04	{G}
sp|P08018|PBS2_YEAST	SINGLE	11	27	41	6	3.585e-04	{S}
sp|P08018|PBS2_YEAST	SINGLE	12	637	651	5	4.635e-04	{R}
sp|P08018|PBS2_YEAST	SINGLE	13	184	198	5	4.635e-04	{R}
sp|P08018|PBS2_YEAST	SINGLE	14	125	141	5	5.425e-04	{N}
sp|P08018|PBS2_YEAST	SINGLE	15	73	89	5	5.538e-04	{Q}
sp|P08018|PBS2_YEAST	SINGLE	16	226	249	6	5.903e-04	{P}
sp|P08018|PBS2_YEAST	MULTIPLE	1	122	174	20	1.402e-07	{TN}
sp|P08018|PBS2_YEAST	MULTIPLE	2	182	207	12	1.234e-06	{PR}
sp|P08018|PBS2_YEAST	MULTIPLE	3	280	297	11	2.929e-06	{TS}
sp|P08018|PBS2_YEAST	MULTIPLE	4	66	89	12	3.463e-06	{SQ}
sp|P08018|PBS2_YEAST	MULTIPLE	5	301	322	13	8.898e-07	{SG}
sp|P08018|PBS2_YEAST	WHOLE	1	1	668	79	5.663e-06	{S}
sp|P08018|PBS2_YEAST	WHOLE	2	1	668	46	6.228e-04	{N}
sp|P08019|AMYG_YEAST	SINGLE	1	206	220	5	5.275e-04	{I}
sp|P08067|UCRI_YEAST	SINGLE	1	159	180	4	3.587e-04	{C}
sp|P08067|UCRI_YEAST	SINGLE	2	16	32	6	7.634e-04	{S}
sp|P08067|UCRI_YEAST	SINGLE	3	157	175	6	9.446e-04	{G}
sp|P08067|UCRI_YEAST	MULTIPLE	1	157	182	11	2.499e-06	{CG}
sp|P08153|SWI5_YEAST	SINGLE	1	178	212	13	1.048e-09	{Q}
sp|P08153|SWI5_YEAST	SINGLE	2	53	74	7	2.433e-05	{N}
sp|P08153|SWI5_YEAST	SINGLE	3	103	127	7	6.009e-05	{N}
sp|P08153|SWI5_YEAST	SINGLE	4	458	479	6	2.364e-04	{N}
sp|P08153|SWI5_YEAST	SINGLE	5	517	532	6	2.398e-04	{T}
sp|P08153|SWI5_YEAST	SINGLE	6	244	263	7	2.968e-04	{S}
sp|P08153|SWI5_YEAST	SINGLE	7	640	654	5	4.635e-04	{R}
sp|P08153|SWI5_YEAST	SINGLE	8	397	412	6	5.323e-04	{S}
sp|P08153|SWI5_YEAST	SINGLE	9	334	350	5	5.425e-04	{N}
sp|P08153|SWI5_YEAST	SINGLE	10	472	489	6	6.250e-04	{E}
sp|P08153|SWI5_YEAST	SINGLE	11	313	335	7	7.500e-04	{S}
sp|P08153|SWI5_YEAST	MULTIPLE	1	463	482	10	1.282e-05	{NE}
sp|P08153|SWI5_YEAST	MULTIPLE	2	326	342	9	3.263e-05	{NS}
sp|P08153|SWI5_YEAST	WHOLE	1	1	709	63	4.728e-08	{N}
sp|P08153|SWI5_YEAST	WHOLE	2	1	709	83	5.109e-06	{S}
sp|P08425|SYFM_YEAST	SINGLE	1	278	300	6	8.558e-07	{W}
sp|P08425|SYFM_YEAST	SINGLE	2	257	275	6	6.596e-04	{K}
sp|P08431|GAL7_YEAST	SINGLE	1	225	239	6	2.045e-04	{V}
sp|P08432|DCOR_YEAST	SINGLE	1	38	54	8	5.235e-05	{L}
sp|P08432|DCOR_YEAST	SINGLE	2	364	379	4	3.155e-04	{H}
sp|P08432|DCOR_YEAST	SINGLE	3	2	23	7	5.623e-04	{S}
sp|P08456|PSS_YEAST	SINGLE	1	235	261	7	2.287e-04	{I}
sp|P08456|PSS_YEAST	SINGLE	2	74	88	4	2.419e-04	{M}
sp|P08456|PSS_YEAST	SINGLE	3	165	181	5	3.504e-04	{F}
sp|P08456|PSS_YEAST	SINGLE	4	241	260	5	7.789e-04	{F}
sp|P08456|PSS_YEAST	SINGLE	5	151	166	6	8.219e-04	{A}
sp|P08456|PSS_YEAST	MULTIPLE	1	235	261	13	1.105e-07	{IF}
sp|P08456|PSS_YEAST	MULTIPLE	2	156	173	9	6.738e-05	{FA}
sp|P08456|PSS_YEAST	WHOLE	1	1	276	26	2.486e-05	{F}
sp|P08458|SPS1_YEAST	SINGLE	1	411	430	7	1.165e-04	{K}
sp|P08458|SPS1_YEAST	SINGLE	2	215	235	6	2.747e-04	{P}
sp|P08458|SPS1_YEAST	SINGLE	3	32	49	6	6.200e-04	{V}
sp|P08459|SPS2_YEAST	SINGLE	1	234	252	7	8.205e-06	{N}
sp|P08459|SPS2_YEAST	SINGLE	2	204	222	7	1.944e-05	{I}
sp|P08459|SPS2_YEAST	SINGLE	3	130	164	9	3.263e-05	{I}
sp|P08459|SPS2_YEAST	SINGLE	4	456	472	7	3.538e-05	{K}
sp|P08459|SPS2_YEAST	SINGLE	5	35	51	7	4.133e-04	{L}
sp|P08459|SPS2_YEAST	SINGLE	6	300	315	6	5.323e-04	{S}
sp|P08459|SPS2_YEAST	SINGLE	7	61	77	5	5.425e-04	{N}
sp|P08459|SPS2_YEAST	SINGLE	8	316	339	8	8.059e-04	{L}
sp|P08459|SPS2_YEAST	WHOLE	1	1	502	49	3.229e-06	{I}
sp|P08459|SPS2_YEAST	WHOLE	2	1	502	44	5.239e-06	{N}
sp|P08459|SPS2_YEAST	WHOLE	3	1	502	52	1.018e-04	{K}
sp|P08465|MET2_YEAST	SINGLE	1	303	325	12	1.171e-08	{S}
sp|P08465|MET2_YEAST	SINGLE	2	28	46	6	8.474e-04	{V}
sp|P08465|MET2_YEAST	SINGLE	3	367	381	5	9.005e-04	{D}
sp|P08465|MET2_YEAST	SINGLE	4	163	183	4	9.292e-04	{M}
sp|P08465|MET2_YEAST	SINGLE	5	382	398	5	9.825e-04	{I}
sp|P08466|NUC1_YEAST	SINGLE	1	6	24	8	1.342e-04	{L}
sp|P08466|NUC1_YEAST	SINGLE	2	235	251	7	1.565e-04	{A}
sp|P08466|NUC1_YEAST	SINGLE	3	29	43	5	4.135e-04	{P}
sp|P08466|NUC1_YEAST	WHOLE	1	1	329	29	4.771e-04	{P}
sp|P08468|PT111_YEAST	SINGLE	1	775	800	9	2.064e-05	{E}
sp|P08468|PT111_YEAST	SINGLE	2	671	685	4	2.419e-04	{M}
sp|P08468|PT111_YEAST	SINGLE	3	40	56	6	3.418e-04	{K}
sp|P08468|PT111_YEAST	WHOLE	1	1	800	60	4.007e-04	{I}
sp|P08518|RPB2_YEAST	SINGLE	1	674	718	14	4.993e-07	{E}
sp|P08518|RPB2_YEAST	SINGLE	2	276	301	9	2.276e-06	{I}
sp|P08518|RPB2_YEAST	SINGLE	3	391	407	6	1.949e-04	{D}
sp|P08518|RPB2_YEAST	SINGLE	4	730	744	4	2.419e-04	{H}
sp|P08518|RPB2_YEAST	SINGLE	5	146	161	6	3.084e-04	{E}
sp|P08518|RPB2_YEAST	SINGLE	6	1163	1185	4	4.271e-04	{C}
sp|P08518|RPB2_YEAST	SINGLE	7	591	605	5	4.635e-04	{R}
sp|P08518|RPB2_YEAST	SINGLE	8	1106	1129	6	6.720e-04	{R}
sp|P08518|RPB2_YEAST	SINGLE	9	773	792	4	7.691e-04	{M}
sp|P08518|RPB2_YEAST	SINGLE	10	406	424	7	8.828e-04	{L}
sp|P08518|RPB2_YEAST	WHOLE	1	1	1224	91	3.478e-05	{I}
sp|P08524|FPPS_YEAST	SINGLE	1	289	306	6	4.810e-04	{K}
sp|P08525|QCR8_YEAST	SINGLE	1	41	56	5	2.574e-04	{F}
sp|P08525|QCR8_YEAST	SINGLE	2	2	23	7	3.432e-04	{G}
sp|P08536|MET3_YEAST	SINGLE	1	352	366	5	4.635e-04	{R}
sp|P08536|MET3_YEAST	SINGLE	2	190	213	6	6.720e-04	{R}
sp|P08539|GPA1_YEAST	SINGLE	1	44	64	8	2.978e-04	{L}
sp|P08539|GPA1_YEAST	SINGLE	2	81	109	7	3.632e-04	{I}
sp|P08539|GPA1_YEAST	SINGLE	3	149	163	5	4.635e-04	{R}
sp|P08566|ARO1_YEAST	SINGLE	1	340	372	11	2.388e-06	{K}
sp|P08566|ARO1_YEAST	SINGLE	2	1453	1488	9	4.136e-05	{I}
sp|P08566|ARO1_YEAST	SINGLE	3	208	237	7	2.042e-04	{N}
sp|P08566|ARO1_YEAST	SINGLE	4	635	650	5	2.180e-04	{Y}
sp|P08566|ARO1_YEAST	SINGLE	5	702	717	6	2.398e-04	{T}
sp|P08566|ARO1_YEAST	SINGLE	6	16	32	4	4.036e-04	{H}
sp|P08566|ARO1_YEAST	SINGLE	7	938	954	6	4.457e-04	{E}
sp|P08566|ARO1_YEAST	SINGLE	8	9	30	6	4.771e-04	{I}
sp|P08566|ARO1_YEAST	SINGLE	9	1036	1056	5	9.823e-04	{F}
sp|P08566|ARO1_YEAST	MULTIPLE	1	14	32	9	2.052e-06	{HI}
sp|P08566|ARO1_YEAST	WHOLE	1	1	1588	106	3.743e-04	{I}
sp|P08566|ARO1_YEAST	WHOLE	2	1	1588	131	8.635e-04	{V}
sp|P08593|MSS18_YEAST	SINGLE	1	162	179	7	7.448e-05	{E}
sp|P08593|MSS18_YEAST	SINGLE	2	94	109	6	2.398e-04	{T}
sp|P08593|MSS18_YEAST	SINGLE	3	224	241	4	5.076e-04	{M}
sp|P08638|LEUR_YEAST	SINGLE	1	679	697	16	8.043e-17	{E}
sp|P08638|LEUR_YEAST	SINGLE	2	37	67	6	8.254e-06	{C}
sp|P08638|LEUR_YEAST	SINGLE	3	71	94	7	8.692e-05	{R}
sp|P08638|LEUR_YEAST	SINGLE	4	153	172	7	2.968e-04	{S}
sp|P08638|LEUR_YEAST	SINGLE	5	744	763	7	2.968e-04	{S}
sp|P08638|LEUR_YEAST	SINGLE	6	5	20	6	5.323e-04	{S}
sp|P08638|LEUR_YEAST	SINGLE	7	435	451	5	5.538e-04	{Q}
sp|P08638|LEUR_YEAST	SINGLE	8	799	814	5	5.733e-04	{P}
sp|P08638|LEUR_YEAST	WHOLE	1	1	886	95	3.260e-05	{S}
sp|P08638|LEUR_YEAST	WHOLE	2	1	886	60	1.969e-04	{N}
sp|P08640|MUC1_YEAST	SINGLE	1	318	916	244	1.381e-116	{S}
sp|P08640|MUC1_YEAST	SINGLE	2	888	1208	128	2.960e-68	{T}
sp|P08640|MUC1_YEAST	SINGLE	3	208	349	51	9.814e-26	{T}
sp|P08640|MUC1_YEAST	SINGLE	4	210	255	25	4.051e-17	{S}
sp|P08640|MUC1_YEAST	SINGLE	5	1226	1305	26	9.710e-13	{T}
sp|P08640|MUC1_YEAST	SINGLE	6	397	451	15	7.073e-07	{T}
sp|P08640|MUC1_YEAST	SINGLE	7	763	812	12	2.122e-06	{P}
sp|P08640|MUC1_YEAST	SINGLE	8	1307	1342	12	4.099e-06	{S}
sp|P08640|MUC1_YEAST	SINGLE	9	706	740	9	2.151e-05	{P}
sp|P08640|MUC1_YEAST	SINGLE	10	637	671	9	2.151e-05	{P}
sp|P08640|MUC1_YEAST	SINGLE	11	580	614	9	2.151e-05	{P}
sp|P08640|MUC1_YEAST	SINGLE	12	556	589	10	2.369e-05	{T}
sp|P08640|MUC1_YEAST	SINGLE	13	259	294	9	2.734e-05	{P}
sp|P08640|MUC1_YEAST	SINGLE	14	670	700	9	6.675e-05	{T}
sp|P08640|MUC1_YEAST	SINGLE	15	358	388	9	6.675e-05	{T}
sp|P08640|MUC1_YEAST	SINGLE	16	295	309	6	1.570e-04	{K}
sp|P08640|MUC1_YEAST	SINGLE	17	6	20	7	1.659e-04	{L}
sp|P08640|MUC1_YEAST	SINGLE	18	511	530	6	2.058e-04	{P}
sp|P08640|MUC1_YEAST	SINGLE	19	313	332	6	2.058e-04	{P}
sp|P08640|MUC1_YEAST	SINGLE	20	1014	1028	6	3.585e-04	{S}
sp|P08640|MUC1_YEAST	SINGLE	21	613	631	6	6.706e-04	{T}
sp|P08640|MUC1_YEAST	SINGLE	22	529	547	6	6.706e-04	{T}
sp|P08640|MUC1_YEAST	SINGLE	23	739	757	6	6.706e-04	{T}
sp|P08640|MUC1_YEAST	SINGLE	24	487	505	6	6.706e-04	{T}
sp|P08640|MUC1_YEAST	SINGLE	25	460	478	6	6.706e-04	{T}
sp|P08640|MUC1_YEAST	MULTIPLE	1	208	1209	721	5.884e-304	{STP}
sp|P08640|MUC1_YEAST	MULTIPLE	2	706	757	22	5.369e-09	{PT}
sp|P08640|MUC1_YEAST	MULTIPLE	3	637	700	26	6.640e-10	{PT}
sp|P08640|MUC1_YEAST	MULTIPLE	4	553	631	33	1.477e-12	{PT}
sp|P08640|MUC1_YEAST	MULTIPLE	5	511	547	16	4.365e-07	{PT}
sp|P08640|MUC1_YEAST	WHOLE	1	1	1367	338	4.668e-107	{T}
sp|P08640|MUC1_YEAST	WHOLE	2	1	1367	347	1.865e-95	{S}
sp|P08640|MUC1_YEAST	WHOLE	3	1	1367	143	5.934e-19	{P}
sp|P08678|CYAA_YEAST	SINGLE	1	577	601	16	5.555e-13	{S}
sp|P08678|CYAA_YEAST	SINGLE	2	268	338	25	8.959e-12	{S}
sp|P08678|CYAA_YEAST	SINGLE	3	141	158	9	4.433e-11	{H}
sp|P08678|CYAA_YEAST	SINGLE	4	685	699	7	1.358e-05	{T}
sp|P08678|CYAA_YEAST	SINGLE	5	12	26	6	2.215e-05	{Q}
sp|P08678|CYAA_YEAST	SINGLE	6	1267	1296	8	2.644e-05	{N}
sp|P08678|CYAA_YEAST	SINGLE	7	343	365	7	3.347e-05	{N}
sp|P08678|CYAA_YEAST	SINGLE	8	1136	1166	10	3.498e-05	{S}
sp|P08678|CYAA_YEAST	SINGLE	9	395	423	9	3.769e-05	{T}
sp|P08678|CYAA_YEAST	SINGLE	10	52	78	9	6.418e-05	{S}
sp|P08678|CYAA_YEAST	SINGLE	11	1838	1861	8	7.996e-05	{E}
sp|P08678|CYAA_YEAST	SINGLE	12	468	482	6	1.570e-04	{K}
sp|P08678|CYAA_YEAST	SINGLE	13	767	781	5	1.842e-04	{F}
sp|P08678|CYAA_YEAST	SINGLE	14	1186	1200	5	2.875e-04	{N}
sp|P08678|CYAA_YEAST	SINGLE	15	1059	1079	8	2.978e-04	{L}
sp|P08678|CYAA_YEAST	SINGLE	16	632	646	6	3.585e-04	{S}
sp|P08678|CYAA_YEAST	SINGLE	17	1404	1418	5	5.275e-04	{I}
sp|P08678|CYAA_YEAST	SINGLE	18	995	1011	5	5.425e-04	{N}
sp|P08678|CYAA_YEAST	SINGLE	19	178	200	7	7.500e-04	{S}
sp|P08678|CYAA_YEAST	SINGLE	20	1169	1188	5	7.789e-04	{F}
sp|P08678|CYAA_YEAST	SINGLE	21	652	673	6	8.827e-04	{D}
sp|P08678|CYAA_YEAST	SINGLE	22	898	916	7	8.828e-04	{L}
sp|P08678|CYAA_YEAST	SINGLE	23	1444	1462	5	9.333e-04	{N}
sp|P08678|CYAA_YEAST	SINGLE	24	1138	1156	5	9.333e-04	{N}
sp|P08678|CYAA_YEAST	MULTIPLE	1	1136	1166	15	3.542e-07	{SN}
sp|P08678|CYAA_YEAST	MULTIPLE	2	1169	1201	12	5.575e-06	{NF}
sp|P08678|CYAA_YEAST	WHOLE	1	1	2026	241	1.589e-14	{S}
sp|P08678|CYAA_YEAST	WHOLE	2	1	2026	155	5.825e-12	{N}
sp|P08679|CISY2_YEAST	SINGLE	1	254	268	4	2.419e-04	{H}
sp|P08679|CISY2_YEAST	SINGLE	2	263	283	7	4.131e-04	{S}
sp|P08679|CISY2_YEAST	MULTIPLE	1	254	283	12	6.890e-06	{HS}
sp|P08964|MYO1_YEAST	SINGLE	1	1076	1110	11	4.532e-06	{K}
sp|P08964|MYO1_YEAST	SINGLE	2	344	368	8	1.598e-05	{I}
sp|P08964|MYO1_YEAST	SINGLE	3	864	893	9	4.929e-05	{K}
sp|P08964|MYO1_YEAST	SINGLE	4	199	219	8	5.617e-05	{S}
sp|P08964|MYO1_YEAST	SINGLE	5	1274	1288	6	1.570e-04	{K}
sp|P08964|MYO1_YEAST	SINGLE	6	608	631	8	1.622e-04	{S}
sp|P08964|MYO1_YEAST	SINGLE	7	1346	1364	7	2.079e-04	{S}
sp|P08964|MYO1_YEAST	SINGLE	8	1203	1221	7	2.079e-04	{S}
sp|P08964|MYO1_YEAST	SINGLE	9	116	137	6	2.364e-04	{N}
sp|P08964|MYO1_YEAST	SINGLE	10	473	494	6	2.364e-04	{N}
sp|P08964|MYO1_YEAST	SINGLE	11	1470	1484	5	2.936e-04	{Q}
sp|P08964|MYO1_YEAST	SINGLE	12	1070	1093	6	3.904e-04	{N}
sp|P08964|MYO1_YEAST	SINGLE	13	119	136	4	5.076e-04	{H}
sp|P08964|MYO1_YEAST	SINGLE	14	228	244	5	5.425e-04	{N}
sp|P08964|MYO1_YEAST	SINGLE	15	1514	1532	6	6.596e-04	{K}
sp|P08964|MYO1_YEAST	SINGLE	16	1771	1789	7	8.828e-04	{L}
sp|P08964|MYO1_YEAST	SINGLE	17	1222	1236	5	9.005e-04	{D}
sp|P08964|MYO1_YEAST	MULTIPLE	1	1076	1110	17	1.392e-08	{KN}
sp|P08964|MYO1_YEAST	MULTIPLE	2	116	137	10	3.832e-07	{NH}
sp|P08964|MYO1_YEAST	WHOLE	1	1	1928	208	5.778e-15	{K}
sp|P08964|MYO1_YEAST	WHOLE	2	1	1928	151	1.995e-12	{N}
sp|P08964|MYO1_YEAST	WHOLE	3	1	1928	204	5.255e-12	{E}
sp|P08964|MYO1_YEAST	WHOLE	4	1	1928	229	1.341e-05	{L}
sp|P08964|MYO1_YEAST	WHOLE	5	1	1928	133	2.915e-05	{I}
sp|P08964|MYO1_YEAST	WHOLE	6	1	1928	182	4.368e-05	{S}
sp|P08964|MYO1_YEAST	WHOLE	7	1	1928	110	7.129e-04	{Q}
sp|P09007|SRD1_YEAST	SINGLE	1	141	155	6	1.570e-04	{K}
sp|P09007|SRD1_YEAST	SINGLE	2	199	214	6	2.357e-04	{K}
sp|P09007|SRD1_YEAST	SINGLE	3	19	43	7	5.249e-04	{K}
sp|P09007|SRD1_YEAST	WHOLE	1	1	221	28	1.526e-04	{K}
sp|P09032|EI2BG_YEAST	SINGLE	1	316	330	9	1.803e-08	{D}
sp|P09032|EI2BG_YEAST	SINGLE	2	525	573	15	3.379e-08	{D}
sp|P09032|EI2BG_YEAST	SINGLE	3	207	221	7	1.289e-06	{Q}
sp|P09032|EI2BG_YEAST	SINGLE	4	526	571	13	4.095e-06	{E}
sp|P09032|EI2BG_YEAST	SINGLE	5	293	312	6	1.375e-04	{Q}
sp|P09032|EI2BG_YEAST	SINGLE	6	388	405	5	7.186e-04	{N}
sp|P09032|EI2BG_YEAST	MULTIPLE	1	525	573	28	4.981e-14	{DE}
sp|P09032|EI2BG_YEAST	WHOLE	1	1	578	52	2.287e-04	{D}
sp|P09064|IF2B_YEAST	SINGLE	1	16	102	25	4.926e-11	{K}
sp|P09064|IF2B_YEAST	WHOLE	1	1	285	40	7.697e-07	{K}
sp|P09119|CDC6_YEAST	SINGLE	1	474	488	7	1.330e-05	{K}
sp|P09119|CDC6_YEAST	SINGLE	2	5	27	6	4.644e-04	{P}
sp|P09119|CDC6_YEAST	SINGLE	3	407	422	5	7.294e-04	{I}
sp|P09119|CDC6_YEAST	SINGLE	4	486	500	5	9.005e-04	{D}
sp|P09119|CDC6_YEAST	MULTIPLE	1	474	494	11	5.907e-06	{KD}
sp|P09201|F16P_YEAST	SINGLE	1	34	54	5	9.823e-04	{F}
sp|P09232|PRTB_YEAST	SINGLE	1	117	154	16	2.474e-10	{K}
sp|P09232|PRTB_YEAST	SINGLE	2	404	418	6	1.570e-04	{K}
sp|P09232|PRTB_YEAST	SINGLE	3	63	78	6	2.357e-04	{K}
sp|P09232|PRTB_YEAST	SINGLE	4	27	41	4	2.419e-04	{H}
sp|P09232|PRTB_YEAST	SINGLE	5	144	158	4	2.419e-04	{H}
sp|P09232|PRTB_YEAST	SINGLE	6	378	399	7	3.023e-04	{V}
sp|P09232|PRTB_YEAST	SINGLE	7	175	196	6	4.771e-04	{I}
sp|P09232|PRTB_YEAST	SINGLE	8	433	452	7	4.883e-04	{A}
sp|P09232|PRTB_YEAST	SINGLE	9	85	101	6	4.943e-04	{G}
sp|P09232|PRTB_YEAST	SINGLE	10	193	209	5	5.538e-04	{Q}
sp|P09232|PRTB_YEAST	SINGLE	11	102	116	5	9.005e-04	{D}
sp|P09232|PRTB_YEAST	SINGLE	12	48	62	5	9.005e-04	{D}
sp|P09232|PRTB_YEAST	MULTIPLE	1	117	158	23	1.382e-14	{KH}
sp|P09232|PRTB_YEAST	MULTIPLE	2	175	209	11	1.739e-04	{IQ}
sp|P09232|PRTB_YEAST	WHOLE	1	1	635	60	3.304e-04	{K}
sp|P09232|PRTB_YEAST	WHOLE	2	1	635	27	5.144e-04	{H}
sp|P09368|PUT1_YEAST	SINGLE	1	79	104	7	1.782e-04	{I}
sp|P09368|PUT1_YEAST	SINGLE	2	49	63	5	2.875e-04	{N}
sp|P09368|PUT1_YEAST	SINGLE	3	164	192	7	3.632e-04	{I}
sp|P09368|PUT1_YEAST	WHOLE	1	1	476	43	6.126e-05	{I}
sp|P09368|PUT1_YEAST	WHOLE	2	1	476	37	2.401e-04	{N}
sp|P09435|HSP73_YEAST	SINGLE	1	610	642	14	7.052e-09	{G}
sp|P09435|HSP73_YEAST	SINGLE	2	256	270	6	3.887e-05	{R}
sp|P09435|HSP73_YEAST	SINGLE	3	270	284	6	3.585e-04	{S}
sp|P09435|HSP73_YEAST	SINGLE	4	362	376	6	5.574e-04	{A}
sp|P09435|HSP73_YEAST	MULTIPLE	1	256	279	12	5.200e-06	{RS}
sp|P09436|SYIC_YEAST	SINGLE	1	263	281	8	7.972e-06	{K}
sp|P09436|SYIC_YEAST	SINGLE	2	901	915	7	1.330e-05	{K}
sp|P09436|SYIC_YEAST	SINGLE	3	449	471	4	3.281e-04	{W}
sp|P09436|SYIC_YEAST	SINGLE	4	759	775	5	3.504e-04	{F}
sp|P09436|SYIC_YEAST	SINGLE	5	76	93	4	5.076e-04	{H}
sp|P09436|SYIC_YEAST	SINGLE	6	679	693	5	9.005e-04	{D}
sp|P09436|SYIC_YEAST	WHOLE	1	1	1072	93	2.490e-04	{K}
sp|P09440|C1TM_YEAST	SINGLE	1	442	456	7	2.093e-05	{G}
sp|P09440|C1TM_YEAST	SINGLE	2	507	528	6	4.110e-04	{R}
sp|P09440|C1TM_YEAST	SINGLE	3	331	345	5	4.135e-04	{P}
sp|P09440|C1TM_YEAST	SINGLE	4	473	487	6	5.574e-04	{A}
sp|P09440|C1TM_YEAST	SINGLE	5	574	593	6	8.986e-04	{T}
sp|P09440|C1TM_YEAST	SINGLE	6	358	378	4	9.292e-04	{H}
sp|P09440|C1TM_YEAST	WHOLE	1	1	975	77	1.951e-05	{I}
sp|P09457|ATPO_YEAST	SINGLE	1	11	53	14	2.434e-06	{A}
sp|P09547|SWI1_YEAST	SINGLE	1	5	104	51	2.607e-42	{N}
sp|P09547|SWI1_YEAST	SINGLE	2	337	385	34	3.545e-35	{Q}
sp|P09547|SWI1_YEAST	SINGLE	3	134	323	54	5.240e-29	{N}
sp|P09547|SWI1_YEAST	SINGLE	4	1053	1107	20	5.288e-14	{N}
sp|P09547|SWI1_YEAST	SINGLE	5	1167	1188	10	8.431e-09	{N}
sp|P09547|SWI1_YEAST	SINGLE	6	569	586	9	1.678e-08	{N}
sp|P09547|SWI1_YEAST	SINGLE	7	15	32	10	2.201e-08	{T}
sp|P09547|SWI1_YEAST	SINGLE	8	509	524	8	1.116e-07	{Q}
sp|P09547|SWI1_YEAST	SINGLE	9	525	561	14	3.095e-07	{A}
sp|P09547|SWI1_YEAST	SINGLE	10	619	644	9	7.876e-07	{Q}
sp|P09547|SWI1_YEAST	SINGLE	11	592	606	8	8.760e-07	{K}
sp|P09547|SWI1_YEAST	SINGLE	12	212	228	8	9.053e-06	{S}
sp|P09547|SWI1_YEAST	SINGLE	13	448	476	8	2.094e-05	{Q}
sp|P09547|SWI1_YEAST	SINGLE	14	770	788	6	4.727e-05	{Y}
sp|P09547|SWI1_YEAST	SINGLE	15	251	271	8	5.617e-05	{S}
sp|P09547|SWI1_YEAST	SINGLE	16	1241	1258	4	1.600e-04	{C}
sp|P09547|SWI1_YEAST	SINGLE	17	977	1002	7	1.782e-04	{I}
sp|P09547|SWI1_YEAST	SINGLE	18	748	763	7	2.677e-04	{L}
sp|P09547|SWI1_YEAST	SINGLE	19	522	536	5	2.875e-04	{N}
sp|P09547|SWI1_YEAST	SINGLE	20	801	815	5	2.875e-04	{N}
sp|P09547|SWI1_YEAST	SINGLE	21	1003	1022	7	2.968e-04	{S}
sp|P09547|SWI1_YEAST	SINGLE	22	1213	1228	5	4.001e-04	{N}
sp|P09547|SWI1_YEAST	SINGLE	23	542	557	5	5.733e-04	{P}
sp|P09547|SWI1_YEAST	SINGLE	24	1124	1146	7	7.500e-04	{S}
sp|P09547|SWI1_YEAST	SINGLE	25	679	695	5	9.825e-04	{I}
sp|P09547|SWI1_YEAST	MULTIPLE	1	138	323	87	4.732e-33	{NS}
sp|P09547|SWI1_YEAST	MULTIPLE	2	525	557	23	2.294e-11	{ANP}
sp|P09547|SWI1_YEAST	WHOLE	1	1	1314	214	6.271e-62	{N}
sp|P09547|SWI1_YEAST	WHOLE	2	1	1314	111	2.330e-11	{Q}
sp|P09547|SWI1_YEAST	WHOLE	3	1	1314	132	3.054e-05	{S}
sp|P09620|KEX1_YEAST	SINGLE	1	545	578	23	2.089e-21	{D}
sp|P09620|KEX1_YEAST	SINGLE	2	597	611	10	2.889e-09	{E}
sp|P09620|KEX1_YEAST	SINGLE	3	523	541	10	6.792e-08	{E}
sp|P09620|KEX1_YEAST	SINGLE	4	697	711	8	8.760e-07	{K}
sp|P09620|KEX1_YEAST	SINGLE	5	620	634	7	1.824e-05	{V}
sp|P09620|KEX1_YEAST	SINGLE	6	505	519	6	8.836e-05	{D}
sp|P09620|KEX1_YEAST	SINGLE	7	260	278	6	9.809e-05	{N}
sp|P09620|KEX1_YEAST	SINGLE	8	639	656	6	1.244e-04	{R}
sp|P09620|KEX1_YEAST	SINGLE	9	80	96	5	5.425e-04	{N}
sp|P09620|KEX1_YEAST	WHOLE	1	1	729	85	1.004e-10	{D}
sp|P09620|KEX1_YEAST	WHOLE	2	1	729	55	2.733e-05	{N}
sp|P09624|DLDH_YEAST	SINGLE	1	211	227	6	4.943e-04	{G}
sp|P09624|DLDH_YEAST	SINGLE	2	253	277	7	5.249e-04	{K}
sp|P09624|DLDH_YEAST	SINGLE	3	201	215	5	5.275e-04	{I}
sp|P09624|DLDH_YEAST	SINGLE	4	451	472	7	9.125e-04	{A}
sp|P09624|DLDH_YEAST	MULTIPLE	1	201	227	11	8.998e-05	{GI}
sp|P09624|DLDH_YEAST	WHOLE	1	1	499	40	9.000e-04	{I}
sp|P09733|TBA1_YEAST	SINGLE	1	412	446	12	1.012e-06	{E}
sp|P09733|TBA1_YEAST	SINGLE	2	132	151	8	2.065e-05	{G}
sp|P09733|TBA1_YEAST	SINGLE	3	188	202	6	1.598e-04	{T}
sp|P09733|TBA1_YEAST	SINGLE	4	272	290	7	2.079e-04	{S}
sp|P09733|TBA1_YEAST	SINGLE	5	324	345	7	3.023e-04	{V}
sp|P09734|TBA3_YEAST	SINGLE	1	132	151	8	2.065e-05	{G}
sp|P09734|TBA3_YEAST	SINGLE	2	412	435	8	7.996e-05	{E}
sp|P09734|TBA3_YEAST	SINGLE	3	188	202	6	1.598e-04	{T}
sp|P09734|TBA3_YEAST	SINGLE	4	324	345	7	3.023e-04	{V}
sp|P09798|CDC16_YEAST	SINGLE	1	206	220	10	1.830e-09	{T}
sp|P09798|CDC16_YEAST	SINGLE	2	122	139	8	3.354e-07	{N}
sp|P09798|CDC16_YEAST	SINGLE	3	1	15	5	2.680e-06	{C}
sp|P09798|CDC16_YEAST	SINGLE	4	645	664	8	1.247e-05	{K}
sp|P09798|CDC16_YEAST	SINGLE	5	331	345	6	2.158e-05	{N}
sp|P09798|CDC16_YEAST	SINGLE	6	180	196	6	4.887e-05	{N}
sp|P09798|CDC16_YEAST	SINGLE	7	472	486	4	7.491e-05	{C}
sp|P09798|CDC16_YEAST	SINGLE	8	169	189	7	8.574e-05	{D}
sp|P09798|CDC16_YEAST	SINGLE	9	821	836	6	1.335e-04	{D}
sp|P09798|CDC16_YEAST	SINGLE	10	275	295	6	1.796e-04	{N}
sp|P09798|CDC16_YEAST	SINGLE	11	598	612	4	2.419e-04	{M}
sp|P09798|CDC16_YEAST	SINGLE	12	71	85	5	2.936e-04	{Q}
sp|P09798|CDC16_YEAST	SINGLE	13	44	66	7	7.500e-04	{S}
sp|P09798|CDC16_YEAST	MULTIPLE	1	169	197	14	1.359e-07	{ND}
sp|P09798|CDC16_YEAST	WHOLE	1	1	840	78	2.216e-10	{N}
sp|P09880|TRNL_YEAST	SINGLE	1	706	721	7	2.126e-06	{N}
sp|P09880|TRNL_YEAST	SINGLE	2	430	449	7	1.165e-04	{K}
sp|P09880|TRNL_YEAST	SINGLE	3	757	781	4	5.908e-04	{C}
sp|P09880|TRNL_YEAST	SINGLE	4	787	811	7	6.967e-04	{V}
sp|P09880|TRNL_YEAST	SINGLE	5	743	766	6	7.779e-04	{I}
sp|P09880|TRNL_YEAST	SINGLE	6	626	649	6	7.779e-04	{I}
sp|P09880|TRNL_YEAST	SINGLE	7	268	287	5	7.789e-04	{F}
sp|P09880|TRNL_YEAST	MULTIPLE	1	738	781	13	2.512e-06	{CI}
sp|P09880|TRNL_YEAST	WHOLE	1	1	827	87	5.897e-07	{K}
sp|P09880|TRNL_YEAST	WHOLE	2	1	827	58	1.084e-04	{N}
sp|P09880|TRNL_YEAST	WHOLE	3	1	827	61	5.242e-04	{I}
sp|P09932|HO_YEAST	SINGLE	1	466	489	5	3.280e-05	{C}
sp|P09932|HO_YEAST	SINGLE	2	508	525	4	1.600e-04	{C}
sp|P09932|HO_YEAST	SINGLE	3	57	76	6	2.355e-04	{R}
sp|P09932|HO_YEAST	SINGLE	4	476	499	7	4.028e-04	{K}
sp|P09932|HO_YEAST	SINGLE	5	526	543	6	4.810e-04	{K}
sp|P09932|HO_YEAST	MULTIPLE	1	460	516	18	1.438e-07	{CK}
sp|P09932|HO_YEAST	WHOLE	1	1	586	21	3.806e-04	{C}
sp|P09937|SPS4_YEAST	SINGLE	1	102	116	7	1.824e-05	{V}
sp|P09937|SPS4_YEAST	SINGLE	2	4	29	7	7.868e-05	{N}
sp|P09937|SPS4_YEAST	SINGLE	3	70	92	6	6.136e-04	{I}
sp|P09937|SPS4_YEAST	WHOLE	1	1	338	27	9.149e-04	{N}
sp|P09938|RIR2_YEAST	SINGLE	1	70	84	6	2.062e-04	{E}
sp|P09938|RIR2_YEAST	SINGLE	2	53	67	4	2.419e-04	{H}
sp|P09938|RIR2_YEAST	SINGLE	3	235	251	5	3.504e-04	{F}
sp|P09938|RIR2_YEAST	WHOLE	1	1	399	45	1.241e-04	{E}
sp|P09938|RIR2_YEAST	WHOLE	2	1	399	30	3.111e-04	{F}
sp|P09950|HEM1_YEAST	SINGLE	1	26	62	21	2.104e-14	{A}
sp|P09950|HEM1_YEAST	SINGLE	2	209	228	4	7.691e-04	{H}
sp|P09950|HEM1_YEAST	WHOLE	1	1	548	63	6.135e-04	{A}
sp|P09959|SWI6_YEAST	SINGLE	1	621	640	8	1.792e-05	{E}
sp|P09959|SWI6_YEAST	SINGLE	2	575	604	9	7.226e-05	{E}
sp|P09959|SWI6_YEAST	SINGLE	3	181	207	7	1.017e-04	{N}
sp|P09959|SWI6_YEAST	SINGLE	4	80	99	8	2.030e-04	{L}
sp|P09959|SWI6_YEAST	SINGLE	5	102	116	6	2.062e-04	{E}
sp|P09959|SWI6_YEAST	SINGLE	6	270	284	5	2.875e-04	{N}
sp|P09959|SWI6_YEAST	SINGLE	7	283	297	5	2.936e-04	{Q}
sp|P09959|SWI6_YEAST	SINGLE	8	268	294	8	3.912e-04	{S}
sp|P09959|SWI6_YEAST	SINGLE	9	527	544	6	4.810e-04	{K}
sp|P09959|SWI6_YEAST	SINGLE	10	189	208	6	5.140e-04	{D}
sp|P09959|SWI6_YEAST	SINGLE	11	382	397	5	7.294e-04	{I}
sp|P09959|SWI6_YEAST	SINGLE	12	775	796	6	8.827e-04	{D}
sp|P09959|SWI6_YEAST	MULTIPLE	1	188	208	12	9.859e-08	{ND}
sp|P09959|SWI6_YEAST	MULTIPLE	2	268	291	16	2.934e-08	{NQS}
sp|P09959|SWI6_YEAST	WHOLE	1	1	803	71	9.167e-09	{N}
sp|P09959|SWI6_YEAST	WHOLE	2	1	803	68	1.821e-04	{D}
sp|P0C0T4|RS25B_YEAST	SINGLE	1	4	33	11	8.164e-07	{K}
sp|P0C0T4|RS25B_YEAST	SINGLE	2	4	18	7	6.097e-05	{A}
sp|P0C0T4|RS25B_YEAST	MULTIPLE	1	9	30	16	6.718e-10	{KA}
sp|P0C0T4|RS25B_YEAST	WHOLE	1	1	108	18	7.728e-05	{K}
sp|P0C0W9|RL11A_YEAST	SINGLE	1	129	143	5	4.635e-04	{R}
sp|P0C0W9|RL11A_YEAST	SINGLE	2	106	122	5	9.825e-04	{I}
sp|P0C0X0|RS28B_YEAST	WHOLE	1	1	67	10	9.610e-04	{R}
sp|P0C155|CBPS2_YEAST	SINGLE	1	28	42	7	1.659e-04	{L}
sp|P0C155|CBPS2_YEAST	SINGLE	2	300	314	4	2.419e-04	{H}
sp|P0C155|CBPS2_YEAST	SINGLE	3	51	73	6	4.644e-04	{P}
sp|P0C155|CBPS2_YEAST	SINGLE	4	82	106	6	9.729e-04	{I}
sp|P0C155|CBPS2_YEAST	WHOLE	1	1	581	25	6.586e-04	{H}
sp|P0C2H7|RL27B_YEAST	SINGLE	1	52	73	9	2.854e-06	{K}
sp|P0C2H7|RL27B_YEAST	SINGLE	2	10	26	7	4.822e-05	{V}
sp|P0C2H7|RL27B_YEAST	WHOLE	1	1	136	23	7.305e-06	{K}
sp|P0C2I2|YD14B_YEAST	SINGLE	1	107	146	12	1.575e-07	{P}
sp|P0C2I2|YD14B_YEAST	SINGLE	2	1132	1153	9	2.822e-07	{P}
sp|P0C2I2|YD14B_YEAST	SINGLE	3	58	86	10	3.983e-07	{P}
sp|P0C2I2|YD14B_YEAST	SINGLE	4	292	306	6	2.158e-05	{N}
sp|P0C2I2|YD14B_YEAST	SINGLE	5	1032	1055	9	2.241e-05	{S}
sp|P0C2I2|YD14B_YEAST	SINGLE	6	135	164	10	2.554e-05	{S}
sp|P0C2I2|YD14B_YEAST	SINGLE	7	404	420	7	9.321e-05	{S}
sp|P0C2I2|YD14B_YEAST	SINGLE	8	386	414	7	1.636e-04	{N}
sp|P0C2I2|YD14B_YEAST	SINGLE	9	1521	1535	6	2.062e-04	{E}
sp|P0C2I2|YD14B_YEAST	SINGLE	10	993	1017	8	2.213e-04	{S}
sp|P0C2I2|YD14B_YEAST	SINGLE	11	81	95	5	2.936e-04	{Q}
sp|P0C2I2|YD14B_YEAST	SINGLE	12	168	182	5	4.135e-04	{P}
sp|P0C2I2|YD14B_YEAST	SINGLE	13	431	449	4	6.290e-04	{H}
sp|P0C2I2|YD14B_YEAST	SINGLE	14	1057	1074	5	7.186e-04	{N}
sp|P0C2I2|YD14B_YEAST	SINGLE	15	457	476	4	7.691e-04	{H}
sp|P0C2I2|YD14B_YEAST	SINGLE	16	1678	1694	5	9.825e-04	{I}
sp|P0C2I2|YD14B_YEAST	MULTIPLE	1	107	160	24	1.971e-09	{PS}
sp|P0C2I2|YD14B_YEAST	MULTIPLE	2	72	88	11	2.206e-08	{PQ}
sp|P0C2I2|YD14B_YEAST	MULTIPLE	3	391	420	15	2.066e-07	{SN}
sp|P0C2I2|YD14B_YEAST	WHOLE	1	1	1755	130	1.619e-09	{N}
sp|P0C2I2|YD14B_YEAST	WHOLE	2	1	1755	177	1.894e-06	{S}
sp|P0C2I2|YD14B_YEAST	WHOLE	3	1	1755	129	2.506e-06	{I}
sp|P0C2I2|YD14B_YEAST	WHOLE	4	1	1755	63	5.360e-05	{H}
sp|P0C2I2|YD14B_YEAST	WHOLE	5	1	1755	114	1.079e-04	{P}
sp|P0C2I3|YD15B_YEAST	SINGLE	1	107	146	12	1.575e-07	{P}
sp|P0C2I3|YD15B_YEAST	SINGLE	2	1132	1153	9	2.822e-07	{P}
sp|P0C2I3|YD15B_YEAST	SINGLE	3	58	86	10	3.983e-07	{P}
sp|P0C2I3|YD15B_YEAST	SINGLE	4	292	306	6	2.158e-05	{N}
sp|P0C2I3|YD15B_YEAST	SINGLE	5	1032	1055	9	2.241e-05	{S}
sp|P0C2I3|YD15B_YEAST	SINGLE	6	135	164	10	2.554e-05	{S}
sp|P0C2I3|YD15B_YEAST	SINGLE	7	404	420	7	9.321e-05	{S}
sp|P0C2I3|YD15B_YEAST	SINGLE	8	386	414	7	1.636e-04	{N}
sp|P0C2I3|YD15B_YEAST	SINGLE	9	1521	1535	6	2.062e-04	{E}
sp|P0C2I3|YD15B_YEAST	SINGLE	10	993	1017	8	2.213e-04	{S}
sp|P0C2I3|YD15B_YEAST	SINGLE	11	81	95	5	2.936e-04	{Q}
sp|P0C2I3|YD15B_YEAST	SINGLE	12	3	23	7	4.131e-04	{S}
sp|P0C2I3|YD15B_YEAST	SINGLE	13	168	182	5	4.135e-04	{P}
sp|P0C2I3|YD15B_YEAST	SINGLE	14	431	449	4	6.290e-04	{H}
sp|P0C2I3|YD15B_YEAST	SINGLE	15	1057	1074	5	7.186e-04	{N}
sp|P0C2I3|YD15B_YEAST	SINGLE	16	1678	1693	5	7.294e-04	{I}
sp|P0C2I3|YD15B_YEAST	SINGLE	17	457	476	4	7.691e-04	{H}
sp|P0C2I3|YD15B_YEAST	MULTIPLE	1	107	160	24	1.971e-09	{PS}
sp|P0C2I3|YD15B_YEAST	MULTIPLE	2	72	88	11	2.206e-08	{PQ}
sp|P0C2I3|YD15B_YEAST	MULTIPLE	3	391	420	15	2.066e-07	{SN}
sp|P0C2I3|YD15B_YEAST	WHOLE	1	1	1755	128	4.977e-09	{N}
sp|P0C2I3|YD15B_YEAST	WHOLE	2	1	1755	178	1.279e-06	{S}
sp|P0C2I3|YD15B_YEAST	WHOLE	3	1	1755	127	5.720e-06	{I}
sp|P0C2I3|YD15B_YEAST	WHOLE	4	1	1755	113	1.509e-04	{P}
sp|P0C2I3|YD15B_YEAST	WHOLE	5	1	1755	59	3.735e-04	{H}
sp|P0C2I5|YL12B_YEAST	SINGLE	1	107	146	12	1.575e-07	{P}
sp|P0C2I5|YL12B_YEAST	SINGLE	2	1132	1153	9	2.822e-07	{P}
sp|P0C2I5|YL12B_YEAST	SINGLE	3	58	86	10	3.983e-07	{P}
sp|P0C2I5|YL12B_YEAST	SINGLE	4	292	306	6	2.158e-05	{N}
sp|P0C2I5|YL12B_YEAST	SINGLE	5	1032	1055	9	2.241e-05	{S}
sp|P0C2I5|YL12B_YEAST	SINGLE	6	135	164	10	2.554e-05	{S}
sp|P0C2I5|YL12B_YEAST	SINGLE	7	404	420	7	9.321e-05	{S}
sp|P0C2I5|YL12B_YEAST	SINGLE	8	386	414	7	1.636e-04	{N}
sp|P0C2I5|YL12B_YEAST	SINGLE	9	1521	1535	6	2.062e-04	{E}
sp|P0C2I5|YL12B_YEAST	SINGLE	10	993	1017	8	2.213e-04	{S}
sp|P0C2I5|YL12B_YEAST	SINGLE	11	81	95	5	2.936e-04	{Q}
sp|P0C2I5|YL12B_YEAST	SINGLE	12	3	23	7	4.131e-04	{S}
sp|P0C2I5|YL12B_YEAST	SINGLE	13	168	182	5	4.135e-04	{P}
sp|P0C2I5|YL12B_YEAST	SINGLE	14	431	449	4	6.290e-04	{H}
sp|P0C2I5|YL12B_YEAST	SINGLE	15	1057	1074	5	7.186e-04	{N}
sp|P0C2I5|YL12B_YEAST	SINGLE	16	1678	1693	5	7.294e-04	{I}
sp|P0C2I5|YL12B_YEAST	SINGLE	17	457	476	4	7.691e-04	{H}
sp|P0C2I5|YL12B_YEAST	MULTIPLE	1	107	160	24	1.971e-09	{PS}
sp|P0C2I5|YL12B_YEAST	MULTIPLE	2	72	88	11	2.206e-08	{PQ}
sp|P0C2I5|YL12B_YEAST	MULTIPLE	3	391	420	15	2.066e-07	{SN}
sp|P0C2I5|YL12B_YEAST	WHOLE	1	1	1755	128	4.977e-09	{N}
sp|P0C2I5|YL12B_YEAST	WHOLE	2	1	1755	178	1.279e-06	{S}
sp|P0C2I5|YL12B_YEAST	WHOLE	3	1	1755	129	2.506e-06	{I}
sp|P0C2I5|YL12B_YEAST	WHOLE	4	1	1755	114	1.079e-04	{P}
sp|P0C2I5|YL12B_YEAST	WHOLE	5	1	1755	59	3.735e-04	{H}
sp|P0C2I6|YL13B_YEAST	SINGLE	1	107	146	12	1.575e-07	{P}
sp|P0C2I6|YL13B_YEAST	SINGLE	2	1132	1153	9	2.822e-07	{P}
sp|P0C2I6|YL13B_YEAST	SINGLE	3	58	86	10	3.983e-07	{P}
sp|P0C2I6|YL13B_YEAST	SINGLE	4	292	306	6	2.158e-05	{N}
sp|P0C2I6|YL13B_YEAST	SINGLE	5	1032	1055	9	2.241e-05	{S}
sp|P0C2I6|YL13B_YEAST	SINGLE	6	135	164	10	2.554e-05	{S}
sp|P0C2I6|YL13B_YEAST	SINGLE	7	404	420	7	9.321e-05	{S}
sp|P0C2I6|YL13B_YEAST	SINGLE	8	1056	1074	6	9.809e-05	{N}
sp|P0C2I6|YL13B_YEAST	SINGLE	9	386	414	7	1.636e-04	{N}
sp|P0C2I6|YL13B_YEAST	SINGLE	10	1521	1535	6	2.062e-04	{E}
sp|P0C2I6|YL13B_YEAST	SINGLE	11	993	1017	8	2.213e-04	{S}
sp|P0C2I6|YL13B_YEAST	SINGLE	12	81	95	5	2.936e-04	{Q}
sp|P0C2I6|YL13B_YEAST	SINGLE	13	3	23	7	4.131e-04	{S}
sp|P0C2I6|YL13B_YEAST	SINGLE	14	168	182	5	4.135e-04	{P}
sp|P0C2I6|YL13B_YEAST	SINGLE	15	431	449	4	6.290e-04	{H}
sp|P0C2I6|YL13B_YEAST	SINGLE	16	9	27	4	6.290e-04	{H}
sp|P0C2I6|YL13B_YEAST	SINGLE	17	1678	1693	5	7.294e-04	{I}
sp|P0C2I6|YL13B_YEAST	SINGLE	18	457	476	4	7.691e-04	{H}
sp|P0C2I6|YL13B_YEAST	MULTIPLE	1	107	160	24	1.971e-09	{PS}
sp|P0C2I6|YL13B_YEAST	MULTIPLE	2	72	88	11	2.206e-08	{PQ}
sp|P0C2I6|YL13B_YEAST	MULTIPLE	3	391	420	15	2.066e-07	{SN}
sp|P0C2I6|YL13B_YEAST	MULTIPLE	4	3	27	11	5.608e-06	{SH}
sp|P0C2I6|YL13B_YEAST	WHOLE	1	1	1755	129	2.881e-09	{N}
sp|P0C2I6|YL13B_YEAST	WHOLE	2	1	1755	178	1.279e-06	{S}
sp|P0C2I6|YL13B_YEAST	WHOLE	3	1	1755	129	2.506e-06	{I}
sp|P0C2I6|YL13B_YEAST	WHOLE	4	1	1755	62	8.921e-05	{H}
sp|P0C2I6|YL13B_YEAST	WHOLE	5	1	1755	113	1.509e-04	{P}
sp|P0C2I8|YL14A_YEAST	SINGLE	1	107	146	12	1.575e-07	{P}
sp|P0C2I8|YL14A_YEAST	SINGLE	2	58	86	10	3.983e-07	{P}
sp|P0C2I8|YL14A_YEAST	SINGLE	3	292	306	6	2.158e-05	{N}
sp|P0C2I8|YL14A_YEAST	SINGLE	4	135	164	10	2.554e-05	{S}
sp|P0C2I8|YL14A_YEAST	SINGLE	5	404	420	7	9.321e-05	{S}
sp|P0C2I8|YL14A_YEAST	SINGLE	6	386	414	7	1.636e-04	{N}
sp|P0C2I8|YL14A_YEAST	SINGLE	7	81	95	5	2.936e-04	{Q}
sp|P0C2I8|YL14A_YEAST	SINGLE	8	168	182	5	4.135e-04	{P}
sp|P0C2I8|YL14A_YEAST	SINGLE	9	9	27	4	6.290e-04	{H}
sp|P0C2I8|YL14A_YEAST	MULTIPLE	1	107	160	24	1.971e-09	{PS}
sp|P0C2I8|YL14A_YEAST	MULTIPLE	2	72	88	11	2.206e-08	{PQ}
sp|P0C2I8|YL14A_YEAST	MULTIPLE	3	391	420	15	2.066e-07	{SN}
sp|P0C2I8|YL14A_YEAST	WHOLE	1	1	440	41	1.504e-05	{P}
sp|P0C2I8|YL14A_YEAST	WHOLE	2	1	440	37	5.730e-05	{N}
sp|P0C2I8|YL14A_YEAST	WHOLE	3	1	440	52	1.561e-04	{S}
sp|P0C2I9|YP12B_YEAST	SINGLE	1	107	146	12	1.575e-07	{P}
sp|P0C2I9|YP12B_YEAST	SINGLE	2	1132	1153	9	2.822e-07	{P}
sp|P0C2I9|YP12B_YEAST	SINGLE	3	292	306	6	2.158e-05	{N}
sp|P0C2I9|YP12B_YEAST	SINGLE	4	1032	1055	9	2.241e-05	{S}
sp|P0C2I9|YP12B_YEAST	SINGLE	5	135	164	10	2.554e-05	{S}
sp|P0C2I9|YP12B_YEAST	SINGLE	6	73	95	7	3.446e-05	{Q}
sp|P0C2I9|YP12B_YEAST	SINGLE	7	404	420	7	9.321e-05	{S}
sp|P0C2I9|YP12B_YEAST	SINGLE	8	386	414	7	1.636e-04	{N}
sp|P0C2I9|YP12B_YEAST	SINGLE	9	1521	1535	6	2.062e-04	{E}
sp|P0C2I9|YP12B_YEAST	SINGLE	10	993	1017	8	2.213e-04	{S}
sp|P0C2I9|YP12B_YEAST	SINGLE	11	3	23	7	4.131e-04	{S}
sp|P0C2I9|YP12B_YEAST	SINGLE	12	168	182	5	4.135e-04	{P}
sp|P0C2I9|YP12B_YEAST	SINGLE	13	64	86	6	4.644e-04	{P}
sp|P0C2I9|YP12B_YEAST	SINGLE	14	431	449	4	6.290e-04	{H}
sp|P0C2I9|YP12B_YEAST	SINGLE	15	1057	1074	5	7.186e-04	{N}
sp|P0C2I9|YP12B_YEAST	SINGLE	16	1678	1693	5	7.294e-04	{I}
sp|P0C2I9|YP12B_YEAST	SINGLE	17	457	476	4	7.691e-04	{H}
sp|P0C2I9|YP12B_YEAST	MULTIPLE	1	107	160	24	1.971e-09	{PS}
sp|P0C2I9|YP12B_YEAST	MULTIPLE	2	64	98	14	7.324e-07	{QP}
sp|P0C2I9|YP12B_YEAST	MULTIPLE	3	391	420	15	2.066e-07	{SN}
sp|P0C2I9|YP12B_YEAST	WHOLE	1	1	1755	128	4.977e-09	{N}
sp|P0C2I9|YP12B_YEAST	WHOLE	2	1	1755	177	1.894e-06	{S}
sp|P0C2I9|YP12B_YEAST	WHOLE	3	1	1755	128	3.760e-06	{I}
sp|P0C2I9|YP12B_YEAST	WHOLE	4	1	1755	63	5.360e-05	{H}
sp|P0C2I9|YP12B_YEAST	WHOLE	5	1	1755	111	2.962e-04	{P}
sp|P0C2I9|YP12B_YEAST	WHOLE	6	1	1755	137	9.591e-04	{T}
sp|P0C2J1|YP14B_YEAST	SINGLE	1	107	146	12	1.575e-07	{P}
sp|P0C2J1|YP14B_YEAST	SINGLE	2	1132	1153	9	2.822e-07	{P}
sp|P0C2J1|YP14B_YEAST	SINGLE	3	58	86	10	3.983e-07	{P}
sp|P0C2J1|YP14B_YEAST	SINGLE	4	292	306	6	2.158e-05	{N}
sp|P0C2J1|YP14B_YEAST	SINGLE	5	1032	1055	9	2.241e-05	{S}
sp|P0C2J1|YP14B_YEAST	SINGLE	6	135	164	10	2.554e-05	{S}
sp|P0C2J1|YP14B_YEAST	SINGLE	7	404	420	7	9.321e-05	{S}
sp|P0C2J1|YP14B_YEAST	SINGLE	8	1056	1074	6	9.809e-05	{N}
sp|P0C2J1|YP14B_YEAST	SINGLE	9	386	414	7	1.636e-04	{N}
sp|P0C2J1|YP14B_YEAST	SINGLE	10	1521	1535	6	2.062e-04	{E}
[truncated: 36,320 more rows]
