# Supplementary material for: fLPS: Fast discovery of compositional biases for the protein universe
Source: BMC Bioinformatics. 2017 Nov 13;18:476. doi: 10.1186/s12859-017-1906-3 (PMC5684748; doi:10.1186/s12859-017-1906-3)
Supplement: Supplementary file 2 — TAR archive file of example input and output files for fLPS. (GZ 10224 kb) [file 12859_2017_1906_MOESM2_ESM.gz › examples/input/YEAST.composition]

A	0.0547
C	0.0128
D	0.0584
E	0.0654
F	0.0447
G	0.0495
H	0.0216
I	0.0656
K	0.0733
L	0.0956
M	0.0208
N	0.0615
P	0.0436
Q	0.0394
R	0.0444
S	0.0902
T	0.0586
V	0.0556
W	0.0104
X	0.0000
Y	0.0336
